# Supplementary material for: Switching molecular recognition selectivities by temperature in a diffusion-regulatory porous material
Source: Nat Commun. 2024 Jan 2;15:144. doi: 10.1038/s41467-023-44424-3 (PMC10761840; doi:10.1038/s41467-023-44424-3)
Supplement: Supplementary file 3 — source data [file 41467_2023_44424_MOESM3_ESM.zip]

Archive with 47 entries (47 files):
- coordinates of the optimized structures.xlsx
- Figure 2.xlsx
- Figure 3.xlsx
- Figure 4.xlsx
- Figure S1.xlsx
- Figure S10.xlsx
- Figure S11.xlsx
- Figure S12.xlsx
- Figure S13.xlsx
- Figure S14.xlsx
- Figure S15.xlsx
- Figure S16.xlsx
- Figure S17.xlsx
- Figure S18.xlsx
- Figure S19.xlsx
- Figure S2.png
- Figure S20.xlsx
- Figure S22.xlsx
- Figure S23.xlsx
- Figure S25.png
- Figure S27.xlsx
- Figure S29.xlsx
- Figure S3.xlsx
- Figure S30.xlsx
- Figure S31.xlsx
- Figure S32.xlsx
- Figure S33.xlsx
- Figure S34.xlsx
- Figure S35.xlsx
- Figure S36.xlsx
- Figure S37.xlsx
- Figure S38.xlsx
- Figure S39.xlsx
- Figure S40.xlsx
- Figure S41.xlsx
- Figure S42.xlsx
- Figure S43.xlsx
- Figure S44.xlsx
- Figure S45.xlsx
- Figure S46.xlsx
- Figure S47.xlsx
- Figure S48.xlsx
- Figure S49.xlsx
- Figure S50.xlsx
- Figure S51.xlsx
- Figure S8.xlsx
- Figure S9.xlsx
