# Supplementary material for: Switching molecular recognition selectivities by temperature in a diffusion-regulatory porous material
Source: Nat Commun. 2024 Jan 2;15:144. doi: 10.1038/s41467-023-44424-3 (PMC10761840; doi:10.1038/s41467-023-44424-3)
Supplement: Supplementary file 3 — source data [file 41467_2023_44424_MOESM3_ESM.zip › coordinates of the optimized structures.xlsx]

## Sheet: Sheet1
Atomistic coordinates of FDC–3a optimized using the DFT method in CASTEP.										Atomistic coordinates of CO2-loading saturated FDC–3a optimized using the DFT method in CASTEP.												Atomistic coordinates of C2H2-loading saturated FDC–3a optimized using the DFT method in CASTEP.
Space group: PBCA;										Space group: PBCA;												Space group: PBCA;
a = 21.3961 Å, b = 11.0406 Å, c = 22.1630 Å;										a = 21.3961 Å, b = 11.0406 Å, c = 22.1630 Å;												a = 21.3961 Å, b = 11.0406 Å, c = 22.1630 Å;
α = β = γ = 90˚.										α = β = γ = 90˚.												α = β = γ = 90˚.
Atom	x/a	y/b	z/c							Atom	x/a	y/b	z/c									Atom	x/a	y/b	z/c
Zn	0.5334	0.14283	-0.01368							Zn	0.54032	0.14802	0.00119									Zn	0.54216	0.15033	-0.00796
S	0.14089	0.34241	0.46644							S	0.15605	0.3655	0.47559									S	0.15285	0.36037	0.47831
C	0.42322	0.10959	0.04559							C	0.42727	0.07925	0.05429									C	0.43566	0.08718	0.05896
O	0.46607	0.18961	0.04846							O	0.47427	0.14347	0.06835									O	0.48338	0.14776	0.07447
C	0.4658	0.84018	0.13832							C	0.44333	0.82455	0.12903									C	0.4363	0.83511	0.13809
O	0.42424	0.02454	0.00648							O	0.42425	0.02178	0.00455									O	0.43559	0.03091	0.00803
C	0.39961	0.62068	0.25488							C	0.39642	0.55883	0.22923									C	0.39783	0.55726	0.23234
C	0.41149	0.68002	0.20016							C	0.39689	0.63809	0.18048									C	0.39624	0.64085	0.18539
H	0.39031	0.64834	0.15826							H	0.36421	0.62824	0.14328									H	0.36027	0.63998	0.15078
C	0.45102	0.7813	0.19798							C	0.43992	0.7339	0.17963									C	0.4398	0.73534	0.18415
C	0.47871	0.82422	0.25116							C	0.48378	0.74516	0.2259									C	0.48662	0.74037	0.22776
H	0.50872	0.90388	0.24861							H	0.51355	0.82412	0.22703									H	0.51516	0.82132	0.23007
C	0.4681	0.76385	0.30561							C	0.49015	0.65273	0.26789									C	0.4956	0.64255	0.26621
H	0.49013	0.79427	0.34725							H	0.5264	0.65342	0.30191									H	0.534	0.6374	0.29788
C	0.42903	0.66284	0.30769							C	0.44607	0.56133	0.27039									C	0.45071	0.55265	0.26907
H	0.42298	0.6143	0.35007							H	0.44984	0.49398	0.30557									H	0.45513	0.48421	0.30382
N	0.23434	0.39142	0.36062							N	0.24641	0.36924	0.36771									N	0.24639	0.36243	0.37157
O	0.1026	0.23226	0.45797							O	0.12156	0.25123	0.46763									O	0.10979	0.25982	0.46819
C	0.35504	0.42777	0.21165							C	0.34049	0.36824	0.20294									C	0.34197	0.36905	0.20761
H	0.38613	0.43856	0.17302							H	0.35775	0.37386	0.15732									H	0.36263	0.37461	0.16333
C	0.35684	0.51555	0.25755							C	0.3487	0.46574	0.24127									C	0.34926	0.46633	0.24616
C	0.31654	0.50267	0.30718							C	0.31647	0.46409	0.29573									C	0.31816	0.4625	0.30138
H	0.31672	0.56901	0.34362							H	0.31669	0.54403	0.32371									H	0.32024	0.53872	0.33215
C	0.27595	0.40446	0.30954							C	0.28237	0.36244	0.31285									C	0.28407	0.35922	0.31743
C	0.27489	0.31661	0.26459							C	0.27926	0.26075	0.27638									C	0.28199	0.25773	0.28037
H	0.24352	0.23951	0.26957							H	0.25259	0.18274	0.29073									H	0.25673	0.17787	0.29507
C	0.31505	0.3267	0.21463							C	0.31016	0.26273	0.22082									C	0.31279	0.26193	0.22468
C	0.36821	0.21145	0.13146							C	0.3678	0.15109	0.14383									C	0.37183	0.15895	0.14548
H	0.41021	0.26567	0.13748							H	0.40873	0.20152	0.15707									H	0.41145	0.21445	0.15798
C	0.31537	0.23111	0.16762							C	0.31321	0.16308	0.17742									C	0.31599	0.16747	0.17808
C	0.26259	0.15687	0.15812							C	0.26221	0.08984	0.16312									C	0.26394	0.1031	0.15819
H	0.22	0.17212	0.18406							H	0.22009	0.09585	0.18996									H	0.2206	0.10988	0.18333
C	0.26321	0.06568	0.11454							C	0.2645	0.01639	0.11247									C	0.26826	0.03375	0.10599
H	0.22136	0.01131	0.10747							H	0.22359	-0.03519	0.09964									H	0.22704	-0.01184	0.08891
C	0.316	0.0477	0.07871							C	0.31856	0.0091	0.07748									C	0.32454	0.02268	0.07506
H	0.31649	-0.01963	0.04286							H	0.31989	-0.05019	0.03868									H	0.32812	-0.03409	0.03542
C	0.3685	0.12167	0.08684							C	0.3711	0.07691	0.09345									C	0.37698	0.08705	0.09444
C	0.31835	0.28017	0.41063							C	0.31611	0.23235	0.42319									C	0.31625	0.228	0.42729
H	0.34964	0.30129	0.37344							H	0.33881	0.20671	0.38158									H	0.34187	0.20775	0.38676
C	0.25628	0.32455	0.41012							C	0.26438	0.30901	0.4206									C	0.2625	0.29957	0.42406
C	0.21886	0.29761	0.46084							C	0.2319	0.32289	0.47537									C	0.22754	0.30633	0.47796
C	0.24106	0.22595	0.50868							C	0.24955	0.26961	0.52958									C	0.24631	0.25321	0.53217
H	0.21046	0.20875	0.54705							H	0.21935	0.27881	0.56851									H	0.21406	0.25738	0.56994
C	0.30118	0.17973	0.50694							C	0.30462	0.20608	0.53172									C	0.30429	0.19876	0.5355
H	0.31884	0.12282	0.54312							H	0.32219	0.17036	0.57367									H	0.32265	0.16506	0.57796
C	0.33982	0.20955	0.45801							C	0.33688	0.18751	0.47819									C	0.33833	0.186	0.48219
H	0.38785	0.17734	0.45693							H	0.3794	0.13524	0.47997									H	0.38262	0.13871	0.48274
C	0.15852	0.51579	0.30605							C	0.18061	0.51011	0.31188									C	0.18124	0.50326	0.31515
H	0.19155	0.52579	0.26904							H	0.21331	0.50973	0.27475									H	0.21352	0.50127	0.27761
C	0.10062	0.57206	0.30259							C	0.12367	0.56648	0.30391									C	0.12382	0.55769	0.30661
H	0.08918	0.6251	0.26257							H	0.11326	0.61074	0.26148									H	0.1139	0.60021	0.26347
C	0.05676	0.56112	0.34939							C	0.07844	0.56351	0.34856									C	0.07761	0.55292	0.35026
H	0.0117	0.60618	0.34689							H	0.03328	0.60335	0.34027									H	0.03229	0.5917	0.34108
C	0.07148	0.49091	0.39917							C	0.09273	0.50792	0.40228									C	0.09095	0.49547	0.40391
H	0.03798	0.47972	0.43588							H	0.06015	0.50254	0.43907									H	0.05576	0.48446	0.43862
C	0.12987	0.43341	0.40295							C	0.14944	0.44942	0.41048									C	0.14948	0.44531	0.41374
C	0.17512	0.44528	0.35698							C	0.19417	0.44447	0.3645									C	0.19474	0.43922	0.36825
O	0.45039	0.7734	0.09191							O	0.41812	0.79228	0.07852									O	0.4114	0.80574	0.08698
O	0.12901	0.40958	0.52149							O	0.13956	0.43695	0.52808									O	0.1414	0.43223	0.53209
O	0.49107	0.94102	0.13512							O	0.47245	0.92101	0.1364									O	0.45874	0.93565	0.15027
										C	0.55006	0.87406	0.37363									C	0.5604	0.93277	0.38608
										O	0.52564	0.88847	0.32749									C	0.52331	0.89099	0.35104
										O	0.57717	0.8598	0.41844									H	0.59288	0.97431	0.41684
										C	0.6049	0.24813	0.66449									H	0.49041	0.85448	0.31966
										O	0.64923	0.26051	0.69443									C	0.59311	0.26386	0.65166
										O	0.56265	0.23608	0.63271									C	0.63681	0.25315	0.68517
										C	0.6594	0.44795	0.57681									H	0.55382	0.28108	0.62316
										O	0.7091	0.43788	0.55636									H	0.67241	0.24189	0.71835
										O	0.61111	0.45805	0.60047									C	0.65465	0.45018	0.57512
										C	0.56745	0.68884	0.61241									C	0.70601	0.44876	0.55345
										O	0.58886	0.67315	0.65975									H	0.60982	0.45121	0.59595
										O	0.55063	0.71408	0.56398									H	0.7513	0.44815	0.53337
										O	0.70417	0.20373	0.84469									C	0.79936	0.65127	0.82618
										C	0.67135	0.14099	0.81714									C	0.8413	0.61368	0.79559
										O	0.63777	0.08004	0.78981									H	0.76252	0.68376	0.85377
										C	0.47385	0.89715	0.54209									H	0.88034	0.5821	0.7705
										O	0.4676	0.92822	0.59115									C	0.56872	0.64969	0.60642
										O	0.48586	0.86909	0.49259									C	0.58526	0.68613	0.65489
																						H	0.5612	0.61143	0.56252
																						H	0.60187	0.72067	0.69673
																						C	0.51328	0.84449	0.50092
																						C	0.4923	0.85502	0.55111
																						H	0.52974	0.83806	0.45533
																						H	0.47293	0.86637	0.59507
