# Supplementary material for: Switching molecular recognition selectivities by temperature in a diffusion-regulatory porous material
Source: Nat Commun. 2024 Jan 2;15:144. doi: 10.1038/s41467-023-44424-3 (PMC10761840; doi:10.1038/s41467-023-44424-3)
Supplement: Supplementary file 3 — source data [file 41467_2023_44424_MOESM3_ESM.zip › Figure 2.xlsx]

## Sheet: Sheet1
	CO2	C2H2					200 K	220 K	240 K	260 K	280 K	300 K	320 K	340 K	360 K
Temperature (K)	Uptake (mL g-1)	Uptake (mL g-1)				CO2 component in mixed gases	IAST CO2/C2H2 selectivity	IAST CO2/C2H2 selectivity	IAST CO2/C2H2 selectivity	IAST CO2/C2H2 selectivity	IAST CO2/C2H2 selectivity	IAST CO2/C2H2 selectivity	IAST CO2/C2H2 selectivity	IAST CO2/C2H2 selectivity	IAST CO2/C2H2 selectivity
200	24.8075	11.5514				0.05	14.6357	13.7241	7.76566	6.78884	3.20962	0.41588	0.15584	0.12804	0.05645
210	32.0159	12.1074				0.1	13.8514	13.9284	7.9034	6.785	3.20242	0.417	0.1613	0.13293	0.06103
220	37.4888	13.0346				0.2	12.9788	14.6384	8.20676	6.81702	3.1893	0.41917	0.17231	0.14279	0.07088
230	40.1416	14.5199				0.3	12.5684	15.6852	8.55512	6.89276	3.17756	0.42125	0.18328	0.15257	0.08149
240	41.1312	15.3147				0.4	12.3973	17.0436	8.95474	7.00226	3.16692	0.42325	0.19408	0.16207	0.09256
250	41.1932	16.758				0.5	12.3727	18.6817	9.41098	7.1374	3.15718	0.42518	0.20455	0.1711	0.10375
260	39.7412	18.3045				0.6	12.4487	20.7488	9.9293	7.29156	3.14818	0.42702	0.21462	0.17946	0.11467
270	33.602	20.078				0.7	12.5994	23.1634	10.5156	7.4593	3.13978	0.42879	0.22423	0.18697	0.12497
280	26.0083	21.409				0.8	12.8092	26.0156	11.1764	7.63616	3.13186	0.43049	0.23335	0.19345	0.1343
290	21.3931	23.2283				0.9	13.068	29.3646	11.9185	7.8185	3.12438	0.43212	0.24201	0.19864	0.14232
300	18.7909	25.8749				0.95	13.2137	31.2466	12.3225	7.91086	3.12076	0.4329	0.24617	0.20064	0.14572
310	15.7248	28.7324
320	12.4037	32.0412
330	9.86264	29.3994
340	7.36895	25.9312
350	6.46349	23.1178
360	5.68852	17.9368
370	5.40508	11.9237
Temperature (K)	Uptake (mL g-1)	Ds/R2 (s-1)	Temperature (K)	Uptake (mL g-1)	Ds/R2 (s-1)	Temperature (K)	Uptake (mL g-1)	Ds/R2 (s-1)	Temperature (K)	Uptake (mL g-1)	Ds/R2 (s-1)	Temperature (K)	Uptake (mL g-1)	Ds/R2 (s-1)	Temperature (K)	Uptake (mL g-1)	Ds/R2 (s-1)	Temperature (K)	Uptake (mL g-1)	Ds/R2 (s-1)	Temperature (K)	Uptake (mL g-1)	Ds/R2 (s-1)	Temperature (K)	Uptake (mL g-1)	Ds/R2 (s-1)
200	5.19017	0.000571172	220	5.73463	0.000591471	240	4.71947	0.000486933	260	1.98647	0.000579891	280	0.8797	0.00184	300	0.000135	0.0024	320	0.000125	0.00403	340	0.00518	0.00219	360	0.00324	0.00453
200	5.9516	0.000670706	220	6.63277	0.000651641	240	5.66999	0.000686844	260	2.88231	0.00068823	280	1.36947	0.00197	300	0.37782	0.00241	320	0.12268	0.00413	340	0.18421	0.00228	360	0.07644	0.00464
200	6.55475	0.000754019	220	7.61231	0.000812387	240	6.81604	0.000846604	260	4.36746	0.000785053	280	2.36222	0.00209	300	0.73977	0.00245	320	0.21448	0.00421	340	0.36771	0.00234	360	0.20818	0.00473
200	7.07436	0.000938463	220	8.41379	0.000942157	240	8.11758	0.00101	260	5.80242	0.000886915	280	3.29701	0.00221	300	1.33816	0.00249	320	0.33199	0.00439	340	0.84872	0.0025	360	0.21582	0.00495
200	7.88621	0.00109	220	9.49087	0.00108	240	9.24566	0.00131	260	6.7865	0.00107	280	3.99586	0.00244	300	2.06729	0.00253	320	0.75177	0.00454	340	1.29682	0.00266	360	0.47954	0.00513
200	8.51446	0.00125	220	10.7932	0.00132	240	10.4078	0.00158	260	8.2106	0.00124	280	4.96698	0.00264	300	2.57381	0.00261	320	0.88692	0.00471	340	1.31716	0.00282	360	0.51752	0.00534
200	9.25241	0.00152	220	11.6695	0.00155	240	11.584	0.00186	260	9.49956	0.00143	280	5.95028	0.00287	300	3.41978	0.00269	320	0.98776	0.00501	340	1.71766	0.00311	360	0.76938	0.00571
200	10.0647	0.00177	220	12.9772	0.00178	240	13.0397	0.00229	260	10.8073	0.00173	280	6.98388	0.00324	300	4.10331	0.00279	320	1.14042	0.00529	340	2.10462	0.0034	360	1.0144	0.00608
200	10.8008	0.00215	220	14.2244	0.00214	240	14.5873	0.0027	260	12.2643	0.00202	280	8.05625	0.00361	300	4.88118	0.00296	320	1.63269	0.00575	340	2.69682	0.00388	360	1.3848	0.00666
200	11.3684	0.00251	220	15.2662	0.00249	240	15.8417	0.00314	260	13.8331	0.00235	280	9.01415	0.00402	300	5.58221	0.00315	320	2.26906	0.00621	340	3.01375	0.00436	360	1.64974	0.00727
200	11.9279	0.00289	220	16.2915	0.00287	240	17.2012	0.00361	260	15.1805	0.0027	280	10.0078	0.00447	300	6.27121	0.00337	320	2.61505	0.00671	340	3.76288	0.00492	360	1.95886	0.00796
200	12.7109	0.00328	220	17.2519	0.00327	240	18.3342	0.00411	260	16.4403	0.00309	280	11.052	0.00496	300	6.95531	0.00365	320	3.0185	0.00727	340	4.06235	0.00555	360	2.0594	0.00874
200	13.2914	0.00369	220	18.276	0.00369	240	19.4209	0.00462	260	17.677	0.00352	280	11.7329	0.00552	300	7.65207	0.00399	320	3.36893	0.00788	340	4.34823	0.00626	360	2.13828	0.00964
200	13.9466	0.00411	220	19.1798	0.00415	240	20.5431	0.00517	260	18.9907	0.00399	280	12.7366	0.0061	300	8.25165	0.0044	320	3.87367	0.00856	340	4.78401	0.00709	360	2.2947	0.01064
200	14.5146	0.00456	220	20.0837	0.00463	240	21.7037	0.00576	260	20.1017	0.00451	280	13.618	0.00675	300	8.97885	0.0049	320	4.45129	0.00931	340	5.24766	0.00801	360	2.60674	0.0118
200	15.2482	0.00501	220	21.0497	0.00516	240	22.8666	0.00638	260	21.4081	0.00508	280	14.3303	0.0075	300	9.54079	0.00549	320	4.56743	0.01013	340	5.42451	0.00907	360	2.75944	0.01313
200	15.829	0.0055	220	21.984	0.0057	240	23.9193	0.00703	260	22.5709	0.0057	280	15.2012	0.00827	300	10.1944	0.00621	320	5.11756	0.01106	340	5.65656	0.01027	360	2.948	0.0146
200	16.3622	0.00601	220	22.827	0.00629	240	24.9971	0.00774	260	23.8667	0.0064	280	16.0609	0.00915	300	10.7261	0.00706	320	5.40704	0.01207	340	5.95753	0.0116	360	3.03444	0.01627
200	17.1259	0.00654	220	23.568	0.00691	240	26.4233	0.00846	260	25.0025	0.00714	280	16.8456	0.01011	300	11.2403	0.00807	320	5.60971	0.01321	340	6.52687	0.01317	360	3.34744	0.0182
200	17.589	0.0071	220	24.546	0.00758	240	27.241	0.00924	260	26.0076	0.00796	280	17.7204	0.01116	300	11.7687	0.00924	320	5.9215	0.01444	340	6.57178	0.01494	360	3.38506	0.02037
200	18.509	0.00768	220	25.4089	0.00829	240	28.2601	0.01009	260	27.1486	0.00885	280	18.3864	0.0123	300	12.2394	0.01061	320	6.41257	0.01582	340	6.86651	0.01694	360	3.7374	0.02285
200	18.9931	0.00829	220	26.1092	0.00904	240	29.3731	0.01095	260	28.2447	0.00984	280	19.203	0.01353	300	12.8246	0.0122	320	6.60801	0.01736	340	7.29274	0.01922	360	3.8497	0.02568
200	19.6529	0.00892	220	27.2779	0.00985	240	30.1973	0.01188	260	29.1316	0.01089	280	19.8587	0.01484	300	13.3541	0.01396	320	6.87665	0.01908	340	7.60267	0.02179	360	4.0064	0.02889
200	20.1385	0.00957	220	28.1827	0.01071	240	31.1444	0.01288	260	30.3269	0.01208	280	20.557	0.01627	300	13.8599	0.01599	320	7.10378	0.02093	340	7.6082	0.02473	360	4.24406	0.03251
200	20.6973	0.01027	220	28.9373	0.01163	240	32.1028	0.01392	260	31.2483	0.01336	280	21.25	0.01776	300	14.2641	0.01822	320	7.51537	0.02303	340	7.91305	0.02811	360	4.3143	0.03661
200	21.2634	0.01098	220	29.7807	0.01261	240	33.0825	0.01503	260	32.3674	0.01471	280	21.8182	0.01936	300	14.6613	0.02067	320	7.77459	0.02535	340	8.02554	0.03192	360	4.53406	0.04126
200	21.7832	0.01174	220	30.5752	0.01366	240	34.0745	0.0162	260	33.4132	0.01622	280	22.8044	0.02107	300	15.1187	0.02325	320	8.08004	0.02783	340	8.25356	0.03619	360	4.57256	0.04647
200	22.3849	0.01253	220	31.4775	0.01477	240	34.9068	0.01745	260	34.4645	0.01789	280	23.328	0.02292	300	15.4789	0.02602	320	8.40142	0.0306	340	8.35352	0.04118	360	4.7956	0.05248
200	23.0159	0.01334	220	32.1716	0.01597	240	36.1227	0.01874	260	35.3067	0.01968	280	23.8018	0.02484	300	15.906	0.02883	320	8.79747	0.03372	340	8.43322	0.04663	360	4.9972	0.05921
200	23.4048	0.0142	220	33.0371	0.01725	240	36.8587	0.02012	260	36.2617	0.0216	280	24.4551	0.02685	300	16.2784	0.03169	320	9.20227	0.03721	340	8.76855	0.05289	360	5.02038	0.06692
200	24.0489	0.01507	220	33.8039	0.01864	240	37.8189	0.02163	260	37.0943	0.02372	280	24.9232	0.02899	300	16.713	0.03452	320	9.50419	0.04102	340	9.17192	0.05992	360	4.98776	0.07561
200	24.2408	0.01601	220	34.9041	0.02009	240	38.7854	0.02315	260	37.9136	0.02597	280	25.2866	0.03118	300	16.9989	0.03718	320	9.84467	0.04523	340	9.28963	0.06811	360	5.24986	0.08547
200	24.8385	0.01697	220	35.7154	0.02162	240	40.0135	0.02483	260	38.6671	0.0284	280	25.9084	0.03346	300	17.4548	0.03975	320	10.298	0.04984	340	9.2392	0.07727	360	5.31318	0.09683
200	25.6152	0.01909	220	36.5581	0.0252	240	40.9057	0.02866	260	39.516	0.03412	280	26.4449	0.03846	300	18.0427	0.04443	320	10.8153	0.06111	340	9.5914	0.10056	360	5.44472	0.1247
200	26.3809	0.02105	220	37.5562	0.02853	240	41.9294	0.03219	260	40.4524	0.03957	280	27.0887	0.04273	300	18.5937	0.04759	320	11.3442	0.07244	340	9.73458	0.12521	360	5.7803	0.15479
Temperature (K)	Uptake (mL g-1)	Ds/R2 (s-1)	Temperature (K)	Uptake (mL g-1)	Ds/R2 (s-1)	Temperature (K)	Uptake (mL g-1)	Ds/R2 (s-1)	Temperature (K)	Uptake (mL g-1)	Ds/R2 (s-1)	Temperature (K)	Uptake (mL g-1)	Ds/R2 (s-1)	Temperature (K)	Uptake (mL g-1)	Ds/R2 (s-1)	Temperature (K)	Uptake (mL g-1)	Ds/R2 (s-1)	Temperature (K)	Uptake (mL g-1)	Ds/R2 (s-1)	Temperature (K)	Uptake (mL g-1)	Ds/R2 (s-1)
200	1.67432	0.000192703	220	1.54112	0.000415104	240	1.54313	0.000415104	260	1.08132	0.000889182	280	0.82515	0.000348378	300	0.00177	0.000879702	320	-0.000583529	0.000850307	340	0.00325	0.000660526	360	-0.000918	0.000402406
200	2.04628	0.000219415	220	1.96117	0.000426865	240	1.88085	0.000426865	260	1.32012	0.000899618	280	1.17275	0.00035541	300	0.58918	0.000900985	320	0.37856	0.000855191	340	0.39833	0.000662938	360	0.35023	0.000450954
200	2.38383	0.000241905	220	2.33583	0.000435212	240	2.52687	0.000435212	260	1.92957	0.00090849	280	1.5048	0.000376813	300	0.6532	0.000916299	320	0.65489	0.000858629	340	0.50244	0.000670831	360	0.56807	0.000493846
200	2.70149	0.000264196	220	2.60337	0.000458485	240	3.06493	0.000458485	260	2.50832	0.000928711	280	2.19931	0.000395392	300	1.36307	0.000958335	320	1.08328	0.000868972	340	0.75586	0.000677982	360	0.79679	0.000538818
200	3.04503	0.000306242	220	2.95641	0.00047835	240	3.42988	0.00047835	260	2.94062	0.000946818	280	2.68134	0.000414049	300	2.08177	0.000995028	320	1.68917	0.000878333	340	1.42358	0.000686157	360	1.48505	0.000622275
200	3.31074	0.000344424	220	3.35104	0.000499026	240	3.98465	0.000499026	260	3.35943	0.000965874	280	3.00445	0.000450646	300	2.41533	0.00103	320	2.12668	0.000888766	340	2.00331	0.000701706	360	1.78061	0.000702397
200	3.61091	0.000384534	220	3.71576	0.000534675	240	4.31225	0.000534675	260	3.96253	0.001	280	3.73097	0.000487842	300	2.99697	0.0011	320	2.6518	0.000908377	340	2.55231	0.000718542	360	2.32937	0.000793848
200	3.91662	0.000451368	220	4.08989	0.000570825	240	4.69388	0.000570825	260	4.44937	0.00103	280	4.59612	0.000528039	300	3.67002	0.00116	320	3.24397	0.000929108	340	3.38986	0.000738973	360	2.78327	0.000943632
200	4.30903	0.0005139	220	4.36714	0.000627457	240	5.3742	0.000627457	260	5.07557	0.00109	280	5.12797	0.00059637	300	4.50607	0.00127	320	4.02379	0.000965189	340	4.155	0.00077515	360	3.51825	0.0011
200	4.55036	0.000583973	220	4.74525	0.000683781	240	5.85048	0.000683781	260	5.54709	0.00114	280	5.78301	0.000666672	300	5.47135	0.00137	320	4.96077	0.00101	340	5.17453	0.000817111	360	4.20526	0.00127
200	4.8581	0.000659275	220	5.12749	0.000745956	240	6.40815	0.000745956	260	6.03156	0.0012	280	6.1236	0.000750768	300	6.084	0.00148	320	5.87514	0.00105	340	6.07283	0.000869728	360	4.59262	0.00147
200	5.16961	0.000740816	220	5.51551	0.000814804	240	6.88397	0.000814804	260	6.70527	0.00127	280	6.78323	0.000846626	300	6.87458	0.00161	320	6.63977	0.00112	340	6.83775	0.000936359	360	5.49474	0.00169
200	5.46241	0.000826716	220	5.8528	0.000889213	240	7.28727	0.000889213	260	7.22473	0.00134	280	7.61058	0.000953866	300	7.62108	0.00175	320	7.44602	0.00119	340	7.88089	0.00102	360	5.97955	0.00195
200	5.81775	0.000920021	220	6.36758	0.000970495	240	7.79683	0.000970495	260	7.7683	0.00143	280	8.0667	0.00108	300	8.4332	0.00189	320	8.60472	0.00128	340	8.74406	0.00112	360	6.63823	0.00224
200	5.96056	0.00102	220	6.69383	0.00106	240	8.35178	0.00106	260	8.36061	0.00152	280	8.90222	0.00122	300	9.25853	0.00206	320	9.43305	0.00139	340	9.42467	0.00126	360	7.16897	0.00256
200	6.20145	0.00113	220	7.17735	0.00116	240	8.73993	0.00116	260	8.86572	0.00163	280	9.60238	0.00139	300	9.95755	0.00224	320	10.7775	0.00152	340	10.2974	0.00142	360	8.13436	0.00293
200	6.47082	0.00124	220	7.35716	0.00127	240	9.12803	0.00127	260	9.37911	0.00174	280	10.2521	0.00157	300	10.9357	0.00245	320	11.8211	0.00168	340	11.0602	0.00162	360	8.61417	0.00335
200	6.67444	0.00137	220	7.72803	0.0014	240	9.6636	0.0014	260	9.87063	0.00187	280	10.9053	0.00178	300	11.675	0.00268	320	12.7284	0.00188	340	11.9034	0.00188	360	9.13832	0.00381
200	6.92453	0.00151	220	8.06357	0.00153	240	9.88535	0.00153	260	10.3986	0.00202	280	11.6115	0.00201	300	12.4788	0.00292	320	13.9043	0.00212	340	12.8397	0.00219	360	9.61772	0.00435
200	7.21217	0.00165	220	8.3632	0.00168	240	10.2538	0.00168	260	10.9382	0.00219	280	12.2362	0.00227	300	13.3196	0.0032	320	14.9149	0.00241	340	13.6526	0.00258	360	10.4888	0.00495
200	7.51952	0.00181	220	8.69539	0.00185	240	10.657	0.00185	260	11.437	0.00237	280	13.0366	0.00256	300	13.9747	0.00349	320	15.9601	0.00275	340	14.5909	0.00306	360	10.8549	0.00563
200	7.84609	0.00198	220	8.99683	0.00202	240	10.9664	0.00202	260	11.9714	0.00257	280	13.5748	0.00287	300	14.8899	0.00383	320	17.3115	0.00316	340	15.6546	0.00363	360	11.6319	0.00639
200	7.98225	0.00215	220	9.27486	0.00223	240	11.4253	0.00223	260	12.4211	0.0028	280	14.2511	0.00322	300	15.7396	0.0042	320	18.7639	0.00366	340	16.3113	0.00433	360	12.0083	0.00722
200	8.21515	0.00235	220	9.62228	0.00244	240	11.7258	0.00244	260	13.0937	0.00305	280	14.8004	0.00359	300	16.5586	0.00461	320	19.941	0.00425	340	16.8648	0.00516	360	12.762	0.00816
200	8.24014	0.00255	220	9.83058	0.00269	240	12.1174	0.00269	260	13.6235	0.00334	280	15.491	0.00399	300	17.3838	0.00506	320	20.9329	0.00494	340	17.6692	0.00615	360	13.3048	0.0092
200	8.5711	0.00277	220	10.0588	0.00295	240	12.4685	0.00295	260	14.0788	0.00365	280	16.1915	0.00441	300	18.2946	0.00555	320	22.2422	0.00573	340	18.6441	0.00731	360	13.6358	0.01038
200	9.0226	0.00299	220	10.4103	0.00324	240	12.7611	0.00324	260	14.6055	0.00401	280	16.9514	0.00485	300	19.1985	0.00609	320	23.1103	0.00666	340	19.3701	0.00863	360	14.0781	0.01168
200	9.12391	0.00323	220	10.6334	0.00357	240	13.2822	0.00357	260	15.0101	0.00441	280	17.5504	0.00531	300	20.0662	0.0067	320	24.8081	0.0077	340	20.1236	0.01013	360	14.5253	0.01309
200	9.63166	0.0035	220	10.8753	0.00393	240	13.3078	0.00393	260	15.4212	0.00485	280	18.3832	0.00577	300	20.9846	0.00736	320	25.7798	0.0089	340	20.9707	0.01176	360	15.464	0.01469
200	9.69376	0.00376	220	11.0718	0.00431	240	13.801	0.00431	260	15.9172	0.00534	280	18.9329	0.00625	300	21.8323	0.00807	320	26.6085	0.01026	340	21.8487	0.01353	360	15.3263	0.01638
200	10.055	0.00405	220	11.3565	0.00475	240	14.1889	0.00475	260	16.4752	0.00588	280	19.5292	0.00672	300	22.5374	0.00888	320	27.7427	0.01174	340	22.7557	0.01537	360	15.9927	0.01828
200	10.2154	0.00435	220	11.6594	0.00522	240	14.4093	0.00522	260	16.8068	0.0065	280	20.263	0.00719	300	23.6206	0.00978	320	29.0653	0.01335	340	23.8262	0.01727	360	16.2985	0.02027
200	10.3788	0.00467	220	11.8537	0.00576	240	14.7177	0.00576	260	17.406	0.00719	280	20.801	0.00804	300	24.4978	0.01074	320	30.0892	0.01501	340	24.2992	0.01914	360	17.0131	0.02188
200	10.7269	0.00538	220	12.0557	0.007	240	14.9399	0.007	260	18.047	0.00885	280	21.5233	0.01012	300	25.3514	0.01306	320	31.3092	0.01868	340	25.2148	0.02277	360	17.67	0.02554
200	10.9619	0.00601	220	12.3457	0.00829	240	15.2244	0.00829	260	18.4627	0.01059	280	22.4233	0.01189	300	26.2705	0.01545	320	32.9683	0.02183	340	26.2057	0.02534	360	18.3246	0.03042
