# Supplementary material for: Switching molecular recognition selectivities by temperature in a diffusion-regulatory porous material
Source: Nat Commun. 2024 Jan 2;15:144. doi: 10.1038/s41467-023-44424-3 (PMC10761840; doi:10.1038/s41467-023-44424-3)
Supplement: Supplementary file 3 — source data [file 41467_2023_44424_MOESM3_ESM.zip › Figure 3.xlsx]

## Sheet: Sheet1
	213 K	263 K	288 K	318 K	352 K
Chemical shift (ppm)	Intensity	Intensity	Intensity	Intensity	Intensity
-37.0072	0.04062	1.0451	2.03494	3.0549	4.06204
-37.0026	0.04174	1.04555	2.03511	3.05397	4.06203
-36.9981	0.04289	1.04603	2.03534	3.05304	4.06199
-36.9936	0.04402	1.04652	2.03563	3.05213	4.06189
-36.9891	0.04513	1.04702	2.03596	3.05124	4.06173
-36.9846	0.04619	1.04751	2.03635	3.0504	4.06152
-36.9801	0.04717	1.04798	2.03676	3.04961	4.06123
-36.9756	0.04806	1.04842	2.0372	3.04888	4.06087
-36.971	0.04885	1.04883	2.03765	3.04823	4.06045
-36.9665	0.04952	1.04919	2.03812	3.04765	4.05996
-36.962	0.05007	1.0495	2.03858	3.04717	4.0594
-36.9575	0.0505	1.04975	2.03903	3.04677	4.05878
-36.953	0.0508	1.04995	2.03945	3.04648	4.05812
-36.9485	0.05099	1.0501	2.03985	3.04628	4.05741
-36.944	0.05106	1.05018	2.04022	3.04617	4.05667
-36.9395	0.05104	1.05021	2.04054	3.04617	4.05591
-36.9349	0.05092	1.0502	2.04082	3.04625	4.05513
-36.9304	0.05073	1.05014	2.04105	3.04642	4.05436
-36.9259	0.05049	1.05005	2.04122	3.04667	4.05361
-36.9214	0.0502	1.04993	2.04134	3.04698	4.05288
-36.9169	0.0499	1.04978	2.04141	3.04735	4.05219
-36.9124	0.04958	1.04963	2.04142	3.04777	4.05156
-36.9079	0.04928	1.04947	2.04138	3.04822	4.05098
-36.9033	0.049	1.04931	2.04131	3.04869	4.05048
-36.8988	0.04875	1.04916	2.04119	3.04916	4.05005
-36.8943	0.04855	1.04903	2.04104	3.04963	4.04971
-36.8898	0.04841	1.04891	2.04087	3.05006	4.04945
-36.8853	0.04832	1.04881	2.04068	3.05046	4.04929
-36.8808	0.04829	1.04872	2.04049	3.05081	4.04922
-36.8763	0.04833	1.04866	2.0403	3.0511	4.04925
-36.8718	0.04842	1.04861	2.04012	3.05131	4.04937
-36.8672	0.04856	1.04856	2.03996	3.05145	4.04958
-36.8627	0.04875	1.04852	2.03983	3.05149	4.04987
-36.8582	0.04898	1.04848	2.03974	3.05143	4.05025
-36.8537	0.04924	1.04842	2.0397	3.05128	4.05069
-36.8492	0.04951	1.04834	2.0397	3.05103	4.0512
-36.8447	0.0498	1.04823	2.03975	3.05069	4.05176
-36.8402	0.05008	1.04808	2.03985	3.05024	4.05237
-36.8356	0.05035	1.04788	2.04001	3.04971	4.05302
-36.8311	0.05061	1.04763	2.04021	3.0491	4.0537
-36.8266	0.05083	1.04731	2.04047	3.04841	4.05441
-36.8221	0.05103	1.04693	2.04076	3.04767	4.05512
-36.8176	0.05118	1.04648	2.04109	3.04687	4.05583
-36.8131	0.0513	1.04596	2.04145	3.04604	4.05654
-36.8086	0.05138	1.04537	2.04182	3.04519	4.05724
-36.8041	0.05143	1.04471	2.04219	3.04433	4.05791
-36.7995	0.05145	1.044	2.04256	3.04349	4.05856
-36.795	0.05143	1.04324	2.04292	3.04267	4.05917
-36.7905	0.0514	1.04244	2.04324	3.04188	4.05974
-36.786	0.05136	1.04161	2.04353	3.04116	4.06026
-36.7815	0.05132	1.04078	2.04376	3.0405	4.06074
-36.777	0.05129	1.03995	2.04393	3.03991	4.06115
-36.7725	0.05127	1.03914	2.04403	3.03942	4.0615
-36.7679	0.05127	1.03836	2.04405	3.03902	4.06179
-36.7634	0.05131	1.03764	2.04399	3.03873	4.06201
-36.7589	0.0514	1.03699	2.04384	3.03855	4.06215
-36.7544	0.05152	1.03642	2.04361	3.03847	4.06222
-36.7499	0.0517	1.03595	2.04329	3.0385	4.06221
-36.7454	0.05192	1.03558	2.04289	3.03864	4.06211
-36.7409	0.05219	1.03534	2.0424	3.03889	4.06193
-36.7364	0.05252	1.03521	2.04185	3.03923	4.06166
-36.7318	0.05288	1.0352	2.04124	3.03966	4.06131
-36.7273	0.05328	1.03532	2.04057	3.04017	4.06087
-36.7228	0.05371	1.03556	2.03987	3.04074	4.06034
-36.7183	0.05415	1.03592	2.03914	3.04138	4.05974
-36.7138	0.0546	1.03637	2.0384	3.04206	4.05905
-36.7093	0.05504	1.03692	2.03766	3.04277	4.05829
-36.7048	0.05547	1.03754	2.03694	3.04351	4.05746
-36.7003	0.05586	1.03822	2.03624	3.04425	4.05657
-36.6957	0.05621	1.03893	2.03559	3.04498	4.05562
-36.6912	0.0565	1.03967	2.035	3.04571	4.05464
-36.6867	0.05673	1.04041	2.03447	3.04641	4.05361
-36.6822	0.05689	1.04112	2.03401	3.04708	4.05257
-36.6777	0.05697	1.04179	2.03364	3.04771	4.05153
-36.6732	0.05696	1.0424	2.03336	3.0483	4.05048
-36.6687	0.05687	1.04294	2.03316	3.04884	4.04946
-36.6641	0.05669	1.04338	2.03305	3.04934	4.04848
-36.6596	0.05644	1.04372	2.03304	3.0498	4.04755
-36.6551	0.0561	1.04395	2.03311	3.05021	4.04668
-36.6506	0.05571	1.04406	2.03326	3.05059	4.04589
-36.6461	0.05525	1.04404	2.03349	3.05094	4.04519
-36.6416	0.05475	1.04391	2.03378	3.05127	4.04461
-36.6371	0.05422	1.04367	2.03413	3.05158	4.04413
-36.6326	0.05368	1.04332	2.03452	3.05189	4.04379
-36.628	0.05314	1.04288	2.03494	3.05221	4.04357
-36.6235	0.05262	1.04236	2.03539	3.05254	4.0435
-36.619	0.05213	1.04177	2.03585	3.0529	4.04357
-36.6145	0.0517	1.04115	2.03631	3.0533	4.04378
-36.61	0.05132	1.0405	2.03676	3.05373	4.04414
-36.6055	0.05102	1.03985	2.03719	3.05422	4.04463
-36.601	0.05081	1.03923	2.03759	3.05476	4.04525
-36.5964	0.05069	1.03864	2.03796	3.05536	4.046
-36.5919	0.05068	1.03812	2.03828	3.05602	4.04686
-36.5874	0.05076	1.03768	2.03856	3.05675	4.04783
-36.5829	0.05095	1.03734	2.03879	3.05752	4.04888
-36.5784	0.05124	1.0371	2.03897	3.05835	4.05001
-36.5739	0.05162	1.037	2.0391	3.05923	4.05119
-36.5694	0.05209	1.03701	2.03918	3.06014	4.05241
-36.5649	0.05262	1.03717	2.03922	3.06107	4.05365
-36.5603	0.05322	1.03745	2.03922	3.06201	4.0549
-36.5558	0.05386	1.03787	2.03919	3.06295	4.05614
-36.5513	0.05453	1.03841	2.03912	3.06387	4.05735
-36.5468	0.05521	1.03906	2.03903	3.06474	4.05852
-36.5423	0.05588	1.03981	2.03892	3.06556	4.05963
-36.5378	0.05652	1.04063	2.0388	3.06631	4.06067
-36.5333	0.05712	1.04152	2.03867	3.06696	4.06164
-36.5287	0.05766	1.04245	2.03853	3.0675	4.06252
-36.5242	0.05811	1.04339	2.03839	3.06792	4.0633
-36.5197	0.05848	1.04433	2.03825	3.06821	4.06399
-36.5152	0.05875	1.04524	2.03812	3.06834	4.06457
-36.5107	0.05891	1.04609	2.03799	3.06831	4.06505
-36.5062	0.05895	1.04687	2.03786	3.06811	4.06542
-36.5017	0.05886	1.04756	2.03774	3.06775	4.06569
-36.4972	0.05866	1.04813	2.03761	3.06721	4.06586
-36.4926	0.05834	1.04856	2.03749	3.0665	4.06593
-36.4881	0.05791	1.04886	2.03735	3.06562	4.06591
-36.4836	0.05737	1.049	2.03721	3.06459	4.06581
-36.4791	0.05673	1.04898	2.03705	3.06342	4.06562
-36.4746	0.05601	1.0488	2.03688	3.06212	4.06536
-36.4701	0.05522	1.04846	2.03669	3.0607	4.06503
-36.4656	0.05437	1.04795	2.03647	3.05919	4.06463
-36.461	0.05347	1.0473	2.03623	3.05761	4.06417
-36.4565	0.05255	1.0465	2.03597	3.05599	4.06366
-36.452	0.05162	1.04558	2.03567	3.05434	4.06309
-36.4475	0.0507	1.04454	2.03536	3.05269	4.06247
-36.443	0.04979	1.04341	2.03502	3.05108	4.0618
-36.4385	0.04891	1.0422	2.03466	3.04952	4.06109
-36.434	0.04807	1.04093	2.03429	3.04804	4.06033
-36.4295	0.04729	1.03963	2.0339	3.04666	4.05952
-36.4249	0.04656	1.03832	2.03352	3.04541	4.05867
-36.4204	0.0459	1.03701	2.03313	3.04431	4.05777
-36.4159	0.0453	1.03572	2.03276	3.04336	4.05682
-36.4114	0.04478	1.03448	2.03241	3.0426	4.05583
-36.4069	0.04431	1.0333	2.03209	3.04203	4.05479
-36.4024	0.04391	1.03219	2.0318	3.04165	4.05371
-36.3979	0.04357	1.03117	2.03156	3.04147	4.05259
-36.3933	0.04327	1.03025	2.03136	3.0415	4.05144
-36.3888	0.04302	1.02944	2.03122	3.04173	4.05025
-36.3843	0.0428	1.02874	2.03114	3.04216	4.04904
-36.3798	0.0426	1.02817	2.03113	3.04277	4.04781
-36.3753	0.04241	1.0277	2.03118	3.04356	4.04656
-36.3708	0.04223	1.02736	2.0313	3.04451	4.04533
-36.3663	0.04203	1.02714	2.03148	3.0456	4.0441
-36.3618	0.04182	1.02702	2.03173	3.04683	4.04289
-36.3572	0.04159	1.02701	2.03204	3.04816	4.04173
-36.3527	0.04132	1.02709	2.0324	3.04957	4.04061
-36.3482	0.04101	1.02727	2.0328	3.05105	4.03955
-36.3437	0.04066	1.02752	2.03325	3.05256	4.03858
-36.3392	0.04027	1.02784	2.03373	3.0541	4.03769
-36.3347	0.03984	1.02822	2.03424	3.05563	4.0369
-36.3302	0.03936	1.02864	2.03476	3.05714	4.03622
-36.3256	0.03885	1.0291	2.03529	3.05861	4.03566
-36.3211	0.03831	1.02958	2.03582	3.06002	4.03523
-36.3166	0.03774	1.03008	2.03634	3.06135	4.03494
-36.3121	0.03715	1.03059	2.03685	3.06259	4.03478
-36.3076	0.03656	1.03109	2.03734	3.06373	4.03477
-36.3031	0.03597	1.03158	2.0378	3.06476	4.03489
-36.2986	0.0354	1.03205	2.03824	3.06567	4.03515
-36.2941	0.03486	1.0325	2.03866	3.06646	4.03553
-36.2895	0.03435	1.03292	2.03904	3.06712	4.03604
-36.285	0.0339	1.03329	2.03941	3.06767	4.03665
-36.2805	0.03351	1.03363	2.03975	3.06808	4.03736
-36.276	0.03319	1.03393	2.04008	3.06838	4.03815
-36.2715	0.03296	1.03418	2.04039	3.06856	4.03901
-36.267	0.03281	1.03438	2.0407	3.06863	4.03991
-36.2625	0.03277	1.03454	2.04101	3.0686	4.04085
-36.2579	0.03282	1.03464	2.04132	3.06847	4.0418
-36.2534	0.03299	1.0347	2.04164	3.06825	4.04275
-36.2489	0.03326	1.03471	2.04198	3.06795	4.04367
-36.2444	0.03363	1.03468	2.04234	3.06758	4.04455
-36.2399	0.03412	1.0346	2.04272	3.06714	4.04538
-36.2354	0.0347	1.03449	2.04312	3.06663	4.04614
-36.2309	0.03538	1.03434	2.04354	3.06608	4.04681
-36.2264	0.03615	1.03415	2.04399	3.06547	4.0474
-36.2218	0.037	1.03395	2.04444	3.06481	4.04789
-36.2173	0.03792	1.03372	2.04491	3.06412	4.04827
-36.2128	0.03889	1.03348	2.04537	3.06338	4.04854
-36.2083	0.03991	1.03323	2.04583	3.0626	4.04871
-36.2038	0.04096	1.03298	2.04626	3.06178	4.04878
-36.1993	0.04203	1.03273	2.04665	3.06093	4.04874
-36.1948	0.0431	1.0325	2.047	3.06004	4.04861
-36.1902	0.04416	1.0323	2.04729	3.05911	4.0484
-36.1857	0.04521	1.03212	2.0475	3.05814	4.04812
-36.1812	0.04621	1.03197	2.04762	3.05714	4.04777
-36.1767	0.04716	1.03187	2.04764	3.0561	4.04737
-36.1722	0.04806	1.03181	2.04755	3.05503	4.04694
-36.1677	0.04888	1.03181	2.04733	3.05392	4.04648
-36.1632	0.04962	1.03186	2.04699	3.05278	4.04601
-36.1587	0.05027	1.03198	2.04651	3.05162	4.04555
-36.1541	0.05083	1.03215	2.0459	3.05043	4.0451
-36.1496	0.05128	1.03238	2.04515	3.04922	4.04468
-36.1451	0.05163	1.03267	2.04428	3.048	4.04429
-36.1406	0.05187	1.03302	2.04329	3.04678	4.04395
-36.1361	0.05201	1.03341	2.04219	3.04557	4.04366
-36.1316	0.05204	1.03385	2.041	3.04437	4.04342
-36.1271	0.05197	1.03433	2.03974	3.04319	4.04324
-36.1225	0.05179	1.03484	2.03843	3.04204	4.04312
-36.118	0.05153	1.03537	2.03708	3.04094	4.04305
-36.1135	0.05118	1.0359	2.03573	3.03989	4.04304
-36.109	0.05076	1.03643	2.03439	3.0389	4.04308
-36.1045	0.05028	1.03694	2.0331	3.03798	4.04317
-36.1	0.04973	1.03742	2.03188	3.03714	4.04329
-36.0955	0.04915	1.03786	2.03075	3.03638	4.04345
-36.091	0.04854	1.03824	2.02974	3.03571	4.04362
-36.0864	0.04791	1.03856	2.02886	3.03514	4.04382
-36.0819	0.04729	1.0388	2.02814	3.03466	4.04401
-36.0774	0.04667	1.03896	2.02758	3.03429	4.04421
-36.0729	0.04607	1.03902	2.02719	3.034	4.0444
-36.0684	0.04552	1.03899	2.02699	3.03382	4.04457
-36.0639	0.04501	1.03886	2.02696	3.03373	4.04472
-36.0594	0.04457	1.03862	2.02712	3.03372	4.04485
-36.0548	0.0442	1.03829	2.02745	3.03379	4.04495
-36.0503	0.04391	1.03786	2.02793	3.03393	4.04501
-36.0458	0.04372	1.03733	2.02855	3.03414	4.04505
-36.0413	0.04362	1.03673	2.0293	3.0344	4.04506
-36.0368	0.04363	1.03605	2.03014	3.0347	4.04504
-36.0323	0.04375	1.03531	2.03106	3.03503	4.045
-36.0278	0.04397	1.03453	2.03202	3.03539	4.04493
-36.0233	0.04431	1.03371	2.03299	3.03576	4.04486
-36.0187	0.04476	1.03288	2.03395	3.03613	4.04478
-36.0142	0.04532	1.03205	2.03487	3.03651	4.0447
-36.0097	0.04597	1.03123	2.03571	3.03686	4.04463
-36.0052	0.04673	1.03044	2.03645	3.03721	4.04457
-36.0007	0.04757	1.02971	2.03708	3.03753	4.04454
-35.9962	0.0485	1.02903	2.03756	3.03782	4.04454
-35.9917	0.04949	1.02843	2.03789	3.03809	4.04458
-35.9871	0.05054	1.02791	2.03805	3.03834	4.04466
-35.9826	0.05164	1.02749	2.03804	3.03856	4.04479
-35.9781	0.05277	1.02717	2.03786	3.03876	4.04497
-35.9736	0.05391	1.02695	2.0375	3.03894	4.0452
-35.9691	0.05507	1.02684	2.03698	3.03911	4.04549
-35.9646	0.05621	1.02683	2.03631	3.03928	4.04584
-35.9601	0.05733	1.02693	2.03551	3.03945	4.04624
-35.9556	0.05841	1.02712	2.0346	3.03963	4.04668
-35.951	0.05945	1.02739	2.0336	3.03982	4.04718
-35.9465	0.06043	1.02775	2.03255	3.04003	4.04771
-35.942	0.06133	1.02817	2.03147	3.04027	4.04827
-35.9375	0.06216	1.02864	2.03039	3.04055	4.04886
-35.933	0.0629	1.02914	2.02933	3.04087	4.04946
-35.9285	0.06354	1.02967	2.02834	3.04122	4.05007
-35.924	0.06408	1.0302	2.02744	3.04162	4.05067
-35.9194	0.06453	1.03073	2.02665	3.04206	4.05125
-35.9149	0.06487	1.03123	2.026	3.04255	4.0518
-35.9104	0.06511	1.0317	2.0255	3.04307	4.05232
-35.9059	0.06524	1.03212	2.02517	3.04363	4.05278
-35.9014	0.06528	1.03248	2.02502	3.04421	4.05318
-35.8969	0.06523	1.03278	2.02505	3.04482	4.05352
-35.8924	0.0651	1.03301	2.02526	3.04544	4.05377
-35.8879	0.06489	1.03316	2.02565	3.04606	4.05393
-35.8833	0.06461	1.03324	2.0262	3.04668	4.054
-35.8788	0.06428	1.03324	2.0269	3.04728	4.05397
-35.8743	0.06391	1.03317	2.02773	3.04786	4.05383
-35.8698	0.0635	1.03304	2.02868	3.0484	4.05359
-35.8653	0.06307	1.03285	2.0297	3.0489	4.05324
-35.8608	0.06263	1.03261	2.03077	3.04934	4.05278
-35.8563	0.0622	1.03234	2.03187	3.04973	4.05222
-35.8517	0.06178	1.03203	2.03297	3.05006	4.05155
-35.8472	0.06139	1.03172	2.03403	3.05031	4.05079
-35.8427	0.06104	1.0314	2.03503	3.05051	4.04994
-35.8382	0.06074	1.03109	2.03594	3.05063	4.049
-35.8337	0.06049	1.03081	2.03675	3.05069	4.048
-35.8292	0.0603	1.03055	2.03742	3.05068	4.04693
-35.8247	0.06019	1.03034	2.03794	3.05062	4.04581
-35.8202	0.06014	1.03018	2.03831	3.05052	4.04465
-35.8156	0.06017	1.03008	2.03851	3.05037	4.04347
-35.8111	0.06027	1.03003	2.03855	3.05019	4.04228
-35.8066	0.06045	1.03005	2.03843	3.04999	4.04109
-35.8021	0.0607	1.03014	2.03816	3.04978	4.03992
-35.7976	0.06101	1.03028	2.03775	3.04958	4.03879
-35.7931	0.06139	1.03049	2.03722	3.04939	4.03769
-35.7886	0.06181	1.03074	2.03658	3.04921	4.03666
-35.784	0.06228	1.03104	2.03587	3.04907	4.03571
-35.7795	0.06278	1.03137	2.03511	3.04897	4.03483
-35.775	0.0633	1.03172	2.03432	3.04891	4.03405
-35.7705	0.06382	1.03209	2.03354	3.0489	4.03338
-35.766	0.06434	1.03246	2.03279	3.04893	4.03282
-35.7615	0.06484	1.03281	2.03209	3.04902	4.03238
-35.757	0.06531	1.03314	2.03148	3.04914	4.03207
-35.7525	0.06574	1.03343	2.03098	3.04931	4.03188
-35.7479	0.0661	1.03368	2.0306	3.0495	4.03183
-35.7434	0.06639	1.03386	2.03035	3.04972	4.0319
-35.7389	0.06661	1.03398	2.03026	3.04995	4.0321
-35.7344	0.06673	1.03402	2.03032	3.05017	4.03242
-35.7299	0.06675	1.03398	2.03054	3.05038	4.03286
-35.7254	0.06667	1.03385	2.03091	3.05056	4.0334
-35.7209	0.06648	1.03364	2.03142	3.05069	4.03404
-35.7163	0.06618	1.03334	2.03207	3.05077	4.03477
-35.7118	0.06577	1.03296	2.03283	3.05076	4.03558
-35.7073	0.06524	1.03249	2.03369	3.05068	4.03644
-35.7028	0.06462	1.03195	2.03462	3.0505	4.03736
-35.6983	0.0639	1.03134	2.0356	3.05021	4.03831
-35.6938	0.06309	1.03067	2.03659	3.04981	4.03929
-35.6893	0.06221	1.02996	2.03758	3.0493	4.04027
-35.6848	0.06126	1.0292	2.03854	3.04868	4.04124
-35.6802	0.06027	1.02842	2.03943	3.04794	4.04219
-35.6757	0.05925	1.02762	2.04023	3.0471	4.04312
-35.6712	0.05821	1.02683	2.04093	3.04617	4.04399
-35.6667	0.05718	1.02604	2.0415	3.04515	4.04482
-35.6622	0.05617	1.02528	2.04193	3.04406	4.04558
-35.6577	0.0552	1.02455	2.0422	3.04292	4.04628
-35.6532	0.05429	1.02387	2.04231	3.04175	4.0469
-35.6486	0.05346	1.02324	2.04226	3.04057	4.04744
-35.6441	0.05273	1.02267	2.04205	3.0394	4.04791
-35.6396	0.0521	1.02218	2.04168	3.03827	4.0483
-35.6351	0.05159	1.02177	2.04116	3.03719	4.04862
-35.6306	0.0512	1.02144	2.04052	3.03619	4.04887
-35.6261	0.05096	1.02119	2.03977	3.03529	4.04905
-35.6216	0.05086	1.02104	2.03893	3.0345	4.04917
-35.6171	0.05089	1.02097	2.03803	3.03385	4.04924
-35.6125	0.05107	1.021	2.03708	3.03335	4.04926
-35.608	0.05138	1.02112	2.03613	3.033	4.04925
-35.6035	0.05182	1.02132	2.03518	3.03281	4.04921
-35.599	0.05238	1.02161	2.03428	3.03279	4.04916
-35.5945	0.05303	1.02199	2.03344	3.03293	4.04909
-35.59	0.05377	1.02243	2.03269	3.03323	4.04902
-35.5855	0.05457	1.02295	2.03204	3.03367	4.04896
-35.5809	0.05541	1.02354	2.03152	3.03424	4.0489
-35.5764	0.05628	1.02418	2.03113	3.03493	4.04886
-35.5719	0.05714	1.02488	2.03089	3.03572	4.04884
-35.5674	0.05797	1.02563	2.03079	3.03658	4.04883
-35.5629	0.05875	1.02642	2.03084	3.03749	4.04884
-35.5584	0.05946	1.02724	2.03104	3.03842	4.04887
-35.5539	0.06007	1.02809	2.03138	3.03934	4.04891
-35.5494	0.06056	1.02897	2.03183	3.04024	4.04895
-35.5448	0.06092	1.02985	2.0324	3.04107	4.049
-35.5403	0.06112	1.03075	2.03306	3.04183	4.04905
-35.5358	0.06116	1.03164	2.03379	3.04249	4.04908
-35.5313	0.06103	1.03254	2.03456	3.04302	4.0491
-35.5268	0.06072	1.03342	2.03536	3.04341	4.04908
-35.5223	0.06023	1.03428	2.03616	3.04365	4.04903
-35.5178	0.05956	1.03512	2.03694	3.04374	4.04894
-35.5132	0.05872	1.03594	2.03767	3.04365	4.0488
-35.5087	0.05772	1.03672	2.03834	3.04341	4.0486
-35.5042	0.05657	1.03746	2.03891	3.043	4.04834
-35.4997	0.05529	1.03817	2.03939	3.04245	4.04802
-35.4952	0.0539	1.03882	2.03975	3.04176	4.04763
-35.4907	0.05241	1.03942	2.03999	3.04094	4.04718
-35.4862	0.05087	1.03997	2.04011	3.04003	4.04667
-35.4817	0.04928	1.04047	2.04009	3.03904	4.04611
-35.4771	0.04768	1.04091	2.03994	3.038	4.04549
-35.4726	0.04609	1.04128	2.03967	3.03693	4.04484
-35.4681	0.04454	1.0416	2.03928	3.03587	4.04415
-35.4636	0.04306	1.04186	2.0388	3.03484	4.04344
-35.4591	0.04167	1.04206	2.03823	3.03386	4.04273
-35.4546	0.04039	1.04221	2.03759	3.03297	4.04203
-35.4501	0.03924	1.0423	2.03691	3.03219	4.04135
-35.4455	0.03824	1.04235	2.0362	3.03154	4.0407
-35.441	0.0374	1.04234	2.03548	3.03104	4.04011
-35.4365	0.03673	1.0423	2.03478	3.0307	4.03959
-35.432	0.03623	1.04223	2.03412	3.03053	4.03915
-35.4275	0.03592	1.04212	2.03353	3.03056	4.03881
-35.423	0.03577	1.04199	2.033	3.03076	4.03857
-35.4185	0.03579	1.04185	2.03258	3.03116	4.03845
-35.414	0.03598	1.0417	2.03226	3.03173	4.03845
-35.4094	0.03631	1.04154	2.03206	3.03248	4.03857
-35.4049	0.03677	1.04139	2.032	3.03339	4.03882
-35.4004	0.03735	1.04125	2.03206	3.03444	4.03921
-35.3959	0.03802	1.04113	2.03227	3.03561	4.03971
-35.3914	0.03876	1.04103	2.03261	3.0369	4.04034
-35.3869	0.03956	1.04095	2.03308	3.03826	4.04108
-35.3824	0.04039	1.04091	2.03367	3.03969	4.04192
-35.3778	0.04122	1.0409	2.03438	3.04115	4.04284
-35.3733	0.04205	1.04093	2.0352	3.04262	4.04384
-35.3688	0.04284	1.041	2.0361	3.04408	4.04489
-35.3643	0.04358	1.04111	2.03707	3.04552	4.04598
-35.3598	0.04426	1.04127	2.03811	3.0469	4.04709
-35.3553	0.04486	1.04146	2.03918	3.04821	4.0482
-35.3508	0.04537	1.04169	2.04027	3.04944	4.0493
-35.3463	0.04579	1.04196	2.04137	3.05057	4.05035
-35.3417	0.04611	1.04227	2.04246	3.0516	4.05136
-35.3372	0.04634	1.04262	2.04352	3.05251	4.05229
-35.3327	0.04647	1.04299	2.04454	3.05332	4.05313
-35.3282	0.04651	1.0434	2.0455	3.054	4.05388
-35.3237	0.04646	1.04383	2.0464	3.05458	4.05453
-35.3192	0.04634	1.04428	2.04723	3.05505	4.05505
-35.3147	0.04616	1.04475	2.04798	3.05542	4.05546
-35.3101	0.04593	1.04524	2.04864	3.05569	4.05574
-35.3056	0.04566	1.04574	2.04922	3.05589	4.0559
-35.3011	0.04538	1.04626	2.04971	3.05601	4.05594
-35.2966	0.04509	1.04678	2.05011	3.05608	4.05587
-35.2921	0.0448	1.04732	2.05044	3.05609	4.05569
-35.2876	0.04454	1.04785	2.05068	3.05607	4.05541
-35.2831	0.04431	1.0484	2.05085	3.05601	4.05505
-35.2786	0.04413	1.04894	2.05095	3.05594	4.05463
-35.274	0.044	1.04948	2.05098	3.05585	4.05414
-35.2695	0.04393	1.05002	2.05097	3.05576	4.05362
-35.265	0.04392	1.05056	2.05091	3.05566	4.05308
-35.2605	0.04398	1.0511	2.0508	3.05556	4.05253
-35.256	0.04411	1.05162	2.05066	3.05545	4.05199
-35.2515	0.04431	1.05213	2.0505	3.05534	4.05148
-35.247	0.04457	1.05263	2.05031	3.05522	4.05101
-35.2424	0.04488	1.05311	2.0501	3.05508	4.0506
-35.2379	0.04524	1.05356	2.04987	3.05493	4.05025
-35.2334	0.04565	1.05399	2.04964	3.05474	4.04998
-35.2289	0.04608	1.05438	2.04938	3.05453	4.04979
-35.2244	0.04653	1.05474	2.04912	3.05427	4.04969
-35.2199	0.047	1.05505	2.04885	3.05396	4.04969
-35.2154	0.04746	1.0553	2.04857	3.05359	4.04978
-35.2109	0.04791	1.0555	2.04827	3.05317	4.04996
-35.2063	0.04834	1.05563	2.04796	3.05268	4.05023
-35.2018	0.04874	1.05569	2.04763	3.05212	4.05058
-35.1973	0.0491	1.05567	2.04729	3.05149	4.05101
-35.1928	0.04942	1.05557	2.04693	3.05079	4.05151
-35.1883	0.04969	1.05539	2.04655	3.05003	4.05206
-35.1838	0.04991	1.05511	2.04615	3.04921	4.05266
-35.1793	0.05008	1.05474	2.04574	3.04834	4.05329
-35.1748	0.0502	1.05428	2.04531	3.04742	4.05393
-35.1702	0.05026	1.05372	2.04486	3.04647	4.05458
-35.1657	0.05028	1.05308	2.0444	3.0455	4.05522
-35.1612	0.05025	1.05235	2.04393	3.04451	4.05584
-35.1567	0.05019	1.05154	2.04346	3.04353	4.05642
-35.1522	0.05009	1.05066	2.04298	3.04257	4.05695
-35.1477	0.04996	1.04971	2.0425	3.04165	4.05742
-35.1432	0.04981	1.0487	2.04204	3.04077	4.05782
-35.1386	0.04964	1.04766	2.04158	3.03994	4.05813
-35.1341	0.04947	1.04658	2.04115	3.03919	4.05836
-35.1296	0.04929	1.04549	2.04074	3.03852	4.05849
-35.1251	0.0491	1.0444	2.04036	3.03794	4.05852
-35.1206	0.04892	1.04331	2.04001	3.03745	4.05845
-35.1161	0.04875	1.04226	2.03969	3.03706	4.05827
-35.1116	0.04858	1.04125	2.03942	3.03677	4.05798
-35.1071	0.04842	1.04029	2.03919	3.03658	4.05759
-35.1025	0.04826	1.03941	2.03901	3.03649	4.0571
-35.098	0.04811	1.0386	2.03887	3.03649	4.05651
-35.0935	0.04795	1.03789	2.03878	3.03658	4.05583
-35.089	0.0478	1.03728	2.03873	3.03674	4.05506
-35.0845	0.04764	1.03677	2.03873	3.03696	4.05422
-35.08	0.04747	1.03638	2.03876	3.03724	4.0533
-35.0755	0.04729	1.03611	2.03884	3.03756	4.05233
-35.0709	0.04709	1.03595	2.03895	3.0379	4.05131
-35.0664	0.04687	1.03591	2.03909	3.03826	4.05025
-35.0619	0.04662	1.03598	2.03926	3.03862	4.04916
-35.0574	0.04636	1.03616	2.03946	3.03896	4.04806
-35.0529	0.04607	1.03643	2.03967	3.03928	4.04696
-35.0484	0.04576	1.0368	2.0399	3.03956	4.04586
-35.0439	0.04542	1.03724	2.04015	3.0398	4.04477
-35.0394	0.04507	1.03776	2.04041	3.03999	4.04372
-35.0348	0.04471	1.03833	2.04067	3.04013	4.04271
-35.0303	0.04434	1.03894	2.04095	3.0402	4.04175
-35.0258	0.04397	1.03958	2.04122	3.04022	4.04085
-35.0213	0.04361	1.04024	2.04151	3.04018	4.04002
-35.0168	0.04327	1.04091	2.0418	3.04008	4.03927
-35.0123	0.04295	1.04156	2.0421	3.03994	4.0386
-35.0078	0.04267	1.0422	2.04241	3.03976	4.03803
-35.0032	0.04244	1.04281	2.04272	3.03954	4.03755
-34.9987	0.04226	1.04339	2.04305	3.03931	4.03718
-34.9942	0.04214	1.04392	2.04338	3.03906	4.03691
-34.9897	0.04209	1.04441	2.04373	3.03882	4.03674
-34.9852	0.04212	1.04484	2.0441	3.03859	4.03669
-34.9807	0.04223	1.04522	2.04447	3.03839	4.03674
-34.9762	0.04242	1.04555	2.04486	3.03822	4.03689
-34.9717	0.04269	1.04583	2.04526	3.0381	4.03715
-34.9671	0.04304	1.04606	2.04566	3.03804	4.03751
-34.9626	0.04347	1.04624	2.04607	3.03804	4.03796
-34.9581	0.04396	1.04639	2.04648	3.03812	4.0385
-34.9536	0.04452	1.04649	2.04688	3.03827	4.03911
-34.9491	0.04513	1.04656	2.04727	3.0385	4.0398
-34.9446	0.04578	1.0466	2.04763	3.03882	4.04055
-34.9401	0.04645	1.04662	2.04796	3.03922	4.04135
-34.9355	0.04713	1.04662	2.04825	3.03969	4.04219
-34.931	0.04781	1.0466	2.04848	3.04024	4.04305
-34.9265	0.04848	1.04656	2.04866	3.04086	4.04394
-34.922	0.0491	1.04651	2.04876	3.04154	4.04484
-34.9175	0.04968	1.04644	2.04877	3.04228	4.04573
-34.913	0.05019	1.04635	2.04869	3.04306	4.04661
-34.9085	0.05062	1.04624	2.04852	3.04387	4.04746
-34.904	0.05097	1.0461	2.04823	3.0447	4.04829
-34.8994	0.05122	1.04593	2.04783	3.04554	4.04907
-34.8949	0.05136	1.04572	2.04731	3.04638	4.0498
-34.8904	0.0514	1.04545	2.04668	3.0472	4.05048
-34.8859	0.05132	1.04514	2.04593	3.048	4.0511
-34.8814	0.05114	1.04476	2.04507	3.04876	4.05166
-34.8769	0.05085	1.0443	2.04411	3.04947	4.05215
-34.8724	0.05046	1.04377	2.04305	3.05013	4.05257
-34.8678	0.04999	1.04315	2.04191	3.05072	4.05293
-34.8633	0.04943	1.04244	2.0407	3.05124	4.05322
-34.8588	0.04881	1.04163	2.03945	3.05168	4.05345
-34.8543	0.04814	1.04073	2.03816	3.05204	4.05362
-34.8498	0.04744	1.03973	2.03686	3.0523	4.05373
-34.8453	0.04673	1.03864	2.03557	3.05247	4.0538
-34.8408	0.04601	1.03746	2.03432	3.05255	4.05382
-34.8363	0.04532	1.03621	2.03314	3.05254	4.0538
-34.8317	0.04467	1.03488	2.03203	3.05243	4.05375
-34.8272	0.04407	1.0335	2.03104	3.05222	4.05368
-34.8227	0.04354	1.03208	2.03017	3.05192	4.05359
-34.8182	0.04309	1.03064	2.02946	3.05153	4.05348
-34.8137	0.04274	1.0292	2.02891	3.05106	4.05338
-34.8092	0.0425	1.02778	2.02855	3.0505	4.05327
-34.8047	0.04236	1.0264	2.02838	3.04986	4.05316
-34.8001	0.04233	1.02509	2.02842	3.04916	4.05306
-34.7956	0.04242	1.02387	2.02866	3.04839	4.05298
-34.7911	0.04262	1.02276	2.02912	3.04756	4.0529
-34.7866	0.04292	1.02178	2.02978	3.04668	4.05285
-34.7821	0.04332	1.02096	2.03063	3.04576	4.05281
-34.7776	0.0438	1.02032	2.03167	3.04481	4.05278
-34.7731	0.04436	1.01986	2.03287	3.04384	4.05277
-34.7686	0.04497	1.01961	2.03422	3.04285	4.05277
-34.764	0.04562	1.01957	2.0357	3.04185	4.05278
-34.7595	0.04631	1.01975	2.03726	3.04087	4.05281
-34.755	0.04699	1.02015	2.03889	3.0399	4.05284
-34.7505	0.04767	1.02077	2.04056	3.03897	4.05287
-34.746	0.04831	1.0216	2.04222	3.03807	4.05291
-34.7415	0.04892	1.02264	2.04386	3.03723	4.05295
-34.737	0.04946	1.02386	2.04542	3.03645	4.05298
-34.7324	0.04992	1.02525	2.04689	3.03574	4.05301
-34.7279	0.0503	1.02679	2.04823	3.03511	4.05304
-34.7234	0.05058	1.02844	2.04942	3.03458	4.05306
-34.7189	0.05075	1.03019	2.05042	3.03414	4.05307
-34.7144	0.05082	1.032	2.05123	3.0338	4.05308
-34.7099	0.05077	1.03384	2.05182	3.03358	4.05309
-34.7054	0.05061	1.03567	2.05217	3.03346	4.0531
-34.7009	0.05034	1.03746	2.0523	3.03346	4.05311
-34.6963	0.04996	1.03919	2.05218	3.03357	4.05313
-34.6918	0.04949	1.0408	2.05183	3.03379	4.05316
-34.6873	0.04892	1.04229	2.05126	3.03412	4.0532
-34.6828	0.04828	1.04361	2.05047	3.03454	4.05325
-34.6783	0.04757	1.04474	2.0495	3.03505	4.05333
-34.6738	0.04681	1.04566	2.04835	3.03564	4.05344
-34.6693	0.046	1.04635	2.04707	3.0363	4.05358
-34.6647	0.04517	1.0468	2.04567	3.03702	4.05375
-34.6602	0.04433	1.047	2.0442	3.03777	4.05396
-34.6557	0.04349	1.04694	2.04268	3.03854	4.05421
-34.6512	0.04266	1.04663	2.04116	3.03933	4.0545
-34.6467	0.04185	1.04607	2.03967	3.0401	4.05483
-34.6422	0.04108	1.04527	2.03824	3.04085	4.05521
-34.6377	0.04035	1.04424	2.03692	3.04157	4.05562
-34.6332	0.03967	1.043	2.03573	3.04223	4.05608
-34.6286	0.03904	1.04158	2.0347	3.04283	4.05658
-34.6241	0.03847	1.04	2.03386	3.04335	4.05712
-34.6196	0.03796	1.0383	2.03324	3.04378	4.05768
-34.6151	0.0375	1.03649	2.03283	3.04413	4.05828
-34.6106	0.03711	1.03462	2.03267	3.04438	4.05889
-34.6061	0.03677	1.03271	2.03275	3.04453	4.05953
-34.6016	0.03648	1.0308	2.03308	3.04459	4.06017
-34.597	0.03624	1.02892	2.03365	3.04456	4.06082
-34.5925	0.03603	1.0271	2.03446	3.04445	4.06146
-34.588	0.03586	1.02538	2.03547	3.04426	4.0621
-34.5835	0.03573	1.02378	2.03669	3.04401	4.06272
-34.579	0.03561	1.02232	2.03808	3.04371	4.06333
-34.5745	0.03552	1.02102	2.03962	3.04337	4.0639
-34.57	0.03543	1.01991	2.04127	3.04302	4.06445
-34.5655	0.03536	1.01899	2.04301	3.04268	4.06496
-34.5609	0.0353	1.01828	2.04479	3.04234	4.06543
-34.5564	0.03524	1.01778	2.04659	3.04205	4.06586
-34.5519	0.03518	1.01748	2.04837	3.04181	4.06624
-34.5474	0.03513	1.01739	2.0501	3.04163	4.06657
-34.5429	0.03509	1.0175	2.05174	3.04154	4.06686
-34.5384	0.03506	1.0178	2.05327	3.04155	4.06709
-34.5339	0.03504	1.01827	2.05465	3.04166	4.06727
-34.5293	0.03504	1.0189	2.05587	3.04188	4.06739
-34.5248	0.03505	1.01966	2.05691	3.04221	4.06746
-34.5203	0.0351	1.02055	2.05775	3.04267	4.06748
-34.5158	0.03517	1.02152	2.05838	3.04324	4.06745
-34.5113	0.03528	1.02256	2.0588	3.04392	4.06737
-34.5068	0.03543	1.02365	2.059	3.04471	4.06723
-34.5023	0.03562	1.02476	2.05899	3.04558	4.06705
-34.4978	0.03587	1.02586	2.05878	3.04654	4.06682
-34.4932	0.03616	1.02695	2.05838	3.04756	4.06655
-34.4887	0.0365	1.02799	2.0578	3.04863	4.06623
-34.4842	0.03689	1.02898	2.05707	3.04973	4.06587
-34.4797	0.03733	1.02988	2.0562	3.05084	4.06548
-34.4752	0.03781	1.03071	2.05522	3.05194	4.06505
-34.4707	0.03834	1.03144	2.05415	3.05301	4.06459
-34.4662	0.0389	1.03206	2.05301	3.05403	4.0641
-34.4616	0.03949	1.03258	2.05184	3.05499	4.06359
-34.4571	0.04011	1.033	2.05065	3.05587	4.06307
-34.4526	0.04074	1.03331	2.04947	3.05665	4.06253
-34.4481	0.04138	1.03353	2.04833	3.05732	4.06199
-34.4436	0.04201	1.03365	2.04723	3.05788	4.06145
-34.4391	0.04264	1.0337	2.0462	3.05832	4.06092
-34.4346	0.04324	1.03368	2.04525	3.05863	4.06041
-34.4301	0.04381	1.03361	2.0444	3.05881	4.05993
-34.4255	0.04435	1.03349	2.04365	3.05886	4.05948
-34.421	0.04485	1.03335	2.043	3.0588	4.05907
-34.4165	0.04529	1.03319	2.04247	3.05861	4.05871
-34.412	0.04569	1.03304	2.04205	3.05833	4.05842
-34.4075	0.04603	1.0329	2.04174	3.05794	4.0582
-34.403	0.04631	1.03279	2.04153	3.05747	4.05805
-34.3985	0.04654	1.03272	2.04142	3.05693	4.05799
-34.3939	0.04671	1.0327	2.0414	3.05632	4.05802
-34.3894	0.04684	1.03272	2.04146	3.05567	4.05814
-34.3849	0.04692	1.03281	2.04159	3.05499	4.05835
-34.3804	0.04697	1.03296	2.04178	3.05428	4.05867
-34.3759	0.04699	1.03317	2.04202	3.05356	4.05907
-34.3714	0.04699	1.03344	2.0423	3.05284	4.05957
-34.3669	0.04698	1.03376	2.04261	3.05213	4.06016
-34.3624	0.04698	1.03414	2.04295	3.05143	4.06083
-34.3578	0.04698	1.03456	2.04329	3.05075	4.06156
-34.3533	0.04701	1.03501	2.04364	3.05009	4.06235
-34.3488	0.04707	1.03548	2.044	3.04945	4.06319
-34.3443	0.04717	1.03596	2.04435	3.04883	4.06406
-34.3398	0.04732	1.03645	2.04469	3.04824	4.06493
-34.3353	0.04752	1.03691	2.04503	3.04767	4.0658
-34.3308	0.04779	1.03736	2.04536	3.04711	4.06664
-34.3262	0.04812	1.03776	2.04567	3.04657	4.06744
-34.3217	0.04852	1.03812	2.04598	3.04603	4.06818
-34.3172	0.04898	1.03843	2.04627	3.04551	4.06883
-34.3127	0.0495	1.03867	2.04655	3.04499	4.06938
-34.3082	0.05009	1.03884	2.04682	3.04447	4.06982
-34.3037	0.05072	1.03893	2.04707	3.04396	4.07012
-34.2992	0.05141	1.03895	2.0473	3.04345	4.07029
-34.2947	0.05213	1.0389	2.04752	3.04295	4.0703
-34.2901	0.05287	1.03877	2.04771	3.04246	4.07016
-34.2856	0.05363	1.03857	2.04787	3.04198	4.06986
-34.2811	0.0544	1.03831	2.048	3.04153	4.06941
-34.2766	0.05515	1.038	2.04808	3.04111	4.0688
-34.2721	0.05588	1.03764	2.04811	3.04073	4.06806
-34.2676	0.05658	1.03726	2.04809	3.04039	4.06719
-34.2631	0.05723	1.03685	2.04801	3.04012	4.0662
-34.2585	0.05782	1.03643	2.04785	3.03991	4.06513
-34.254	0.05835	1.03602	2.04762	3.03978	4.06399
-34.2495	0.0588	1.03563	2.04729	3.03974	4.0628
-34.245	0.05917	1.03528	2.04688	3.03978	4.0616
-34.2405	0.05946	1.03497	2.04638	3.03993	4.06041
-34.236	0.05965	1.03472	2.04578	3.04017	4.05927
-34.2315	0.05976	1.03453	2.04508	3.04051	4.05819
-34.227	0.05978	1.03443	2.04429	3.04096	4.05722
-34.2224	0.05971	1.0344	2.04342	3.04149	4.05637
-34.2179	0.05956	1.03447	2.04246	3.0421	4.05566
-34.2134	0.05933	1.03462	2.04144	3.04279	4.05514
-34.2089	0.05903	1.03486	2.04037	3.04354	4.0548
-34.2044	0.05868	1.03519	2.03925	3.04433	4.05466
-34.1999	0.05827	1.03561	2.03812	3.04514	4.05473
-34.1954	0.05782	1.0361	2.03699	3.04595	4.05502
-34.1908	0.05734	1.03667	2.03588	3.04674	4.05552
-34.1863	0.05684	1.03729	2.03481	3.04749	4.05623
-34.1818	0.05632	1.03796	2.03382	3.04818	4.05714
-34.1773	0.0558	1.03866	2.03291	3.04878	4.05822
-34.1728	0.05529	1.03939	2.03211	3.04927	4.05946
-34.1683	0.05478	1.04012	2.03145	3.04964	4.06083
-34.1638	0.05428	1.04084	2.03094	3.04987	4.0623
-34.1593	0.0538	1.04154	2.03059	3.04995	4.06383
-34.1547	0.05334	1.0422	2.03043	3.04986	4.0654
-34.1502	0.0529	1.04281	2.03045	3.04962	4.06695
-34.1457	0.05248	1.04336	2.03067	3.0492	4.06845
-34.1412	0.05207	1.04383	2.03109	3.04863	4.06987
-34.1367	0.05167	1.04423	2.03169	3.04791	4.07116
-34.1322	0.05127	1.04453	2.03247	3.04706	4.07229
-34.1277	0.05087	1.04474	2.03342	3.04609	4.07323
-34.1231	0.05047	1.04484	2.03453	3.04503	4.07394
-34.1186	0.05004	1.04485	2.03576	3.04391	4.07441
-34.1141	0.0496	1.04476	2.03709	3.04275	4.0746
-34.1096	0.04912	1.04457	2.0385	3.04158	4.07451
-34.1051	0.04861	1.04428	2.03995	3.04045	4.07414
-34.1006	0.04806	1.04392	2.04141	3.03937	4.07346
-34.0961	0.04747	1.04347	2.04285	3.03839	4.0725
-34.0916	0.04683	1.04295	2.04422	3.03753	4.07126
-34.087	0.04615	1.04238	2.04551	3.03682	4.06976
-34.0825	0.04542	1.04175	2.04667	3.0363	4.06802
-34.078	0.04466	1.04109	2.04768	3.03596	4.06608
-34.0735	0.04387	1.04041	2.04852	3.03584	4.06396
-34.069	0.04305	1.03971	2.04915	3.03595	4.0617
-34.0645	0.04222	1.03901	2.04957	3.03627	4.05934
-34.06	0.04138	1.03832	2.04976	3.03682	4.05692
-34.0554	0.04056	1.03765	2.04971	3.03759	4.0545
-34.0509	0.03976	1.03701	2.04942	3.03855	4.05211
-34.0464	0.039	1.0364	2.04891	3.03969	4.04979
-34.0419	0.03829	1.03584	2.04817	3.04098	4.0476
-34.0374	0.03766	1.03532	2.04722	3.04238	4.04556
-34.0329	0.03711	1.03486	2.0461	3.04387	4.04372
-34.0284	0.03665	1.03445	2.04481	3.0454	4.04211
-34.0239	0.0363	1.03409	2.04339	3.04693	4.04074
-34.0193	0.03608	1.03379	2.04187	3.04842	4.03966
-34.0148	0.03598	1.03355	2.0403	3.04982	4.03886
-34.0103	0.03601	1.03335	2.03869	3.0511	4.03835
-34.0058	0.03617	1.03321	2.03709	3.05222	4.03815
-34.0013	0.03647	1.03311	2.03554	3.05313	4.03825
-33.9968	0.0369	1.03306	2.03407	3.05382	4.03863
-33.9923	0.03745	1.03304	2.03271	3.05426	4.03929
-33.9877	0.03811	1.03305	2.03149	3.05443	4.04019
-33.9832	0.03886	1.0331	2.03043	3.05432	4.04133
-33.9787	0.0397	1.03316	2.02956	3.05393	4.04266
-33.9742	0.0406	1.03325	2.02888	3.05326	4.04415
-33.9697	0.04155	1.03335	2.0284	3.05232	4.04578
-33.9652	0.04251	1.03347	2.02814	3.05114	4.0475
-33.9607	0.04347	1.03359	2.02807	3.04974	4.04928
-33.9562	0.04441	1.03372	2.0282	3.04816	4.05108
-33.9516	0.04529	1.03386	2.02851	3.04643	4.05287
-33.9471	0.0461	1.034	2.02899	3.0446	4.05462
-33.9426	0.04682	1.03414	2.0296	3.04271	4.05628
-33.9381	0.04742	1.03428	2.03032	3.04082	4.05785
-33.9336	0.04789	1.03442	2.03112	3.03897	4.05928
-33.9291	0.04822	1.03455	2.03197	3.03721	4.06058
-33.9246	0.04838	1.03469	2.03284	3.03559	4.06171
-33.92	0.04838	1.03482	2.03369	3.03416	4.06267
-33.9155	0.04821	1.03494	2.03449	3.03295	4.06347
-33.911	0.04788	1.03506	2.03521	3.03199	4.06408
-33.9065	0.04737	1.03517	2.03583	3.03132	4.06453
-33.902	0.04672	1.03527	2.03631	3.03095	4.06481
-33.8975	0.04591	1.03535	2.03666	3.03089	4.06494
-33.893	0.04498	1.03541	2.03683	3.03115	4.06493
-33.8885	0.04394	1.03545	2.03684	3.03171	4.0648
-33.8839	0.04282	1.03547	2.03668	3.03257	4.06457
-33.8794	0.04162	1.03545	2.03634	3.03371	4.06426
-33.8749	0.0404	1.03539	2.03584	3.03508	4.06389
-33.8704	0.03916	1.0353	2.0352	3.03667	4.06348
-33.8659	0.03793	1.03515	2.03442	3.03841	4.06304
-33.8614	0.03676	1.03496	2.03352	3.04027	4.0626
-33.8569	0.03565	1.03471	2.03255	3.0422	4.06217
-33.8523	0.03464	1.03441	2.03152	3.04415	4.06176
-33.8478	0.03374	1.03404	2.03046	3.04605	4.0614
-33.8433	0.03298	1.03362	2.02941	3.04787	4.06108
-33.8388	0.03238	1.03314	2.0284	3.04955	4.06081
-33.8343	0.03195	1.0326	2.02745	3.05105	4.06059
-33.8298	0.0317	1.032	2.02661	3.05232	4.06043
-33.8253	0.03163	1.03136	2.02589	3.05334	4.06032
-33.8208	0.03176	1.03068	2.02531	3.05408	4.06026
-33.8162	0.03207	1.02997	2.0249	3.05452	4.06024
-33.8117	0.03256	1.02923	2.02467	3.05466	4.06024
-33.8072	0.03322	1.02848	2.02463	3.05448	4.06027
-33.8027	0.03404	1.02773	2.02478	3.054	4.0603
-33.7982	0.03501	1.027	2.02512	3.05323	4.06033
-33.7937	0.03611	1.02629	2.02565	3.0522	4.06034
-33.7892	0.03731	1.02563	2.02636	3.05094	4.06032
-33.7846	0.03859	1.02503	2.02722	3.04948	4.06027
-33.7801	0.03994	1.02451	2.02822	3.04787	4.06016
-33.7756	0.04134	1.02407	2.02933	3.04616	4.05999
-33.7711	0.04275	1.02374	2.03054	3.0444	4.05977
-33.7666	0.04415	1.02352	2.0318	3.04263	4.05947
-33.7621	0.04554	1.02343	2.03309	3.0409	4.0591
-33.7576	0.04688	1.02348	2.03439	3.03928	4.05867
-33.7531	0.04816	1.02367	2.03566	3.03779	4.05816
-33.7485	0.04937	1.024	2.03687	3.03649	4.05759
-33.744	0.05049	1.02449	2.038	3.03542	4.05695
-33.7395	0.05152	1.02512	2.03903	3.03459	4.05627
-33.735	0.05245	1.02589	2.03993	3.03403	4.05554
-33.7305	0.05327	1.0268	2.0407	3.03377	4.05477
-33.726	0.05398	1.02783	2.04132	3.03381	4.05397
-33.7215	0.05459	1.02897	2.04179	3.03414	4.05316
-33.7169	0.05509	1.03021	2.0421	3.03476	4.05234
-33.7124	0.0555	1.03153	2.04227	3.03565	4.05152
-33.7079	0.05581	1.03291	2.04228	3.03679	4.05071
-33.7034	0.05603	1.03432	2.04217	3.03815	4.04992
-33.6989	0.05618	1.03575	2.04193	3.03969	4.04915
-33.6944	0.05626	1.03716	2.0416	3.04137	4.04841
-33.6899	0.05628	1.03854	2.04118	3.04316	4.0477
-33.6854	0.05624	1.03987	2.0407	3.045	4.04701
-33.6808	0.05616	1.04111	2.04018	3.04684	4.04636
-33.6763	0.05603	1.04225	2.03964	3.04866	4.04574
-33.6718	0.05587	1.04326	2.03911	3.05039	4.04514
-33.6673	0.05568	1.04414	2.0386	3.052	4.04456
-33.6628	0.05546	1.04486	2.03813	3.05346	4.044
-33.6583	0.05522	1.04541	2.03772	3.05474	4.04344
-33.6538	0.05495	1.04579	2.03737	3.0558	4.04289
-33.6493	0.05465	1.04598	2.03709	3.05663	4.04233
-33.6447	0.05432	1.046	2.03689	3.05722	4.04176
-33.6402	0.05396	1.04583	2.03677	3.05756	4.04117
-33.6357	0.05357	1.04549	2.03673	3.05766	4.04056
-33.6312	0.05313	1.04499	2.03676	3.05751	4.03992
-33.6267	0.05266	1.04434	2.03684	3.05714	4.03925
-33.6222	0.05215	1.04356	2.03698	3.05656	4.03854
-33.6177	0.05159	1.04267	2.03714	3.0558	4.03781
-33.6131	0.05099	1.0417	2.03733	3.05487	4.03705
-33.6086	0.05034	1.04066	2.03751	3.05382	4.03626
-33.6041	0.04965	1.03958	2.03768	3.05268	4.03545
-33.5996	0.04893	1.0385	2.03781	3.05147	4.03462
-33.5951	0.04816	1.03743	2.03789	3.05023	4.03379
-33.5906	0.04737	1.03642	2.03791	3.04898	4.03296
-33.5861	0.04656	1.03548	2.03785	3.04776	4.03214
-33.5816	0.04575	1.03464	2.03771	3.04659	4.03134
-33.577	0.04493	1.03393	2.03748	3.04549	4.03057
-33.5725	0.04412	1.03336	2.03716	3.04448	4.02985
-33.568	0.04333	1.03296	2.03675	3.04356	4.02918
-33.5635	0.04259	1.03275	2.03626	3.04276	4.02857
-33.559	0.04188	1.03272	2.0357	3.04205	4.02804
-33.5545	0.04124	1.0329	2.03508	3.04146	4.02758
-33.55	0.04067	1.03328	2.03441	3.04096	4.02721
-33.5454	0.04018	1.03387	2.03372	3.04055	4.02692
-33.5409	0.03978	1.03465	2.03303	3.04021	4.02672
-33.5364	0.03947	1.03563	2.03236	3.03993	4.02662
-33.5319	0.03926	1.03679	2.03174	3.03968	4.02661
-33.5274	0.03915	1.03811	2.03119	3.03945	4.02668
-33.5229	0.03914	1.03957	2.03073	3.03922	4.02684
-33.5184	0.03922	1.04115	2.03038	3.03898	4.02708
-33.5139	0.0394	1.04284	2.03018	3.03869	4.0274
-33.5093	0.03967	1.04459	2.03012	3.03836	4.02778
-33.5048	0.04	1.04638	2.03023	3.03797	4.02821
-33.5003	0.0404	1.04819	2.03051	3.03752	4.0287
-33.4958	0.04085	1.04999	2.03098	3.03699	4.02923
-33.4913	0.04133	1.05175	2.03163	3.03641	4.02979
-33.4868	0.04183	1.05344	2.03246	3.03576	4.03038
-33.4823	0.04234	1.05503	2.03347	3.03506	4.03099
-33.4777	0.04283	1.05652	2.03463	3.03433	4.03162
-33.4732	0.04329	1.05787	2.03593	3.03359	4.03225
-33.4687	0.04371	1.05907	2.03735	3.03285	4.0329
-33.4642	0.04407	1.06011	2.03887	3.03215	4.03355
-33.4597	0.04436	1.06097	2.04045	3.03151	4.03421
-33.4552	0.04458	1.06166	2.04208	3.03095	4.03488
-33.4507	0.04471	1.06216	2.04372	3.0305	4.03557
-33.4462	0.04476	1.06247	2.04533	3.03019	4.03627
-33.4416	0.04471	1.06261	2.0469	3.03004	4.03699
-33.4371	0.04458	1.06257	2.04838	3.03008	4.03773
-33.4326	0.04436	1.06238	2.04975	3.03031	4.03851
-33.4281	0.04406	1.06203	2.05099	3.03074	4.03933
-33.4236	0.04368	1.06155	2.05208	3.0314	4.0402
-33.4191	0.04325	1.06095	2.05299	3.03226	4.04111
-33.4146	0.04277	1.06025	2.05371	3.03334	4.04209
-33.41	0.04225	1.05947	2.05424	3.03462	4.04311
-33.4055	0.04171	1.05863	2.05457	3.03607	4.0442
-33.401	0.04116	1.05774	2.05471	3.03768	4.04536
-33.3965	0.04063	1.05683	2.05464	3.03943	4.04657
-33.392	0.04011	1.0559	2.0544	3.04126	4.04783
-33.3875	0.03963	1.05498	2.05398	3.04315	4.04915
-33.383	0.03921	1.05407	2.05341	3.04506	4.05051
-33.3785	0.03883	1.05319	2.05271	3.04694	4.0519
-33.3739	0.03853	1.05234	2.0519	3.04876	4.05332
-33.3694	0.0383	1.05153	2.051	3.05046	4.05474
-33.3649	0.03815	1.05076	2.05004	3.052	4.05617
-33.3604	0.03808	1.05003	2.04905	3.05335	4.05758
-33.3559	0.03808	1.04935	2.04805	3.05447	4.05895
-33.3514	0.03816	1.04869	2.04706	3.05532	4.06027
-33.3469	0.03831	1.04807	2.04611	3.05589	4.06153
-33.3423	0.03852	1.04747	2.04522	3.05615	4.06271
-33.3378	0.03878	1.04688	2.04441	3.05609	4.06379
-33.3333	0.03908	1.0463	2.04368	3.0557	4.06477
-33.3288	0.03941	1.04571	2.04305	3.05498	4.06562
-33.3243	0.03976	1.0451	2.04251	3.05394	4.06635
-33.3198	0.04012	1.04447	2.04209	3.0526	4.06694
-33.3153	0.04046	1.0438	2.04176	3.05099	4.06739
-33.3108	0.04079	1.0431	2.04153	3.04911	4.06769
-33.3062	0.04108	1.04235	2.04138	3.04703	4.06785
-33.3017	0.04133	1.04156	2.04131	3.04476	4.06786
-33.2972	0.04154	1.04072	2.04129	3.04236	4.06773
-33.2927	0.04168	1.03984	2.04131	3.03987	4.06747
-33.2882	0.04177	1.03892	2.04135	3.03734	4.06709
-33.2837	0.0418	1.03797	2.0414	3.03481	4.0666
-33.2792	0.04177	1.037	2.04142	3.03234	4.066
-33.2746	0.04167	1.03602	2.04141	3.02996	4.06532
-33.2701	0.04152	1.03505	2.04135	3.02772	4.06457
-33.2656	0.04131	1.0341	2.04122	3.02566	4.06377
-33.2611	0.04106	1.03319	2.041	3.0238	4.06292
-33.2566	0.04076	1.03233	2.0407	3.02219	4.06204
-33.2521	0.04043	1.03156	2.04029	3.02084	4.06116
-33.2476	0.04008	1.03087	2.03978	3.01976	4.06028
-33.2431	0.03972	1.0303	2.03916	3.01897	4.05942
-33.2385	0.03935	1.02985	2.03845	3.01847	4.05858
-33.234	0.03897	1.02953	2.03765	3.01826	4.05779
-33.2295	0.03861	1.02936	2.03677	3.01832	4.05704
-33.225	0.03825	1.02935	2.03582	3.01865	4.05634
-33.2205	0.03791	1.02949	2.03482	3.01922	4.0557
-33.216	0.03759	1.0298	2.0338	3.02	4.05512
-33.2115	0.0373	1.03025	2.03277	3.02098	4.0546
-33.2069	0.03702	1.03085	2.03175	3.02212	4.05415
-33.2024	0.03676	1.03159	2.03077	3.02339	4.05375
-33.1979	0.03653	1.03244	2.02986	3.02476	4.05341
-33.1934	0.0363	1.0334	2.02902	3.02619	4.05311
-33.1889	0.03609	1.03443	2.0283	3.02766	4.05286
-33.1844	0.03588	1.03552	2.0277	3.02914	4.05265
-33.1799	0.03568	1.03663	2.02724	3.03059	4.05247
-33.1754	0.03547	1.03774	2.02693	3.032	4.05231
-33.1708	0.03526	1.03882	2.02679	3.03335	4.05217
-33.1663	0.03504	1.03983	2.02683	3.03463	4.05204
-33.1618	0.0348	1.04076	2.02703	3.03581	4.05191
-33.1573	0.03456	1.04157	2.02741	3.03689	4.05178
-33.1528	0.03431	1.04224	2.02794	3.03788	4.05164
-33.1483	0.03405	1.04274	2.02864	3.03876	4.05148
-33.1438	0.03378	1.04307	2.02947	3.03955	4.05131
-33.1392	0.03352	1.0432	2.03043	3.04025	4.05112
-33.1347	0.03327	1.04312	2.03149	3.04087	4.0509
-33.1302	0.03304	1.04284	2.03262	3.04142	4.05065
-33.1257	0.03283	1.04235	2.0338	3.04191	4.05038
-33.1212	0.03267	1.04166	2.035	3.04237	4.05007
-33.1167	0.03256	1.04078	2.0362	3.0428	4.04974
-33.1122	0.0325	1.03974	2.03736	3.04321	4.04938
-33.1077	0.03252	1.03854	2.03845	3.04362	4.04899
-33.1031	0.03262	1.03722	2.03944	3.04404	4.04858
-33.0986	0.03281	1.03581	2.04031	3.04448	4.04814
-33.0941	0.03309	1.03435	2.04102	3.04494	4.04768
-33.0896	0.03348	1.03286	2.04157	3.04543	4.04719
-33.0851	0.03397	1.03138	2.04192	3.04594	4.04669
-33.0806	0.03456	1.02996	2.04207	3.04648	4.04617
-33.0761	0.03525	1.02863	2.042	3.04703	4.04563
-33.0715	0.03603	1.02742	2.04169	3.0476	4.04508
-33.067	0.0369	1.02637	2.04116	3.04816	4.04453
-33.0625	0.03784	1.02551	2.0404	3.04872	4.04397
-33.058	0.03884	1.02487	2.03942	3.04925	4.04342
-33.0535	0.03987	1.02445	2.03822	3.04973	4.04287
-33.049	0.04093	1.02429	2.03682	3.05016	4.04234
-33.0445	0.04198	1.02439	2.03524	3.05053	4.04183
-33.04	0.04302	1.02476	2.0335	3.0508	4.04134
-33.0354	0.04402	1.02538	2.03163	3.05098	4.0409
-33.0309	0.04495	1.02626	2.02966	3.05104	4.0405
-33.0264	0.0458	1.02737	2.02761	3.05098	4.04016
-33.0219	0.04654	1.0287	2.02551	3.0508	4.03989
-33.0174	0.04717	1.03022	2.02341	3.05048	4.0397
-33.0129	0.04767	1.0319	2.02133	3.05003	4.03961
-33.0084	0.04802	1.03371	2.0193	3.04945	4.03961
-33.0038	0.04822	1.0356	2.01736	3.04873	4.03972
-32.9993	0.04828	1.03754	2.01555	3.0479	4.03996
-32.9948	0.04818	1.03949	2.01388	3.04695	4.04033
-32.9903	0.04794	1.04141	2.01238	3.0459	4.04083
-32.9858	0.04756	1.04325	2.01109	3.04477	4.04148
-32.9813	0.04706	1.04499	2.01001	3.04357	4.04228
-32.9768	0.04646	1.04659	2.00917	3.04232	4.04322
-32.9723	0.04577	1.04802	2.00857	3.04105	4.04431
-32.9677	0.04502	1.04926	2.00823	3.03976	4.04554
-32.9632	0.04424	1.05028	2.00814	3.03848	4.04691
-32.9587	0.04345	1.05108	2.00832	3.03722	4.04841
-32.9542	0.04268	1.05165	2.00874	3.03601	4.05001
-32.9497	0.04195	1.05198	2.00941	3.03486	4.05171
-32.9452	0.04129	1.05209	2.01032	3.03379	4.05349
-32.9407	0.04073	1.05199	2.01143	3.0328	4.05532
-32.9361	0.04028	1.05169	2.01274	3.0319	4.05718
-32.9316	0.03997	1.05122	2.01421	3.03111	4.05906
-32.9271	0.03981	1.05061	2.01584	3.03042	4.06091
-32.9226	0.0398	1.04988	2.01757	3.02983	4.06271
-32.9181	0.03996	1.04907	2.0194	3.02935	4.06443
-32.9136	0.04029	1.04822	2.02128	3.02896	4.06605
-32.9091	0.04077	1.04736	2.02319	3.02867	4.06755
-32.9046	0.0414	1.04653	2.0251	3.02846	4.06888
-32.9	0.04217	1.04576	2.02698	3.02831	4.07004
-32.8955	0.04306	1.04508	2.02879	3.02823	4.071
-32.891	0.04405	1.04452	2.03053	3.02819	4.07175
-32.8865	0.0451	1.0441	2.03215	3.02819	4.07228
-32.882	0.0462	1.04383	2.03364	3.02821	4.07256
-32.8775	0.04731	1.04374	2.03499	3.02823	4.07261
-32.873	0.04841	1.04383	2.03618	3.02824	4.07242
-32.8684	0.04946	1.04409	2.0372	3.02824	4.072
-32.8639	0.05044	1.04452	2.03805	3.02821	4.07136
-32.8594	0.05131	1.04511	2.03871	3.02815	4.07051
-32.8549	0.05206	1.04584	2.0392	3.02804	4.06947
-32.8504	0.05266	1.04667	2.03952	3.02789	4.06826
-32.8459	0.05309	1.04759	2.03967	3.0277	4.06691
-32.8414	0.05335	1.04856	2.03967	3.02745	4.06545
-32.8369	0.05342	1.04955	2.03953	3.02716	4.0639
-32.8323	0.0533	1.05052	2.03927	3.02683	4.06231
-32.8278	0.053	1.05143	2.03891	3.02647	4.0607
-32.8233	0.05251	1.05225	2.03847	3.02607	4.0591
-32.8188	0.05186	1.05293	2.03796	3.02566	4.05755
-32.8143	0.05105	1.05346	2.03742	3.02524	4.05608
-32.8098	0.05011	1.0538	2.03686	3.02481	4.05471
-32.8053	0.04906	1.05393	2.0363	3.02439	4.05347
-32.8007	0.04793	1.05382	2.03576	3.024	4.05238
-32.7962	0.04674	1.05348	2.03527	3.02363	4.05146
-32.7917	0.04552	1.0529	2.03484	3.0233	4.05071
-32.7872	0.0443	1.05207	2.03448	3.02301	4.05016
-32.7827	0.0431	1.05102	2.0342	3.02278	4.0498
-32.7782	0.04195	1.04975	2.03401	3.0226	4.04962
-32.7737	0.04088	1.04829	2.03393	3.02249	4.04964
-32.7692	0.0399	1.04667	2.03395	3.02244	4.04982
-32.7646	0.03902	1.04493	2.03408	3.02246	4.05017
-32.7601	0.03826	1.0431	2.0343	3.02254	4.05066
-32.7556	0.03763	1.04124	2.03462	3.02269	4.05127
-32.7511	0.03713	1.03938	2.03503	3.0229	4.05198
-32.7466	0.03676	1.03758	2.03553	3.02316	4.05277
-32.7421	0.03651	1.03589	2.03609	3.02348	4.0536
-32.7376	0.03638	1.03434	2.03671	3.02385	4.05446
-32.733	0.03634	1.03299	2.03737	3.02426	4.05532
-32.7285	0.03639	1.03187	2.03807	3.0247	4.05616
-32.724	0.03651	1.03102	2.03878	3.02518	4.05695
-32.7195	0.03667	1.03047	2.03949	3.02568	4.05767
-32.715	0.03686	1.03025	2.04019	3.0262	4.0583
-32.7105	0.03706	1.03037	2.04087	3.02673	4.05884
-32.706	0.03725	1.03083	2.04151	3.02727	4.05926
-32.7015	0.03741	1.03164	2.04211	3.02783	4.05956
-32.6969	0.03753	1.0328	2.04265	3.02838	4.05974
-32.6924	0.03759	1.03428	2.04314	3.02894	4.0598
-32.6879	0.03759	1.03606	2.04356	3.02951	4.05973
-32.6834	0.03752	1.03811	2.04391	3.03008	4.05954
-32.6789	0.03738	1.04039	2.04419	3.03066	4.05924
-32.6744	0.03718	1.04287	2.04439	3.03124	4.05884
-32.6699	0.03692	1.04549	2.04453	3.03183	4.05834
-32.6653	0.03662	1.04821	2.04459	3.03244	4.05777
-32.6608	0.03628	1.05096	2.04458	3.03306	4.05712
-32.6563	0.03593	1.0537	2.04451	3.0337	4.05643
-32.6518	0.03558	1.05638	2.04437	3.03436	4.05569
-32.6473	0.03525	1.05894	2.04417	3.03504	4.05492
-32.6428	0.03498	1.06134	2.04391	3.03575	4.05413
-32.6383	0.03477	1.06352	2.04359	3.03648	4.05333
-32.6338	0.03465	1.06545	2.04322	3.03723	4.05252
-32.6292	0.03463	1.06709	2.0428	3.038	4.05172
-32.6247	0.03474	1.06842	2.04232	3.03878	4.05092
-32.6202	0.03498	1.06942	2.04179	3.03959	4.05013
-32.6157	0.03536	1.07006	2.04121	3.04039	4.04934
-32.6112	0.03589	1.07035	2.04058	3.04121	4.04856
-32.6067	0.03657	1.07028	2.0399	3.04201	4.04778
-32.6022	0.03738	1.06986	2.03916	3.0428	4.04699
-32.5976	0.03833	1.06912	2.03837	3.04357	4.0462
-32.5931	0.03939	1.06805	2.03752	3.0443	4.04539
-32.5886	0.04055	1.06671	2.03663	3.04498	4.04456
-32.5841	0.04177	1.06511	2.03569	3.04562	4.04371
-32.5796	0.04304	1.06329	2.03471	3.04619	4.04283
-32.5751	0.04432	1.06129	2.0337	3.04668	4.04192
-32.5706	0.04559	1.05915	2.03266	3.04709	4.04097
-32.5661	0.04681	1.05691	2.0316	3.04741	4.04
-32.5615	0.04794	1.05461	2.03055	3.04763	4.039
-32.557	0.04896	1.05229	2.0295	3.04774	4.03798
-32.5525	0.04985	1.04999	2.02849	3.04775	4.03694
-32.548	0.05056	1.04774	2.02753	3.04764	4.03589
-32.5435	0.05109	1.04558	2.02663	3.04741	4.03484
-32.539	0.05141	1.04353	2.02583	3.04707	4.0338
-32.5345	0.05151	1.04162	2.02514	3.04662	4.03279
-32.5299	0.05139	1.03986	2.02458	3.04606	4.03182
-32.5254	0.05105	1.03828	2.02417	3.0454	4.0309
-32.5209	0.0505	1.03687	2.02395	3.04464	4.03005
-32.5164	0.04974	1.03566	2.02391	3.0438	4.02927
-32.5119	0.04879	1.03463	2.02408	3.04288	4.02858
-32.5074	0.04768	1.03378	2.02448	3.0419	4.02799
-32.5029	0.04644	1.03311	2.0251	3.04087	4.0275
-32.4984	0.0451	1.03262	2.02595	3.0398	4.02712
-32.4938	0.04369	1.03228	2.02703	3.03871	4.02685
-32.4893	0.04225	1.03209	2.02834	3.03761	4.02669
-32.4848	0.04082	1.03202	2.02986	3.03652	4.02663
-32.4803	0.03944	1.03208	2.03157	3.03545	4.02667
-32.4758	0.03814	1.03224	2.03346	3.03442	4.0268
-32.4713	0.03696	1.03249	2.03548	3.03344	4.02701
-32.4668	0.03592	1.03281	2.03762	3.03251	4.02727
-32.4622	0.03506	1.0332	2.03982	3.03167	4.02758
-32.4577	0.03439	1.03364	2.04206	3.03091	4.02792
-32.4532	0.03394	1.03412	2.04429	3.03024	4.02827
-32.4487	0.0337	1.03465	2.04646	3.02967	4.02861
-32.4442	0.03369	1.03521	2.04852	3.02922	4.02892
-32.4397	0.03389	1.0358	2.05044	3.02887	4.02919
-32.4352	0.03431	1.03642	2.05216	3.02864	4.02941
-32.4307	0.03491	1.03708	2.05364	3.02853	4.02956
-32.4261	0.03569	1.03776	2.05485	3.02854	4.02963
-32.4216	0.0366	1.03848	2.05575	3.02866	4.02961
-32.4171	0.03763	1.03923	2.05632	3.02889	4.02952
-32.4126	0.03874	1.04002	2.05654	3.02922	4.02934
-32.4081	0.03988	1.04084	2.05639	3.02966	4.02909
-32.4036	0.04102	1.0417	2.05587	3.03019	4.02878
-32.3991	0.04213	1.0426	2.05499	3.0308	4.02842
-32.3945	0.04316	1.04354	2.05375	3.03149	4.02803
-32.39	0.04408	1.0445	2.05219	3.03225	4.02762
-32.3855	0.04487	1.04548	2.05032	3.03305	4.02724
-32.381	0.04549	1.04649	2.04818	3.0339	4.02688
-32.3765	0.04592	1.0475	2.04582	3.03479	4.0266
-32.372	0.04614	1.0485	2.04329	3.0357	4.0264
-32.3675	0.04615	1.04949	2.04065	3.03661	4.02632
-32.363	0.04594	1.05045	2.03794	3.03753	4.02638
-32.3584	0.04552	1.05136	2.03524	3.03844	4.02659
-32.3539	0.04488	1.05221	2.0326	3.03933	4.02699
-32.3494	0.04405	1.05299	2.03007	3.04019	4.02757
-32.3449	0.04305	1.05368	2.02773	3.04102	4.02836
-32.3404	0.0419	1.05426	2.02562	3.0418	4.02935
-32.3359	0.04062	1.05473	2.02379	3.04253	4.03054
-32.3314	0.03926	1.05507	2.02228	3.04321	4.03192
-32.3268	0.03784	1.05528	2.02113	3.04383	4.03348
-32.3223	0.0364	1.05534	2.02036	3.04439	4.03521
-32.3178	0.03497	1.05526	2.01998	3.04488	4.03708
-32.3133	0.03359	1.05504	2.02	3.04531	4.03905
-32.3088	0.03229	1.05467	2.02042	3.04566	4.0411
-32.3043	0.0311	1.05417	2.02123	3.04596	4.04318
-32.2998	0.03003	1.05353	2.0224	3.04618	4.04527
-32.2953	0.02912	1.05278	2.02389	3.04635	4.04732
-32.2907	0.02838	1.05193	2.02568	3.04645	4.04929
-32.2862	0.02781	1.05098	2.0277	3.04649	4.05114
-32.2817	0.02742	1.04997	2.02992	3.04648	4.05283
-32.2772	0.02721	1.0489	2.03226	3.04642	4.05433
-32.2727	0.02717	1.0478	2.03468	3.04632	4.05561
-32.2682	0.02729	1.04669	2.03711	3.04618	4.05663
-32.2637	0.02756	1.04558	2.03948	3.046	4.05739
-32.2591	0.02796	1.04449	2.04175	3.0458	4.05787
-32.2546	0.02845	1.04345	2.04386	3.04557	4.05805
-32.2501	0.02903	1.04246	2.04575	3.04533	4.05795
-32.2456	0.02965	1.04154	2.04739	3.04507	4.05757
-32.2411	0.03031	1.0407	2.04874	3.04481	4.05692
-32.2366	0.03096	1.03995	2.04977	3.04455	4.05602
-32.2321	0.03158	1.03929	2.05046	3.0443	4.0549
-32.2276	0.03216	1.03873	2.05081	3.04406	4.0536
-32.223	0.03267	1.03826	2.05081	3.04384	4.05215
-32.2185	0.0331	1.03788	2.05047	3.04364	4.05058
-32.214	0.03344	1.03758	2.04982	3.04346	4.04896
-32.2095	0.03368	1.03735	2.04887	3.04332	4.04731
-32.205	0.03381	1.03719	2.04766	3.04321	4.04569
-32.2005	0.03385	1.03707	2.04623	3.04315	4.04414
-32.196	0.03379	1.03699	2.04462	3.04312	4.04269
-32.1914	0.03366	1.03693	2.04288	3.04314	4.04139
-32.1869	0.03346	1.03688	2.04105	3.04321	4.04027
-32.1824	0.03321	1.03682	2.03919	3.04334	4.03935
-32.1779	0.03293	1.03675	2.03735	3.04351	4.03866
-32.1734	0.03264	1.03664	2.03555	3.04374	4.03821
-32.1689	0.03238	1.0365	2.03386	3.04402	4.038
-32.1644	0.03215	1.03631	2.03229	3.04436	4.03804
-32.1599	0.03199	1.03607	2.03089	3.04476	4.03832
-32.1553	0.03191	1.03578	2.02967	3.04521	4.03882
-32.1508	0.03193	1.03544	2.02864	3.04571	4.03952
-32.1463	0.03206	1.03506	2.02782	3.04626	4.04039
-32.1418	0.03232	1.03464	2.0272	3.04686	4.04141
-32.1373	0.03272	1.0342	2.02678	3.0475	4.04253
-32.1328	0.03325	1.03374	2.02653	3.04818	4.04372
-32.1283	0.03391	1.03328	2.02645	3.04889	4.04493
-32.1238	0.0347	1.03285	2.0265	3.04963	4.04614
-32.1192	0.0356	1.03245	2.02665	3.05038	4.04729
-32.1147	0.03661	1.0321	2.02687	3.05115	4.04835
-32.1102	0.03769	1.03183	2.02713	3.05193	4.04928
-32.1057	0.03884	1.03164	2.02739	3.05269	4.05006
-32.1012	0.04003	1.03156	2.02762	3.05345	4.05067
-32.0967	0.04122	1.0316	2.02779	3.05418	4.05108
-32.0922	0.0424	1.03178	2.02788	3.05488	4.05128
-32.0876	0.04354	1.03209	2.02785	3.05553	4.05127
-32.0831	0.04462	1.03256	2.0277	3.05614	4.05105
-32.0786	0.04561	1.03317	2.02742	3.05668	4.05063
-32.0741	0.04648	1.03394	2.027	3.05715	4.05002
-32.0696	0.04723	1.03485	2.02645	3.05755	4.04926
-32.0651	0.04784	1.0359	2.02579	3.05785	4.04836
-32.0606	0.04829	1.03708	2.02502	3.05806	4.04737
-32.0561	0.04859	1.03837	2.02418	3.05818	4.04631
-32.0515	0.04873	1.03975	2.02329	3.05819	4.04523
-32.047	0.04872	1.04121	2.0224	3.05809	4.04417
-32.0425	0.04856	1.04273	2.02153	3.05788	4.04318
-32.038	0.04827	1.04426	2.02072	3.05756	4.04228
-32.0335	0.04787	1.04581	2.02002	3.05712	4.04152
-32.029	0.04736	1.04732	2.01946	3.05658	4.04093
-32.0245	0.04678	1.04879	2.01907	3.05593	4.04055
-32.0199	0.04614	1.05018	2.0189	3.05517	4.0404
-32.0154	0.04548	1.05148	2.01896	3.05432	4.0405
-32.0109	0.04481	1.05265	2.01927	3.05337	4.04086
-32.0064	0.04417	1.05369	2.01985	3.05235	4.0415
-32.0019	0.04356	1.05457	2.0207	3.05124	4.0424
-31.9974	0.04302	1.05529	2.02182	3.05007	4.04357
-31.9929	0.04256	1.05582	2.02319	3.04884	4.04499
-31.9884	0.04219	1.05617	2.02479	3.04756	4.04663
-31.9838	0.04193	1.05634	2.02659	3.04624	4.04849
-31.9793	0.04178	1.05632	2.02856	3.0449	4.05051
-31.9748	0.04173	1.05612	2.03065	3.04354	4.05267
-31.9703	0.0418	1.05576	2.03281	3.04217	4.05494
-31.9658	0.04197	1.05523	2.03499	3.04081	4.05727
-31.9613	0.04223	1.05456	2.03713	3.03945	4.05963
-31.9568	0.04256	1.05376	2.03919	3.03812	4.06197
-31.9522	0.04295	1.05285	2.04109	3.03681	4.06426
-31.9477	0.04339	1.05184	2.0428	3.03554	4.06646
-31.9432	0.04383	1.05077	2.04427	3.0343	4.06854
-31.9387	0.04427	1.04965	2.04544	3.03311	4.07047
-31.9342	0.04469	1.0485	2.0463	3.03198	4.07223
-31.9297	0.04505	1.04733	2.04681	3.03089	4.07381
-31.9252	0.04534	1.04617	2.04695	3.02987	4.07517
-31.9207	0.04554	1.04504	2.04673	3.02892	4.07633
-31.9161	0.04563	1.04394	2.04614	3.02802	4.07728
-31.9116	0.0456	1.04289	2.04519	3.0272	4.07801
-31.9071	0.04545	1.0419	2.04393	3.02646	4.07855
-31.9026	0.04517	1.04097	2.04237	3.02579	4.07889
-31.8981	0.04475	1.04011	2.04056	3.0252	4.07906
-31.8936	0.04421	1.03931	2.03856	3.02469	4.07907
-31.8891	0.04355	1.03858	2.03641	3.02427	4.07895
-31.8845	0.0428	1.03792	2.03419	3.02394	4.07871
-31.88	0.04195	1.03731	2.03196	3.02371	4.07837
-31.8755	0.04104	1.03676	2.02978	3.02357	4.07797
-31.871	0.04009	1.03624	2.02771	3.02354	4.07751
-31.8665	0.03912	1.03576	2.02583	3.02362	4.07702
-31.862	0.03816	1.03529	2.02417	3.02382	4.0765
-31.8575	0.03725	1.03484	2.0228	3.02413	4.07598
-31.853	0.03639	1.03439	2.02175	3.02456	4.07546
-31.8484	0.03563	1.03393	2.02106	3.02512	4.07494
-31.8439	0.03498	1.03346	2.02075	3.02581	4.07442
-31.8394	0.03447	1.03296	2.02083	3.02663	4.07391
-31.8349	0.03412	1.03244	2.0213	3.02757	4.0734
-31.8304	0.03393	1.03188	2.02214	3.02865	4.07287
-31.8259	0.03393	1.03129	2.02334	3.02985	4.07232
-31.8214	0.03411	1.03067	2.02486	3.03117	4.07174
-31.8168	0.03447	1.03002	2.02665	3.0326	4.07111
-31.8123	0.03502	1.02935	2.02868	3.03414	4.07042
-31.8078	0.03574	1.02866	2.03087	3.03577	4.06965
-31.8033	0.03663	1.02795	2.03317	3.03749	4.0688
-31.7988	0.03766	1.02725	2.03551	3.03927	4.06785
-31.7943	0.03881	1.02655	2.03783	3.0411	4.0668
-31.7898	0.04006	1.02588	2.04005	3.04296	4.06564
-31.7853	0.04139	1.02524	2.04213	3.04484	4.06438
-31.7807	0.04276	1.02464	2.04399	3.04671	4.06301
-31.7762	0.04415	1.02409	2.0456	3.04855	4.06155
-31.7717	0.04553	1.02361	2.0469	3.05034	4.06002
-31.7672	0.04687	1.0232	2.04787	3.05206	4.05841
-31.7627	0.04814	1.02288	2.04847	3.05368	4.05677
-31.7582	0.04932	1.02264	2.04871	3.05519	4.05511
-31.7537	0.05039	1.0225	2.04857	3.05657	4.05345
-31.7491	0.05133	1.02246	2.04807	3.05779	4.05184
-31.7446	0.05212	1.02252	2.04724	3.05885	4.05029
-31.7401	0.05274	1.02268	2.04609	3.05972	4.04884
-31.7356	0.0532	1.02294	2.04467	3.06041	4.04752
-31.7311	0.05349	1.02329	2.04303	3.06089	4.04635
-31.7266	0.0536	1.02373	2.04122	3.06117	4.04537
-31.7221	0.05355	1.02424	2.0393	3.06125	4.0446
-31.7176	0.05334	1.02483	2.03734	3.06113	4.04405
-31.713	0.05298	1.02548	2.03538	3.06081	4.04375
-31.7085	0.05248	1.02618	2.0335	3.06031	4.04369
-31.704	0.05187	1.02691	2.03175	3.05963	4.04388
-31.6995	0.05115	1.02768	2.03018	3.05879	4.04433
-31.695	0.05036	1.02845	2.02883	3.05781	4.04501
-31.6905	0.04951	1.02923	2.02775	3.05671	4.04592
-31.686	0.04862	1.03001	2.02695	3.05551	4.04704
-31.6814	0.04771	1.03076	2.02647	3.05423	4.04834
-31.6769	0.0468	1.03149	2.02629	3.05289	4.04978
-31.6724	0.04591	1.03218	2.02643	3.05153	4.05134
-31.6679	0.04505	1.03283	2.02687	3.05017	4.05298
-31.6634	0.04425	1.03343	2.02759	3.04882	4.05465
-31.6589	0.0435	1.03398	2.02855	3.04751	4.05632
-31.6544	0.04282	1.03447	2.02971	3.04626	4.05794
-31.6499	0.04222	1.03491	2.03103	3.0451	4.05948
-31.6453	0.0417	1.0353	2.03245	3.04403	4.0609
-31.6408	0.04127	1.03562	2.03393	3.04307	4.06217
-31.6363	0.04091	1.0359	2.03541	3.04224	4.06325
-31.6318	0.04064	1.03612	2.03683	3.04153	4.06413
-31.6273	0.04044	1.0363	2.03815	3.04097	4.06477
-31.6228	0.04031	1.03644	2.03931	3.04054	4.06517
-31.6183	0.04024	1.03653	2.04028	3.04025	4.06533
-31.6137	0.04023	1.0366	2.04103	3.0401	4.06524
-31.6092	0.04027	1.03663	2.04152	3.04009	4.06491
-31.6047	0.04035	1.03664	2.04175	3.0402	4.06436
-31.6002	0.04046	1.03663	2.0417	3.04042	4.0636
-31.5957	0.04059	1.0366	2.04139	3.04075	4.06266
-31.5912	0.04074	1.03655	2.04082	3.04118	4.06157
-31.5867	0.04091	1.0365	2.04002	3.04168	4.06036
-31.5822	0.04108	1.03643	2.03903	3.04226	4.05907
-31.5776	0.04126	1.03636	2.03789	3.04288	4.05774
-31.5731	0.04144	1.03627	2.03663	3.04355	4.05641
-31.5686	0.04162	1.03618	2.03532	3.04425	4.05511
-31.5641	0.04181	1.03609	2.034	3.04495	4.05389
-31.5596	0.04199	1.03598	2.03273	3.04567	4.05277
-31.5551	0.04218	1.03587	2.03158	3.04637	4.05179
-31.5506	0.04237	1.03576	2.03057	3.04706	4.05098
-31.546	0.04256	1.03564	2.02978	3.04772	4.05035
-31.5415	0.04277	1.03552	2.02923	3.04834	4.04993
-31.537	0.04298	1.03539	2.02895	3.04893	4.04972
-31.5325	0.0432	1.03527	2.02898	3.04947	4.04972
-31.528	0.04344	1.03515	2.02933	3.04996	4.04994
-31.5235	0.04369	1.03503	2.03	3.0504	4.05036
-31.519	0.04394	1.03493	2.03098	3.05078	4.05097
-31.5145	0.04421	1.03484	2.03226	3.0511	4.05175
-31.5099	0.04449	1.03477	2.03381	3.05136	4.05267
-31.5054	0.04477	1.03473	2.03559	3.05156	4.0537
-31.5009	0.04505	1.03473	2.03756	3.05169	4.05481
-31.4964	0.04532	1.03477	2.03966	3.05176	4.05597
-31.4919	0.04559	1.03487	2.04184	3.05175	4.05714
-31.4874	0.04583	1.03502	2.04403	3.05168	4.05828
-31.4829	0.04605	1.03524	2.04618	3.05154	4.05935
-31.4783	0.04625	1.03553	2.04821	3.05133	4.06033
-31.4738	0.0464	1.0359	2.05007	3.05105	4.06119
-31.4693	0.04651	1.03635	2.05169	3.05069	4.06189
-31.4648	0.04657	1.03689	2.05304	3.05027	4.06242
-31.4603	0.04658	1.03753	2.05406	3.04977	4.06275
-31.4558	0.04653	1.03825	2.05471	3.0492	4.06288
-31.4513	0.04642	1.03907	2.05498	3.04858	4.06279
-31.4468	0.04625	1.03997	2.05485	3.04789	4.0625
-31.4422	0.04601	1.04095	2.05432	3.04715	4.062
-31.4377	0.04572	1.04201	2.05339	3.04637	4.06131
-31.4332	0.04537	1.04314	2.05209	3.04555	4.06044
-31.4287	0.04496	1.04433	2.05044	3.04471	4.05941
-31.4242	0.0445	1.04556	2.04848	3.04386	4.05826
-31.4197	0.04401	1.04681	2.04627	3.04301	4.057
-31.4152	0.04347	1.04809	2.04385	3.04219	4.05568
-31.4106	0.04291	1.04935	2.0413	3.0414	4.05432
-31.4061	0.04233	1.0506	2.03867	3.04067	4.05296
-31.4016	0.04175	1.05181	2.03604	3.04002	4.05163
-31.3971	0.04116	1.05296	2.03346	3.03946	4.05036
-31.3926	0.04058	1.05403	2.03099	3.03901	4.0492
-31.3881	0.04001	1.05501	2.02871	3.03868	4.04815
-31.3836	0.03948	1.05587	2.02666	3.03851	4.04726
-31.3791	0.03897	1.05661	2.02489	3.03849	4.04654
-31.3745	0.03851	1.0572	2.02343	3.03863	4.046
-31.37	0.03809	1.05764	2.02232	3.03896	4.04566
-31.3655	0.03772	1.05792	2.02156	3.03946	4.04553
-31.361	0.0374	1.05803	2.02116	3.04014	4.0456
-31.3565	0.03714	1.05796	2.02112	3.04099	4.04588
-31.352	0.03694	1.05771	2.02143	3.04201	4.04635
-31.3475	0.03679	1.05729	2.02205	3.04319	4.04699
-31.3429	0.0367	1.0567	2.02295	3.0445	4.0478
-31.3384	0.03666	1.05595	2.0241	3.04593	4.04875
-31.3339	0.03667	1.05504	2.02543	3.04744	4.04982
-31.3294	0.03673	1.054	2.0269	3.04902	4.05097
-31.3249	0.03683	1.05283	2.02846	3.05062	4.05219
-31.3204	0.03696	1.05156	2.03004	3.05222	4.05345
-31.3159	0.03713	1.05021	2.0316	3.05377	4.05471
-31.3114	0.03732	1.04879	2.03307	3.05524	4.05594
-31.3068	0.03754	1.04734	2.03442	3.05659	4.05713
-31.3023	0.03777	1.04587	2.03559	3.05779	4.05825
-31.2978	0.03802	1.0444	2.03656	3.0588	4.05927
-31.2933	0.03827	1.04296	2.03731	3.05958	4.06018
-31.2888	0.03853	1.04158	2.0378	3.06012	4.06096
-31.2843	0.03879	1.04027	2.03805	3.06038	4.0616
-31.2798	0.03905	1.03906	2.03804	3.06035	4.06209
-31.2752	0.03931	1.03795	2.0378	3.06001	4.06243
-31.2707	0.03957	1.03697	2.03734	3.05936	4.06262
-31.2662	0.03981	1.03613	2.03669	3.0584	4.06267
-31.2617	0.04006	1.03544	2.0359	3.05713	4.06257
-31.2572	0.04029	1.0349	2.035	3.05557	4.06235
-31.2527	0.04052	1.03451	2.03404	3.05374	4.06201
-31.2482	0.04075	1.03428	2.03307	3.05166	4.06157
-31.2437	0.04097	1.03421	2.03214	3.04937	4.06104
-31.2391	0.04118	1.03427	2.0313	3.04691	4.06045
-31.2346	0.04139	1.03447	2.0306	3.04431	4.0598
-31.2301	0.04159	1.0348	2.03008	3.04163	4.05913
-31.2256	0.04179	1.03523	2.02977	3.03891	4.05844
-31.2211	0.04199	1.03575	2.02971	3.03621	4.05776
-31.2166	0.04218	1.03634	2.02991	3.03356	4.0571
-31.2121	0.04237	1.03697	2.03038	3.03103	4.05646
-31.2075	0.04256	1.03764	2.03114	3.02866	4.05587
-31.203	0.04273	1.03832	2.03217	3.02649	4.05532
-31.1985	0.04291	1.03898	2.03346	3.02457	4.05484
-31.194	0.04307	1.03961	2.03498	3.02293	4.0544
-31.1895	0.04323	1.04018	2.0367	3.02159	4.05403
-31.185	0.04338	1.04069	2.03857	3.02059	4.05371
-31.1805	0.04352	1.0411	2.04056	3.01993	4.05343
-31.176	0.04365	1.04141	2.0426	3.01962	4.0532
-31.1714	0.04376	1.04162	2.04466	3.01967	4.053
-31.1669	0.04387	1.0417	2.04666	3.02007	4.05281
-31.1624	0.04396	1.04165	2.04856	3.0208	4.05264
-31.1579	0.04403	1.04148	2.05031	3.02184	4.05246
-31.1534	0.04409	1.04118	2.05186	3.02316	4.05225
-31.1489	0.04414	1.04075	2.05316	3.02472	4.05202
-31.1444	0.04417	1.04021	2.05419	3.0265	4.05174
-31.1398	0.04418	1.03956	2.05491	3.02844	4.0514
-31.1353	0.04418	1.03882	2.05531	3.03051	4.05099
-31.1308	0.04416	1.03799	2.05538	3.03265	4.05051
-31.1263	0.04412	1.0371	2.05512	3.03483	4.04995
-31.1218	0.04406	1.03616	2.05454	3.03698	4.0493
-31.1173	0.04397	1.0352	2.05365	3.03908	4.04857
-31.1128	0.04387	1.03422	2.05249	3.04107	4.04775
-31.1083	0.04374	1.03324	2.05109	3.04292	4.04685
-31.1037	0.04358	1.0323	2.0495	3.0446	4.04588
-31.0992	0.04339	1.03139	2.04775	3.04608	4.04485
-31.0947	0.04317	1.03055	2.0459	3.04733	4.04376
-31.0902	0.04292	1.02978	2.04401	3.04834	4.04265
-31.0857	0.04264	1.02909	2.04211	3.04911	4.04151
-31.0812	0.04231	1.0285	2.04027	3.04962	4.04038
-31.0767	0.04195	1.02801	2.03853	3.04988	4.03927
-31.0721	0.04154	1.02762	2.03693	3.0499	4.0382
-31.0676	0.0411	1.02735	2.03551	3.04969	4.03719
-31.0631	0.04062	1.02718	2.0343	3.04926	4.03627
-31.0586	0.04009	1.02711	2.03333	3.04865	4.03546
-31.0541	0.03953	1.02714	2.03259	3.04787	4.03477
-31.0496	0.03893	1.02726	2.03211	3.04696	4.03422
-31.0451	0.03831	1.02745	2.03188	3.04594	4.03382
-31.0406	0.03766	1.0277	2.03188	3.04484	4.03361
-31.036	0.03699	1.02799	2.0321	3.04369	4.03357
-31.0315	0.03631	1.02832	2.0325	3.04252	4.03372
-31.027	0.03563	1.02865	2.03307	3.04135	4.03408
-31.0225	0.03495	1.02897	2.03376	3.04021	4.03462
-31.018	0.03429	1.02927	2.03452	3.03912	4.03537
-31.0135	0.03367	1.02952	2.03533	3.03809	4.0363
-31.009	0.03308	1.02971	2.03614	3.03715	4.03742
-31.0044	0.03254	1.02983	2.03691	3.03629	4.0387
-30.9999	0.03207	1.02985	2.03761	3.03554	4.04014
-30.9954	0.03167	1.02977	2.0382	3.03488	4.04172
-30.9909	0.03135	1.02958	2.03866	3.03432	4.04341
-30.9864	0.03112	1.02928	2.03896	3.03386	4.0452
-30.9819	0.031	1.02885	2.0391	3.03349	4.04706
-30.9774	0.03097	1.0283	2.03907	3.0332	4.04896
-30.9729	0.03106	1.02763	2.03888	3.03299	4.05087
-30.9683	0.03125	1.02685	2.03854	3.03283	4.05278
-30.9638	0.03155	1.02596	2.03807	3.03273	4.05466
-30.9593	0.03195	1.02497	2.03749	3.03267	4.05647
-30.9548	0.03245	1.02391	2.03684	3.03265	4.0582
-30.9503	0.03303	1.02278	2.03615	3.03265	4.05982
-30.9458	0.0337	1.0216	2.03547	3.03266	4.06131
-30.9413	0.03442	1.02039	2.03483	3.0327	4.06265
-30.9367	0.03519	1.01917	2.03429	3.03274	4.06383
-30.9322	0.03599	1.01797	2.03388	3.03279	4.06483
-30.9277	0.0368	1.0168	2.03364	3.03286	4.06565
-30.9232	0.0376	1.01569	2.0336	3.03294	4.06627
-30.9187	0.03836	1.01466	2.0338	3.03304	4.06669
-30.9142	0.03907	1.01372	2.03425	3.03318	4.06691
-30.9097	0.03971	1.01289	2.03497	3.03335	4.06693
-30.9052	0.04026	1.01219	2.03596	3.03357	4.06676
-30.9006	0.04069	1.01164	2.03722	3.03385	4.0664
-30.8961	0.041	1.01124	2.03873	3.03419	4.06587
-30.8916	0.04116	1.01101	2.04046	3.03461	4.06516
-30.8871	0.04118	1.01094	2.0424	3.0351	4.06431
-30.8826	0.04103	1.01105	2.04448	3.03568	4.06332
-30.8781	0.04072	1.01132	2.04667	3.03635	4.0622
-30.8736	0.04024	1.01177	2.04891	3.0371	4.06098
-30.869	0.0396	1.01238	2.05115	3.03793	4.05967
-30.8645	0.03881	1.01314	2.05331	3.03884	4.05828
-30.86	0.03787	1.01404	2.05535	3.03982	4.05683
-30.8555	0.0368	1.01507	2.05719	3.04085	4.05534
-30.851	0.03562	1.01621	2.05879	3.04193	4.05382
-30.8465	0.03435	1.01745	2.06009	3.04303	4.05228
-30.842	0.03301	1.01876	2.06104	3.04414	4.05073
-30.8375	0.03162	1.02012	2.0616	3.04523	4.04919
-30.8329	0.03022	1.02152	2.06175	3.04628	4.04766
-30.8284	0.02883	1.02294	2.06147	3.04727	4.04616
-30.8239	0.02747	1.02436	2.06075	3.04819	4.04469
-30.8194	0.02619	1.02575	2.05959	3.04901	4.04325
-30.8149	0.02499	1.0271	2.05802	3.04971	4.04185
-30.8104	0.02391	1.02839	2.05605	3.05027	4.0405
-30.8059	0.02298	1.02961	2.05373	3.05069	4.03919
-30.8013	0.0222	1.03075	2.0511	3.05095	4.03795
-30.7968	0.02159	1.03179	2.04822	3.05104	4.03675
-30.7923	0.02118	1.03274	2.04515	3.05097	4.03562
-30.7878	0.02096	1.03357	2.04197	3.05074	4.03456
-30.7833	0.02095	1.0343	2.03874	3.05035	4.03357
-30.7788	0.02114	1.03492	2.03554	3.04981	4.03265
-30.7743	0.02153	1.03542	2.03243	3.04914	4.03182
-30.7698	0.02211	1.03583	2.0295	3.04836	4.03107
-30.7652	0.02288	1.03614	2.02681	3.04748	4.03042
-30.7607	0.02382	1.03635	2.02442	3.04653	4.02987
-30.7562	0.02491	1.03649	2.02238	3.04554	4.02943
-30.7517	0.02613	1.03657	2.02072	3.04453	4.02912
-30.7472	0.02745	1.03658	2.0195	3.04353	4.02892
-30.7427	0.02887	1.03656	2.01872	3.04257	4.02886
-30.7382	0.03034	1.0365	2.01839	3.04167	4.02894
-30.7336	0.03184	1.03643	2.01851	3.04087	4.02916
-30.7291	0.03335	1.03635	2.01906	3.04017	4.02952
-30.7246	0.03485	1.03628	2.02003	3.0396	4.03003
-30.7201	0.0363	1.03623	2.02136	3.03917	4.03069
-30.7156	0.0377	1.03621	2.02302	3.0389	4.03148
-30.7111	0.03901	1.03622	2.02495	3.03879	4.03242
-30.7066	0.04023	1.03627	2.02709	3.03884	4.03348
-30.7021	0.04133	1.03637	2.02937	3.03906	4.03465
-30.6975	0.04231	1.03651	2.03173	3.03944	4.03593
-30.693	0.04317	1.03671	2.03409	3.03996	4.03729
-30.6885	0.04389	1.03694	2.0364	3.04061	4.03871
-30.684	0.04448	1.03722	2.03859	3.04138	4.04018
-30.6795	0.04493	1.03754	2.04059	3.04224	4.04167
-30.675	0.04527	1.03788	2.04236	3.04317	4.04314
-30.6705	0.04548	1.03824	2.04386	3.04415	4.04459
-30.6659	0.04559	1.0386	2.04505	3.04515	4.04598
-30.6614	0.0456	1.03896	2.0459	3.04615	4.04728
-30.6569	0.04553	1.03931	2.04641	3.04713	4.04847
-30.6524	0.04539	1.03963	2.04656	3.04806	4.04953
-30.6479	0.04521	1.03991	2.04637	3.04892	4.05043
-30.6434	0.04499	1.04013	2.04586	3.0497	4.05115
-30.6389	0.04475	1.04029	2.04505	3.05038	4.05169
-30.6344	0.04451	1.04037	2.04398	3.05096	4.05202
-30.6298	0.04428	1.04038	2.04269	3.05142	4.05215
-30.6253	0.04407	1.04029	2.04124	3.05177	4.05207
-30.6208	0.0439	1.0401	2.03967	3.052	4.05177
-30.6163	0.04377	1.03982	2.03805	3.05212	4.05128
-30.6118	0.0437	1.03943	2.03642	3.05214	4.0506
-30.6073	0.04368	1.03895	2.03485	3.05207	4.04974
-30.6028	0.04373	1.03837	2.03339	3.05192	4.04874
-30.5983	0.04383	1.0377	2.03209	3.05172	4.04761
-30.5937	0.04401	1.03695	2.03099	3.05147	4.04639
-30.5892	0.04424	1.03613	2.03013	3.05119	4.0451
-30.5847	0.04453	1.03525	2.02954	3.05091	4.04379
-30.5802	0.04487	1.03434	2.02923	3.05064	4.04249
-30.5757	0.04526	1.03339	2.02922	3.05039	4.04123
-30.5712	0.04568	1.03244	2.02951	3.05018	4.04006
-30.5667	0.04614	1.03151	2.03009	3.05002	4.039
-30.5621	0.04662	1.0306	2.03094	3.04993	4.03809
-30.5576	0.04711	1.02974	2.03205	3.0499	4.03737
-30.5531	0.04761	1.02895	2.03337	3.04994	4.03685
-30.5486	0.0481	1.02825	2.03487	3.05004	4.03656
-30.5441	0.04859	1.02765	2.03651	3.0502	4.03651
-30.5396	0.04907	1.02717	2.03823	3.05042	4.03673
-30.5351	0.04952	1.02682	2.04	3.05068	4.0372
-30.5306	0.04995	1.02662	2.04176	3.05097	4.03794
-30.526	0.05036	1.02658	2.04345	3.05127	4.03894
-30.5215	0.05073	1.02669	2.04504	3.05157	4.04019
-30.517	0.05108	1.02697	2.04648	3.05184	4.04166
-30.5125	0.0514	1.02741	2.04774	3.05206	4.04333
-30.508	0.05169	1.02801	2.04877	3.05223	4.04519
-30.5035	0.05195	1.02877	2.04956	3.05232	4.04719
-30.499	0.05219	1.02967	2.05009	3.05231	4.0493
-30.4944	0.05241	1.0307	2.05034	3.05219	4.05149
-30.4899	0.05262	1.03186	2.05031	3.05195	4.05371
-30.4854	0.05281	1.03312	2.05001	3.05158	4.05593
-30.4809	0.053	1.03446	2.04945	3.05108	4.05811
-30.4764	0.05319	1.03586	2.04864	3.05045	4.06021
-30.4719	0.05338	1.0373	2.04762	3.04969	4.06219
-30.4674	0.05358	1.03876	2.04642	3.04881	4.06402
-30.4629	0.05379	1.04021	2.04506	3.04782	4.06568
-30.4583	0.05401	1.04162	2.04358	3.04674	4.06713
-30.4538	0.05425	1.04299	2.04202	3.04559	4.06835
-30.4493	0.05452	1.04427	2.04043	3.04437	4.06934
-30.4448	0.0548	1.04546	2.03884	3.04313	4.07007
-30.4403	0.05511	1.04653	2.03729	3.04189	4.07054
-30.4358	0.05544	1.04746	2.03581	3.04066	4.07076
-30.4313	0.05579	1.04825	2.03443	3.03949	4.07072
-30.4267	0.05617	1.04887	2.03318	3.03838	4.07043
-30.4222	0.05656	1.04933	2.03209	3.03738	4.0699
-30.4177	0.05698	1.04961	2.03115	3.0365	4.06916
-30.4132	0.05741	1.04972	2.03039	3.03577	4.06821
-30.4087	0.05785	1.04965	2.02981	3.0352	4.06707
-30.4042	0.0583	1.04941	2.02941	3.0348	4.06578
-30.3997	0.05876	1.04901	2.02917	3.0346	4.06435
-30.3952	0.05922	1.04846	2.02908	3.03459	4.0628
-30.3906	0.05968	1.04776	2.02914	3.03478	4.06115
-30.3861	0.06013	1.04694	2.02931	3.03516	4.05943
-30.3816	0.06057	1.04602	2.02958	3.03574	4.05766
-30.3771	0.061	1.04501	2.02991	3.0365	4.05586
-30.3726	0.0614	1.04393	2.03029	3.03742	4.05403
-30.3681	0.06178	1.0428	2.03068	3.0385	4.0522
-30.3636	0.06214	1.04165	2.03106	3.03971	4.05037
-30.359	0.06246	1.0405	2.03142	3.04103	4.04855
-30.3545	0.06275	1.03936	2.03171	3.04244	4.04676
-30.35	0.063	1.03825	2.03194	3.04391	4.045
-30.3455	0.06321	1.0372	2.03208	3.04542	4.04328
-30.341	0.06338	1.03622	2.03212	3.04693	4.04159
-30.3365	0.0635	1.03533	2.03207	3.04843	4.03994
-30.332	0.06358	1.03452	2.0319	3.04988	4.03834
-30.3275	0.06361	1.03382	2.03164	3.05127	4.03679
-30.3229	0.0636	1.03323	2.03129	3.05257	4.03529
-30.3184	0.06354	1.03275	2.03085	3.05377	4.03385
-30.3139	0.06344	1.03239	2.03034	3.05484	4.03249
-30.3094	0.06329	1.03214	2.02979	3.05578	4.0312
-30.3049	0.0631	1.032	2.0292	3.05657	4.03001
-30.3004	0.06287	1.03195	2.0286	3.05719	4.02892
-30.2959	0.06261	1.032	2.02802	3.05766	4.02795
-30.2913	0.06232	1.03213	2.02746	3.05795	4.02711
-30.2868	0.06201	1.03233	2.02696	3.05808	4.02644
-30.2823	0.06167	1.03258	2.02654	3.05804	4.02594
-30.2778	0.06132	1.03287	2.02621	3.05784	4.02563
-30.2733	0.06096	1.03318	2.02598	3.05748	4.02554
-30.2688	0.0606	1.03351	2.02588	3.05696	4.02568
-30.2643	0.06024	1.03383	2.02591	3.0563	4.02607
-30.2598	0.05989	1.03413	2.02607	3.05551	4.02672
-30.2552	0.05955	1.0344	2.02637	3.0546	4.02764
-30.2507	0.05923	1.03462	2.0268	3.05357	4.02884
-30.2462	0.05894	1.0348	2.02737	3.05243	4.03032
-30.2417	0.05867	1.03491	2.02806	3.05121	4.03208
-30.2372	0.05844	1.03495	2.02885	3.0499	4.0341
-30.2327	0.05825	1.03493	2.02974	3.04852	4.03639
-30.2282	0.05809	1.03482	2.03071	3.04707	4.03891
-30.2236	0.05797	1.03465	2.03173	3.04558	4.04164
-30.2191	0.0579	1.0344	2.03279	3.04405	4.04455
-30.2146	0.05786	1.03408	2.03386	3.04248	4.04761
-30.2101	0.05787	1.03371	2.03492	3.0409	4.05077
-30.2056	0.05791	1.03327	2.03596	3.0393	4.05399
-30.2011	0.05798	1.0328	2.03694	3.03771	4.05723
-30.1966	0.05809	1.03229	2.03784	3.03612	4.06044
-30.1921	0.05821	1.03176	2.03866	3.03455	4.06357
-30.1875	0.05836	1.03121	2.03937	3.03301	4.06657
-30.183	0.05853	1.03067	2.03996	3.03151	4.06939
-30.1785	0.0587	1.03015	2.04042	3.03006	4.072
-30.174	0.05888	1.02965	2.04074	3.02867	4.07435
-30.1695	0.05905	1.02918	2.0409	3.02736	4.07641
-30.165	0.05922	1.02877	2.04092	3.02612	4.07814
-30.1605	0.05937	1.02841	2.04078	3.02497	4.07954
-30.1559	0.05951	1.02812	2.0405	3.02393	4.08058
-30.1514	0.05962	1.02791	2.04007	3.02299	4.08125
-30.1469	0.05971	1.02777	2.03951	3.02217	4.08157
-30.1424	0.05977	1.02772	2.03882	3.02147	4.08154
-30.1379	0.0598	1.02775	2.03802	3.0209	4.08117
-30.1334	0.05981	1.02787	2.03712	3.02046	4.08049
-30.1289	0.05978	1.02808	2.03614	3.02016	4.07954
-30.1244	0.05973	1.02837	2.03509	3.02	4.07836
-30.1198	0.05965	1.02874	2.03399	3.01996	4.07698
-30.1153	0.05954	1.02918	2.03286	3.02007	4.07546
-30.1108	0.05942	1.02968	2.03173	3.02029	4.07384
-30.1063	0.05929	1.03025	2.0306	3.02064	4.07219
-30.1018	0.05914	1.03086	2.02951	3.02111	4.07054
-30.0973	0.05899	1.03152	2.02846	3.02167	4.06895
-30.0928	0.05884	1.0322	2.02749	3.02233	4.06748
-30.0882	0.05869	1.03291	2.0266	3.02307	4.06615
-30.0837	0.05856	1.03363	2.02582	3.02388	4.06502
-30.0792	0.05844	1.03435	2.02515	3.02475	4.0641
-30.0747	0.05834	1.03506	2.02463	3.02566	4.06344
-30.0702	0.05826	1.03575	2.02425	3.02661	4.06304
-30.0657	0.05821	1.03642	2.02404	3.02757	4.06291
-30.0612	0.05818	1.03705	2.02399	3.02855	4.06305
-30.0567	0.05818	1.03765	2.02412	3.02952	4.06346
-30.0521	0.05821	1.03819	2.02442	3.03048	4.06411
-30.0476	0.05827	1.03869	2.02491	3.03142	4.06499
-30.0431	0.05835	1.03912	2.02558	3.03235	4.06606
-30.0386	0.05846	1.0395	2.02641	3.03324	4.06728
-30.0341	0.05859	1.03982	2.02742	3.03411	4.06861
-30.0296	0.05875	1.04007	2.02857	3.03495	4.07001
-30.0251	0.05891	1.04026	2.02986	3.03576	4.07142
-30.0205	0.05909	1.04039	2.03128	3.03654	4.0728
-30.016	0.05928	1.04045	2.03279	3.0373	4.07409
-30.0115	0.05947	1.04045	2.03437	3.03805	4.07526
-30.007	0.05966	1.04039	2.036	3.03878	4.07625
-30.0025	0.05985	1.04027	2.03764	3.03949	4.07703
-29.998	0.06003	1.04009	2.03928	3.04021	4.07755
-29.9935	0.0602	1.03986	2.04086	3.04092	4.07781
-29.989	0.06037	1.03957	2.04236	3.04163	4.07776
-29.9844	0.06052	1.03924	2.04375	3.04234	4.0774
-29.9799	0.06065	1.03887	2.04499	3.04306	4.07673
-29.9754	0.06078	1.03845	2.04605	3.04378	4.07575
-29.9709	0.06089	1.038	2.04689	3.0445	4.07446
-29.9664	0.06098	1.03751	2.0475	3.04521	4.0729
-29.9619	0.06107	1.03699	2.04785	3.04591	4.07107
-29.9574	0.06114	1.03645	2.04792	3.04658	4.06903
-29.9528	0.06119	1.03589	2.04768	3.04723	4.06679
-29.9483	0.06124	1.03532	2.04714	3.04783	4.06441
-29.9438	0.06128	1.03473	2.04628	3.04837	4.06193
-29.9393	0.0613	1.03414	2.04511	3.04885	4.05939
-29.9348	0.06132	1.03355	2.04364	3.04925	4.05684
-29.9303	0.06133	1.03298	2.04187	3.04955	4.05432
-29.9258	0.06132	1.03242	2.03983	3.04975	4.05189
-29.9213	0.0613	1.03189	2.03755	3.04983	4.04957
-29.9167	0.06127	1.03139	2.03505	3.04978	4.0474
-29.9122	0.06122	1.03093	2.03236	3.04961	4.04543
-29.9077	0.06115	1.03053	2.02954	3.04929	4.04366
-29.9032	0.06106	1.03019	2.02662	3.04884	4.04213
-29.8987	0.06094	1.02992	2.02365	3.04825	4.04083
-29.8942	0.06079	1.02973	2.02068	3.04753	4.03979
-29.8897	0.06061	1.02963	2.01776	3.04668	4.039
-29.8851	0.06039	1.02963	2.01493	3.04572	4.03846
-29.8806	0.06013	1.02974	2.01224	3.04466	4.03814
-29.8761	0.05982	1.02996	2.00974	3.04351	4.03804
-29.8716	0.05948	1.03031	2.00746	3.04231	4.03814
-29.8671	0.05908	1.03077	2.00544	3.04106	4.03841
-29.8626	0.05864	1.03137	2.00372	3.03979	4.03883
-29.8581	0.05816	1.0321	2.0023	3.03852	4.03936
-29.8536	0.05764	1.03296	2.00122	3.03728	4.03998
-29.849	0.05708	1.03395	2.00048	3.03609	4.04065
-29.8445	0.05649	1.03506	2.00008	3.03498	4.04137
-29.84	0.05587	1.03628	2.00002	3.03396	4.04209
-29.8355	0.05524	1.03762	2.00028	3.03306	4.04279
-29.831	0.05459	1.03905	2.00085	3.03229	4.04347
-29.8265	0.05394	1.04056	2.0017	3.03166	4.0441
-29.822	0.05331	1.04214	2.00279	3.03119	4.04466
-29.8174	0.05269	1.04376	2.0041	3.03088	4.04517
-29.8129	0.0521	1.04541	2.00557	3.03073	4.0456
-29.8084	0.05154	1.04707	2.00718	3.03073	4.04597
-29.8039	0.05104	1.04871	2.00886	3.03089	4.04627
-29.7994	0.05058	1.05031	2.01059	3.0312	4.04652
-29.7949	0.05019	1.05184	2.01231	3.03163	4.04672
-29.7904	0.04986	1.05329	2.01398	3.03218	4.04689
-29.7859	0.0496	1.05462	2.01557	3.03282	4.04702
-29.7813	0.0494	1.05581	2.01703	3.03353	4.04715
-29.7768	0.04927	1.05685	2.01834	3.0343	4.04728
-29.7723	0.04921	1.05771	2.01948	3.0351	4.04742
-29.7678	0.0492	1.05837	2.02043	3.0359	4.04757
-29.7633	0.04924	1.05883	2.02117	3.03669	4.04776
-29.7588	0.04932	1.05906	2.02171	3.03744	4.04797
-29.7543	0.04942	1.05906	2.02204	3.03814	4.04822
-29.7497	0.04954	1.05883	2.02218	3.03877	4.0485
-29.7452	0.04965	1.05837	2.02214	3.03932	4.04881
-29.7407	0.04975	1.05767	2.02194	3.03978	4.04914
-29.7362	0.04981	1.05676	2.0216	3.04015	4.04949
-29.7317	0.04982	1.05563	2.02117	3.04042	4.04984
-29.7272	0.04976	1.05431	2.02066	3.0406	4.05017
-29.7227	0.04961	1.05282	2.02012	3.04069	4.05049
-29.7182	0.04937	1.05117	2.01957	3.0407	4.05076
-29.7136	0.04903	1.04941	2.01905	3.04065	4.05099
-29.7091	0.04856	1.04755	2.0186	3.04055	4.05115
-29.7046	0.04797	1.04562	2.01824	3.04042	4.05124
-29.7001	0.04726	1.04367	2.018	3.04028	4.05124
-29.6956	0.04641	1.04172	2.0179	3.04014	4.05116
-29.6911	0.04545	1.0398	2.01796	3.04002	4.05099
-29.6866	0.04436	1.03796	2.01818	3.03994	4.05073
-29.682	0.04318	1.03622	2.01857	3.03992	4.05038
-29.6775	0.0419	1.03461	2.01913	3.03997	4.04996
-29.673	0.04054	1.03316	2.01985	3.0401	4.04948
-29.6685	0.03913	1.0319	2.02071	3.04032	4.04895
-29.664	0.03769	1.03084	2.0217	3.04063	4.0484
-29.6595	0.03625	1.03	2.02279	3.04104	4.04783
-29.655	0.03482	1.02939	2.02396	3.04153	4.04728
-29.6505	0.03345	1.02902	2.02518	3.04209	4.04677
-29.6459	0.03214	1.02889	2.0264	3.04273	4.04632
-29.6414	0.03094	1.02899	2.02761	3.04341	4.04595
-29.6369	0.02987	1.02932	2.02877	3.04413	4.04569
-29.6324	0.02895	1.02985	2.02984	3.04486	4.04556
-29.6279	0.0282	1.03058	2.0308	3.04558	4.04556
-29.6234	0.02764	1.03148	2.03162	3.04625	4.04571
-29.6189	0.02729	1.03252	2.03228	3.04687	4.04602
-29.6143	0.02716	1.03366	2.03277	3.04741	4.04648
-29.6098	0.02726	1.03489	2.03308	3.04784	4.0471
-29.6053	0.02759	1.03615	2.03319	3.04814	4.04786
-29.6008	0.02815	1.03743	2.03312	3.0483	4.04874
-29.5963	0.02893	1.03867	2.03286	3.0483	4.04973
-29.5918	0.02993	1.03985	2.03243	3.04815	4.0508
-29.5873	0.03113	1.04094	2.03186	3.04782	4.05192
-29.5828	0.03251	1.04189	2.03115	3.04733	4.05306
-29.5782	0.03405	1.0427	2.03035	3.04668	4.05417
-29.5737	0.03573	1.04332	2.02947	3.04589	4.05523
-29.5692	0.03751	1.04375	2.02856	3.04496	4.05618
-29.5647	0.03938	1.04396	2.02764	3.04393	4.05701
-29.5602	0.0413	1.04395	2.02675	3.04282	4.05766
-29.5557	0.04324	1.04372	2.02592	3.04166	4.05811
-29.5512	0.04517	1.04327	2.02518	3.04048	4.05833
-29.5466	0.04707	1.04261	2.02456	3.03931	4.0583
-29.5421	0.0489	1.04174	2.02407	3.0382	4.058
-29.5376	0.05064	1.0407	2.02374	3.03718	4.05742
-29.5331	0.05228	1.0395	2.02358	3.03629	4.05655
-29.5286	0.05378	1.03817	2.0236	3.03555	4.05542
-29.5241	0.05513	1.03674	2.02379	3.035	4.05402
-29.5196	0.05633	1.03524	2.02415	3.03466	4.05238
-29.5151	0.05735	1.03371	2.02468	3.03456	4.05053
-29.5105	0.0582	1.03219	2.02534	3.03471	4.04851
-29.506	0.05888	1.03071	2.02613	3.03512	4.04635
-29.5015	0.05939	1.02931	2.02701	3.03579	4.0441
-29.497	0.05973	1.02803	2.02795	3.03674	4.04182
-29.4925	0.05991	1.02688	2.02894	3.03793	4.03955
-29.488	0.05995	1.0259	2.02992	3.03937	4.03735
-29.4835	0.05985	1.02512	2.03088	3.04102	4.03527
-29.4789	0.05964	1.02455	2.03177	3.04287	4.03337
-29.4744	0.05934	1.0242	2.03256	3.04487	4.03169
-29.4699	0.05895	1.02409	2.03324	3.047	4.03027
-29.4654	0.05849	1.02422	2.03378	3.04922	4.02915
-29.4609	0.05799	1.02457	2.03416	3.05148	4.02837
-29.4564	0.05747	1.02516	2.03436	3.05375	4.02793
-29.4519	0.05693	1.02595	2.03438	3.05597	4.02786
-29.4474	0.05639	1.02693	2.03422	3.05812	4.02816
-29.4428	0.05587	1.02808	2.03387	3.06016	4.02883
-29.4383	0.05538	1.02937	2.03337	3.06204	4.02984
-29.4338	0.05492	1.03076	2.03271	3.06375	4.03117
-29.4293	0.05451	1.03223	2.03192	3.06525	4.0328
-29.4248	0.05414	1.03375	2.03103	3.06652	4.03467
-29.4203	0.05383	1.03527	2.03006	3.06755	4.03674
-29.4158	0.05356	1.03676	2.02906	3.06833	4.03897
-29.4112	0.05335	1.03819	2.02804	3.06886	4.04128
-29.4067	0.05319	1.03954	2.02704	3.06915	4.04363
-29.4022	0.05307	1.04076	2.02611	3.0692	4.04595
-29.3977	0.053	1.04184	2.02525	3.06903	4.04818
-29.3932	0.05296	1.04275	2.02452	3.06867	4.05026
-29.3887	0.05295	1.04349	2.02393	3.06814	4.05215
-29.3842	0.05297	1.04403	2.02349	3.06746	4.0538
-29.3797	0.053	1.04438	2.02323	3.06667	4.05515
-29.3751	0.05306	1.04453	2.02314	3.06581	4.05619
-29.3706	0.05312	1.04449	2.02325	3.0649	4.05688
-29.3661	0.05319	1.04427	2.02352	3.06397	4.05721
-29.3616	0.05327	1.04388	2.02397	3.06307	4.05717
-29.3571	0.05335	1.04334	2.02457	3.06221	4.05676
-29.3526	0.05343	1.04267	2.0253	3.06143	4.05601
-29.3481	0.05352	1.04189	2.02613	3.06074	4.05494
-29.3435	0.05361	1.04104	2.02703	3.06016	4.05357
-29.339	0.05371	1.04013	2.02797	3.0597	4.05194
-29.3345	0.05382	1.0392	2.02891	3.05937	4.0501
-29.33	0.05394	1.03826	2.02982	3.05917	4.04811
-29.3255	0.05408	1.03736	2.03067	3.05909	4.04602
-29.321	0.05424	1.03651	2.03141	3.05913	4.04389
-29.3165	0.05441	1.03573	2.03203	3.05927	4.04177
-29.312	0.05461	1.03504	2.03248	3.05948	4.03973
-29.3074	0.05484	1.03445	2.03276	3.05976	4.03783
-29.3029	0.0551	1.03398	2.03284	3.06007	4.03611
-29.2984	0.05538	1.03363	2.03271	3.06038	4.03463
-29.2939	0.05569	1.03341	2.03238	3.06067	4.03343
-29.2894	0.05602	1.03331	2.03184	3.06091	4.03254
-29.2849	0.05638	1.03331	2.03111	3.06106	4.032
-29.2804	0.05675	1.03343	2.0302	3.06111	4.03182
-29.2758	0.05714	1.03363	2.02913	3.06103	4.03201
-29.2713	0.05754	1.03391	2.02794	3.06081	4.03258
-29.2668	0.05794	1.03424	2.02666	3.06041	4.03353
-29.2623	0.05833	1.03461	2.02532	3.05983	4.03483
-29.2578	0.05871	1.03499	2.02396	3.05907	4.03646
-29.2533	0.05907	1.03536	2.02263	3.05812	4.0384
-29.2488	0.05941	1.0357	2.02136	3.05698	4.04061
-29.2443	0.05971	1.03599	2.0202	3.05566	4.04304
-29.2397	0.05996	1.03621	2.01918	3.05417	4.04566
-29.2352	0.06017	1.03635	2.01833	3.05254	4.04842
-29.2307	0.06032	1.0364	2.01769	3.05078	4.05126
-29.2262	0.06041	1.03634	2.01727	3.04892	4.05414
-29.2217	0.06044	1.03617	2.0171	3.04699	4.05702
-29.2172	0.06039	1.03588	2.01718	3.04501	4.05984
-29.2127	0.06027	1.03549	2.01752	3.04302	4.06256
-29.2081	0.06008	1.03499	2.01812	3.04106	4.06514
-29.2036	0.05981	1.03439	2.01895	3.03915	4.06755
-29.1991	0.05947	1.03371	2.02001	3.03732	4.06976
-29.1946	0.05905	1.03296	2.02126	3.03561	4.07175
-29.1901	0.05855	1.03216	2.02267	3.03405	4.07349
-29.1856	0.05798	1.03134	2.02422	3.03265	4.07498
-29.1811	0.05735	1.0305	2.02586	3.03144	4.0762
-29.1766	0.05664	1.02967	2.02754	3.03043	4.07717
-29.172	0.05586	1.02887	2.02923	3.02964	4.07788
-29.1675	0.05503	1.02813	2.03087	3.02907	4.07834
-29.163	0.05413	1.02746	2.03244	3.02873	4.07857
-29.1585	0.05318	1.02688	2.03388	3.02862	4.07858
-29.154	0.05217	1.0264	2.03516	3.02873	4.0784
-29.1495	0.05111	1.02604	2.03626	3.02904	4.07804
-29.145	0.05001	1.02581	2.03713	3.02956	4.07753
-29.1404	0.04886	1.0257	2.03777	3.03026	4.0769
-29.1359	0.04767	1.02572	2.03816	3.03112	4.07616
-29.1314	0.04644	1.02586	2.0383	3.03211	4.07533
-29.1269	0.04517	1.02613	2.03819	3.03323	4.07445
-29.1224	0.04388	1.02651	2.03783	3.03443	4.07354
-29.1179	0.04256	1.02698	2.03726	3.0357	4.07259
-29.1134	0.04122	1.02754	2.03648	3.03701	4.07165
-29.1089	0.03987	1.02816	2.03553	3.03834	4.07071
-29.1043	0.03852	1.02883	2.03445	3.03966	4.06979
-29.0998	0.03717	1.02953	2.03327	3.04095	4.06891
-29.0953	0.03583	1.03023	2.03204	3.04219	4.06805
-29.0908	0.03451	1.03091	2.03079	3.04336	4.06724
-29.0863	0.03322	1.03156	2.02958	3.04445	4.06648
-29.0818	0.03198	1.03215	2.02843	3.04545	4.06576
-29.0773	0.03079	1.03268	2.02741	3.04633	4.06508
-29.0728	0.02967	1.03312	2.02653	3.0471	4.06446
-29.0682	0.02862	1.03347	2.02584	3.04776	4.06388
-29.0637	0.02768	1.03371	2.02536	3.04829	4.06336
-29.0592	0.02683	1.03385	2.02512	3.04869	4.06288
-29.0547	0.0261	1.03388	2.02512	3.04898	4.06244
-29.0502	0.02549	1.0338	2.02537	3.04915	4.06206
-29.0457	0.02502	1.03362	2.02589	3.0492	4.06173
-29.0412	0.02468	1.03335	2.02665	3.04915	4.06144
-29.0366	0.0245	1.03299	2.02765	3.049	4.06121
-29.0321	0.02446	1.03257	2.02887	3.04876	4.06103
-29.0276	0.02457	1.0321	2.03028	3.04844	4.06091
-29.0231	0.02483	1.03159	2.03185	3.04805	4.06084
-29.0186	0.02523	1.03107	2.03354	3.04759	4.06083
-29.0141	0.02576	1.03055	2.03533	3.04709	4.06088
-29.0096	0.02642	1.03005	2.03716	3.04655	4.06099
-29.0051	0.0272	1.02958	2.03899	3.04597	4.06115
-29.0005	0.02807	1.02917	2.04079	3.04538	4.06137
-28.996	0.02902	1.02883	2.04252	3.04477	4.06164
-28.9915	0.03004	1.02857	2.04414	3.04415	4.06195
-28.987	0.0311	1.02841	2.04562	3.04355	4.0623
-28.9825	0.03219	1.02834	2.04692	3.04295	4.06267
-28.978	0.03328	1.02837	2.04802	3.04238	4.06306
-28.9735	0.03435	1.0285	2.04891	3.04183	4.06344
-28.9689	0.03537	1.02874	2.04957	3.04131	4.06382
-28.9644	0.03634	1.02908	2.04999	3.04083	4.06417
-28.9599	0.03723	1.0295	2.05018	3.0404	4.06447
-28.9554	0.03803	1.03001	2.05014	3.04001	4.06471
-28.9509	0.03872	1.03059	2.04987	3.03968	4.06488
-28.9464	0.03929	1.03122	2.0494	3.03941	4.06496
-28.9419	0.03974	1.03189	2.04875	3.03919	4.06493
-28.9374	0.04005	1.03259	2.04794	3.03903	4.06479
-28.9328	0.04023	1.03329	2.047	3.03894	4.06452
-28.9283	0.04028	1.03399	2.04596	3.03891	4.06411
-28.9238	0.0402	1.03466	2.04485	3.03894	4.06356
-28.9193	0.04001	1.0353	2.04371	3.03903	4.06287
-28.9148	0.03971	1.03588	2.04256	3.03918	4.06203
-28.9103	0.03931	1.0364	2.04143	3.03938	4.06106
-28.9058	0.03884	1.03685	2.04036	3.03963	4.05995
-28.9012	0.0383	1.03721	2.03937	3.03992	4.05873
-28.8967	0.03773	1.03748	2.03848	3.04025	4.0574
-28.8922	0.03714	1.03766	2.0377	3.0406	4.05599
-28.8877	0.03654	1.03775	2.03706	3.04098	4.0545
-28.8832	0.03596	1.03774	2.03657	3.04136	4.05297
-28.8787	0.03541	1.03764	2.03622	3.04175	4.05141
-28.8742	0.03492	1.03745	2.03603	3.04212	4.04985
-28.8697	0.03449	1.03718	2.03598	3.04248	4.04832
-28.8651	0.03414	1.03682	2.03607	3.0428	4.04684
-28.8606	0.03387	1.0364	2.03629	3.04309	4.04543
-28.8561	0.0337	1.03591	2.03664	3.04332	4.04412
-28.8516	0.03362	1.03537	2.03708	3.0435	4.04292
-28.8471	0.03364	1.03478	2.03761	3.04361	4.04186
-28.8426	0.03375	1.03416	2.03821	3.04365	4.04094
-28.8381	0.03395	1.0335	2.03886	3.0436	4.04019
-28.8335	0.03421	1.03283	2.03954	3.04348	4.03961
-28.829	0.03455	1.03213	2.04024	3.04327	4.0392
-28.8245	0.03493	1.03143	2.04093	3.04298	4.03897
-28.82	0.03534	1.03073	2.04161	3.04261	4.0389
-28.8155	0.03576	1.03002	2.04225	3.04215	4.03901
-28.811	0.03619	1.02932	2.04285	3.04162	4.03926
-28.8065	0.03659	1.02863	2.0434	3.04102	4.03966
-28.802	0.03695	1.02795	2.04389	3.04035	4.04018
-28.7974	0.03726	1.02729	2.04433	3.03964	4.0408
-28.7929	0.0375	1.02664	2.0447	3.03888	4.04151
-28.7884	0.03765	1.02601	2.04501	3.03809	4.04228
-28.7839	0.03771	1.02541	2.04526	3.03729	4.04309
-28.7794	0.03767	1.02484	2.04546	3.03648	4.04392
-28.7749	0.03752	1.0243	2.04561	3.03567	4.04475
-28.7704	0.03726	1.02379	2.04572	3.03489	4.04555
-28.7658	0.0369	1.02333	2.04579	3.03414	4.04631
-28.7613	0.03644	1.02292	2.04584	3.03344	4.047
-28.7568	0.03589	1.02256	2.04586	3.03279	4.04761
-28.7523	0.03525	1.02227	2.04588	3.0322	4.04814
-28.7478	0.03455	1.02205	2.04588	3.0317	4.04856
-28.7433	0.0338	1.02191	2.04589	3.03127	4.04888
-28.7388	0.03302	1.02186	2.04589	3.03094	4.04909
-28.7343	0.03222	1.02191	2.0459	3.0307	4.04919
-28.7297	0.03143	1.02206	2.04591	3.03056	4.04918
-28.7252	0.03067	1.02232	2.04593	3.03051	4.04906
-28.7207	0.02995	1.02269	2.04595	3.03057	4.04885
-28.7162	0.0293	1.02319	2.04597	3.03072	4.04855
-28.7117	0.02873	1.02382	2.04598	3.03096	4.04818
-28.7072	0.02826	1.02456	2.04598	3.0313	4.04774
-28.7027	0.02789	1.02543	2.04597	3.03171	4.04724
-28.6981	0.02765	1.02641	2.04593	3.0322	4.04672
-28.6936	0.02753	1.02751	2.04587	3.03275	4.04616
-28.6891	0.02755	1.0287	2.04576	3.03336	4.0456
-28.6846	0.0277	1.02999	2.04562	3.03402	4.04503
-28.6801	0.02798	1.03135	2.04543	3.0347	4.04448
-28.6756	0.02838	1.03277	2.04519	3.03541	4.04395
-28.6711	0.0289	1.03424	2.04489	3.03613	4.04345
-28.6666	0.02952	1.03572	2.04454	3.03685	4.04298
-28.662	0.03023	1.0372	2.04413	3.03754	4.04255
-28.6575	0.03102	1.03867	2.04365	3.03821	4.04217
-28.653	0.03187	1.04008	2.04312	3.03884	4.04183
-28.6485	0.03275	1.04144	2.04254	3.03942	4.04154
-28.644	0.03366	1.0427	2.04189	3.03993	4.04128
-28.6395	0.03456	1.04385	2.04121	3.04036	4.04106
-28.635	0.03546	1.04488	2.04048	3.04071	4.04087
-28.6304	0.03631	1.04577	2.03971	3.04096	4.04071
-28.6259	0.03712	1.04649	2.03891	3.04112	4.04056
-28.6214	0.03786	1.04705	2.03809	3.04116	4.04043
-28.6169	0.03852	1.04743	2.03725	3.04109	4.04031
-28.6124	0.0391	1.04763	2.03641	3.04091	4.04018
-28.6079	0.03958	1.04765	2.03557	3.0406	4.04005
-28.6034	0.03996	1.04748	2.03473	3.04018	4.0399
-28.5989	0.04024	1.04714	2.03391	3.03964	4.03973
-28.5943	0.04042	1.04663	2.03311	3.03899	4.03955
-28.5898	0.04051	1.04597	2.03234	3.03824	4.03934
-28.5853	0.0405	1.04517	2.0316	3.0374	4.03911
-28.5808	0.04041	1.04425	2.0309	3.03646	4.03885
-28.5763	0.04025	1.04323	2.03024	3.03546	4.03857
-28.5718	0.04003	1.04212	2.02963	3.0344	4.03827
-28.5673	0.03976	1.04096	2.02907	3.03331	4.03795
-28.5627	0.03946	1.03976	2.02857	3.03219	4.03762
-28.5582	0.03914	1.03855	2.02813	3.03108	4.03728
-28.5537	0.03882	1.03735	2.02775	3.02998	4.03695
-28.5492	0.03852	1.03618	2.02744	3.02894	4.03662
-28.5447	0.03824	1.03506	2.02719	3.02796	4.03631
-28.5402	0.038	1.034	2.02701	3.02708	4.03602
-28.5357	0.03782	1.03303	2.0269	3.02631	4.03577
-28.5312	0.0377	1.03215	2.02687	3.02569	4.03555
-28.5266	0.03765	1.03138	2.02691	3.02522	4.03538
-28.5221	0.03768	1.03072	2.02702	3.02493	4.03526
-28.5176	0.03781	1.03018	2.02721	3.02483	4.03521
-28.5131	0.03802	1.02976	2.02747	3.02495	4.03523
-28.5086	0.03832	1.02947	2.0278	3.02528	4.03532
-28.5041	0.03871	1.02929	2.0282	3.02585	4.03548
-28.4996	0.0392	1.02922	2.02867	3.02664	4.03573
-28.495	0.03976	1.02926	2.0292	3.02766	4.03607
-28.4905	0.0404	1.02941	2.02978	3.02891	4.0365
-28.486	0.04111	1.02964	2.03042	3.03038	4.03702
-28.4815	0.04187	1.02996	2.0311	3.03205	4.03762
-28.477	0.04268	1.03034	2.0318	3.0339	4.03832
-28.4725	0.04352	1.03079	2.03254	3.03592	4.03911
-28.468	0.04439	1.03129	2.03328	3.03808	4.03998
-28.4635	0.04526	1.03184	2.03402	3.04034	4.04094
-28.4589	0.04612	1.03242	2.03474	3.04268	4.04197
-28.4544	0.04695	1.03304	2.03544	3.04506	4.04308
-28.4499	0.04775	1.03367	2.0361	3.04745	4.04425
-28.4454	0.04849	1.03433	2.0367	3.04982	4.04547
-28.4409	0.04916	1.035	2.03724	3.05212	4.04675
-28.4364	0.04975	1.03568	2.03769	3.05433	4.04806
-28.4319	0.05024	1.03638	2.03806	3.05641	4.04939
-28.4273	0.05063	1.03709	2.03833	3.05833	4.05073
-28.4228	0.05089	1.03781	2.03849	3.06006	4.05208
-28.4183	0.05103	1.03854	2.03853	3.06159	4.05341
-28.4138	0.05103	1.03928	2.03846	3.06289	4.0547
-28.4093	0.05088	1.04003	2.03828	3.06395	4.05595
-28.4048	0.05058	1.04079	2.03798	3.06476	4.05714
-28.4003	0.05013	1.04155	2.03757	3.06532	4.05825
-28.3958	0.04953	1.04233	2.03706	3.06562	4.05927
-28.3912	0.04878	1.0431	2.03645	3.06568	4.06018
-28.3867	0.04788	1.04386	2.03577	3.06552	4.06096
-28.3822	0.04683	1.04461	2.03501	3.06513	4.06161
-28.3777	0.04566	1.04534	2.03421	3.06456	4.0621
-28.3732	0.04436	1.04604	2.03337	3.06383	4.06244
-28.3687	0.04295	1.0467	2.03251	3.06296	4.06261
-28.3642	0.04144	1.0473	2.03166	3.06198	4.0626
-28.3596	0.03986	1.04784	2.03082	3.06093	4.06242
-28.3551	0.03821	1.0483	2.03002	3.05985	4.06205
-28.3506	0.03653	1.04866	2.02927	3.05876	4.06151
-28.3461	0.03483	1.04892	2.0286	3.05769	4.0608
-28.3416	0.03314	1.04906	2.028	3.05669	4.05992
-28.3371	0.03148	1.04908	2.02749	3.05577	4.05889
-28.3326	0.02987	1.04896	2.02707	3.05495	4.05772
-28.3281	0.02833	1.0487	2.02676	3.05427	4.05643
-28.3235	0.0269	1.04829	2.02655	3.05373	4.05504
-28.319	0.02559	1.04773	2.02644	3.05335	4.05357
-28.3145	0.02442	1.04703	2.02642	3.05312	4.05205
-28.31	0.02342	1.04618	2.02648	3.05305	4.0505
-28.3055	0.02259	1.0452	2.02662	3.05314	4.04895
-28.301	0.02195	1.04409	2.02682	3.05338	4.04743
-28.2965	0.02152	1.04287	2.02706	3.05374	4.04596
-28.2919	0.02129	1.04155	2.02733	3.05422	4.04457
-28.2874	0.02128	1.04016	2.02761	3.05479	4.0433
-28.2829	0.02148	1.03871	2.02789	3.05543	4.04216
-28.2784	0.02188	1.03722	2.02813	3.05611	4.04118
-28.2739	0.02249	1.03573	2.02834	3.0568	4.04038
-28.2694	0.02328	1.03425	2.0285	3.05747	4.03977
-28.2649	0.02425	1.0328	2.02858	3.05811	4.03938
-28.2604	0.02536	1.03142	2.0286	3.05868	4.0392
-28.2558	0.0266	1.03013	2.02853	3.05916	4.03926
-28.2513	0.02795	1.02894	2.02838	3.05953	4.03954
-28.2468	0.02938	1.02787	2.02815	3.05978	4.04004
-28.2423	0.03086	1.02695	2.02785	3.05989	4.04077
-28.2378	0.03236	1.02618	2.02749	3.05985	4.04171
-28.2333	0.03385	1.02559	2.02708	3.05966	4.04284
-28.2288	0.0353	1.02516	2.02663	3.05932	4.04415
-28.2242	0.03668	1.02491	2.02618	3.05883	4.04562
-28.2197	0.03798	1.02484	2.02573	3.05821	4.04721
-28.2152	0.03916	1.02495	2.02532	3.05747	4.04891
-28.2107	0.04021	1.02522	2.02497	3.05662	4.05069
-28.2062	0.04111	1.02565	2.0247	3.05569	4.05252
-28.2017	0.04185	1.02623	2.02455	3.0547	4.05436
-28.1972	0.04241	1.02694	2.02452	3.05366	4.05619
-28.1927	0.0428	1.02776	2.02465	3.05261	4.05798
-28.1881	0.04302	1.02867	2.02495	3.05156	4.0597
-28.1836	0.04307	1.02966	2.02542	3.05055	4.06133
-28.1791	0.04296	1.03071	2.02609	3.0496	4.06283
-28.1746	0.04271	1.0318	2.02694	3.04871	4.0642
-28.1701	0.04233	1.03291	2.02799	3.04792	4.0654
-28.1656	0.04185	1.03402	2.02921	3.04724	4.06643
-28.1611	0.04129	1.03512	2.0306	3.04667	4.06726
-28.1565	0.04068	1.0362	2.03214	3.04622	4.0679
-28.152	0.04005	1.03724	2.03381	3.04591	4.06834
-28.1475	0.03942	1.03823	2.03556	3.04571	4.06857
-28.143	0.03882	1.03917	2.03737	3.04564	4.06859
-28.1385	0.03829	1.04006	2.03921	3.04567	4.06842
-28.134	0.03784	1.04089	2.04103	3.04581	4.06804
-28.1295	0.03751	1.04167	2.04279	3.04604	4.06749
-28.125	0.03731	1.04239	2.04445	3.04633	4.06675
-28.1204	0.03726	1.04307	2.04598	3.04667	4.06586
-28.1159	0.03737	1.0437	2.04733	3.04704	4.06483
-28.1114	0.03766	1.0443	2.04847	3.04743	4.06366
-28.1069	0.03812	1.04487	2.04937	3.0478	4.06238
-28.1024	0.03876	1.04542	2.05001	3.04815	4.061
-28.0979	0.03956	1.04596	2.05036	3.04845	4.05955
-28.0934	0.04052	1.04649	2.05042	3.04868	4.05804
-28.0888	0.04163	1.04701	2.05018	3.04884	4.05649
-28.0843	0.04286	1.04753	2.04965	3.04891	4.05492
-28.0798	0.04419	1.04806	2.04883	3.04888	4.05334
-28.0753	0.04559	1.04858	2.04774	3.04875	4.05177
-28.0708	0.04705	1.0491	2.0464	3.04852	4.05023
-28.0663	0.04851	1.04961	2.04486	3.04817	4.04873
-28.0618	0.04996	1.0501	2.04313	3.04772	4.04728
-28.0573	0.05137	1.05056	2.04128	3.04718	4.04591
-28.0527	0.0527	1.05098	2.03933	3.04654	4.04462
-28.0482	0.05392	1.05136	2.03735	3.04581	4.04343
-28.0437	0.05502	1.05167	2.03537	3.04501	4.04234
-28.0392	0.05596	1.05191	2.03345	3.04414	4.04138
-28.0347	0.05672	1.05205	2.03164	3.04322	4.04055
-28.0302	0.0573	1.0521	2.02998	3.04226	4.03985
-28.0257	0.05768	1.05202	2.0285	3.04127	4.03931
-28.0211	0.05785	1.05182	2.02725	3.04025	4.03893
-28.0166	0.05781	1.05149	2.02625	3.03921	4.03872
-28.0121	0.05756	1.05101	2.02553	3.03817	4.03867
-28.0076	0.05712	1.0504	2.0251	3.03713	4.03881
-28.0031	0.0565	1.04963	2.02495	3.03609	4.03912
-27.9986	0.0557	1.04873	2.0251	3.03506	4.03961
-27.9941	0.05477	1.0477	2.02552	3.03404	4.04029
[truncated: 63,538 more rows]
