# Supplementary material for: Switching molecular recognition selectivities by temperature in a diffusion-regulatory porous material
Source: Nat Commun. 2024 Jan 2;15:144. doi: 10.1038/s41467-023-44424-3 (PMC10761840; doi:10.1038/s41467-023-44424-3)
Supplement: Supplementary file 3 — source data [file 41467_2023_44424_MOESM3_ESM.zip › Figure 4.xlsx]

## Sheet: Sheet1
240 K		320 K							240 K		320 K
CO2 fraction in feed gas (%)	CO2 fraction in adsorbed gas (%)	CO2 fraction in feed gas (%)	CO2 fraction in adsorbed gas (%)						CO2 fraction in feed gas (%)	CO2/C2H2 Separation factor	CO2 fraction in feed gas (%)	CO2/C2H2 Separation factor
93.7511	99.0627	93.7511	7.38213						93.7511	7.04439	93.7511	0.00553
87.6644	98.7233	87.6644	6.9866						87.6644	10.8813	87.6644	0.01098
75.9528	98.5427	75.9528	6.558						75.9528	21.4085	75.9528	0.02303
64.8191	98.0507	64.8191	6.1166						64.8191	27.3004	64.8191	0.03655
54.2216	97.6793	54.2216	5.8898						54.2216	35.5368	54.2216	0.05455
44.1223	97.5	44.1223	4.8684						44.1223	49.3907	44.1223	0.06651
34.487	97.0107	34.487	4.24893						34.487	61.6478	34.487	0.08621
25.2845	96.5853	25.2845	3.5748						25.2845	83.5832	25.2845	0.11162
16.4861	96.2365	16.4861	3.1422						16.4861	129.537	16.4861	0.16705
8.06592	95.7773	8.06592	2.13933						8.06592	258.523	8.06592	0.25192
3.99009	95.3918	3.99009	1.74387						3.99009	498.096	3.99009	0.43088
