# Supplementary material for: Switching molecular recognition selectivities by temperature in a diffusion-regulatory porous material
Source: Nat Commun. 2024 Jan 2;15:144. doi: 10.1038/s41467-023-44424-3 (PMC10761840; doi:10.1038/s41467-023-44424-3)
Supplement: Supplementary file 3 — source data [file 41467_2023_44424_MOESM3_ESM.zip › Figure S1.xlsx]

## Sheet: Sheet1
free		constrained
Dihedral angle C1-N-S-C2 (degree)	ΔE (kJ mol-1)	Dihedral angle C1-N-S-C2 (degree)	ΔE (kJ mol-1)
120	23.5874	120	24.8658
125	14.2906	125	15.2641
130	7.63398	130	8.28333
135	3.26809	135	3.61849
140	0.84174	140	0.95881
145	0	145	0
150	0.4247	150	0.50333
155	1.79923	155	2.16698
160	3.86563	160	4.76594
165	6.35332	165	8.03884
170	8.95705	170	11.7451
175	11.2403	175	15.693
180	12.3391	180	19.5942
185	11.2401	185	23.4241
190	8.95684	190	27.1416
195	6.35332	195	31.1827
200	3.86531	200	36.1874
