# Supplementary material for: Switching molecular recognition selectivities by temperature in a diffusion-regulatory porous material
Source: Nat Commun. 2024 Jan 2;15:144. doi: 10.1038/s41467-023-44424-3 (PMC10761840; doi:10.1038/s41467-023-44424-3)
Supplement: Supplementary file 3 — source data [file 41467_2023_44424_MOESM3_ESM.zip › Figure S10.xlsx]

## Sheet: Sheet1
as-synthesized_simulated		as-synthesized_experimental		activated_simulated		activated_experimental
2θ (degree)	Intensity	2θ (degree)	Intensity	2θ (degree)	Intensity	2θ (degree)	Intensity
5	0.00772	3	1.01531	5	2	5	3.05611
5.01	0.00692	3.02	1.0142	5.01	2	5.01	3.04846
5.02	0.00624	3.04	1.01314	5.02	2	5.02	3.04253
5.03	0.00564	3.06	1.01215	5.03	2	5.03	3.0376
5.04	0.00513	3.08	1.01123	5.04	2	5.04	3.03314
5.05	0.00467	3.1	1.01038	5.05	2	5.05	3.0311
5.06	0.00427	3.12	1.00959	5.06	2	5.06	3.02895
5.07	0.00391	3.14	1.00886	5.07	2	5.07	3.02807
5.08	0.00458	3.16	1.0082	5.08	2	5.08	3.02743
5.09	0.00431	3.18	1.00759	5.09	2	5.09	3.0273
5.1	0.00407	3.2	1.00704	5.1	2	5.1	3.02942
5.11	0.00385	3.22	1.00654	5.11	2	5.11	3.03067
5.12	0.00366	3.24	1.0061	5.12	2	5.12	3.03271
5.13	0.00348	3.26	1.00569	5.13	2	5.13	3.03615
5.14	0.00333	3.28	1.00534	5.14	2	5.14	3.03872
5.15	0.00319	3.3	1.00502	5.15	2	5.15	3.03848
5.16	0.00306	3.32	1.00473	5.16	2	5.16	3.0356
5.17	0.00294	3.34	1.00448	5.17	2	5.17	3.03487
5.18	0.00284	3.36	1.00426	5.18	2	5.18	3.03561
5.19	0.00275	3.38	1.00407	5.19	2	5.19	3.03467
5.2	0.00266	3.4	1.0039	5.2	2	5.2	3.03655
5.21	0.00258	3.42	1.00375	5.21	2	5.21	3.03931
5.22	0.00251	3.44	1.00362	5.22	2	5.22	3.039
5.23	0.00245	3.46	1.00351	5.23	2	5.23	3.03745
5.24	0.00239	3.48	1.00341	5.24	2	5.24	3.03676
5.25	0.00234	3.5	1.00333	5.25	2	5.25	3.03794
5.26	0.0023	3.52	1.00326	5.26	2	5.26	3.03876
5.27	0.00225	3.54	1.0032	5.27	2	5.27	3.0327
5.28	0.00222	3.56	1.00315	5.28	2	5.28	3.03371
5.29	0.00218	3.58	1.00311	5.29	2	5.29	3.03651
5.3	0.00216	3.6	1.00308	5.3	2	5.3	3.03732
5.31	0.00213	3.62	1.00305	5.31	2	5.31	3.03427
5.32	0.00211	3.64	1.00303	5.32	2	5.32	3.0323
5.33	0.00209	3.66	1.00302	5.33	2	5.33	3.03202
5.34	0.00207	3.68	1.00301	5.34	2	5.34	3.03011
5.35	0.00206	3.7	1.003	5.35	2	5.35	3.03228
5.36	0.00205	3.72	1.003	5.36	2	5.36	3.03511
5.37	0.00204	3.74	1.00301	5.37	2	5.37	3.03724
5.38	0.00204	3.76	1.00302	5.38	2	5.38	3.03591
5.39	0.00204	3.78	1.00303	5.39	2	5.39	3.03685
5.4	0.00204	3.8	1.00305	5.4	2	5.4	3.03853
5.41	0.00204	3.82	1.00307	5.41	2	5.41	3.03877
5.42	0.00204	3.84	1.00309	5.42	2	5.42	3.03749
5.43	0.00205	3.86	1.00312	5.43	2	5.43	3.03409
5.44	0.00206	3.88	1.00315	5.44	2	5.44	3.0354
5.45	0.00207	3.9	1.00319	5.45	2	5.45	3.03579
5.46	0.00208	3.92	1.00322	5.46	2	5.46	3.03799
5.47	0.00209	3.94	1.00327	5.47	2	5.47	3.03393
5.48	0.00211	3.96	1.00331	5.48	2	5.48	3.03315
5.49	0.00213	3.98	1.00336	5.49	2	5.49	3.03557
5.5	0.00215	4	1.00342	5.5	2	5.5	3.03662
5.51	0.00217	4.02	1.00348	5.51	2	5.51	3.03672
5.52	0.00219	4.04	1.00354	5.52	2	5.52	3.03241
5.53	0.00222	4.06	1.00361	5.53	2	5.53	3.03076
5.54	0.00224	4.08	1.00368	5.54	2	5.54	3.03147
5.55	0.00227	4.1	1.00376	5.55	2	5.55	3.02892
5.56	0.0023	4.12	1.00385	5.56	2	5.56	3.029
5.57	0.00234	4.14	1.00394	5.57	2	5.57	3.02894
5.58	0.00237	4.16	1.00403	5.58	2	5.58	3.02909
5.59	0.00241	4.18	1.00413	5.59	2	5.59	3.02986
5.6	0.00245	4.2	1.00424	5.6	2	5.6	3.04846
5.61	0.00249	4.22	1.00436	5.61	2	5.61	3.04253
5.62	0.00253	4.24	1.00448	5.62	2	5.62	3.0376
5.63	0.00258	4.26	1.00462	5.63	2	5.63	3.03314
5.64	0.00263	4.28	1.00476	5.64	2	5.64	3.0311
5.65	0.00268	4.3	1.00491	5.65	2	5.65	3.02895
5.66	0.00273	4.32	1.00507	5.66	2	5.66	3.02807
5.67	0.00279	4.34	1.00524	5.67	2	5.67	3.02743
5.68	0.00284	4.36	1.00543	5.68	2	5.68	3.0273
5.69	0.0029	4.38	1.00562	5.69	2	5.69	3.02942
5.7	0.00297	4.4	1.00584	5.7	2	5.7	3.03067
5.71	0.00303	4.42	1.00606	5.71	2	5.71	3.03271
5.72	0.0031	4.44	1.00631	5.72	2	5.72	3.03615
5.73	0.00318	4.46	1.00657	5.73	2	5.73	3.03872
5.74	0.00325	4.48	1.00685	5.74	2	5.74	3.03848
5.75	0.00333	4.5	1.00716	5.75	2	5.75	3.0356
5.76	0.00341	4.52	1.00748	5.76	2	5.76	3.03487
5.77	0.0035	4.54	1.00784	5.77	2	5.77	3.03561
5.78	0.00359	4.56	1.00822	5.78	2	5.78	3.03467
5.79	0.00369	4.58	1.00864	5.79	2	5.79	3.03655
5.8	0.00379	4.6	1.00909	5.8	2	5.8	3.03931
5.81	0.00389	4.62	1.00959	5.81	2	5.81	3.039
5.82	0.004	4.64	1.01013	5.82	2	5.82	3.03745
5.83	0.00411	4.66	1.01072	5.83	2	5.83	3.03676
5.84	0.00423	4.68	1.01136	5.84	2	5.84	3.03794
5.85	0.00435	4.7	1.01208	5.85	2	5.85	3.03876
5.86	0.00448	4.72	1.01286	5.86	2	5.86	3.0327
5.87	0.00462	4.74	1.01373	5.87	2	5.87	3.03371
5.88	0.00476	4.76	1.0147	5.88	2	5.88	3.03651
5.89	0.00492	4.78	1.01577	5.89	2	5.89	3.03732
5.9	0.00507	4.8	1.01697	5.9	2	5.9	3.03427
5.91	0.00524	4.82	1.01832	5.91	2	5.91	3.0323
5.92	0.00541	4.84	1.01985	5.92	2	5.92	3.03202
5.93	0.0056	4.86	1.02157	5.93	2	5.93	3.03011
5.94	0.00579	4.88	1.02353	5.94	2	5.94	3.03228
5.95	0.006	4.9	1.02578	5.95	2	5.95	3.03511
5.96	0.00621	4.92	1.02838	5.96	2	5.96	3.03724
5.97	0.00644	4.94	1.03139	5.97	2	5.97	3.03591
5.98	0.00668	4.96	1.03493	5.98	2	5.98	3.03685
5.99	0.00693	4.98	1.03916	5.99	2	5.99	3.03853
6	0.0072	5	1.04432	6	2	6	3.03877
6.01	0.00748	5.02	1.05082	6.01	2	6.01	3.03749
6.02	0.00778	5.04	1.05935	6.02	2	6.02	3.03409
6.03	0.0081	5.06	1.07103	6.03	2	6.03	3.0354
6.04	0.00844	5.08	1.08761	6.04	2	6.04	3.03579
6.05	0.0088	5.1	1.11165	6.05	2	6.05	3.03799
6.06	0.00918	5.12	1.1465	6.06	2	6.06	3.03393
6.07	0.00959	5.14	1.19606	6.07	2	6.07	3.03315
6.08	0.01003	5.16	1.26417	6.08	2	6.08	3.03557
6.09	0.0105	5.18	1.35351	6.09	2	6.09	3.03662
6.1	0.011	5.2	1.46421	6.1	2	6.1	3.03672
6.11	0.01153	5.22	1.59225	6.11	2	6.11	3.03241
6.12	0.01211	5.24	1.72741	6.12	2	6.12	3.03076
6.13	0.01273	5.26	1.85112	6.13	2	6.13	3.03147
6.14	0.01339	5.28	1.93686	6.14	2	6.14	3.02892
6.15	0.01411	5.3	1.96095	6.15	2	6.15	3.029
6.16	0.01489	5.32	1.93167	6.16	2	6.16	3.02894
6.17	0.01573	5.34	1.86547	6.17	2	6.17	3.02909
6.18	0.01665	5.36	1.77541	6.18	2	6.18	3.02986
6.19	0.01764	5.38	1.67475	6.19	2	6.19	3.02942
6.2	0.01873	5.4	1.57385	6.2	2	6.2	3.03067
6.21	0.01991	5.42	1.47945	6.21	2	6.21	3.03271
6.22	0.02121	5.44	1.3953	6.22	2	6.22	3.03615
6.23	0.02264	5.46	1.32301	6.23	2	6.23	3.03872
6.24	0.02422	5.48	1.2628	6.24	2	6.24	3.03848
6.25	0.02597	5.5	1.21392	6.25	2	6.25	3.0356
6.26	0.0279	5.52	1.17508	6.26	2	6.26	3.03487
6.27	0.03006	5.54	1.1447	6.27	2	6.27	3.03561
6.28	0.03234	5.56	1.12119	6.28	2	6.28	3.03467
6.29	0.03504	5.58	1.10304	6.29	2	6.29	3.03655
6.3	0.03809	5.6	1.08896	6.3	2	6.3	3.03931
6.31	0.04154	5.62	1.07792	6.31	2	6.31	3.039
6.32	0.04547	5.64	1.06911	6.32	2	6.32	3.03745
6.33	0.04997	5.66	1.06195	6.33	2	6.33	3.03676
6.34	0.05514	5.68	1.05601	6.34	2	6.34	3.03794
6.35	0.06115	5.7	1.05098	6.35	2	6.35	3.03876
6.36	0.06818	5.72	1.04668	6.36	2	6.36	3.0327
6.37	0.07648	5.74	1.04293	6.37	2	6.37	3.03371
6.38	0.08643	5.76	1.03965	6.38	2	6.38	3.03651
6.39	0.09852	5.78	1.03675	6.39	2	6.39	3.03732
6.4	0.11349	5.8	1.03418	6.4	2	6.4	3.03427
6.41	0.13235	5.82	1.03189	6.41	2	6.41	3.0323
6.42	0.15651	5.84	1.02983	6.42	2	6.42	3.03202
6.43	0.18782	5.86	1.02798	6.43	2	6.43	3.03011
6.44	0.22857	5.88	1.02632	6.44	2	6.44	3.03228
6.45	0.28145	5.9	1.02482	6.45	2	6.45	3.03511
6.46	0.34928	5.92	1.02347	6.46	2	6.46	3.03724
6.47	0.43458	5.94	1.02224	6.47	2	6.47	3.03591
6.48	0.53863	5.96	1.02113	6.48	2	6.48	3.03685
6.49	0.6596	5.98	1.02012	6.49	2	6.49	3.03853
6.5	0.78914	6	1.0192	6.5	2	6.5	3.03877
6.51	0.90825	6.02	1.01839	6.51	2	6.51	3.03749
6.52	0.98756	6.04	1.01763	6.52	2	6.52	3.03409
6.53	1	6.06	1.01696	6.53	2	6.53	3.0354
6.54	0.94072	6.08	1.01634	6.54	2	6.54	3.03579
6.55	0.83134	6.1	1.01579	6.55	2	6.55	3.03799
6.56	0.70256	6.12	1.01528	6.56	2	6.56	3.03393
6.57	0.57735	6.14	1.01484	6.57	2	6.57	3.03315
6.58	0.46721	6.16	1.01444	6.58	2	6.58	3.03557
6.59	0.3757	6.18	1.0141	6.59	2	6.59	3.03662
6.6	0.30229	6.2	1.0138	6.6	2	6.6	3.03672
6.61	0.24473	6.22	1.01355	6.61	2	6.61	3.03241
6.62	0.20024	6.24	1.01335	6.62	2.00068	6.62	3.03076
6.63	0.16606	6.26	1.0132	6.63	2.00069	6.63	3.03147
6.64	0.13974	6.28	1.0131	6.64	2.0007	6.64	3.02892
6.65	0.11929	6.3	1.01305	6.65	2.0007	6.65	3.029
6.66	0.10315	6.32	1.01306	6.66	2.00071	6.66	3.02894
6.67	0.09019	6.34	1.01313	6.67	2.00073	6.67	3.02909
6.68	0.0796	6.36	1.01326	6.68	2.00074	6.68	3.02986
6.69	0.07079	6.38	1.01347	6.69	2.00075	6.69	3.04044
6.7	0.06337	6.4	1.01376	6.7	2.00076	6.7	3.04041
6.71	0.05705	6.42	1.01415	6.71	2.00077	6.71	3.03827
6.72	0.05161	6.44	1.01464	6.72	2.00078	6.72	3.03799
6.73	0.0469	6.46	1.01527	6.73	2.00079	6.73	3.04209
6.74	0.0428	6.48	1.01605	6.74	2.0008	6.74	3.04438
6.75	0.03919	6.5	1.01702	6.75	2.00082	6.75	3.04373
6.76	0.03602	6.52	1.01822	6.76	2.00083	6.76	3.04322
6.77	0.0332	6.54	1.01972	6.77	2.00084	6.77	3.04314
6.78	0.0307	6.56	1.0216	6.78	2.00085	6.78	3.04524
6.79	0.02846	6.58	1.02399	6.79	2.00087	6.79	3.04223
6.8	0.02646	6.6	1.02705	6.8	2.00088	6.8	3.03723
6.81	0.02465	6.62	1.03105	6.81	2.0009	6.81	3.03815
6.82	0.02302	6.64	1.03634	6.82	2.00091	6.82	3.03852
6.83	0.02154	6.66	1.04337	6.83	2.00093	6.83	3.03756
6.84	0.02019	6.68	1.05275	6.84	2.00094	6.84	3.03671
6.85	0.01897	6.7	1.06512	6.85	2.00096	6.85	3.03503
6.86	0.01785	6.72	1.08115	6.86	2.00097	6.86	3.03856
6.87	0.01682	6.74	1.1011	6.87	2.00099	6.87	3.03928
6.88	0.01588	6.76	1.12417	6.88	2.001	6.88	3.04
6.89	0.01501	6.78	1.14715	6.89	2.00102	6.89	3.03983
6.9	0.01421	6.8	1.16383	6.9	2.00109	6.9	3.03754
6.91	0.01347	6.82	1.16866	6.91	2.00111	6.91	3.03542
6.92	0.01278	6.84	1.16611	6.92	2.00112	6.92	3.03739
6.93	0.01215	6.86	1.16009	6.93	2.00114	6.93	3.03471
6.94	0.01156	6.88	1.15112	6.94	2.00116	6.94	3.03107
6.95	0.01101	6.9	1.13982	6.95	2.00119	6.95	3.02893
6.96	0.01049	6.92	1.12692	6.96	2.00121	6.96	3.03261
6.97	0.01001	6.94	1.11311	6.97	2.00123	6.97	3.0383
6.98	0.00956	6.96	1.09903	6.98	2.00125	6.98	3.03902
6.99	0.00914	6.98	1.08523	6.99	2.00127	6.99	3.03135
7	0.00875	7	1.07218	7	2.0013	7	3.03204
7.01	0.00838	7.02	1.06022	7.01	2.00132	7.01	3.03427
7.02	0.00803	7.04	1.04956	7.02	2.00135	7.02	3.03417
7.03	0.0077	7.06	1.04031	7.03	2.00137	7.03	3.0314
7.04	0.00739	7.08	1.03249	7.04	2.0014	7.04	3.03001
7.05	0.0071	7.1	1.02603	7.05	2.00143	7.05	3.03228
7.06	0.00682	7.12	1.02081	7.06	2.00146	7.06	3.03674
7.07	0.00656	7.14	1.01668	7.07	2.00149	7.07	3.03426
7.08	0.00631	7.16	1.01347	7.08	2.00151	7.08	3.03274
7.09	0.00608	7.18	1.01103	7.09	2.00155	7.09	3.03163
7.1	0.00585	7.2	1.00919	7.1	2.00158	7.1	3.03338
7.11	0.00564	7.22	1.00782	7.11	2.00161	7.11	3.03402
7.12	0.00544	7.24	1.0068	7.12	2.00164	7.12	3.03533
7.13	0.00525	7.26	1.00605	7.13	2.00168	7.13	3.03481
7.14	0.00507	7.28	1.00549	7.14	2.00172	7.14	3.03866
7.15	0.00489	7.3	1.00507	7.15	2.00175	7.15	3.0404
7.16	0.00473	7.32	1.00474	7.16	2.00179	7.16	3.03716
7.17	0.00457	7.34	1.00448	7.17	2.00183	7.17	3.0347
7.18	0.00442	7.36	1.00427	7.18	2.00187	7.18	3.03238
7.19	0.00428	7.38	1.00409	7.19	2.00191	7.19	3.03427
7.2	0.00414	7.4	1.00394	7.2	2.00196	7.2	3.03393
7.21	0.00401	7.42	1.00381	7.21	2.002	7.21	3.03345
7.22	0.00388	7.44	1.00369	7.22	2.00205	7.22	3.03365
7.23	0.00376	7.46	1.00358	7.23	2.0021	7.23	3.03673
7.24	0.00365	7.48	1.00348	7.24	2.00215	7.24	3.03792
7.25	0.00354	7.5	1.00339	7.25	2.0022	7.25	3.03815
7.26	0.00343	7.52	1.0033	7.26	2.00226	7.26	3.03876
7.27	0.00333	7.54	1.00323	7.27	2.00231	7.27	3.03605
7.28	0.00323	7.56	1.00316	7.28	2.00237	7.28	3.03584
7.29	0.00313	7.58	1.00309	7.29	2.00243	7.29	3.03572
7.3	0.00304	7.6	1.00304	7.3	2.0025	7.3	3.03465
7.31	0.00296	7.62	1.00299	7.31	2.00256	7.31	3.03716
7.32	0.00287	7.64	1.00294	7.32	2.00263	7.32	3.03807
7.33	0.00279	7.66	1.00291	7.33	2.0027	7.33	3.03984
7.34	0.00341	7.68	1.00288	7.34	2.00278	7.34	3.0417
7.35	0.00338	7.7	1.00285	7.35	2.00285	7.35	3.0411
7.36	0.00332	7.72	1.00284	7.36	2.00293	7.36	3.04228
7.37	0.00326	7.74	1.00283	7.37	2.00302	7.37	3.04063
7.38	0.0032	7.76	1.00283	7.38	2.00311	7.38	3.0382
7.39	0.00315	7.78	1.00284	7.39	2.0032	7.39	3.03614
7.4	0.0031	7.8	1.00286	7.4	2.00329	7.4	3.03742
7.41	0.00305	7.82	1.00289	7.41	2.00339	7.41	3.03923
7.42	0.003	7.84	1.00293	7.42	2.0035	7.42	3.04014
7.43	0.00295	7.86	1.00299	7.43	2.00361	7.43	3.04033
7.44	0.00291	7.88	1.00306	7.44	2.00372	7.44	3.04112
7.45	0.00287	7.9	1.00314	7.45	2.00384	7.45	3.04389
7.46	0.00283	7.92	1.00325	7.46	2.00397	7.46	3.04503
7.47	0.0028	7.94	1.00336	7.47	2.0041	7.47	3.04445
7.48	0.00276	7.96	1.0035	7.48	2.00424	7.48	3.04242
7.49	0.00273	7.98	1.00367	7.49	2.00439	7.49	3.04238
7.5	0.0027	8	1.00385	7.5	2.00454	7.5	3.04112
7.51	0.00267	8.02	1.00406	7.51	2.0047	7.51	3.04389
7.52	0.00264	8.04	1.0043	7.52	2.00487	7.52	3.04503
7.53	0.00261	8.06	1.00456	7.53	2.00505	7.53	3.04445
7.54	0.00259	8.08	1.00486	7.54	2.00525	7.54	3.04242
7.55	0.00257	8.1	1.00519	7.55	2.00545	7.55	3.04112
7.56	0.00254	8.12	1.00556	7.56	2.00566	7.56	3.04389
7.57	0.00252	8.14	1.00597	7.57	2.00589	7.57	3.04503
7.58	0.0025	8.16	1.00642	7.58	2.00613	7.58	3.04445
7.59	0.00249	8.18	1.00691	7.59	2.00638	7.59	3.04242
7.6	0.00247	8.2	1.00745	7.6	2.00666	7.6	3.04112
7.61	0.00246	8.22	1.00804	7.61	2.00695	7.61	3.04389
7.62	0.00244	8.24	1.00868	7.62	2.00726	7.62	3.04503
7.63	0.00243	8.26	1.00938	7.63	2.00759	7.63	3.04445
7.64	0.00242	8.28	1.01014	7.64	2.00809	7.64	3.04242
7.65	0.00241	8.3	1.01097	7.65	2.00847	7.65	3.05037
7.66	0.00241	8.32	1.01188	7.66	2.00888	7.66	3.04829
7.67	0.0024	8.34	1.01287	7.67	2.00932	7.67	3.04652
7.68	0.00239	8.36	1.01398	7.68	2.00979	7.68	3.04484
7.69	0.00239	8.38	1.01522	7.69	2.0103	7.69	3.04255
7.7	0.00239	8.4	1.01665	7.7	2.01085	7.7	3.04659
7.71	0.00239	8.42	1.01829	7.71	2.01145	7.71	3.04855
7.72	0.00239	8.44	1.02024	7.72	2.0121	7.72	3.04712
7.73	0.00239	8.46	1.02256	7.73	2.0128	7.73	3.04964
7.74	0.00239	8.48	1.02537	7.74	2.01357	7.74	3.05153
7.75	0.0024	8.5	1.02881	7.75	2.01441	7.75	3.05379
7.76	0.0024	8.52	1.03302	7.76	2.01533	7.76	3.05637
7.77	0.00241	8.54	1.03816	7.77	2.01635	7.77	3.0575
7.78	0.00242	8.56	1.04436	7.78	2.01746	7.78	3.06053
7.79	0.00243	8.58	1.05177	7.79	2.0187	7.79	3.068
7.8	0.00244	8.6	1.06044	7.8	2.02007	7.8	3.07539
7.81	0.00245	8.62	1.07041	7.81	2.0216	7.81	3.08498
7.82	0.00246	8.64	1.08159	7.82	2.0233	7.82	3.09099
7.83	0.00248	8.66	1.0938	7.83	2.02522	7.83	3.09081
7.84	0.0025	8.68	1.10675	7.84	2.02738	7.84	3.09248
7.85	0.00251	8.7	1.12003	7.85	2.02983	7.85	3.09055
7.86	0.00253	8.72	1.13314	7.86	2.03262	7.86	3.08523
7.87	0.00256	8.74	1.14551	7.87	2.03582	7.87	3.07775
7.88	0.00258	8.76	1.15656	7.88	2.03951	7.88	3.07143
7.89	0.0026	8.78	1.16574	7.89	2.04379	7.89	3.06753
7.9	0.00263	8.8	1.17258	7.9	2.04881	7.9	3.06589
7.91	0.00266	8.82	1.17675	7.91	2.05477	7.91	3.066
7.92	0.00269	8.84	1.16072	7.92	2.06192	7.92	3.06719
7.93	0.00272	8.86	1.12204	7.93	2.07065	7.93	3.06793
7.94	0.00276	8.88	1.08594	7.94	2.08151	7.94	3.06857
7.95	0.00279	8.9	1.06779	7.95	2.09525	7.95	3.0735
7.96	0.00283	8.92	1.06216	7.96	2.11292	7.96	3.08791
7.97	0.00287	8.94	1.06126	7.97	2.13584	7.97	3.11682
7.98	0.00194	8.96	1.06156	7.98	2.16567	7.98	3.15701
7.99	0.002	8.98	1.06212	7.99	2.20427	7.99	3.19795
8	0.00206	9	1.06273	8	2.25355	8	3.24418
8.01	0.00224	9.02	1.06331	8.01	2.31508	8.01	3.29349
8.02	0.00231	9.04	1.06383	8.02	2.38932	8.02	3.32339
8.03	0.00238	9.06	1.06427	8.03	2.47409	8.03	3.37791
8.04	0.00245	9.08	1.0646	8.04	2.56198	8.04	3.48486
8.05	0.00253	9.1	1.06483	8.05	2.63786	8.05	3.5827
8.06	0.00261	9.12	1.06493	8.06	2.68091	8.06	3.70799
8.07	0.00269	9.14	1.06402	8.07	2.67562	8.07	3.83632
8.08	0.00277	9.16	1.06082	8.08	2.62411	8.08	3.93795
8.09	0.00286	9.18	1.05519	8.09	2.54423	8.09	3.97386
8.1	0.00296	9.2	1.04807	8.1	2.4562	8.1	4
8.11	0.00306	9.22	1.04035	8.11	2.37347	8.11	3.89311
8.12	0.00316	9.24	1.03283	8.12	2.30207	8.12	3.7684
8.13	0.00327	9.26	1.02603	8.13	2.24346	8.13	3.65084
8.14	0.00338	9.28	1.02027	8.14	2.19684	8.14	3.49934
8.15	0.0035	9.3	1.01566	8.15	2.16054	8.15	3.41994
8.16	0.00362	9.32	1.01217	8.16	2.13263	8.16	3.32847
8.17	0.00375	9.34	1.00964	8.17	2.1113	8.17	3.23611
8.18	0.00388	9.36	1.0079	8.18	2.09497	8.18	3.19275
8.19	0.00402	9.38	1.00673	8.19	2.08238	8.19	3.15828
8.2	0.00417	9.4	1.00599	8.2	2.07257	8.2	3.13173
8.21	0.0044	9.42	1.00552	8.21	2.06487	8.21	3.10955
8.22	0.00457	9.44	1.00524	8.22	2.05882	8.22	3.09764
8.23	0.00474	9.46	1.00508	8.23	2.0541	8.23	3.08274
8.24	0.00493	9.48	1.005	8.24	2.05056	8.24	3.07376
8.25	0.00512	9.5	1.00497	8.25	2.0481	8.25	3.07125
8.26	0.00533	9.52	1.00498	8.26	2.0467	8.26	3.07019
8.27	0.00554	9.54	1.00502	8.27	2.04641	8.27	3.06793
8.28	0.00577	9.56	1.00509	8.28	2.04726	8.28	3.06448
8.29	0.00602	9.58	1.00518	8.29	2.0493	8.29	3.06156
8.3	0.00628	9.6	1.0053	8.3	2.0525	8.3	3.05607
8.31	0.00655	9.62	1.00545	8.31	2.0566	8.31	3.05129
8.32	0.00684	9.64	1.00563	8.32	2.061	8.32	3.04681
8.33	0.00716	9.66	1.00584	8.33	2.06453	8.33	3.04479
8.34	0.00749	9.68	1.00608	8.34	2.06571	8.34	3.04359
8.35	0.00784	9.7	1.00635	8.35	2.0636	8.35	3.04354
8.36	0.00822	9.72	1.00667	8.36	2.05927	8.36	3.04
8.37	0.00863	9.74	1.00704	8.37	2.05261	8.37	3.04163
8.38	0.00906	9.76	1.00746	8.38	2.04565	8.38	3.04563
8.39	0.00953	9.78	1.00795	8.39	2.03923	8.39	3.04674
8.4	0.01003	9.8	1.00851	8.4	2.0337	8.4	3.04461
8.41	0.01058	9.82	1.00917	8.41	2.02911	8.41	3.04256
8.42	0.01117	9.84	1.00995	8.42	2.0254	8.42	3.04327
8.43	0.0118	9.86	1.01088	8.43	2.02242	8.43	3.04498
8.44	0.01249	9.88	1.01203	8.44	2.02005	8.44	3.04367
8.45	0.01324	9.9	1.0135	8.45	2.01816	8.45	3.04363
8.46	0.01406	9.92	1.01553	8.46	2.01663	8.46	3.04746
8.47	0.01496	9.94	1.01852	8.47	2.01537	8.47	3.04742
8.48	0.01594	9.96	1.02317	8.48	2.01433	8.48	3.04903
8.49	0.01702	9.98	1.03057	8.49	2.01344	8.49	3.04875
8.5	0.01821	10	1.04225	8.5	2.01268	8.5	3.04776
8.51	0.01952	10.02	1.05994	8.51	2.01202	8.51	3.04906
8.52	0.02098	10.04	1.08519	8.52	2.01144	8.52	3.04618
8.53	0.02261	10.06	1.11862	8.53	2.01093	8.53	3.0456
8.54	0.02443	10.08	1.15912	8.54	2.01048	8.54	3.04573
8.55	0.02647	10.1	1.20304	8.55	2.01007	8.55	3.04504
8.56	0.02877	10.12	1.24372	8.56	2.00971	8.56	3.04696
8.57	0.03137	10.14	1.27193	8.57	2.00939	8.57	3.04438
8.58	0.03434	10.16	1.28131	8.58	2.00911	8.58	3.04367
8.59	0.03778	10.18	1.27639	8.59	2.00885	8.59	3.04044
8.6	0.0417	10.2	1.26211	8.6	2.00862	8.6	3.04041
8.61	0.04625	10.22	1.24163	8.61	2.00842	8.61	3.03827
8.62	0.05158	10.24	1.2174	8.62	2.00824	8.62	3.03799
8.63	0.05789	10.26	1.19167	8.63	2.00808	8.63	3.04209
8.64	0.06547	10.28	1.16625	8.64	2.00794	8.64	3.04438
8.65	0.07471	10.3	1.14245	8.65	2.00783	8.65	3.04373
8.66	0.08618	10.32	1.12113	8.66	2.00773	8.66	3.04322
8.67	0.10068	10.34	1.10279	8.67	2.00764	8.67	3.04314
8.68	0.1193	10.36	1.08763	8.68	2.00758	8.68	3.04524
8.69	0.14344	10.38	1.07564	8.69	2.00753	8.69	3.04223
8.7	0.17487	10.4	1.06665	8.7	2.0075	8.7	3.03723
8.71	0.21557	10.42	1.06042	8.71	2.00749	8.71	3.03815
8.72	0.26762	10.44	1.05671	8.72	2.0075	8.72	3.03852
8.73	0.33276	10.46	1.05541	8.73	2.00752	8.73	3.03756
8.74	0.41164	10.48	1.05665	8.74	2.00756	8.74	3.03671
8.75	0.50227	10.5	1.06111	8.75	2.00762	8.75	3.03503
8.76	0.59727	10.52	1.07042	8.76	2.00771	8.76	3.03856
8.77	0.68115	10.54	1.08772	8.77	2.00781	8.77	3.03928
8.78	0.7318	10.56	1.1181	8.78	2.00794	8.78	3.04
8.79	0.73145	10.58	1.1685	8.79	2.00809	8.79	3.03983
8.8	0.68033	10.6	1.24649	8.8	2.00827	8.8	3.03608
8.81	0.59636	10.62	1.35751	8.81	2.00849	8.81	3.03586
8.82	0.50149	10.64	1.501	8.82	2.00874	8.82	3.03613
8.83	0.41107	10.66	1.66629	8.83	2.00903	8.83	3.03676
8.84	0.33239	10.68	1.82914	8.84	2.00936	8.84	3.03705
8.85	0.26743	10.7	1.95179	8.85	2.00974	8.85	3.03718
8.86	0.21553	10.72	2	8.86	2.01019	8.86	3.03711
8.87	0.17496	10.74	1.987	8.87	2.0107	8.87	3.03732
8.88	0.14366	10.76	1.93104	8.88	2.0113	8.88	3.04073
8.89	0.11961	10.78	1.8489	8.89	2.01199	8.89	3.04498
8.9	0.10108	10.8	1.75123	8.9	2.0128	8.9	3.04662
8.91	0.08665	10.82	1.6478	8.91	2.01374	8.91	3.04627
8.92	0.07525	10.84	1.54625	8.92	2.01486	8.92	3.04606
8.93	0.06608	10.86	1.4519	8.93	2.01621	8.93	3.04591
8.94	0.05857	10.88	1.36801	8.94	2.01783	8.94	3.0497
8.95	0.05232	10.9	1.29615	8.95	2.01983	8.95	3.07961
8.96	0.04706	10.92	1.2366	8.96	2.02234	8.96	3.11845
8.97	0.04257	10.94	1.18868	8.97	2.02554	8.97	3.12413
8.98	0.03872	10.96	1.15108	8.98	2.02967	8.98	3.12392
8.99	0.03539	10.98	1.12217	8.99	2.03504	8.99	3.12373
9	0.0325	11	1.10028	9	2.04203	9	3.12286
9.01	0.02997	11.02	1.08383	9.01	2.05104	9.01	3.12391
9.02	0.02775	11.04	1.07145	9.02	2.06247	9.02	3.15464
9.03	0.02579	11.06	1.06205	9.03	2.07661	9.03	3.17732
9.04	0.02406	11.08	1.05479	9.04	2.09343	9.04	3.17838
9.05	0.02253	11.1	1.04906	9.05	2.11217	9.05	3.17809
9.06	0.02117	11.12	1.04441	9.06	2.13075	9.06	3.17811
9.07	0.01996	11.14	1.04055	9.07	2.14537	9.07	3.17707
9.08	0.01888	11.16	1.03727	9.08	2.15158	9.08	3.14667
9.09	0.01792	11.18	1.03443	9.09	2.14705	9.09	3.10533
9.1	0.01706	11.2	1.03196	9.1	2.13355	9.1	3.09826
9.11	0.0163	11.22	1.02977	9.11	2.11539	9.11	3.09858
9.12	0.01563	11.24	1.02784	9.12	2.0966	9.12	3.09892
9.13	0.01504	11.26	1.02614	9.13	2.0795	9.13	3.09905
9.14	0.01452	11.28	1.02465	9.14	2.06503	9.14	3.09651
9.15	0.01407	11.3	1.02342	9.15	2.05329	9.15	3.06769
9.16	0.01368	11.32	1.02252	9.16	2.04403	9.16	3.04542
9.17	0.01336	11.34	1.02208	9.17	2.03686	9.17	3.04215
9.18	0.0131	11.36	1.02235	9.18	2.03138	9.18	3.0416
9.19	0.0129	11.38	1.02372	9.19	2.02719	9.19	3.04119
9.2	0.01276	11.4	1.02673	9.2	2.02397	9.2	3.04091
9.21	0.01268	11.42	1.03204	9.21	2.02149	9.21	3.03977
9.22	0.01267	11.44	1.04024	9.22	2.01954	9.22	3.03647
9.23	0.01272	11.46	1.05222	9.23	2.01798	9.23	3.03491
9.24	0.01285	11.48	1.06834	9.24	2.01673	9.24	3.03459
9.25	0.01306	11.5	1.08834	9.25	2.01572	9.25	3.03492
9.26	0.01335	11.52	1.11135	9.26	2.01489	9.26	3.03516
9.27	0.01375	11.54	1.13563	9.27	2.01421	9.27	3.0352
9.28	0.01427	11.56	1.15879	9.28	2.01365	9.28	3.03522
9.29	0.01494	11.58	1.17803	9.29	2.01321	9.29	3.03465
9.3	0.01577	11.6	1.19069	9.3	2.01286	9.3	3.03433
9.31	0.01682	11.62	1.19539	9.31	2.01258	9.31	3.03417
9.32	0.01815	11.64	1.19493	9.32	2.01238	9.32	3.03589
9.33	0.01984	11.66	1.19105	9.33	2.01225	9.33	3.04031
9.34	0.02202	11.68	1.18501	9.34	2.01217	9.34	3.04341
9.35	0.02486	11.7	1.177	9.35	2.01215	9.35	3.04567
9.36	0.02858	11.72	1.16731	9.36	2.01217	9.36	3.04625
9.37	0.03346	11.74	1.15626	9.37	2.01225	9.37	3.04569
9.38	0.03982	11.76	1.14421	9.38	2.01238	9.38	3.04625
9.39	0.04799	11.78	1.13152	9.39	2.01255	9.39	3.04412
9.4	0.05826	11.8	1.11855	9.4	2.01277	9.4	3.0396
9.41	0.07077	11.82	1.10563	9.41	2.01304	9.41	3.03801
9.42	0.08525	11.84	1.09307	9.42	2.01335	9.42	3.03665
9.43	0.10063	11.86	1.08111	9.43	2.01372	9.43	3.03403
9.44	0.11455	11.88	1.06995	9.44	2.01415	9.44	3.03269
9.45	0.1235	11.9	1.05973	9.45	2.01463	9.45	3.04283
9.46	0.12444	11.92	1.05053	9.46	2.01517	9.46	3.0434
9.47	0.1171	11.94	1.0424	9.47	2.01578	9.47	3.0433
9.48	0.10424	11.96	1.03532	9.48	2.01647	9.48	3.04391
9.49	0.08946	11.98	1.02926	9.49	2.01723	9.49	3.04447
9.5	0.07537	12	1.02415	9.5	2.01808	9.5	3.04529
9.51	0.06324	12.02	1.0199	9.51	2.01904	9.51	3.04608
9.52	0.05349	12.04	1.01642	9.52	2.01944	9.52	3.04645
9.53	0.04606	12.06	1.01361	9.53	2.02064	9.53	3.04714
9.54	0.04077	12.08	1.01136	9.54	2.02199	9.54	3.04826
9.55	0.03739	12.1	1.00959	9.55	2.0235	9.55	3.04977
9.56	0.03574	12.12	1.00821	9.56	2.0252	9.56	3.05184
9.57	0.03569	12.14	1.00714	9.57	2.02711	9.57	3.05322
9.58	0.03723	12.16	1.00632	9.58	2.02928	9.58	3.05415
9.59	0.04037	12.18	1.0057	9.59	2.03175	9.59	3.05534
9.6	0.04516	12.2	1.00523	9.6	2.03457	9.6	3.05814
9.61	0.05161	12.22	1.00487	9.61	2.0378	9.61	3.06405
9.62	0.05948	12.24	1.00459	9.62	2.04153	9.62	3.07141
9.63	0.06807	12.26	1.00438	9.63	2.04587	9.63	3.08201
9.64	0.07591	12.28	1.00421	9.64	2.05096	9.64	3.09168
9.65	0.08078	12.3	1.00408	9.65	2.05698	9.65	3.09683
9.66	0.08077	12.32	1.00397	9.66	2.0642	9.66	3.10189
9.67	0.07563	12.34	1.00388	9.67	2.073	9.67	3.12534
9.68	0.06703	12.36	1.00381	9.68	2.0839	9.68	3.18265
9.69	0.0572	12.38	1.00374	9.69	2.09765	9.69	3.26348
9.7	0.04776	12.4	1.00368	9.7	2.11528	9.7	3.34609
9.71	0.0395	12.42	1.00362	9.71	2.13814	9.71	3.40201
9.72	0.03264	12.44	1.00357	9.72	2.1679	9.72	3.42343
9.73	0.02713	12.46	1.00353	9.73	2.20652	9.73	3.43046
9.74	0.0228	12.48	1.00355	9.74	2.25605	9.74	3.44018
9.75	0.01944	12.5	1.00352	9.75	2.3183	9.75	3.47732
9.76	0.01684	12.52	1.00351	9.76	2.39417	9.76	3.50045
9.77	0.01484	12.54	1.00348	9.77	2.48224	9.77	3.52504
9.78	0.01327	12.56	1.00345	9.78	2.57628	9.78	3.53104
9.79	0.01204	12.58	1.00342	9.79	2.66222	9.79	3.52601
9.8	0.01107	12.6	1.0034	9.8	2.71873	9.8	3.49381
9.81	0.01028	12.62	1.00338	9.81	2.72634	9.81	3.40164
9.82	0.00965	12.64	1.00336	9.82	2.68209	9.82	3.29262
9.83	0.00915	12.66	1.00334	9.83	2.60202	9.83	3.20018
9.84	0.00876	12.68	1.00333	9.84	2.50841	9.84	3.13555
9.85	0.00847	12.7	1.00332	9.85	2.41771	9.85	3.10932
9.86	0.00826	12.72	1.00331	9.86	2.33808	9.86	3.10392
9.87	0.00815	12.74	1.0033	9.87	2.27198	9.87	3.09825
9.88	0.00814	12.76	1.0033	9.88	2.219	9.88	3.08525
9.89	0.00822	12.78	1.0033	9.89	2.17748	9.89	3.07157
9.9	0.00842	12.8	1.00331	9.9	2.14539	9.9	3.05686
9.91	0.00877	12.82	1.00331	9.91	2.12073	9.91	3.05022
9.92	0.0093	12.84	1.00332	9.92	2.10174	9.92	3.04867
9.93	0.01007	12.86	1.00334	9.93	2.08698	9.93	3.04774
9.94	0.01115	12.88	1.00335	9.94	2.07532	9.94	3.04637
9.95	0.01262	12.9	1.00338	9.95	2.06596	9.95	3.04488
9.96	0.0146	12.92	1.0034	9.96	2.05829	9.96	3.04353
9.97	0.01719	12.94	1.00343	9.97	2.05192	9.97	3.04272
9.98	0.02048	12.96	1.00347	9.98	2.04655	9.98	3.04244
9.99	0.02451	12.98	1.0035	9.99	2.04197	9.99	3.04256
10	0.02916	13	1.00355	10	2.03803	10	3.04252
10.01	0.03406	13.02	1.0036	10.01	2.03462	10.01	3.04221
10.02	0.03839	13.04	1.00365	10.02	2.03164	10.02	3.04067
10.03	0.04096	13.06	1.00372	10.03	2.02902	10.03	3.03972
10.04	0.04084	13.08	1.00379	10.04	2.02672	10.04	3.039
10.05	0.03803	13.1	1.00386	10.05	2.02467	10.05	3.0388
10.06	0.03349	13.12	1.00395	10.06	2.02311	10.06	3.03855
10.07	0.0284	13.14	1.00405	10.07	2.02148	10.07	3.0386
10.08	0.02355	13.16	1.00415	10.08	2.02003	10.08	3.03988
10.09	0.01934	13.18	1.00427	10.09	2.01872	10.09	3.04099
10.1	0.01586	13.2	1.0044	10.1	2.01754	10.1	3.04172
10.11	0.01307	13.22	1.00454	10.11	2.01646	10.11	3.04238
10.12	0.01088	13.24	1.0047	10.12	2.01549	10.12	3.04231
10.13	0.00918	13.26	1.00488	10.13	2.0146	10.13	3.04243
10.14	0.00786	13.28	1.00508	10.14	2.01379	10.14	3.04258
10.15	0.00683	13.3	1.0053	10.15	2.01304	10.15	3.04119
10.16	0.00602	13.32	1.00555	10.16	2.01236	10.16	3.041
10.17	0.00538	13.34	1.00582	10.17	2.01195	10.17	3.04058
10.18	0.00485	13.36	1.00614	10.18	2.01138	10.18	3.04059
10.19	0.00451	13.38	1.00649	10.19	2.01084	10.19	3.04072
10.2	0.00414	13.4	1.00689	10.2	2.01035	10.2	3.03984
10.21	0.00382	13.42	1.00734	10.21	2.00989	10.21	3.04359
10.22	0.00355	13.44	1.00785	10.22	2.00947	10.22	3.04253
10.23	0.00331	13.46	1.00845	10.23	2.00907	10.23	3.04342
10.24	0.00241	13.48	1.00913	10.24	2.00871	10.24	3.04469
10.25	0.0022	13.5	1.00993	10.25	2.00836	10.25	3.04731
10.26	0.00205	13.52	1.01087	10.26	2.00804	10.26	3.05163
10.27	0.00191	13.54	1.012	10.27	2.00774	10.27	3.05423
10.28	0.00179	13.56	1.01339	10.28	2.00746	10.28	3.05229
10.29	0.00168	13.58	1.01515	10.29	2.0072	10.29	3.04899
10.3	0.00158	13.6	1.01748	10.3	2.00695	10.3	3.04713
10.31	0.00149	13.62	1.02069	10.31	2.00672	10.31	3.04511
10.32	0.00141	13.64	1.02527	10.32	2.00651	10.32	3.04021
10.33	0.00134	13.66	1.03188	10.33	2.0063	10.33	3.03524
10.34	0.00127	13.68	1.04141	10.34	2.00611	10.34	3.03664
10.35	0.00121	13.7	1.05483	10.35	2.00593	10.35	3.03864
10.36	0.00116	13.72	1.0731	10.36	2.00576	10.36	3.03829
10.37	0.00111	13.74	1.0968	10.37	2.0056	10.37	3.03771
10.38	0.00107	13.76	1.12588	10.38	2.00544	10.38	3.03744
10.39	0.00103	13.78	1.15916	10.39	2.0053	10.39	3.03879
10.4	0.000997372	13.8	1.19386	10.4	2.00517	10.4	3.03754
10.41	0.00096935	13.82	1.22513	10.41	2.00504	10.41	3.03586
10.42	0.000946141	13.84	1.24659	10.42	2.00492	10.42	3.03479
10.43	0.000927913	13.86	1.25515	10.43	2.0048	10.43	3.03254
10.44	0.000915038	13.88	1.25529	10.44	2.00469	10.44	3.03101
10.45	0.000908075	13.9	1.24886	10.45	2.00459	10.45	3.02757
10.46	0.000907895	13.92	1.23882	10.46	2.0045	10.46	3.02687
10.47	0.000915768	13.94	1.22568	10.47	2.00441	10.47	3.02898
10.48	0.000933586	13.96	1.21003	10.48	2.00432	10.48	3.02879
10.49	0.000963968	13.98	1.19256	10.49	2.00424	10.49	3.02729
10.5	0.00101	14	1.17395	10.5	2.00416	10.5	3.02604
10.51	0.00108	14.02	1.15487	10.51	2.00409	10.51	3.02578
10.52	0.00117	14.04	1.13593	10.52	2.00402	10.52	3.02663
10.53	0.0013	14.06	1.11766	10.53	2.00381	10.53	3.02245
10.54	0.00147	14.08	1.10048	10.54	2.00375	10.54	3.02118
10.55	0.00169	14.1	1.08471	10.55	2.0037	10.55	3.02396
10.56	0.00196	14.12	1.07056	10.56	2.00365	10.56	3.02773
10.57	0.00227	14.14	1.05814	10.57	2.0036	10.57	3.03143
10.58	0.00262	14.16	1.04745	10.58	2.00356	10.58	3.03345
10.59	0.00297	14.18	1.03845	10.59	2.00352	10.59	3.03731
10.6	0.00327	14.2	1.03103	10.6	2.00348	10.6	3.03893
10.61	0.00341	14.22	1.02504	10.61	2.00345	10.61	3.03878
10.62	0.00334	14.24	1.02031	10.62	2.00341	10.62	3.03684
10.63	0.00308	14.26	1.01668	10.63	2.00338	10.63	3.03652
10.64	0.00271	14.28	1.014	10.64	2.00336	10.64	3.03636
10.65	0.00231	14.3	1.01213	10.65	2.00333	10.65	3.03479
10.66	0.00194	14.32	1.011	10.66	2.00331	10.66	3.03422
10.67	0.00162	14.34	1.01064	10.67	2.00329	10.67	3.03482
10.68	0.00136	14.36	1.01124	10.68	2.00328	10.68	3.03648
10.69	0.00115	14.38	1.01322	10.69	2.00327	10.69	3.03803
10.7	0.000985397	14.4	1.01718	10.7	2.00325	10.7	3.03518
10.71	0.000880954	14.42	1.02371	10.71	2.00325	10.71	3.03011
10.72	0.000783004	14.44	1.03289	10.72	2.00324	10.72	3.02623
10.73	0.000706793	14.46	1.04362	10.73	2.00324	10.73	3.02265
10.74	0.000691736	14.48	1.05288	10.74	2.00324	10.74	3.0208
10.75	0.000644487	14.5	1.05725	10.75	2.00331	10.75	3.01993
10.76	0.000606301	14.52	1.05816	10.76	2.00331	10.76	3.0203
10.77	0.000575035	14.54	1.05553	10.77	2.00332	10.77	3.0249
10.78	0.00054917	14.56	1.05122	10.78	2.00333	10.78	3.02993
10.79	0.000527639	14.58	1.04579	10.79	2.00335	10.79	3.03323
10.8	0.00050967	14.6	1.03976	10.8	2.00336	10.8	3.03484
10.81	0.000494691	14.62	1.03362	10.81	2.00338	10.81	3.03393
10.82	0.000482269	14.64	1.02779	10.82	2.00341	10.82	3.03304
10.83	0.000472065	14.66	1.02257	10.83	2.00343	10.83	3.03298
10.84	0.000463816	14.68	1.01817	10.84	2.00346	10.84	3.03026
10.85	0.000457306	14.7	1.01463	10.85	2.00349	10.85	3.03067
10.86	0.000452367	14.72	1.01195	10.86	2.00353	10.86	3.03175
10.87	0.00044886	14.74	1.01002	10.87	2.00357	10.87	3.03221
10.88	0.000446672	14.76	1.00874	10.88	2.00361	10.88	3.03323
10.89	0.000445716	14.78	1.00797	10.89	2.00365	10.89	3.03277
10.9	0.000445918	14.8	1.00759	10.9	2.0037	10.9	3.03467
10.91	0.000331806	14.82	1.00751	10.91	2.00376	10.91	3.03689
10.92	0.000335741	14.84	1.00767	10.92	2.00381	10.92	3.03746
10.93	0.00034067	14.86	1.00802	10.93	2.00388	10.93	3.03683
10.94	0.000346571	14.88	1.00856	10.94	2.00394	10.94	3.03471
10.95	0.000353431	14.9	1.00928	10.95	2.00402	10.95	3.03326
10.96	0.000361244	14.92	1.01024	10.96	2.00409	10.96	3.02968
10.97	0.000370012	14.94	1.01149	10.97	2.00418	10.97	3.02529
10.98	0.00037974	14.96	1.0131	10.98	2.00427	10.98	3.0199
10.99	0.000390442	14.98	1.0152	10.99	2.00436	10.99	3.02
11	0.000402138	15	1.01788	11	2.00447	11	3.021
11.01	0.000414852	15.02	1.02129	11.01	2.00458	11.01	3.023
11.02	0.000428617	15.04	1.02556	11.02	2.00469	11.02	3.0261
11.03	0.000443468	15.06	1.03078	11.03	2.00482	11.03	3.02931
11.04	0.000459447	15.08	1.03704	11.04	2.00495	11.04	3.03394
11.05	0.000476605	15.1	1.04433	11.05	2.0051	11.05	3.03666
11.06	0.000494996	15.12	1.05261	11.06	2.00525	11.06	3.03994
11.07	0.000514684	15.14	1.06167	11.07	2.00542	11.07	3.04027
11.08	0.000535737	15.16	1.07121	11.08	2.0056	11.08	3.04047
11.09	0.000558234	15.18	1.08072	11.09	2.00579	11.09	3.03918
11.1	0.000582261	15.2	1.0895	11.1	2.006	11.1	3.03908
11.11	0.000536182	15.22	1.09672	11.11	2.00622	11.11	3.03826
11.12	0.000564544	15.24	1.1015	11.12	2.00646	11.12	3.03416
11.13	0.000594737	15.26	1.1036	11.13	2.00672	11.13	3.03201
11.14	0.0006269	15.28	1.10405	11.14	2.007	11.14	3.03261
11.15	0.000661164	15.3	1.10311	11.15	2.0073	11.15	3.03296
11.16	0.000697699	15.32	1.10145	11.16	2.00763	11.16	3.03335
11.17	0.000736695	15.34	1.09913	11.17	2.00799	11.17	3.03281
11.18	0.000778332	15.36	1.09622	11.18	2.00838	11.18	3.03572
11.19	0.00082285	15.38	1.0928	11.19	2.00881	11.19	3.0418
11.2	0.00087048	15.4	1.08895	11.2	2.00927	11.2	3.04782
11.21	0.000921511	15.42	1.08476	11.21	2.00978	11.21	3.05048
11.22	0.000976253	15.44	1.08032	11.22	2.01034	11.22	3.05221
11.23	0.00104	15.46	1.07572	11.23	2.01096	11.23	3.05726
11.24	0.0011	15.48	1.07107	11.24	2.01165	11.24	3.05937
11.25	0.00117	15.5	1.06645	11.25	2.0124	11.25	3.05769
11.26	0.00124	15.52	1.06195	11.26	2.01254	11.26	3.05677
11.27	0.00132	15.54	1.05765	11.27	2.01349	11.27	3.05776
11.28	0.00141	15.56	1.05364	11.28	2.01456	11.28	3.05977
11.29	0.0015	15.58	1.04998	11.29	2.01576	11.29	3.06262
11.3	0.0016	15.6	1.04676	11.3	2.01713	11.3	3.06766
11.31	0.00171	15.62	1.04406	11.31	2.01868	11.31	3.07242
11.32	0.00183	15.64	1.04194	11.32	2.02045	11.32	3.07322
11.33	0.00196	15.66	1.04052	11.33	2.0225	11.33	3.0729
11.34	0.00211	15.68	1.03993	11.34	2.02489	11.34	3.07308
11.35	0.00227	15.7	1.04042	11.35	2.0277	11.35	3.07349
11.36	0.00245	15.72	1.04241	11.36	2.03106	11.36	3.07217
11.37	0.00265	15.74	1.04681	11.37	2.03513	11.37	3.07477
11.38	0.00286	15.76	1.05526	11.38	2.04016	11.38	3.08029
11.39	0.00311	15.78	1.07057	11.39	2.04647	11.39	3.08726
11.4	0.00338	15.8	1.09678	11.4	2.05451	11.4	3.09167
11.41	0.00369	15.82	1.13849	11.41	2.06484	11.41	3.095
11.42	0.00404	15.84	1.19925	11.42	2.07812	11.42	3.09931
11.43	0.00444	15.86	1.27876	11.43	2.09509	11.43	3.10685
11.44	0.00489	15.88	1.36911	11.44	2.11647	11.44	3.11477
11.45	0.00542	15.9	1.45065	11.45	2.14275	11.45	3.12319
11.46	0.00603	15.92	1.49642	11.46	2.17388	11.46	3.13197
11.47	0.00674	15.94	1.5135	11.47	2.20851	11.47	3.13962
11.48	0.00758	15.96	1.50232	11.48	2.24296	11.48	3.1474
11.49	0.00855	15.98	1.47288	11.49	2.27073	11.49	3.1627
11.5	0.00978	16	1.43286	11.5	2.28454	11.5	3.18485
11.51	0.01131	16.02	1.38542	11.51	2.28129	11.51	3.20214
11.52	0.01323	16.04	1.33396	11.52	2.26496	11.52	3.21394
11.53	0.01571	16.06	1.2817	11.53	2.24369	11.53	3.21927
11.54	0.01891	16.08	1.23142	11.54	2.22475	11.54	3.22072
11.55	0.02308	16.1	1.18526	11.55	2.21254	11.55	3.2175
11.56	0.02848	16.12	1.14462	11.56	2.20899	11.56	3.19985
11.57	0.03538	16.14	1.11022	11.57	2.21428	11.57	3.18494
11.58	0.04402	16.16	1.08213	11.58	2.22705	11.58	3.16739
11.59	0.05452	16.18	1.05999	11.59	2.24386	11.59	3.15078
11.6	0.06656	16.2	1.04309	11.6	2.25864	11.6	3.13774
11.61	0.07919	16.22	1.03059	11.61	2.2638	11.61	3.12727
11.62	0.09037	16.24	1.02162	11.62	2.25426	11.62	3.11538
11.63	0.09715	16.26	1.01534	11.63	2.23113	11.63	3.09933
11.64	0.09713	16.28	1.01106	11.64	2.20041	11.64	3.08028
11.65	0.09032	16.3	1.0082	11.65	2.16838	11.65	3.07037
11.66	0.07914	16.32	1.00631	11.66	2.13898	11.66	3.0671
11.67	0.06654	16.34	1.00507	11.67	2.11385	11.67	3.0635
11.68	0.05456	16.36	1.00425	11.68	2.09324	11.68	3.05994
11.69	0.04415	16.38	1.0037	11.69	2.07678	11.69	3.05848
11.7	0.03557	16.4	1.00331	11.7	2.06385	11.7	3.05857
11.71	0.02872	16.42	1.0031	11.71	2.05377	11.71	3.05702
11.72	0.02338	16.44	1.00287	11.72	2.04592	11.72	3.05756
11.73	0.01926	16.46	1.00269	11.73	2.03977	11.73	3.05695
11.74	0.01611	16.48	1.00258	11.74	2.03488	11.74	3.05654
11.75	0.01369	16.5	1.00245	11.75	2.03094	11.75	3.05553
11.76	0.01182	16.52	1.00233	11.76	2.0277	11.76	3.0556
11.77	0.01035	16.54	1.00222	11.77	2.02501	11.77	3.05414
11.78	0.00917	16.56	1.00213	11.78	2.02274	11.78	3.05494
11.79	0.00822	16.58	1.00203	11.79	2.02079	11.79	3.05368
11.8	0.00744	16.6	1.00195	11.8	2.01912	11.8	3.05343
11.81	0.00679	16.62	1.00187	11.81	2.01768	11.81	3.05211
11.82	0.00625	16.64	1.0018	11.82	2.01642	11.82	3.05254
11.83	0.0058	16.66	1.00174	11.83	2.01532	11.83	3.05178
11.84	0.00542	16.68	1.00168	11.84	2.01436	11.84	3.05107
11.85	0.00511	16.7	1.00162	11.85	2.01351	11.85	3.0503
11.86	0.00485	16.72	1.00157	11.86	2.01277	11.86	3.05002
11.87	0.00464	16.74	1.00152	11.87	2.01213	11.87	3.04988
11.88	0.00447	16.76	1.00147	11.88	2.01157	11.88	3.05015
11.89	0.00435	16.78	1.00142	11.89	2.01108	11.89	3.0565
11.9	0.00426	16.8	1.00139	11.9	2.01067	11.9	3.05692
11.91	0.00421	16.82	1.00136	11.91	2.01032	11.91	3.05981
11.92	0.00419	16.84	1.00136	11.92	2.01003	11.92	3.06321
11.93	0.0042	16.86	1.00149	11.93	2.00982	11.93	3.06363
11.94	0.00426	16.88	1.002	11.94	2.00967	11.94	3.06658
11.95	0.00435	16.9	1.00354	11.95	2.0096	11.95	3.06878
11.96	0.00448	16.92	1.00735	11.96	2.00961	11.96	3.06976
11.97	0.00466	16.94	1.0153	11.97	2.00971	11.97	3.07438
11.98	0.00489	16.96	1.02917	11.98	2.00991	11.98	3.07968
11.99	0.00519	16.98	1.04932	11.99	2.01023	11.99	3.08459
12	0.00555	17	1.0731	12	2.01068	12	3.08401
12.01	0.006	17.02	1.09487	12.01	2.01126	12.01	3.0868
12.02	0.00656	17.04	1.10742	12.02	2.01196	12.02	3.09873
12.03	0.00727	17.06	1.09142	12.03	2.01273	12.03	3.10595
12.04	0.00816	17.08	1.07691	12.04	2.01349	12.04	3.10945
12.05	0.0093	17.1	1.06095	12.05	2.01418	12.05	3.10709
12.06	0.01076	17.12	1.04589	12.06	2.0148	12.06	3.1066
12.07	0.01266	17.14	1.03662	12.07	2.01549	12.07	3.10512
12.08	0.01513	17.16	1.02901	12.08	2.01645	12.08	3.09878
12.09	0.0183	17.18	1.02242	12.09	2.01786	12.09	3.09302
12.1	0.02235	17.2	1.01735	12.1	2.01994	12.1	3.09021
12.11	0.02738	17.22	1.01371	12.11	2.02286	12.11	3.08983
12.12	0.03341	17.24	1.01112	12.12	2.02682	12.12	3.09321
12.13	0.04025	17.26	1.00921	12.13	2.03201	12.13	3.09904
12.14	0.04737	17.28	1.00778	12.14	2.03854	12.14	3.10387
12.15	0.05394	17.3	1.00667	12.15	2.04636	12.15	3.10341
12.16	0.05915	17.32	1.0058	12.16	2.05507	12.16	3.10359
12.17	0.06226	17.34	1.0051	12.17	2.0636	12.17	3.10352
12.18	0.06256	17.36	1.00454	12.18	2.07011	12.18	3.10633
12.19	0.05957	17.38	1.0041	12.19	2.07251	12.19	3.10566
12.2	0.0537	17.4	1.00378	12.2	2.06982	12.2	3.10532
12.21	0.04622	17.42	1.00365	12.21	2.06303	12.21	3.10541
12.22	0.03851	17.44	1.00385	12.22	2.05423	12.22	3.10573
12.23	0.03148	17.46	1.00466	12.23	2.04524	12.23	3.1053
12.24	0.0255	17.48	1.00658	12.24	2.03713	12.24	3.10165
12.25	0.02064	17.5	1.01041	12.25	2.03027	12.25	3.09421
12.26	0.01678	17.52	1.0172	12.26	2.0247	12.26	3.08923
12.27	0.01377	17.54	1.02818	12.27	2.0203	12.27	3.08384
12.28	0.01143	17.56	1.04441	12.28	2.01687	12.28	3.07865
12.29	0.00963	17.58	1.06632	12.29	2.01423	12.29	3.07257
12.3	0.00822	17.6	1.0932	12.3	2.01218	12.3	3.06652
12.31	0.00711	17.62	1.12285	12.31	2.01058	12.31	3.06588
12.32	0.00622	17.64	1.15167	12.32	2.00932	12.32	3.06972
12.33	0.0055	17.66	1.17529	12.33	2.00831	12.33	3.07244
12.34	0.00489	17.68	1.18964	12.34	2.00748	12.34	3.0725
12.35	0.00439	17.7	1.19381	12.35	2.00678	12.35	3.07168
12.36	0.00396	17.72	1.18869	12.36	2.00619	12.36	3.0719
12.37	0.00359	17.74	1.17558	12.37	2.00569	12.37	3.06838
12.38	0.00327	17.76	1.15746	12.38	2.00525	12.38	3.06167
12.39	0.00299	17.78	1.13655	12.39	2.00487	12.39	3.05709
12.4	0.00274	17.8	1.11486	12.4	2.00454	12.4	3.05628
12.41	0.00253	17.82	1.09402	12.41	2.00424	12.41	3.05657
12.42	0.00234	17.84	1.07515	12.42	2.00398	12.42	3.05328
12.43	0.00217	17.86	1.05888	12.43	2.00374	12.43	3.04958
12.44	0.00202	17.88	1.04546	12.44	2.00353	12.44	3.05006
12.45	0.002	17.9	1.03481	12.45	2.00334	12.45	3.04953
12.46	0.00188	17.92	1.02665	12.46	2.00316	12.46	3.04596
12.47	0.00178	17.94	1.02057	12.47	2.00301	12.47	3.04218
12.48	0.00168	17.96	1.01616	12.48	2.00286	12.48	3.04152
12.49	0.00159	17.98	1.013	12.49	2.00273	12.49	3.04276
12.5	0.00152	18	1.01075	12.5	2.00261	12.5	3.04417
12.51	0.00144	18.02	1.00916	12.51	2.00249	12.51	3.0414
12.52	0.00138	18.04	1.00804	12.52	2.00239	12.52	3.04054
12.53	0.00132	18.06	1.00738	12.53	2.00229	12.53	3.04081
12.54	0.00127	18.08	1.00717	12.54	2.0022	12.54	3.03931
12.55	0.00123	18.1	1.00777	12.55	2.00212	12.55	3.03777
12.56	0.00119	18.12	1.00983	12.56	2.00204	12.56	3.03619
12.57	0.00115	18.14	1.01447	12.57	2.00197	12.57	3.03396
12.58	0.00112	18.16	1.02339	12.58	2.0019	12.58	3.03118
12.59	0.00109	18.18	1.03867	12.59	2.00184	12.59	3.02879
12.6	0.00107	18.2	1.06235	12.6	2.00178	12.6	3.02726
12.61	0.00104	18.22	1.09562	12.61	2.00172	12.61	3.02928
12.62	0.00103	18.24	1.13777	12.62	2.00186	12.62	3.03116
12.63	0.00101	18.26	1.18548	12.63	2.00181	12.63	3.03172
12.64	0.001	18.28	1.23279	12.64	2.00177	12.64	3.03366
12.65	0.000998322	18.3	1.27212	12.65	2.00172	12.65	3.03629
12.66	0.000995171	18.32	1.2962	12.66	2.00168	12.66	3.03792
12.67	0.000995501	18.34	1.3034	12.67	2.00164	12.67	3.03834
12.68	0.000999393	18.36	1.29499	12.68	2.00161	12.68	3.03737
12.69	0.00101	18.38	1.27307	12.69	2.00157	12.69	3.03926
12.7	0.00102	18.4	1.24292	12.7	2.00154	12.7	3.04091
12.71	0.00103	18.42	1.20845	12.71	2.00151	12.71	3.04065
12.72	0.00105	18.44	1.17316	12.72	2.00148	12.72	3.03887
12.73	0.00108	18.46	1.13976	12.73	2.00145	12.73	3.03882
12.74	0.00111	18.48	1.11005	12.74	2.00143	12.74	3.03856
12.75	0.00114	18.5	1.08494	12.75	2.0014	12.75	3.03792
12.76	0.00118	18.52	1.06469	12.76	2.00138	12.76	3.03665
12.77	0.00123	18.54	1.049	12.77	2.00135	12.77	3.03634
12.78	0.00129	18.56	1.03727	12.78	2.00133	12.78	3.03779
12.79	0.00135	18.58	1.02877	12.79	2.00131	12.79	3.03745
12.8	0.00143	18.6	1.02279	12.8	2.00129	12.8	3.03761
12.81	0.00151	18.62	1.01872	12.81	2.00127	12.81	3.0371
12.82	0.00161	18.64	1.01616	12.82	2.00126	12.82	3.03579
12.83	0.00173	18.66	1.01495	12.83	2.00124	12.83	3.03638
12.84	0.00186	18.68	1.01517	12.84	2.00122	12.84	3.03606
12.85	0.00201	18.7	1.01713	12.85	2.00121	12.85	3.03641
12.86	0.00219	18.72	1.02128	12.86	2.00119	12.86	3.0364
12.87	0.00241	18.74	1.02799	12.87	2.00118	12.87	3.03591
12.88	0.00266	18.76	1.03732	12.88	2.00117	12.88	3.03413
12.89	0.00296	18.78	1.04871	12.89	2.00116	12.89	3.03364
12.9	0.00333	18.8	1.06093	12.9	2.00114	12.9	3.0342
12.91	0.00379	18.82	1.07214	12.91	2.00113	12.91	3.03674
12.92	0.00436	18.84	1.08031	12.92	2.00112	12.92	3.03906
12.93	0.0051	18.86	1.08404	12.93	2.00111	12.93	3.04262
12.94	0.0061	18.88	1.08366	12.94	2.0011	12.94	3.04493
12.95	0.00734	18.9	1.07933	12.95	2.00085	12.95	3.04642
12.96	0.00895	18.92	1.07215	12.96	2.00084	12.96	3.04507
12.97	0.01102	18.94	1.06336	12.97	2.00084	12.97	3.04417
12.98	0.01362	18.96	1.05391	12.98	2.00084	12.98	3.04269
12.99	0.01681	18.98	1.04464	12.99	2.00083	12.99	3.04105
13	0.02053	19	1.03607	13	2.00083	13	3.04036
13.01	0.02455	19.02	1.02869	13.01	2.00083	13.01	3.0396
13.02	0.02832	19.04	1.02256	13.02	2.00083	13.02	3.04036
13.03	0.03097	19.06	1.01771	13.03	2.00083	13.03	3.03975
13.04	0.0317	19.08	1.01401	13.04	2.00083	13.04	3.03588
13.05	0.03032	19.1	1.01126	13.05	2.00083	13.05	3.03209
13.06	0.02743	19.12	1.00926	13.06	2.00083	13.06	3.02926
13.07	0.02383	19.14	1.00783	13.07	2.00061	13.07	3.02793
13.08	0.02014	19.16	1.0068	13.08	2.00061	13.08	3.02759
13.09	0.0166	19.18	1.00605	13.09	2.00062	13.09	3.02754
13.1	0.01358	19.2	1.0055	13.1	2.00062	13.1	3.0302
13.11	0.01105	19.22	1.00507	13.11	2.00063	13.11	3.03486
13.12	0.00902	19.24	1.00472	13.12	2.00063	13.12	3.03724
13.13	0.00741	19.26	1.00444	13.13	2.00064	13.13	3.03845
13.14	0.00617	19.28	1.00419	13.14	2.00065	13.14	3.04095
13.15	0.0052	19.3	1.00398	13.15	2.00065	13.15	3.04007
13.16	0.00445	19.32	1.00379	13.16	2.00066	13.16	3.03859
13.17	0.00387	19.34	1.00362	13.17	2.00067	13.17	3.03434
13.18	0.00341	19.36	1.00347	13.18	2.00068	13.18	3.03198
13.19	0.00304	19.38	1.00334	13.19	2.00069	13.19	3.03087
13.2	0.00274	19.4	1.00322	13.2	2.0007	13.2	3.0286
13.21	0.00249	19.42	1.00311	13.21	2.00071	13.21	3.02652
13.22	0.00228	19.44	1.00301	13.22	2.00072	13.22	3.02751
13.23	0.00211	19.46	1.00293	13.23	2.00073	13.23	3.03184
13.24	0.00196	19.48	1.00285	13.24	2.00074	13.24	3.03533
13.25	0.00184	19.5	1.00278	13.25	2.00075	13.25	3.03861
13.26	0.00173	19.52	1.00271	13.26	2.00076	13.26	3.04043
13.27	0.00164	19.54	1.00266	13.27	2.00078	13.27	3.04396
13.28	0.00157	19.56	1.00261	13.28	2.00079	13.28	3.04785
13.29	0.0015	19.58	1.00257	13.29	2.00081	13.29	3.04553
13.3	0.00145	19.6	1.00253	13.3	2.00082	13.3	3.04297
13.31	0.0014	19.62	1.0025	13.31	2.00084	13.31	3.04066
13.32	0.00137	19.64	1.00248	13.32	2.00086	13.32	3.03829
13.33	0.00134	19.66	1.00246	13.33	2.00088	13.33	3.03677
13.34	0.00132	19.68	1.00246	13.34	2.00089	13.34	3.03467
13.35	0.0013	19.7	1.00245	13.35	2.00091	13.35	3.03516
13.36	0.00129	19.72	1.00246	13.36	2.00094	13.36	3.03772
13.37	0.00129	19.74	1.00247	13.37	2.00096	13.37	3.03694
13.38	0.00129	19.76	1.0025	13.38	2.00098	13.38	3.03897
13.39	0.0013	19.78	1.00253	13.39	2.00101	13.39	3.04041
13.4	0.00131	19.8	1.00258	13.4	2.00103	13.4	3.04087
13.41	0.00132	19.82	1.00264	13.41	2.00106	13.41	3.0409
13.42	0.00134	19.84	1.00271	13.42	2.00109	13.42	3.03806
13.43	0.00137	19.86	1.0028	13.43	2.00112	13.43	3.03808
13.44	0.0014	19.88	1.00292	13.44	2.00115	13.44	3.03585
13.45	0.00143	19.9	1.00306	13.45	2.00118	13.45	3.04095
13.46	0.00147	19.92	1.00324	13.46	2.00122	13.46	3.04007
13.47	0.00152	19.94	1.00347	13.47	2.00129	13.47	3.03859
13.48	0.00157	19.96	1.00378	13.48	2.00133	13.48	3.03434
13.49	0.00163	19.98	1.00425	13.49	2.00137	13.49	3.03198
13.5	0.00169	20	1.00507	13.5	2.00141	13.5	3.03087
13.51	0.00176	20.02	1.00663	13.51	2.00145	13.51	3.0286
13.52	0.00184	20.04	1.00972	13.52	2.0015	13.52	3.02652
13.53	0.00193	20.06	1.01565	13.53	2.00155	13.53	3.02751
13.54	0.00202	20.08	1.02629	13.54	2.00161	13.54	3.03184
13.55	0.00213	20.1	1.04376	13.55	2.00167	13.55	3.03533
13.56	0.00224	20.12	1.06961	13.56	2.00173	13.56	3.03861
13.57	0.00237	20.14	1.10374	13.57	2.00179	13.57	3.04043
13.58	0.00251	20.16	1.14333	13.58	2.00186	13.58	3.04396
13.59	0.00267	20.18	1.18249	13.59	2.00194	13.59	3.04785
13.6	0.00282	20.2	1.21311	13.6	2.00201	13.6	3.04553
13.61	0.00301	20.22	1.22883	13.61	2.0021	13.61	3.04297
13.62	0.00322	20.24	1.23233	13.62	2.00219	13.62	3.04066
13.63	0.00345	20.26	1.2225	13.63	2.00276	13.63	3.03829
13.64	0.00367	20.28	1.20181	13.64	2.0028	13.64	3.03677
13.65	0.00397	20.3	1.17513	13.65	2.00292	13.65	3.03467
13.66	0.0043	20.32	1.14545	13.66	2.00305	13.66	3.03516
13.67	0.00468	20.34	1.11563	13.67	2.00318	13.67	3.03772
13.68	0.0051	20.36	1.08804	13.68	2.00333	13.68	3.03694
13.69	0.00559	20.38	1.06423	13.69	2.00348	13.69	3.03897
13.7	0.00615	20.4	1.04496	13.7	2.00365	13.7	3.04041
13.71	0.00679	20.42	1.03025	13.71	2.00383	13.71	3.04087
13.72	0.00754	20.44	1.01964	13.72	2.00403	13.72	3.0409
13.73	0.00841	20.46	1.01238	13.73	2.00425	13.73	3.03806
13.74	0.00944	20.48	1.00767	13.74	2.00448	13.74	3.03808
13.75	0.01067	20.5	1.00477	13.75	2.00474	13.75	3.03585
13.76	0.01218	20.52	1.00309	13.76	2.00502	13.76	3.03431
13.77	0.01404	20.54	1.0022	13.77	2.00533	13.77	3.03827
13.78	0.01639	20.56	1.00184	13.78	2.00566	13.78	3.03718
13.79	0.0194	20.58	1.00191	13.79	2.00604	13.79	3.03612
13.8	0.02331	20.6	1.00252	13.8	2.00645	13.8	3.03624
13.81	0.02842	20.62	1.00397	13.81	2.00692	13.81	3.03536
13.82	0.03501	20.64	1.00689	13.82	2.00743	13.82	3.03376
13.83	0.04345	20.66	1.01228	13.83	2.00801	13.83	3.03375
13.84	0.05405	20.68	1.02154	13.84	2.00867	13.84	3.03637
13.85	0.06695	20.7	1.03642	13.85	2.00941	13.85	3.03836
13.86	0.0819	20.72	1.05877	13.86	2.01025	13.86	3.03694
13.87	0.09782	20.74	1.09008	13.87	2.01122	13.87	3.03282
13.88	0.1123	20.76	1.13086	13.88	2.01234	13.88	3.03271
13.89	0.12169	20.78	1.18	13.89	2.01365	13.89	3.03193
13.9	0.12277	20.8	1.23436	13.9	2.01517	13.9	3.03017
13.91	0.11511	20.82	1.28884	13.91	2.01699	13.91	3.02795
13.92	0.10148	20.84	1.33702	13.92	2.01918	13.92	3.02996
13.93	0.08566	20.86	1.37237	13.93	2.02264	13.93	3.03346
13.94	0.07038	20.88	1.39036	13.94	2.02601	13.94	3.03509
13.95	0.057	20.9	1.39233	13.95	2.03029	13.95	3.03499
13.96	0.04591	20.92	1.37844	13.96	2.0358	13.96	3.03613
13.97	0.03703	20.94	1.35117	13.97	2.04297	13.97	3.0396
13.98	0.03009	20.96	1.31512	13.98	2.05227	13.98	3.03903
13.99	0.02475	20.98	1.27378	13.99	2.06428	13.99	3.03851
14	0.02065	21	1.23059	14	2.07952	14	3.03648
14.01	0.01752	21.02	1.18853	14.01	2.09839	14.01	3.03684
14.02	0.0151	21.04	1.14986	14.02	2.12087	14.02	3.03583
14.03	0.01322	21.06	1.11604	14.03	2.14598	14.03	3.03331
14.04	0.01172	21.08	1.08778	14.04	2.17101	14.04	3.02986
14.05	0.01051	21.1	1.06513	14.05	2.19094	14.05	3.02812
14.06	0.00952	21.12	1.04766	14.06	2.19976	14.06	3.02883
14.07	0.00867	21.14	1.03466	14.07	2.19417	14.07	3.02737
14.08	0.00794	21.16	1.0253	14.08	2.17633	14.08	3.0231
14.09	0.00731	21.18	1.01876	14.09	2.15201	14.09	3.02104
14.1	0.00676	21.2	1.01428	14.1	2.12667	14.1	3.02229
14.11	0.0063	21.22	1.01126	14.11	2.10354	14.11	3.02499
14.12	0.00591	21.24	1.00924	14.12	2.0839	14.12	3.02752
14.13	0.00558	21.26	1.00787	14.13	2.06793	14.13	3.03029
14.14	0.00532	21.28	1.00692	14.14	2.05531	14.14	3.03334
14.15	0.00511	21.3	1.00623	14.15	2.04551	14.15	3.03707
14.16	0.00495	21.32	1.00572	14.16	2.03799	14.16	3.04043
14.17	0.00485	21.34	1.00531	14.17	2.03221	14.17	3.03918
14.18	0.00479	21.36	1.00497	14.18	2.02776	14.18	3.03753
14.19	0.00477	21.38	1.00469	14.19	2.02429	14.19	3.03519
14.2	0.00481	21.4	1.00444	14.2	2.02153	14.2	3.03231
14.21	0.00492	21.42	1.00422	14.21	2.01931	14.21	3.03147
14.22	0.00508	21.44	1.00403	14.22	2.01749	14.22	3.03139
14.23	0.0053	21.46	1.00387	14.23	2.01597	14.23	3.03342
14.24	0.0056	21.48	1.00376	14.24	2.01469	14.24	3.03652
14.25	0.00602	21.5	1.00377	14.25	2.01361	14.25	3.03732
14.26	0.00657	21.52	1.00405	14.26	2.01269	14.26	3.03537
14.27	0.0073	21.54	1.00499	14.27	2.0119	14.27	3.03618
14.28	0.00828	21.56	1.00737	14.28	2.01121	14.28	3.03697
14.29	0.00959	21.58	1.01252	14.29	2.01062	14.29	3.03596
14.3	0.01132	21.6	1.02242	14.3	2.01011	14.3	3.02933
14.31	0.01359	21.62	1.03943	14.31	2.00967	14.31	3.03391
14.32	0.01651	21.64	1.06551	14.32	2.00929	14.32	3.03293
14.33	0.02017	21.66	1.1011	14.33	2.00895	14.33	3.03556
14.34	0.02459	21.68	1.1439	14.34	2.00867	14.34	3.03958
14.35	0.02964	21.7	1.18842	14.35	2.00842	14.35	3.04147
14.36	0.03486	21.72	1.22694	14.36	2.00821	14.36	3.04574
14.37	0.03931	21.74	1.25164	14.37	2.00803	14.37	3.04141
14.38	0.04175	21.76	1.26163	14.38	2.00788	14.38	3.04536
14.39	0.04129	21.78	1.25781	14.39	2.00775	14.39	3.04511
14.4	0.0381	21.8	1.2398	14.4	2.0078	14.4	3.0422
14.41	0.03328	21.82	1.21256	14.41	2.00772	14.41	3.0417
14.42	0.02804	21.84	1.18033	14.42	2.00766	14.42	3.04266
14.43	0.02316	21.86	1.14657	14.43	2.00762	14.43	3.04253
14.44	0.01898	21.88	1.11442	14.44	2.0076	14.44	3.04507
14.45	0.01559	21.9	1.0863	14.45	2.0076	14.45	3.04629
14.46	0.01295	21.92	1.06392	14.46	2.00761	14.46	3.04965
14.47	0.01094	21.94	1.04838	14.47	2.00764	14.47	3.05455
14.48	0.00944	21.96	1.04062	14.48	2.00769	14.48	3.05096
14.49	0.00828	21.98	1.04166	14.49	2.00775	14.49	3.0479
14.5	0.00737	22	1.05293	14.5	2.00782	14.5	3.04575
14.51	0.00659	22.02	1.07612	14.51	2.00791	14.51	3.04125
14.52	0.00587	22.04	1.11282	14.52	2.00802	14.52	3.0375
14.53	0.0052	22.06	1.16369	14.53	2.00814	14.53	3.03664
14.54	0.00459	22.08	1.2276	14.54	2.00827	14.54	3.04183
14.55	0.00406	22.1	1.30083	14.55	2.00843	14.55	3.04575
14.56	0.0036	22.12	1.37692	14.56	2.00859	14.56	3.0434
14.57	0.00321	22.14	1.44728	14.57	2.00878	14.57	3.04618
14.58	0.00289	22.16	1.50265	14.58	2.00898	14.58	3.04974
14.59	0.00262	22.18	1.53531	14.59	2.00921	14.59	3.0522
14.6	0.00239	22.2	1.54737	14.6	2.00945	14.6	3.04822
14.61	0.00219	22.22	1.53968	14.61	2.00972	14.61	3.04683
14.62	0.00202	22.24	1.5125	14.62	2.01	14.62	3.05193
14.63	0.00188	22.26	1.47194	14.63	2.01032	14.63	3.0546
14.64	0.00176	22.28	1.42217	14.64	2.01066	14.64	3.0576
14.65	0.00165	22.3	1.36692	14.65	2.01103	14.65	3.05823
14.66	0.00155	22.32	1.30992	14.66	2.01143	14.66	3.05907
14.67	0.00147	22.34	1.25448	14.67	2.01186	14.67	3.05877
14.68	0.00139	22.36	1.20322	14.68	2.01234	14.68	3.06209
14.69	0.00133	22.38	1.15792	14.69	2.01286	14.69	3.06414
14.7	0.00127	22.4	1.11951	14.7	2.01342	14.7	3.06629
14.71	0.00122	22.42	1.08821	14.71	2.01404	14.71	3.0647
14.72	0.00117	22.44	1.06363	14.72	2.01473	14.72	3.0671
14.73	0.00113	22.46	1.04501	14.73	2.01572	14.73	3.06832
14.74	0.00109	22.48	1.03139	14.74	2.01656	14.74	3.07377
14.75	0.00106	22.5	1.02175	14.75	2.01748	14.75	3.07574
14.76	0.00104	22.52	1.01515	14.76	2.01851	14.76	3.07595
14.77	0.00102	22.54	1.01078	14.77	2.01968	14.77	3.07843
14.78	0.000997142	22.56	1.00797	14.78	2.02099	14.78	3.07999
14.79	0.000982346	22.58	1.00622	14.79	2.0225	14.79	3.07879
14.8	0.000971101	22.6	1.00516	14.8	2.02426	14.8	3.09178
14.81	0.000963318	22.62	1.00454	14.81	2.02632	14.81	3.10077
14.82	0.000958946	22.64	1.00418	14.82	2.02877	14.82	3.11165
14.83	0.000957986	22.66	1.00399	14.83	2.03172	14.83	3.12312
14.84	0.000960437	22.68	1.00389	14.84	2.03529	14.84	3.13191
14.85	0.000966349	22.7	1.00384	14.85	2.03961	14.85	3.14428
14.86	0.000975833	22.72	1.00382	14.86	2.0448	14.86	3.15842
14.87	0.000989008	22.74	1.00382	14.87	2.05094	14.87	3.17531
14.88	0.00101	22.76	1.00384	14.88	2.05802	14.88	3.18166
14.89	0.00103	22.78	1.00386	14.89	2.06577	14.89	3.18957
14.9	0.00105	22.8	1.00389	14.9	2.07355	14.9	3.19912
14.91	0.00109	22.82	1.00392	14.91	2.08043	14.91	3.20467
14.92	0.00112	22.84	1.00396	14.92	2.08556	14.92	3.21406
14.93	0.00116	22.86	1.004	14.93	2.08909	14.93	3.22105
14.94	0.00122	22.88	1.00405	14.94	2.09219	14.94	3.23289
14.95	0.00127	22.9	1.0041	14.95	2.0964	14.95	3.24092
14.96	0.00133	22.92	1.00416	14.96	2.10317	14.96	3.24701
14.97	0.0014	22.94	1.00422	14.97	2.11372	14.97	3.25454
14.98	0.00148	22.96	1.00429	14.98	2.12921	14.98	3.26145
14.99	0.00157	22.98	1.00436	14.99	2.15087	14.99	3.26787
15	0.00167	23	1.00444	15	2.17996	15	3.27198
15.01	0.00179	23.02	1.00453	15.01	2.21766	15.01	3.26858
15.02	0.00192	23.04	1.00462	15.02	2.26468	15.02	3.25384
15.03	0.00208	23.06	1.00473	15.03	2.32054	15.03	3.23875
15.04	0.00226	23.08	1.00485	15.04	2.38212	15.04	3.23174
15.05	0.00247	23.1	1.005	15.05	2.44165	15.05	3.22015
15.06	0.00272	23.12	1.0052	15.06	2.48598	15.06	3.20826
15.07	0.00301	23.14	1.00548	15.07	2.50101	15.07	3.19479
15.08	0.00336	23.16	1.00589	15.08	2.48123	15.08	3.19206
15.09	0.00379	23.18	1.00649	15.09	2.4344	15.09	3.19211
15.1	0.0043	23.2	1.00739	15.1	2.3751	15.1	3.1888
15.11	0.00492	23.22	1.0087	15.11	2.31559	15.11	3.18491
15.12	0.00568	23.24	1.01059	15.12	2.2626	15.12	3.1784
15.13	0.0066	23.26	1.01323	15.13	2.21856	15.13	3.16445
15.14	0.0077	23.28	1.01681	15.14	2.1836	15.14	3.15506
15.15	0.009	23.3	1.0215	15.15	2.15681	15.15	3.15027
15.16	0.01052	23.32	1.02742	15.16	2.13694	15.16	3.14503
15.17	0.01231	23.34	1.03458	15.17	2.12271	15.17	3.13879
15.18	0.01452	23.36	1.04289	15.18	2.11299	15.18	3.1335
15.19	0.0173	23.38	1.05209	15.19	2.10687	15.19	3.14074
15.2	0.02082	23.4	1.06177	15.2	2.10368	15.2	3.14705
15.21	0.02516	23.42	1.07137	15.21	2.10301	15.21	3.15338
15.22	0.03024	23.44	1.08025	15.22	2.10466	15.22	3.1611
15.23	0.03564	23.46	1.08773	15.23	2.10868	15.23	3.16548
15.24	0.04053	23.48	1.09322	15.24	2.11531	15.24	3.1723
15.25	0.04366	23.5	1.09619	15.25	2.12507	15.25	3.18348
15.26	0.04394	23.52	1.09609	15.26	2.13878	15.26	3.21802
15.27	0.04123	23.54	1.09292	15.27	2.1576	15.27	3.24762
15.28	0.03644	23.56	1.08709	15.28	2.18307	15.28	3.27318
15.29	0.03087	23.58	1.0791	15.29	2.21799	15.29	3.30697
15.3	0.02547	23.6	1.06972	15.3	2.26263	15.3	3.3391
15.31	0.02072	23.62	1.05987	15.31	2.31999	15.31	3.35946
15.32	0.01677	23.64	1.0503	15.32	2.39165	15.32	3.37894
15.33	0.01362	23.66	1.04165	15.33	2.47761	15.33	3.43683
15.34	0.01115	23.68	1.03431	15.34	2.57437	15.34	3.48366
15.35	0.00913	23.7	1.02844	15.35	2.67174	15.35	3.50632
15.36	0.00768	23.72	1.02405	15.36	2.75059	15.36	3.5149
15.37	0.00657	23.74	1.02099	15.37	2.7873	15.37	3.52607
15.38	0.00572	23.76	1.01905	15.38	2.7679	15.38	3.52764
15.39	0.00506	23.78	1.01801	15.39	2.69966	15.39	3.51524
15.4	0.00455	23.8	1.01765	15.4	2.60478	15.4	3.486
15.41	0.00414	23.82	1.01779	15.41	2.50494	15.41	3.44628
15.42	0.00382	23.84	1.01828	15.42	2.41328	15.42	3.41188
15.43	0.00357	23.86	1.01903	15.43	2.33518	15.43	3.38557
15.44	0.00338	23.88	1.01998	15.44	2.27195	15.44	3.36259
15.45	0.00324	23.9	1.02109	15.45	2.22151	15.45	3.34788
15.46	0.00314	23.92	1.02233	15.46	2.18261	15.46	3.29058
15.47	0.00308	23.94	1.0237	15.47	2.15239	15.47	3.24761
15.48	0.00307	23.96	1.02522	15.48	2.12917	15.48	3.23087
15.49	0.0031	23.98	1.02684	15.49	2.11123	15.49	3.21371
15.5	0.00317	24	1.02864	15.5	2.0972	15.5	3.19287
15.51	0.0033	24.02	1.03058	15.51	2.08587	15.51	3.1791
15.52	0.00349	24.04	1.03268	15.52	2.07687	15.52	3.15808
15.53	0.00375	24.06	1.03493	15.53	2.06948	15.53	3.13293
15.54	0.00412	24.08	1.03731	15.54	2.06334	15.54	3.11721
15.55	0.00462	24.1	1.03981	15.55	2.05819	15.55	3.10552
15.56	0.00528	24.12	1.04238	15.56	2.05383	15.56	3.09666
15.57	0.00617	24.14	1.045	15.57	2.05012	15.57	3.09104
15.58	0.00734	24.16	1.0476	15.58	2.04697	15.58	3.08442
15.59	0.00886	24.18	1.05015	15.59	2.04429	15.59	3.07349
15.6	0.01077	24.2	1.0526	15.6	2.04202	15.6	3.06906
15.61	0.01311	24.22	1.05495	15.61	2.04011	15.61	3.06605
15.62	0.01582	24.24	1.05721	15.62	2.03852	15.62	3.0639
15.63	0.01871	24.26	1.05948	15.63	2.03723	15.63	3.06027
15.64	0.02132	24.28	1.06193	15.64	2.03622	15.64	3.05781
15.65	0.02301	24.3	1.0648	15.65	2.03547	15.65	3.05289
15.66	0.02318	24.32	1.06842	15.66	2.03499	15.66	3.04455
15.67	0.02179	24.34	1.07317	15.67	2.03479	15.67	3.04062
15.68	0.01935	24.36	1.07938	15.68	2.03487	15.68	3.04314
15.69	0.01654	24.38	1.08727	15.69	2.03527	15.69	3.04621
15.7	0.01386	24.4	1.09675	15.7	2.03606	15.7	3.04825
15.71	0.01155	24.42	1.10731	15.71	2.0373	15.71	3.05152
15.72	0.00968	24.44	1.11793	15.72	2.03911	15.72	3.05503
15.73	0.00824	24.46	1.12726	15.73	2.04169	15.73	3.06059
15.74	0.00718	24.48	1.13389	15.74	2.04524	15.74	3.06448
15.75	0.00647	24.5	1.13716	15.75	2.05009	15.75	3.06453
15.76	0.00606	24.52	1.13702	15.76	2.05659	15.76	3.06649
15.77	0.00592	24.54	1.13324	15.77	2.06514	15.77	3.06971
15.78	0.00603	24.56	1.1262	15.78	2.07614	15.78	3.07406
15.79	0.00641	24.58	1.11682	15.79	2.08987	15.79	3.08035
15.8	0.00705	24.6	1.10592	15.8	2.10628	15.8	3.08122
15.81	0.00799	24.62	1.09431	15.81	2.12461	15.81	3.08361
15.82	0.00921	24.64	1.08279	15.82	2.1428	15.82	3.08599
15.83	0.0107	24.66	1.07198	15.83	2.15708	15.83	3.08613
15.84	0.01228	24.68	1.06233	15.84	2.16306	15.84	3.08259
15.85	0.01379	24.7	1.05413	15.85	2.15848	15.85	3.08109
15.86	0.01483	24.72	1.04747	15.86	2.14511	15.86	3.07658
15.87	0.01512	24.74	1.04238	15.87	2.12725	15.87	3.07278
15.88	0.01465	24.76	1.03881	15.88	2.10884	15.88	3.06858
15.89	0.01369	24.78	1.03673	15.89	2.09218	15.89	3.06037
15.9	0.01251	24.8	1.03615	15.9	2.07817	15.9	3.05811
15.91	0.01133	24.82	1.03714	15.91	2.06692	15.91	3.05561
15.92	0.01027	24.84	1.03969	15.92	2.05819	15.92	3.04317
15.93	0.00939	24.86	1.04369	15.93	2.05161	15.93	3.03705
15.94	0.0087	24.88	1.0487	15.94	2.04677	15.94	3.03094
15.95	0.00812	24.9	1.05391	15.95	2.04331	15.95	3.03289
15.96	0.00752	24.92	1.05824	15.96	2.04094	15.96	3.03668
15.97	0.00681	24.94	1.06074	15.97	2.03943	15.97	3.03498
15.98	0.006	24.96	1.06121	15.98	2.03862	15.98	3.03547
15.99	0.00516	24.98	1.05947	15.99	2.0384	15.99	3.03591
16	0.00437	25	1.05546	16	2.03872	16	3.03213
16.01	0.0037	25.02	1.04971	16.01	2.03959	16.01	3.02735
16.02	0.00313	25.04	1.04291	16.02	2.04103	16.02	3.02187
16.03	0.00267	25.06	1.03569	16.03	2.04314	16.03	3.02268
16.04	0.0023	25.08	1.02861	16.04	2.04605	16.04	3.02468
16.05	0.002	25.1	1.02213	16.05	2.04998	16.05	3.01973
16.06	0.00177	25.12	1.01654	16.06	2.05525	16.06	3.01892
16.07	0.00158	25.14	1.01198	16.07	2.06229	16.07	3.01779
16.08	0.00143	25.16	1.00845	16.08	2.07163	16.08	3.0179
16.09	0.00131	25.18	1.00585	16.09	2.08392	16.09	3.01922
16.1	0.00122	25.2	1.00402	16.1	2.09984	16.1	3.02027
16.11	0.00114	25.22	1.00281	16.11	2.12003	16.11	3.01989
16.12	0.00108	25.24	1.00204	16.12	2.14488	16.12	3.01975
16.13	0.00104	25.26	1.00159	16.13	2.17408	16.13	3.01983
16.14	0.001	25.28	1.00134	16.14	2.20589	16.14	3.0199
16.15	0.000982656	25.3	1.00122	16.15	2.23608	16.15	3.01865
16.16	0.000972241	25.32	1.00119	16.16	2.25769	16.16	3.01802
16.17	0.000973072	25.34	1.0012	16.17	2.26367	16.17	3.0195
16.18	0.000998742	25.36	1.00124	16.18	2.25179	16.18	3.0196
16.19	0.00102	25.38	1.0013	16.19	2.22657	16.19	3.01961
16.2	0.00107	25.4	1.00137	16.2	2.19558	16.2	3.02098
16.21	0.00113	25.42	1.00145	16.21	2.1649	16.21	3.02239
16.22	0.00121	25.44	1.00155	16.22	2.13775	16.22	3.02097
16.23	0.00131	25.46	1.00165	16.23	2.11525	16.23	3.0212
16.24	0.00144	25.48	1.00176	16.24	2.09743	16.24	3.0238
16.25	0.00161	25.5	1.00188	16.25	2.0838	16.25	3.02722
16.26	0.00184	25.52	1.00202	16.26	2.07375	16.26	3.02756
16.27	0.00213	25.54	1.00218	16.27	2.06667	16.27	3.02603
16.28	0.00252	25.56	1.00236	16.28	2.06202	16.28	3.02656
16.29	0.00302	25.58	1.00255	16.29	2.05937	16.29	3.02726
16.3	0.00367	25.6	1.00278	16.3	2.05838	16.3	3.02904
16.31	0.00449	25.62	1.00303	16.31	2.05876	16.31	3.02594
16.32	0.00548	25.64	1.00333	16.32	2.06017	16.32	3.02608
16.33	0.00664	25.66	1.00367	16.33	2.06211	16.33	3.0236
16.34	0.00788	25.68	1.00408	16.34	2.06377	16.34	3.0235
16.35	0.00907	25.7	1.00457	16.35	2.06425	16.35	3.01965
16.36	0.01004	25.72	1.00518	16.36	2.06318	16.36	3.01712
16.37	0.01062	25.74	1.00594	16.37	2.06043	16.37	3.02138
16.38	0.01072	25.76	1.00692	16.38	2.057	16.38	3.02418
16.39	0.01025	25.78	1.00821	16.39	2.05363	16.39	3.01843
16.4	0.00928	25.8	1.0099	16.4	2.05077	16.4	3.02003
16.41	0.00803	25.82	1.01214	16.41	2.04859	16.41	3.02056
16.42	0.00672	25.84	1.01506	16.42	2.04713	16.42	3.02662
16.43	0.00551	25.86	1.01882	16.43	2.04634	16.43	3.02934
16.44	0.00448	25.88	1.02352	16.44	2.04617	16.44	3.02561
16.45	0.00364	25.9	1.02922	16.45	2.04655	16.45	3.0315
16.46	0.00298	25.92	1.03588	16.46	2.04741	16.46	3.03714
16.47	0.00246	25.94	1.04327	16.47	2.04874	16.47	3.03934
16.48	0.00206	25.96	1.0509	16.48	2.05049	16.48	3.04199
16.49	0.00176	25.98	1.05792	16.49	2.05269	16.49	3.03904
16.5	0.00153	26	1.06327	16.5	2.05533	16.5	3.04072
16.51	0.00137	26.02	1.06591	16.51	2.05845	16.51	3.04579
16.52	0.00123	26.04	1.06482	16.52	2.06165	16.52	3.04916
16.53	0.00113	26.06	1.06018	16.53	2.06593	16.53	3.05021
16.54	0.00105	26.08	1.05283	16.54	2.07093	16.54	3.05459
16.55	0.000984306	26.1	1.0437	16.55	2.07676	16.55	3.06384
16.56	0.000939288	26.12	1.03399	16.56	2.08361	16.56	3.07499
16.57	0.000909006	26.14	1.02486	16.57	2.0917	16.57	3.08243
16.58	0.000892279	26.16	1.01708	16.58	2.10135	16.58	3.10195
16.59	0.000888587	26.18	1.01102	16.59	2.11302	16.59	3.12527
16.6	0.000897951	26.2	1.00667	16.6	2.12733	16.6	3.13794
16.61	0.00092098	26.22	1.00378	16.61	2.1452	16.61	3.14307
16.62	0.000957005	26.24	1.00202	16.62	2.16786	16.62	3.14825
16.63	0.00101	26.26	1.00101	16.63	2.19697	16.63	3.15331
16.64	0.00109	26.28	1.00049	16.64	2.23461	16.64	3.15411
16.65	0.00119	26.3	1.00023	16.65	2.28324	16.65	3.15716
16.66	0.00132	26.32	1.00012	16.66	2.34553	16.66	3.16611
16.67	0.0015	26.34	1.00007	16.67	2.42399	16.67	3.17138
16.68	0.00174	26.36	1.00005	16.68	2.52021	16.68	3.17169
16.69	0.00205	26.38	1.00005	16.69	2.63336	16.69	3.15967
16.7	0.00246	26.4	1.00004	16.7	2.75739	16.7	3.14547
16.71	0.00296	26.42	1.00004	16.71	2.87714	16.71	3.13249
16.72	0.00365	26.44	1.00004	16.72	2.96705	16.72	3.10707
16.73	0.00451	26.46	1.00004	16.73	3	16.73	3.08881
16.74	0.00555	26.48	1.00004	16.74	2.9659	16.74	3.07546
16.75	0.00672	26.5	1.00004	16.75	2.88066	16.75	3.07409
16.76	0.00792	26.52	1.00004	16.76	2.77328	16.76	3.07737
16.77	0.00893	26.54	1.00004	16.77	2.66828	16.77	3.08396
16.78	0.00944	26.56	1.00004	16.78	2.57975	16.78	3.08768
16.79	0.00928	26.58	1.00004	16.79	2.51343	16.79	3.10106
16.8	0.00851	26.6	1.00004	16.8	2.47123	16.8	3.1139
16.81	0.00739	26.62	1.00004	16.81	2.45324	16.81	3.12511
16.82	0.00619	26.64	1.00004	16.82	2.45822	16.82	3.14047
16.83	0.00508	26.66	1.00004	16.83	2.48694	16.83	3.15856
16.84	0.00413	26.68	1.00004	16.84	2.53719	16.84	3.17822
16.85	0.00337	26.7	1.00005	16.85	2.60567	16.85	3.23023
16.86	0.00277	26.72	1.00007	16.86	2.68481	16.86	3.26099
16.87	0.00232	26.74	1.00011	16.87	2.76073	16.87	3.27431
16.88	0.00199	26.76	1.00022	16.88	2.81427	16.88	3.27823
16.89	0.00176	26.78	1.00047	16.89	2.82818	16.89	3.27935
16.9	0.00161	26.8	1.00099	16.9	2.79603	16.9	3.27749
16.91	0.00154	26.82	1.00201	16.91	2.72495	16.91	3.27037
16.92	0.00152	26.84	1.00386	16.92	2.63122	16.92	3.2495
16.93	0.00157	26.86	1.00702	16.93	2.53226	16.93	3.22523
16.94	0.00167	26.88	1.01205	16.94	2.44025	16.94	3.20476
16.95	0.00182	26.9	1.01949	16.95	2.3609	16.95	3.18457
16.96	0.002	26.92	1.02971	16.96	2.29557	16.96	3.16368
16.97	0.00217	26.94	1.04271	16.97	2.24327	16.97	3.1432
16.98	0.00229	26.96	1.05794	16.98	2.20214	16.98	3.08947
16.99	0.00229	26.98	1.0742	16.99	2.17005	16.99	3.05199
17	0.00217	27	1.0898	17	2.14504	17	3.05144
17.01	0.00195	27.02	1.10279	17.01	2.12543	17.01	3.05081
17.02	0.00169	27.04	1.11137	17.02	2.10985	17.02	3.04981
17.03	0.00144	27.06	1.10837	17.03	2.09728	17.03	3.05138
17.04	0.00121	27.08	1.09479	17.04	2.08696	17.04	3.05062
17.05	0.00103	27.1	1.07943	17.05	2.07835	17.05	3.04959
17.06	0.000881934	27.12	1.06465	17.06	2.07108	17.06	3.04834
17.07	0.000767307	27.14	1.04818	17.07	2.06483	17.07	3.04864
17.08	0.000680122	27.16	1.03368	17.08	2.06024	17.08	3.04995
17.09	0.000615085	27.18	1.02298	17.09	2.05554	17.09	3.04903
17.1	0.000567535	27.2	1.01582	17.1	2.05141	17.1	3.04629
17.11	0.000511839	27.22	1.01131	17.11	2.04777	17.11	3.04494
17.12	0.000488927	27.24	1.00851	17.12	2.04454	17.12	3.04372
17.13	0.000474597	27.26	1.00672	17.13	2.04165	17.13	3.04239
17.14	0.000467417	27.28	1.00549	17.14	2.03908	17.14	3.04097
17.15	0.000466482	27.3	1.00459	17.15	2.03676	17.15	3.04055
17.16	0.000471299	27.32	1.00391	17.16	2.03467	17.16	3.04118
17.17	0.000481677	27.34	1.00337	17.17	2.03278	17.17	3.04211
17.18	0.000497652	27.36	1.00293	17.18	2.03106	17.18	3.04294
17.19	0.000519421	27.38	1.00258	17.19	2.0295	17.19	3.04614
17.2	0.00054728	27.4	1.00228	17.2	2.02808	17.2	3.04808
17.21	0.00058152	27.42	1.00204	17.21	2.02678	17.21	3.04856
17.22	0.000622258	27.44	1.00183	17.22	2.02559	17.22	3.04827
17.23	0.000669097	27.46	1.00165	17.23	2.02449	17.23	3.04836
17.24	0.000720758	27.48	1.0015	17.24	2.02349	17.24	3.04718
17.25	0.000775141	27.5	1.00136	17.25	2.02257	17.25	3.04565
17.26	0.000838317	27.52	1.00125	17.26	2.02172	17.26	3.04568
17.27	0.00089555	27.54	1.00115	17.27	2.02094	17.27	3.04294
17.28	0.000958216	27.56	1.00106	17.28	2.02021	17.28	3.0399
17.29	0.00103	27.58	1.00098	17.29	2.0194	17.29	3.03716
17.3	0.00112	27.6	1.00091	17.3	2.01879	17.3	3.05199
17.31	0.00123	27.62	1.00084	17.31	2.01823	17.31	3.05144
17.32	0.00135	27.64	1.00079	17.32	2.0177	17.32	3.05081
17.33	0.00151	27.66	1.00073	17.33	2.01723	17.33	3.04981
17.34	0.0017	27.68	1.00069	17.34	2.01678	17.34	3.05138
17.35	0.00194	27.7	1.00065	17.35	2.01638	17.35	3.05062
17.36	0.00222	27.72	1.00061	17.36	2.01601	17.36	3.04959
17.37	0.00257	27.74	1.00057	17.37	2.01567	17.37	3.04834
17.38	0.00301	27.76	1.00054	17.38	2.01537	17.38	3.04864
17.39	0.00357	27.78	1.00051	17.39	2.01509	17.39	3.04995
17.4	0.00425	27.8	1.00048	17.4	2.01485	17.4	3.04903
17.41	0.00508	27.82	1.00046	17.41	2.01463	17.41	3.04629
17.42	0.00603	27.84	1.00044	17.42	2.01444	17.42	3.04494
17.43	0.00703	27.86	1.00042	17.43	2.01428	17.43	3.04372
17.44	0.00795	27.88	1.0004	17.44	2.01415	17.44	3.04239
17.45	0.00854	27.9	1.00038	17.45	2.01404	17.45	3.04097
17.46	0.00867	27.92	1.00036	17.46	2.01396	17.46	3.04055
17.47	0.00837	27.94	1.00034	17.47	2.01391	17.47	3.04118
17.48	0.00783	27.96	1.00033	17.48	2.0139	17.48	3.04211
17.49	0.00727	27.98	1.00032	17.49	2.01391	17.49	3.04294
17.5	0.00683	28	1.0003	17.5	2.01395	17.5	3.05569
17.51	0.00661	28.02	1.00029	17.51	2.01404	17.51	3.0563
17.52	0.00664	28.04	1.00028	17.52	2.01422	17.52	3.05451
17.53	0.00698	28.06	1.00027	17.53	2.01438	17.53	3.05053
17.54	0.00763	28.08	1.00026	17.54	2.01458	17.54	3.04332
17.55	0.00865	28.1	1.00025	17.55	2.01484	17.55	3.04192
17.56	0.01009	28.12	1.00024	17.56	2.01516	17.56	3.04499
17.57	0.012	28.14	1.00023	17.57	2.01554	17.57	3.04404
17.58	0.01441	28.16	1.00022	17.58	2.01599	17.58	3.04533
17.59	0.01728	28.18	1.00021	17.59	2.01653	17.59	3.04707
17.6	0.02045	28.2	1.00021	17.6	2.01716	17.6	3.04646
17.61	0.02355	28.22	1.0002	17.61	2.01791	17.61	3.03938
17.62	0.02606	28.24	1.00019	17.62	2.01856	17.62	3.03382
17.63	0.02753	28.26	1.00019	17.63	2.01963	17.63	3.03097
17.64	0.02777	28.28	1.00019	17.64	2.0209	17.64	3.02594
17.65	0.02693	28.3	1.00019	17.65	2.02243	17.65	3.02438
17.66	0.02538	28.32	1.0002	17.66	2.02431	17.66	3.02148
17.67	0.02358	28.34	1.00024	17.67	2.02663	17.67	3.02588
17.68	0.02187	28.36	1.00032	17.68	2.02957	17.68	3.03179
17.69	0.02035	28.38	1.00049	17.69	2.03332	17.69	3.03357
17.7	0.01886	28.4	1.00085	17.7	2.03819	17.7	3.03631
17.71	0.01719	28.42	1.00152	17.71	2.04453	17.71	3.04013
17.72	0.01526	28.44	1.00273	17.72	2.05276	17.72	3.04327
17.73	0.01323	28.46	1.00478	17.73	2.06335	17.73	3.04541
17.74	0.01129	28.48	1.00809	17.74	2.07683	17.74	3.05053
17.75	0.00961	28.5	1.01316	17.75	2.09327	17.75	3.05565
17.76	0.00823	28.52	1.02051	17.76	2.1126	17.76	3.06482
17.77	0.00713	28.54	1.03062	17.77	2.13375	17.77	3.07065
17.78	0.00631	28.56	1.04375	17.78	2.15398	17.78	3.07364
17.79	0.00572	28.58	1.05981	17.79	2.16876	17.79	3.08233
17.8	0.00532	28.6	1.07826	17.8	2.17333	17.8	3.09304
17.81	0.00508	28.62	1.09804	17.81	2.16606	17.81	3.10263
17.82	0.005	28.64	1.11764	17.82	2.14974	17.82	3.10949
17.83	0.00508	28.66	1.13527	17.83	2.12939	17.83	3.11376
17.84	0.00532	28.68	1.1491	17.84	2.10911	17.84	3.11609
17.85	0.00576	28.7	1.15771	17.85	2.09115	17.85	3.1191
17.86	0.00643	28.72	1.16197	17.86	2.07631	17.86	3.11913
17.87	0.00739	28.74	1.16197	17.87	2.06461	17.87	3.12131
17.88	0.00868	28.76	1.15743	17.88	2.05575	17.88	3.11891
17.89	0.01036	28.78	1.14875	17.89	2.04926	17.89	3.11556
17.9	0.01245	28.8	1.13742	17.9	2.04463	17.9	3.11147
17.91	0.01494	28.82	1.1242	17.91	2.04133	17.91	3.10412
17.92	0.01764	28.84	1.10982	17.92	2.0388	17.92	3.10026
17.93	0.02018	28.86	1.095	17.93	2.03656	17.93	3.09438
17.94	0.02196	28.88	1.08041	17.94	2.03433	17.94	3.08594
17.95	0.02233	28.9	1.06659	17.95	2.03212	17.95	3.0821
17.96	0.02115	28.92	1.05396	17.96	2.03008	17.96	3.07299
17.97	0.01883	28.94	1.04278	17.97	2.02833	17.97	3.07018
17.98	0.01605	28.96	1.03319	17.98	2.02692	17.98	3.06535
17.99	0.01331	28.98	1.02519	17.99	2.02586	17.99	3.05893
18	0.01088	29	1.01871	18	2.02512	18	3.04972
18.01	0.00885	29.02	1.01361	18.01	2.02469	18.01	3.04267
18.02	0.00721	29.04	1.00968	18.02	2.02453	18.02	3.03875
18.03	0.00593	29.06	1.00675	18.03	2.02463	18.03	3.03509
18.04	0.00494	29.08	1.0046	18.04	2.02497	18.04	3.03229
18.05	0.00418	29.1	1.00308	18.05	2.02555	18.05	3.03126
18.06	0.0036	29.12	1.00202	18.06	2.02638	18.06	3.03162
18.07	0.00315	29.14	1.00131	18.07	2.0275	18.07	3.03116
18.08	0.00281	29.16	1.00083	18.08	2.02894	18.08	3.02988
18.09	0.00254	29.18	1.00053	18.09	2.03078	18.09	3.031
18.1	0.00232	29.2	1.00034	18.1	2.03313	18.1	3.03445
18.11	0.00215	29.22	1.00022	18.11	2.03614	18.11	3.03717
18.12	0.00202	29.24	1.00015	18.12	2.04003	18.12	3.03923
18.13	0.00192	29.26	1.00011	18.13	2.04505	18.13	3.04174
18.14	0.00185	29.28	1.00008	18.14	2.05151	18.14	3.04917
18.15	0.0018	29.3	1.00007	18.15	2.05978	18.15	3.0518
18.16	0.00179	29.32	1.00006	18.16	2.07017	18.16	3.05469
18.17	0.0018	29.34	1.00005	18.17	2.08292	18.17	3.05761
18.18	0.00185	29.36	1.00005	18.18	2.09705	18.18	3.05903
18.19	0.00194	29.38	1.00005	18.19	2.11373	18.19	3.06185
18.2	0.00208	29.4	1.00005	18.2	2.13019	18.2	3.06569
18.21	0.00229	29.42	1.00005	18.21	2.14329	18.21	3.06624
18.22	0.00259	29.44	1.00005	18.22	2.14962	18.22	3.06804
18.23	0.00299	29.46	1.00005	18.23	2.14788	18.23	3.06457
18.24	0.00349	29.48	1.00004	18.24	2.14011	18.24	3.06432
18.25	0.00413	29.5	1.00004	18.25	2.12968	18.25	3.06494
18.26	0.00489	29.52	1.00004	18.26	2.11962	18.26	3.06334
18.27	0.00573	29.54	1.00004	18.27	2.11128	18.27	3.05904
18.28	0.00654	29.56	1.00004	18.28	2.10473	18.28	3.05936
18.29	0.00712	29.58	1.00004	18.29	2.09946	18.29	3.05954
18.3	0.00729	29.6	1.00004	18.3	2.09518	18.3	3.05973
18.31	0.00698	29.62	1.00004	18.31	2.09213	18.31	3.05724
18.32	0.00629	29.64	1.00004	18.32	2.09081	18.32	3.05899
18.33	0.00544	29.66	1.00004	18.33	2.09117	18.33	3.06155
18.34	0.0046	29.68	1.00004	18.34	2.09424	18.34	3.06121
18.35	0.00384	29.7	1.00004	18.35	2.09913	18.35	3.06571
18.36	0.00321	29.72	1.00004	18.36	2.10614	18.36	3.07185
18.37	0.0027	29.74	1.00004	18.37	2.11422	18.37	3.08202
18.38	0.00231	29.76	1.00004	18.38	2.12255	18.38	3.08882
18.39	0.00201	29.78	1.00004	18.39	2.13078	18.39	3.09499
18.4	0.00178	29.8	1.00003	18.4	2.13971	18.4	3.10985
18.41	0.00161	29.82	1.00003	18.41	2.15107	18.41	3.12353
18.42	0.00149	29.84	1.00003	18.42	2.16701	18.42	3.13947
18.43	0.0014	29.86	1.00003	18.43	2.18967	18.43	3.15039
18.44	0.00133	29.88	1.00003	18.44	2.22149	18.44	3.15974
18.45	0.00129	29.9	1.00001	18.45	2.26433	18.45	3.17263
18.46	0.00126	29.92	1.00001	18.46	2.32065	18.46	3.19869
18.47	0.00125	29.94	1.00001	18.47	2.3923	18.47	3.23547
18.48	0.00126	29.96	1.00001	18.48	2.47984	18.48	3.25574
18.49	0.00127	29.98	1	18.49	2.58086	18.49	3.26327
18.5	0.0013	30	1	18.5	2.68716	18.5	3.26716
18.51	0.00134	30.02	1	18.51	2.78174	18.51	3.2677
18.52	0.00138	30.04	1	18.52	2.8401	18.52	3.27796
18.53	0.00145	30.06	1	18.53	2.84159	18.53	3.29945
18.54	0.00152	30.08	1	18.54	2.78505	18.54	3.3121
18.55	0.00162	30.1	1	18.55	2.69005	18.55	3.31459
18.56	0.00174	30.12	1	18.56	2.58175	18.56	3.30718
18.57	0.00188	30.14	1	18.57	2.4781	18.57	3.29611
18.58	0.00206	30.16	1	18.58	2.38768	18.58	3.28401
18.59	0.00228	30.18	1	18.59	2.31291	18.59	3.25732
18.6	0.00257	30.2	1	18.6	2.25309	18.6	3.21835
18.61	0.00293	30.22	1	18.61	2.20625	18.61	3.18996
18.62	0.00339	30.24	1	18.62	2.17005	18.62	3.16971
18.63	0.00397	30.26	1	18.63	2.14221	18.63	3.15449
18.64	0.0047	30.28	1	18.64	2.12074	18.64	3.1478
18.65	0.00558	30.3	1	18.65	2.10403	18.65	3.13498
18.66	0.00661	30.32	1	18.66	2.09082	18.66	3.1085
18.67	0.00774	30.34	1	18.67	2.0802	18.67	3.08466
18.68	0.00885	30.36	1	18.68	2.07152	18.68	3.06965
18.69	0.00969	30.38	1	18.69	2.06432	18.69	3.06967
18.7	0.01007	30.4	1	18.7	2.05827	18.7	3.07226
18.71	0.00991	30.42	1	18.71	2.05314	18.71	3.07156
18.72	0.00936	30.44	1	18.72	2.04875	18.72	3.06863
18.73	0.00867	30.46	1	18.73	2.04499	18.73	3.06716
18.74	0.00804	30.48	1	18.74	2.04176	18.74	3.06868
18.75	0.00759	30.5	1	18.75	2.03897	18.75	3.07346
18.76	0.00738	30.52	1	18.76	2.03657	18.76	3.0702
18.77	0.00744	30.54	1	18.77	2.03451	18.77	3.06682
18.78	0.00781	30.56	1	18.78	2.03275	18.78	3.06651
18.79	0.00851	30.58	1	18.79	2.03129	18.79	3.06503
18.8	0.0096	30.6	1	18.8	2.03007	18.8	3.0622
18.81	0.01115	30.62	1	18.81	2.0291	18.81	3.05758
18.82	0.01322	30.64	1	18.82	2.02838	18.82	3.05276
18.83	0.01588	30.66	1	18.83	2.02793	18.83	3.05048
18.84	0.01917	30.68	1	18.84	2.02777	18.84	3.04997
18.85	0.02302	30.7	1	18.85	2.02796	18.85	3.04933
18.86	0.02717	30.72	1	18.86	2.02857	18.86	3.0461
18.87	0.03102	30.74	1	18.87	2.0297	18.87	3.04218
18.88	0.03372	30.76	1	18.88	2.03148	18.88	3.04065
18.89	0.03454	30.78	1	18.89	2.03407	18.89	3.03877
18.9	0.0335	30.8	1	18.9	2.03763	18.9	3.026
18.91	0.03134	30.82	1	18.91	2.04232	18.91	3.02182
18.92	0.02902	30.84	1	18.92	2.04819	18.92	3.01868
18.93	0.02721	30.86	1	18.93	2.05514	18.93	3.01793
18.94	0.02618	30.88	1	18.94	2.06264	18.94	3.01839
18.95	0.02588	30.9	1	18.95	2.06954	18.95	3.01734
18.96	0.02592	30.92	1	18.96	2.07407	18.96	3.01804
18.97	0.02573	30.94	1	18.97	2.07461	18.97	3.02153
18.98	0.02472	30.96	1	18.98	2.07099	18.98	3.02403
18.99	0.02271	30.98	1	18.99	2.06443	18.99	3.0242
19	0.02003	31	1	19	2.05684	19	3.02411
19.01	0.01718	31.02	1	19.01	2.04959	19.01	3.02722
19.02	0.01452	31.04	1.00001	19.02	2.04337	19.02	3.0406
19.03	0.01223	31.06	1.00001	19.03	2.03841	19.03	3.04033
19.04	0.01036	31.08	1.00003	19.04	2.03469	19.04	3.03538
19.05	0.00889	31.1	1.00005	19.05	2.03214	19.05	3.03053
19.06	0.00775	31.12	1.0001	19.06	2.03066	19.06	3.03184
19.07	0.00689	31.14	1.0002	19.07	2.03015	19.07	3.03451
19.08	0.00628	31.16	1.00036	19.08	2.03061	19.08	3.02911
19.09	0.00586	31.18	1.00065	19.09	2.03209	19.09	3.02271
19.1	0.00561	31.2	1.00112	19.1	2.0347	19.1	3.02091
19.11	0.00551	31.22	1.00187	19.11	2.03863	19.11	3.02272
19.12	0.00555	31.24	1.00301	19.12	2.04408	19.12	3.02575
19.13	0.00574	31.26	1.00469	19.13	2.05126	19.13	3.02417
19.14	0.00611	31.28	1.00707	19.14	2.06027	19.14	3.02275
19.15	0.00668	31.3	1.01031	19.15	2.07094	19.15	3.03486
19.16	0.00748	31.32	1.01454	19.16	2.08251	19.16	3.04663
19.17	0.00857	31.34	1.01983	19.17	2.09325	19.17	3.05807
19.18	0.00998	31.36	1.02618	19.18	2.10046	19.18	3.062
19.19	0.01171	31.38	1.03345	19.19	2.10159	19.19	3.06703
19.2	0.01372	31.4	1.04137	19.2	2.09607	19.2	3.07007
19.21	0.01582	31.42	1.04955	19.21	2.08594	19.21	3.07171
19.22	0.01765	31.44	1.05749	19.22	2.07385	19.22	3.0699
19.23	0.01875	31.46	1.06461	19.23	2.06206	19.23	3.06595
19.24	0.01876	31.48	1.07038	19.24	2.05166	19.24	3.06309
19.25	0.01775	31.5	1.0743	19.25	2.04284	19.25	3.06089
19.26	0.01617	31.52	1.07084	19.26	2.03589	19.26	3.05862
19.27	0.01451	31.54	1.06047	19.27	2.03043	19.27	3.0578
19.28	0.01309	31.56	1.05097	19.28	2.02621	19.28	3.05114
19.29	0.0121	31.58	1.04398	19.29	2.02297	19.29	3.04601
19.3	0.01162	31.6	1.03612	19.3	2.02048	19.3	3.04513
19.31	0.01167	31.62	1.02676	19.31	2.01856	19.31	3.04037
19.32	0.01227	31.64	1.01922	19.32	2.01706	19.32	3.03565
19.33	0.01344	31.66	1.01401	19.33	2.01588	19.33	3.0335
19.34	0.01515	31.68	1.01053	19.34	2.01493	19.34	3.02836
19.35	0.01731	31.7	1.00816	19.35	2.01417	19.35	3.02185
19.36	0.01968	31.72	1.00651	19.36	2.01356	19.36	3.01565
19.37	0.02186	31.74	1.00531	19.37	2.01307	19.37	3.0168
19.38	0.02335	31.76	1.00442	19.38	2.01268	19.38	3.01699
19.39	0.02382	31.78	1.00373	19.39	2.01239	19.39	3.01701
19.4	0.02334	31.8	1.00319	19.4	2.01218	19.4	3.01843
19.41	0.02229	31.82	1.00277	19.41	2.01204	19.41	3.02113
19.42	0.02084	31.84	1.00242	19.42	2.01198	19.42	3.02597
19.43	0.01905	31.86	1.00213	19.43	2.01198	19.43	3.02727
19.44	0.01699	31.88	1.00189	19.44	2.01205	19.44	3.03224
19.45	0.01487	31.9	1.00169	19.45	2.01219	19.45	3.03451
19.46	0.01292	31.92	1.00152	19.46	2.0124	19.46	3.0334
19.47	0.01131	31.94	1.00138	19.47	2.01268	19.47	3.03229
19.48	0.01011	31.96	1.00125	19.48	2.01305	19.48	3.03536
19.49	0.0093	31.98	1.00114	19.49	2.01351	19.49	3.03557
19.5	0.00884	32	1.00105	19.5	2.01407	19.5	3.03518
19.51	0.00866	32.02	1.00097	19.51	2.01475	19.51	3.03239
19.52	0.00868	32.04	1.00089	19.52	2.01557	19.52	3.03447
19.53	0.0088	32.06	1.00082	19.53	2.01657	19.53	3.03979
19.54	0.00892	32.08	1.00077	19.54	2.01778	19.54	3.04423
19.55	0.00892	32.1	1.00071	19.55	2.01927	19.55	3.04911
19.56	0.00874	32.12	1.00067	19.56	2.02112	19.56	3.05357
19.57	0.00841	32.14	1.00062	19.57	2.02346	19.57	3.05868
19.58	0.00805	32.16	1.00058	19.58	2.02644	19.58	3.0648
19.59	0.00781	32.18	1.00055	19.59	2.03028	19.59	3.06873
19.6	0.00777	32.2	1.00052	19.6	2.03526	19.6	3.07139
19.61	0.008	32.22	1.00049	19.61	2.04168	19.61	3.06985
19.62	0.00851	32.24	1.00046	19.62	2.04986	19.62	3.07111
19.63	0.00928	32.26	1.00043	19.63	2.06009	19.63	3.06782
19.64	0.01021	32.28	1.00041	19.64	2.07248	19.64	3.06706
19.65	0.01112	32.3	1.00039	19.65	2.08679	19.65	3.06179
19.66	0.01174	32.32	1.00037	19.66	2.10197	19.66	3.05891
19.67	0.01183	32.34	1.00035	19.67	2.11564	19.67	3.05693
19.68	0.0114	32.36	1.00034	19.68	2.12466	19.68	3.05298
19.69	0.01064	32.38	1.00032	19.69	2.12607	19.69	3.04574
19.7	0.00986	32.4	1.00031	19.7	2.11971	19.7	3.04553
19.71	0.00926	32.42	1.00029	19.71	2.10826	19.71	3.04193
19.72	0.00896	32.44	1.00028	19.72	2.09521	19.72	3.03957
19.73	0.00901	32.46	1.00027	19.73	2.08304	19.73	3.03519
19.74	0.0094	32.48	1.00026	19.74	2.07298	19.74	3.03228
19.75	0.01006	32.5	1.00025	19.75	2.06552	19.75	3.03132
19.76	0.01086	32.52	1.00024	19.76	2.06071	19.76	3.0305
19.77	0.01156	32.54	1.00023	19.77	2.05851	19.77	3.02788
19.78	0.01188	32.56	1.00022	19.78	2.0589	19.78	3.02861
19.79	0.01159	32.58	1.00021	19.79	2.06198	19.79	3.02979
19.8	0.01082	32.6	1.0002	19.8	2.06797	19.8	3.02752
19.81	0.0098	32.62	1.0002	19.81	2.07723	19.81	3.03045
19.82	0.00882	32.64	1.00019	19.82	2.09019	19.82	3.02993
19.83	0.00804	32.66	1.00018	19.83	2.10723	19.83	3.02823
19.84	0.00755	32.68	1.00018	19.84	2.12848	19.84	3.02733
19.85	0.00739	32.7	1.00017	19.85	2.15344	19.85	3.02773
19.86	0.00757	32.72	1.00016	19.86	2.1801	19.86	3.02823
19.87	0.00811	32.74	1.00016	19.87	2.20418	19.87	3.02985
19.88	0.00899	32.76	1.00015	19.88	2.21935	19.88	3.02748
19.89	0.01017	32.78	1.00015	19.89	2.22022	19.89	3.02788
19.9	0.01152	32.8	1.00014	19.9	2.20641	19.9	3.03074
19.91	0.0128	32.82	1.00014	19.91	2.18292	19.91	3.03167
19.92	0.01366	32.84	1.00014	19.92	2.15619	19.92	3.03255
19.93	0.01373	32.86	1.00013	19.93	2.13083	19.93	3.033
19.94	0.01295	32.88	1.00013	19.94	2.10905	19.94	3.03782
19.95	0.01157	32.9	1.00012	19.95	2.09144	19.95	3.03976
19.96	0.00996	32.92	1.00012	19.96	2.07771	19.96	3.04259
19.97	0.00848	32.94	1.00012	19.97	2.06717	19.97	3.04144
19.98	0.00714	32.96	1.00011	19.98	2.05802	19.98	3.04185
19.99	0.00605	32.98	1.00011	19.99	2.05101	19.99	3.03894
20	0.00521	33	1.00011	20	2.04477	20	3.03696
20.01	0.00459	33.02	1.0001	20.01	2.03917	20.01	3.03689
20.02	0.00419	33.04	1.0001	20.02	2.03427	20.02	3.03827
20.03	0.00396	33.06	1.0001	20.03	2.0301	20.03	3.03851
20.04	0.0039	33.08	1.0001	20.04	2.02662	20.04	3.03725
20.05	0.00401	33.1	1.00009	20.05	2.02377	20.05	3.03646
20.06	0.00427	33.12	1.00009	20.06	2.02144	20.06	3.03839
20.07	0.0047	33.14	1.00009	20.07	2.01957	20.07	3.03889
20.08	0.00528	33.16	1.00009	20.08	2.01806	20.08	3.03795
20.09	0.00598	33.18	1.00009	20.09	2.01688	20.09	3.03617
20.1	0.00674	33.2	1.00008	20.1	2.01597	20.1	3.0361
20.11	0.00739	33.22	1.00008	20.11	2.01531	20.11	3.03792
20.12	0.00776	33.24	1.00008	20.12	2.01487	20.12	3.03743
20.13	0.00771	33.26	1.00008	20.13	2.01468	20.13	3.03627
20.14	0.00728	33.28	1.00008	20.14	2.01474	20.14	3.03775
20.15	0.00664	33.3	1.00007	20.15	2.01509	20.15	3.04098
20.16	0.006	33.32	1.00007	20.16	2.01577	20.16	3.04279
20.17	0.00545	33.34	1.00007	20.17	2.01682	20.17	3.04233
20.18	0.00508	33.36	1.00007	20.18	2.01828	20.18	3.0424
20.19	0.00489	33.38	1.00007	20.19	2.02016	20.19	3.04503
20.2	0.00485	33.4	1.00007	20.2	2.02238	20.2	3.04466
20.21	0.0049	33.42	1.00007	20.21	2.02471	20.21	3.0427
20.22	0.00497	33.44	1.00006	20.22	2.02672	20.22	3.04234
20.23	0.00498	33.46	1.00006	20.23	2.02783	20.23	3.0421
20.24	0.00487	33.48	1.00006	20.24	2.02763	20.24	3.0424
20.25	0.0046	33.5	1.00006	20.25	2.02624	20.25	3.04327
20.26	0.00421	33.52	1.00006	20.26	2.02418	20.26	3.04175
20.27	0.00375	33.54	1.00006	20.27	2.02202	20.27	3.04224
20.28	0.00328	33.56	1.00006	20.28	2.02014	20.28	3.0441
20.29	0.00283	33.58	1.00006	20.29	2.01871	20.29	3.04782
20.3	0.00243	33.6	1.00005	20.3	2.01781	20.3	3.0492
20.31	0.00207	33.62	1.00005	20.31	2.01747	20.31	3.04474
20.32	0.00176	33.64	1.00005	20.32	2.01771	20.32	3.04339
20.33	0.00151	33.66	1.00005	20.33	2.01858	20.33	3.04532
20.34	0.00127	33.68	1.00005	20.34	2.02014	20.34	3.04361
20.35	0.0011	33.7	1.00005	20.35	2.02249	20.35	3.04138
20.36	0.000963288	33.72	1.00005	20.36	2.02574	20.36	3.03999
20.37	0.000853403	33.74	1.00005	20.37	2.02997	20.37	3.04311
20.38	0.000763956	33.76	1.00005	20.38	2.03534	20.38	3.0489
20.39	0.000690446	33.78	1.00005	20.39	2.04148	20.39	3.05062
20.4	0.000629351	33.8	1.00005	20.4	2.04801	20.4	3.05203
20.41	0.000578028	33.82	1.00004	20.41	2.0539	20.41	3.0551
20.42	0.000534492	33.84	1.00004	20.42	2.05759	20.42	3.05968
20.43	0.000479567	33.86	1.00004	20.43	2.05806	20.43	3.06145
20.44	0.000447752	33.88	1.00004	20.44	2.05529	20.44	3.06231
20.45	0.00042027	33.9	1.00004	20.45	2.05056	20.45	3.06082
20.46	0.000397504	33.92	1.00004	20.46	2.04536	20.46	3.05891
20.47	0.000376895	33.94	1.00004	20.47	2.04069	20.47	3.05637
20.48	0.00035906	33.96	1.00004	20.48	2.03697	20.48	3.05706
20.49	0.000343672	33.98	1.00004	20.49	2.03416	20.49	3.058
20.5	0.000330465	34	1.00004	20.5	2.03199	20.5	3.06031
20.51	0.000319222	34.02	1.00004	20.51	2.03018	20.51	3.06126
20.52	0.000309759	34.04	1.00004	20.52	2.02863	20.52	3.06457
20.53	0.000301927	34.06	1.00004	20.53	2.02749	20.53	3.07183
20.54	0.0002956	34.08	1.00004	20.54	2.027	20.54	3.07927
20.55	0.000290675	34.1	1.00004	20.55	2.02738	20.55	3.08241
20.56	0.000287064	34.12	1.00003	20.56	2.02882	20.56	3.08362
20.57	0.000284696	34.14	1.00003	20.57	2.03152	20.57	3.08715
20.58	0.000283514	34.16	1.00003	20.58	2.03566	20.58	3.08892
20.59	0.000283472	34.18	1.00003	20.59	2.04144	20.59	3.08915
20.6	0.000284534	34.2	1.00003	20.6	2.04899	20.6	3.09057
20.61	0.000286672	34.22	1.00003	20.61	2.05827	20.61	3.09519
20.62	0.000289871	34.24	1.00001	20.62	2.06882	20.62	3.1058
20.63	0.000294119	34.26	1.00001	20.63	2.07943	20.63	3.10747
20.64	0.000299418	34.28	1.00001	20.64	2.08778	20.64	3.10742
20.65	0.000305762	34.3	1.00001	20.65	2.09138	20.65	3.10693
20.66	0.000313168	34.32	1	20.66	2.08867	20.66	3.10023
20.67	0.000321656	34.34	1	20.67	2.08056	20.67	3.09157
20.68	0.000331249	34.36	1	20.68	2.06962	20.68	3.08579
20.69	0.000326487	34.38	1	20.69	2.05823	20.69	3.08212
20.7	0.000338608	34.4	1	20.7	2.04782	20.7	3.08648
20.71	0.000351951	34.42	1	20.71	2.03898	20.71	3.09187
20.72	0.000366575	34.44	1	20.72	2.03177	20.72	3.09005
20.73	0.000382497	34.46	1	20.73	2.02606	20.73	3.08408
20.74	0.000399888	34.48	1	20.74	2.0216	20.74	3.07804
20.75	0.000418791	34.5	1	20.75	2.01815	20.75	3.06544
20.76	0.000439304	34.52	1	20.76	2.01549	20.76	3.0645
20.77	0.000461545	34.54	1	20.77	2.01341	20.77	3.05903
20.78	0.000485646	34.56	1	20.78	2.01178	20.78	3.05501
20.79	0.000511758	34.58	1	20.79	2.01046	20.79	3.05886
20.8	0.000540056	34.6	1	20.8	2.00939	20.8	3.06102
20.81	0.000570743	34.62	1	20.81	2.0085	20.81	3.06241
20.82	0.000604051	34.64	1	20.82	2.00774	20.82	3.05843
20.83	0.000624029	34.66	1	20.83	2.0071	20.83	3.05017
20.84	0.000663665	34.68	1	20.84	2.00654	20.84	3.04607
20.85	0.000706893	34.7	1	20.85	2.00606	20.85	3.04391
20.86	0.000754172	34.72	1	20.86	2.00564	20.86	3.04356
20.87	0.000806083	34.74	1	20.87	2.00527	20.87	3.04319
20.88	0.000855083	34.76	1	20.88	2.00494	20.88	3.04264
20.89	0.000918709	34.78	1	20.89	2.00464	20.89	3.04304
20.9	0.000989849	34.8	1	20.9	2.00438	20.9	3.04066
20.91	0.00108	34.82	1	20.91	2.00415	20.91	3.0395
20.92	0.00117	34.84	1	20.92	2.00394	20.92	3.0395
20.93	0.00128	34.86	1	20.93	2.00375	20.93	3.03878
20.94	0.0014	34.88	1	20.94	2.00357	20.94	3.03863
20.95	0.00155	34.9	1	20.95	2.00342	20.95	3.03726
20.96	0.00172	34.92	1	20.96	2.00328	20.96	3.03761
20.97	0.00193	34.94	1	20.97	2.00315	20.97	3.03733
20.98	0.00216	34.96	1	20.98	2.00303	20.98	3.037
20.99	0.00244	34.98	1	20.99	2.00292	20.99	3.03791
21	0.00275	35	1	21	2.00282	21	3.04078
21.01	0.00307	35.02	1	21.01	2.00273	21.01	3.04195
21.02	0.00337	35.04	1	21.02	2.00264	21.02	3.04136
21.03	0.00362	35.06	1	21.03	2.00257	21.03	3.04308
21.04	0.00379	35.08	1	21.04	2.00252	21.04	3.04709
21.05	0.00391	35.1	1	21.05	2.00245	21.05	3.0481
21.06	0.00402	35.12	1	21.06	2.0024	21.06	3.04927
21.07	0.00416	35.14	1	21.07	2.00234	21.07	3.04743
21.08	0.00438	35.16	1	21.08	2.00229	21.08	3.05047
21.09	0.0047	35.18	1	21.09	2.00224	21.09	3.05088
21.1	0.00514	35.2	1	21.1	2.0022	21.1	3.04903
21.11	0.00573	35.22	1	21.11	2.00217	21.11	3.04675
21.12	0.00651	35.24	1	21.12	2.00213	21.12	3.04601
21.13	0.00755	35.26	1	21.13	2.0021	21.13	3.04442
21.14	0.00891	35.28	1	21.14	2.00196	21.14	3.04295
21.15	0.01066	35.3	1	21.15	2.00194	21.15	3.04147
21.16	0.01289	35.32	1	21.16	2.00192	21.16	3.04026
21.17	0.01566	35.34	1	21.17	2.0019	21.17	3.03909
21.18	0.01899	35.36	1	21.18	2.00189	21.18	3.03919
21.19	0.02281	35.38	1	21.19	2.00188	21.19	3.03931
21.2	0.0268	35.4	1	21.2	2.00187	21.2	3.04299
21.21	0.03036	35.42	1	21.21	2.00186	21.21	3.04611
21.22	0.0326	35.44	1	21.22	2.00186	21.22	3.04646
21.23	0.03289	35.46	1	21.23	2.00186	21.23	3.04952
21.24	0.03135	35.48	1	21.24	2.00186	21.24	3.04822
21.25	0.02874	35.5	1	21.25	2.00186	21.25	3.04887
21.26	0.02595	35.52	1	21.26	2.00187	21.26	3.0479
21.27	0.02359	35.54	1	21.27	2.00192	21.27	3.0461
21.28	0.02199	35.56	1	21.28	2.00194	21.28	3.04477
21.29	0.02127	35.58	1	21.29	2.00195	21.29	3.04513
21.3	0.02147	35.6	1	21.3	2.00197	21.3	3.04375
21.31	0.02261	35.62	1	21.31	2.002	21.31	3.04362
21.32	0.02465	35.64	1	21.32	2.00202	21.32	3.04174
21.33	0.02756	35.66	1	21.33	2.00205	21.33	3.04245
21.34	0.03125	35.68	1	21.34	2.00188	21.34	3.04182
21.35	0.03565	35.7	1	21.35	2.00198	21.35	3.03947
21.36	0.04067	35.72	1	21.36	2.00203	21.36	3.03805
21.37	0.04632	35.74	1	21.37	2.00208	21.37	3.03877
21.38	0.05259	35.76	1	21.38	2.00214	21.38	3.04142
21.39	0.05918	35.78	1	21.39	2.0022	21.39	3.04209
21.4	0.06504	35.8	1	21.4	2.00227	21.4	3.04217
21.41	0.06841	35.82	1	21.41	2.00234	21.41	3.04614
21.42	0.0677	35.84	1	21.42	2.00242	21.42	3.04946
21.43	0.06275	35.86	1	21.43	2.00251	21.43	3.05318
21.44	0.05501	35.88	1	21.44	2.0026	21.44	3.05621
21.45	0.04635	35.9	1	21.45	2.00271	21.45	3.06113
21.46	0.03813	35.92	1	21.46	2.00283	21.46	3.06419
21.47	0.03098	35.94	1	21.47	2.00297	21.47	3.06583
21.48	0.02507	35.96	1	21.48	2.00312	21.48	3.07068
21.49	0.02034	35.98	1	21.49	2.00328	21.49	3.07308
21.5	0.01664	36	1	21.5	2.00347	21.5	3.0738
21.51	0.01378	36.02	1	21.51	2.00367	21.51	3.074
21.52	0.01157	36.04	1	21.52	2.00391	21.52	3.08069
21.53	0.00988	36.06	1	21.53	2.00417	21.53	3.08991
21.54	0.00856	36.08	1	21.54	2.00447	21.54	3.10055
21.55	0.00754	36.1	1	21.55	2.00482	21.55	3.1074
21.56	0.00674	36.12	1	21.56	2.00523	21.56	3.11453
21.57	0.00612	36.14	1	21.57	2.00571	21.57	3.12034
21.58	0.00563	36.16	1	21.58	2.00628	21.58	3.1264
21.59	0.00528	36.18	1	21.59	2.00698	21.59	3.13222
21.6	0.00502	36.2	1	21.6	2.00784	21.6	3.13946
21.61	0.00484	36.22	1	21.61	2.0089	21.61	3.14774
21.62	0.00471	36.24	1	21.62	2.0102	21.62	3.15009
21.63	0.00457	36.26	1	21.63	2.0118	21.63	3.15584
21.64	0.00439	36.28	1	21.64	2.01374	21.64	3.16176
21.65	0.0041	36.3	1	21.65	2.01602	21.65	3.17117
21.66	0.00375	36.32	1	21.66	2.01898	21.66	3.17943
21.67	0.00337	36.34	1	21.67	2.02168	21.67	3.18582
21.68	0.00301	36.36	1	21.68	2.02424	21.68	3.19395
21.69	0.00268	36.38	1	21.69	2.02613	21.69	3.20404
21.7	0.0024	36.4	1	21.7	2.02735	21.7	3.21632
21.71	0.00216	36.42	1	21.71	2.02819	21.71	3.22317
21.72	0.00196	36.44	1	21.72	2.02922	21.72	3.22607
21.73	0.00179	36.46	1	21.73	2.03102	21.73	3.23237
21.74	0.00165	36.48	1	21.74	2.03407	21.74	3.23827
21.75	0.00154	36.5	1	21.75	2.03875	21.75	3.24215
21.76	0.00144	36.52	1	21.76	2.04536	21.76	3.23984
21.77	0.00135	36.54	1	21.77	2.05413	21.77	3.23187
21.78	0.00129	36.56	1	21.78	2.0651	21.78	3.2191
21.79	0.00123	36.58	1	21.79	2.0779	21.79	3.21128
21.8	0.00119	36.6	1	21.8	2.09135	21.8	3.21168
21.81	0.00117	36.62	1	21.81	2.10309	21.81	3.21561
21.82	0.00117	36.64	1	21.82	2.10981	21.82	3.20212
21.83	0.00118	36.66	1	21.83	2.10901	21.83	3.18988
21.84	0.00121	36.68	1	21.84	2.10093	21.84	3.17763
21.85	0.00127	36.7	1	21.85	2.08833	21.85	3.16746
21.86	0.00134	36.72	1	21.86	2.0744	21.86	3.15794
21.87	0.00144	36.74	1	21.87	2.06128	21.87	3.1509
21.88	0.00154	36.76	1	21.88	2.0499	21.88	3.14455
21.89	0.00162	36.78	1	21.89	2.0406	21.89	3.14228
21.9	0.00164	36.8	1	21.9	2.03321	21.9	3.14122
21.91	0.00159	36.82	1	21.91	2.02746	21.91	3.13794
21.92	0.00148	36.84	1	21.92	2.02305	21.92	3.1315
21.93	0.00133	36.86	1	21.93	2.01969	21.93	3.12167
21.94	0.00118	36.88	1	21.94	2.01715	21.94	3.10375
21.95	0.00104	36.9	1	21.95	2.01521	21.95	3.1
21.96	0.000926403	36.92	1	21.96	2.01373	21.96	3.09609
21.97	0.000835866	36.94	1	21.97	2.01259	21.97	3.09445
21.98	0.000759064	36.96	1	21.98	2.01172	21.98	3.09379
21.99	0.00069921	36.98	1	21.99	2.01102	21.99	3.08825
22	0.000668707	37	1	22	2.01045	22	3.07652
22.01	0.000634973	37.02	1	22.01	2.00995	22.01	3.07057
22.02	0.000609913	37.04	1	22.02	2.00951	22.02	3.07027
22.03	0.000592256	37.06	1	22.03	2.00929	22.03	3.0743
22.04	0.000580716	37.08	1	22.04	2.00901	22.04	3.07507
22.05	0.0005744	37.1	1	22.05	2.00886	22.05	3.07686
22.06	0.000572683	37.12	1	22.06	2.00884	22.06	3.08096
22.07	0.000575115	37.14	1	22.07	2.00899	22.07	3.08231
22.08	0.000583838	37.16	1	22.08	2.00934	22.08	3.08212
22.09	0.000593936	37.18	1	22.09	2.00991	22.09	3.08631
22.1	0.000608032	37.2	1	22.1	2.01069	22.1	3.09119
22.11	0.00062658	37.22	1	22.11	2.01186	22.11	3.09316
22.12	0.000653051	37.24	1	22.12	2.01339	22.12	3.09369
22.13	0.000682363	37.26	1	22.13	2.01527	22.13	3.09432
22.14	0.000718127	37.28	1	22.14	2.01741	22.14	3.09027
22.15	0.000761275	37.3	1	22.15	2.01957	22.15	3.08328
22.16	0.000812956	37.32	1	22.16	2.02132	22.16	3.07389
22.17	0.000874671	37.34	1	22.17	2.02213	22.17	3.06775
22.18	0.000948392	37.36	1	22.18	2.02169	22.18	3.06385
22.19	0.00104	37.38	1	22.19	2.02017	22.19	3.06032
22.2	0.00114	37.4	1	22.2	2.01806	22.2	3.05441
22.21	0.00127	37.42	1	22.21	2.01591	22.21	3.05579
22.22	0.00143	37.44	1	22.22	2.01385	22.22	3.0568
22.23	0.00164	37.46	1	22.23	2.01209	22.23	3.05322
22.24	0.0019	37.48	1	22.24	2.01067	22.24	3.05036
22.25	0.00223	37.5	1	22.25	2.00957	22.25	3.04822
22.26	0.00266	37.52	1	22.26	2.00875	22.26	3.04637
22.27	0.00322	37.54	1	22.27	2.00815	22.27	3.05216
22.28	0.00395	37.56	1	22.28	2.00773	22.28	3.07642
22.29	0.00488	37.58	1	22.29	2.00745	22.29	3.08071
22.3	0.00603	37.6	1	22.3	2.00729	22.3	3.07927
22.31	0.00742	37.62	1	22.31	2.00723	22.31	3.07656
22.32	0.00899	37.64	1	22.32	2.00725	22.32	3.07559
22.33	0.01059	37.66	1	22.33	2.00734	22.33	3.07687
22.34	0.01192	37.68	1	22.34	2.00751	22.34	3.07662
22.35	0.01261	37.7	1	22.35	2.00777	22.35	3.06966
22.36	0.0124	37.72	1	22.36	2.00812	22.36	3.0682
22.37	0.01138	37.74	1	22.37	2.0086	22.37	3.06953
22.38	0.0099	37.76	1	22.38	2.00923	22.38	3.07129
22.39	0.00831	37.78	1	22.39	2.01006	22.39	3.07169
22.4	0.00683	37.8	1	22.4	2.01115	22.4	3.07123
22.41	0.00558	37.82	1	22.41	2.01255	22.41	3.04955
22.42	0.00456	37.84	1	22.42	2.01435	22.42	3.04189
22.43	0.00375	37.86	1	22.43	2.01659	22.43	3.04386
22.44	0.00313	37.88	1	22.44	2.01929	22.44	3.04437
22.45	0.00267	37.9	1	22.45	2.02241	22.45	3.04312
22.46	0.00232	37.92	1	22.46	2.02569	22.46	3.04274
22.47	0.00206	37.94	1	22.47	2.02865	22.47	3.03878
22.48	0.00188	37.96	1	22.48	2.03056	22.48	3.03841
22.49	0.00175	37.98	1	22.49	2.03084	22.49	3.0409
22.5	0.00167	38	1	22.5	2.02949	22.5	3.04187
22.51	0.00164	38.02	1	22.51	2.02711	22.51	3.04681
22.52	0.00163	38.04	1	22.52	2.02441	22.52	3.04855
22.53	0.00167	38.06	1	22.53	2.02192	22.53	3.05236
22.54	0.00175	38.08	1	22.54	2.01988	22.54	3.05463
22.55	0.00188	38.1	1	22.55	2.01836	22.55	3.0589
22.56	0.00208	38.12	1	22.56	2.01736	22.56	3.06498
22.57	0.00235	38.14	1	22.57	2.01684	22.57	3.06884
22.58	0.00271	38.16	1	22.58	2.01677	22.58	3.07305
22.59	0.00317	38.18	1	22.59	2.01714	22.59	3.07554
22.6	0.00372	38.2	1	22.6	2.01794	22.6	3.07602
22.61	0.00434	38.22	1	22.61	2.01922	22.61	3.07682
22.62	0.00497	38.24	1	22.62	2.02105	22.62	3.07757
22.63	0.00548	38.26	1	22.63	2.02352	22.63	3.07851
22.64	0.00577	38.28	1	22.64	2.02676	22.64	3.07882
22.65	0.00576	38.3	1	22.65	2.03091	22.65	3.07945
22.66	0.00545	38.32	1	22.66	2.03605	22.66	3.08496
22.67	0.00493	38.34	1	22.67	2.04222	22.67	3.08991
22.68	0.0043	38.36	1	22.68	2.04921	22.68	3.0911
22.69	0.00372	38.38	1	22.69	2.05642	22.69	3.08647
22.7	0.00322	38.4	1	22.7	2.06278	22.7	3.08483
22.71	0.00282	38.42	1	22.71	2.06712	22.71	3.08306
22.72	0.00252	38.44	1	22.72	2.06902	22.72	3.08137
22.73	0.00232	38.46	1	22.73	2.0693	22.73	3.07675
22.74	0.0022	38.48	1	22.74	2.06945	22.74	3.07333
22.75	0.00217	38.5	1	22.75	2.07067	22.75	3.07247
22.76	0.0022	38.52	1	22.76	2.07343	22.76	3.07111
22.77	0.00231	38.54	1	22.77	2.07735	22.77	3.0686
22.78	0.00248	38.56	1	22.78	2.08114	22.78	3.06662
22.79	0.00272	38.58	1	22.79	2.08289	22.79	3.06304
22.8	0.00302	38.6	1	22.8	2.08108	22.8	3.05562
22.81	0.00336	38.62	1	22.81	2.07571	22.81	3.0502
22.82	0.00371	38.64	1	22.82	2.06822	22.82	3.04762
22.83	0.00403	38.66	1	22.83	2.06031	22.83	3.04355
22.84	0.00428	38.68	1	22.84	2.05316	22.84	3.03998
22.85	0.0045	38.7	1	22.85	2.04725	22.85	3.03682
22.86	0.00474	38.72	1	22.86	2.04271	22.86	3.03327
22.87	0.00499	38.74	1	22.87	2.03947	22.87	3.03023
22.88	0.00541	38.76	1	22.88	2.03739	22.88	3.02404
22.89	0.00588	38.78	1	22.89	2.0363	22.89	3.01934
22.9	0.00633	38.8	1	22.9	2.03609	22.9	3.01625
22.91	0.00661	38.82	1	22.91	2.03669	22.91	3.01126
22.92	0.00664	38.84	1	22.92	2.03794	22.92	3.01022
22.93	0.00645	38.86	1	22.93	2.03989	22.93	3.00817
22.94	0.00617	38.88	1	22.94	2.04257	22.94	3.00711
22.95	0.00591	38.9	1	22.95	2.04606	22.95	3.00327
22.96	0.00578	38.92	1	22.96	2.05055	22.96	3.00154
22.97	0.00583	38.94	1	22.97	2.05628	22.97	3
22.98	0.0061	38.96	1	22.98	2.06364	22.98	3.00063
22.99	0.00662	38.98	1	22.99	2.07317	22.99	3.0006
23	0.00746	39	1	23	2.0856	23	3.00252
23.01	0.00866	39.02	1	23.01	2.10187	23.01	3.00639
23.02	0.01028	39.04	1	23.02	2.12312	23.02	3.01229
23.03	0.01239	39.06	1	23.03	2.1506	23.03	3.01523
23.04	0.015	39.08	1	23.04	2.18553	23.04	3.01514
23.05	0.0181	39.1	1	23.05	2.2288	23.05	3.01553
23.06	0.0215	39.12	1	23.06	2.28028	23.06	3.01391
23.07	0.02475	39.14	1	23.07	2.33766	23.07	3.01371
23.08	0.02715	39.16	1	23.08	2.39466	23.08	3.01202
23.09	0.02805	39.18	1	23.09	2.44017	23.09	3.01531
23.1	0.02732	39.2	1	23.1	2.46149	23.1	3.01679
23.11	0.02549	39.22	1	23.11	2.45191	23.11	3.01636
23.12	0.02328	39.24	1	23.12	2.41536	23.12	3.01784
23.13	0.02119	39.26	1	23.13	2.36306	23.13	3.02093
23.14	0.01936	39.28	1	23.14	2.30596	23.14	3.02242
23.15	0.01767	39.3	1	23.15	2.25213	23.15	3.02345
23.16	0.01597	39.32	1	23.16	2.20545	23.16	3.02419
23.17	0.01423	39.34	1	23.17	2.167	23.17	3.03023
23.18	0.01258	39.36	1	23.18	2.13638	23.18	3.03447
23.19	0.01119	39.38	1	23.19	2.11252	23.19	3.03668
23.2	0.01013	39.4	1	23.2	2.0942	23.2	3.04136
23.21	0.00943	39.42	1	23.21	2.08022	23.21	3.0419
23.22	0.00908	39.44	1	23.22	2.06958	23.22	3.04481
23.23	0.00901	39.46	1	23.23	2.06145	23.23	3.0504
23.24	0.00915	39.48	1	23.24	2.05525	23.24	3.05826
23.25	0.00933	39.5	1	23.25	2.05048	23.25	3.06479
23.26	0.00939	39.52	1	23.26	2.04688	23.26	3.07037
23.27	0.00921	39.54	1	23.27	2.04423	23.27	3.07646
23.28	0.00882	39.56	1	23.28	2.04234	23.28	3.07616
23.29	0.00836	39.58	1	23.29	2.04129	23.29	3.07308
23.3	0.00799	39.6	1	23.3	2.04096	23.3	3.06926
23.31	0.0078	39.62	1	23.31	2.04127	23.31	3.06397
23.32	0.00788	39.64	1	23.32	2.04214	23.32	3.06187
23.33	0.00826	39.66	1	23.33	2.04339	23.33	3.05192
23.34	0.00898	39.68	1	23.34	2.04476	23.34	3.04933
23.35	0.01009	39.7	1	23.35	2.04606	23.35	3.04843
23.36	0.01161	39.72	1	23.36	2.04737	23.36	3.0462
23.37	0.01351	39.74	1	23.37	2.04913	23.37	3.04231
23.38	0.01574	39.76	1	23.38	2.0519	23.38	3.04253
23.39	0.01815	39.78	1	23.39	2.05627	23.39	3.04069
23.4	0.02055	39.8	1	23.4	2.06276	23.4	3.03812
23.41	0.0227	39.82	1	23.41	2.07182	23.41	3.03513
23.42	0.02432	39.84	1	23.42	2.08381	23.42	3.03278
23.43	0.02507	39.86	1	23.43	2.09889	23.43	3.03029
23.44	0.02467	39.88	1	23.44	2.11668	23.44	3.02721
23.45	0.02312	39.9	1	23.45	2.13581	23.45	3.02748
23.46	0.02078	39.92	1	23.46	2.15324	23.46	3.02831
23.47	0.01819	39.94	1	23.47	2.16448	23.47	3.02945
23.48	0.01578	39.96	1	23.48	2.16557	23.48	3.03038
23.49	0.01379	39.98	1	23.49	2.15614	23.49	3.02853
23.5	0.01228	40	1	23.5	2.13968	23.5	3.02749
23.51	0.0112			23.51	2.12082	23.51	3.02724
23.52	0.01043			23.52	2.10295	23.52	3.03462
23.53	0.00983			23.53	2.08774	23.53	3.03382
23.54	0.00932			23.54	2.07576	23.54	3.03385
23.55	0.00882			23.55	2.06706	23.55	3.03392
23.56	0.00828			23.56	2.06146	23.56	3.0359
23.57	0.00768			23.57	2.05877	23.57	3.03775
23.58	0.00702			23.58	2.05883	23.58	3.04978
23.59	0.00638			23.59	2.06157	23.59	3.04942
23.6	0.00584			23.6	2.06694	23.6	3.04768
23.61	0.00546			23.61	2.07482	23.61	3.04447
23.62	0.00523			23.62	2.08483	23.62	3.04074
23.63	0.00514			23.63	2.09603	23.63	3.03712
23.64	0.00514			23.64	2.10635	23.64	3.03267
23.65	0.00516			23.65	2.11282	23.65	3.02502
23.66	0.00511			23.66	2.11273	23.66	3.0261
23.67	0.00493			23.67	2.10569	23.67	3.02799
23.68	0.00459			23.68	2.0939	23.68	3.02911
23.69	0.00413			23.69	2.08039	23.69	3.03151
23.7	0.00364			23.7	2.06738	23.7	3.034
23.71	0.00318			23.71	2.05598	23.71	3.02681
23.72	0.00278			23.72	2.04651	23.72	3.01951
23.73	0.00244			23.73	2.03889	23.73	3.02044
23.74	0.00218			23.74	2.0329	23.74	3.02155
23.75	0.00198			23.75	2.02839	23.75	3.0236
23.76	0.00183			23.76	2.02483	23.76	3.02442
23.77	0.00173			23.77	2.0221	23.77	3.02913
23.78	0.00166			23.78	2.02002	23.78	3.02782
23.79	0.00163			23.79	2.01845	23.79	3.03396
23.8	0.00163			23.8	2.01728	23.8	3.03756
23.81	0.00164			23.81	2.01646	23.81	3.03756
23.82	0.0017			23.82	2.01591	23.82	3.03925
23.83	0.0018			23.83	2.01561	23.83	3.04077
23.84	0.00195			23.84	2.01547	23.84	3.04125
23.85	0.00215			23.85	2.0154	23.85	3.0415
23.86	0.00244			23.86	2.01522	23.86	3.04199
23.87	0.00282			23.87	2.01479	23.87	3.04353
23.88	0.00333			23.88	2.01407	23.88	3.04187
23.89	0.00399			23.89	2.01316	23.89	3.03615
23.9	0.00482			23.9	2.01219	23.9	3.03083
23.91	0.00582			23.91	2.01127	23.91	3.02542
23.92	0.00696			23.92	2.01046	23.92	3.01814
23.93	0.00812			23.93	2.00977	23.93	3.01227
23.94	0.00909			23.94	2.00918	23.94	3.01036
23.95	0.0096			23.95	2.00872	23.95	3.01243
23.96	0.00944			23.96	2.00834	23.96	3.01221
23.97	0.00869			23.97	2.00804	23.97	3.01003
23.98	0.00761			23.98	2.0078	23.98	3.00812
23.99	0.00645			23.99	2.00761	23.99	3.00621
24	0.00538			24	2.00746	24	3.00647
24.01	0.00447			24.01	2.00734	24.01	3.00482
24.02	0.00374			24.02	2.00726	24.02	3.0027
24.03	0.00318			24.03	2.0072	24.03	3.0051
24.04	0.00276			24.04	2.00717	24.04	3.00813
24.05	0.00247			24.05	2.00716	24.05	3.01006
24.06	0.00228			24.06	2.00717	24.06	3.00987
24.07	0.00218			24.07	2.00721	24.07	3.0093
24.08	0.00216			24.08	2.00727	24.08	3.01072
24.09	0.00221			24.09	2.00735	24.09	3.01199
24.1	0.00234			24.1	2.00747	24.1	3.01099
24.11	0.00253			24.11	2.00761	24.11	3.01041
24.12	0.00281			24.12	2.0078	24.12	3.01107
24.13	0.00313			24.13	2.008	24.13	3.01393
24.14	0.00349			24.14	2.00824	24.14	3.0436
24.15	0.00381			24.15	2.00853	24.15	3.04448
24.16	0.00403			24.16	2.00881	24.16	3.05299
24.17	0.00408			24.17	2.0092	24.17	3.07609
24.18	0.00398			24.18	2.00965	24.18	3.08475
24.19	0.00378			24.19	2.01018	24.19	3.08757
24.2	0.00358			24.2	2.0108	24.2	3.09315
24.21	0.00343			24.21	2.01154	24.21	3.09621
24.22	0.00339			24.22	2.01243	24.22	3.09855
24.23	0.00347			24.23	2.01351	24.23	3.09592
24.24	0.00369			24.24	2.01484	24.24	3.08516
24.25	0.00404			24.25	2.01646	24.25	3.08213
24.26	0.00451			24.26	2.0186	24.26	3.08992
24.27	0.00507			24.27	2.02134	24.27	3.0953
24.28	0.00564			24.28	2.02484	24.28	3.10183
24.29	0.00612			24.29	2.02926	24.29	3.10649
24.3	0.00647			24.3	2.03476	24.3	3.09709
24.31	0.00669			24.31	2.04137	24.31	3.09345
24.32	0.00687			24.32	2.04896	24.32	3.09586
24.33	0.00709			24.33	2.05697	24.33	3.09753
24.34	0.00736			24.34	2.06419	24.34	3.09648
24.35	0.00767			24.35	2.06888	24.35	3.09144
24.36	0.00799			24.36	2.06966	24.36	3.08555
24.37	0.00833			24.37	2.06661	24.37	3.08194
24.38	0.00869			24.38	2.06116	24.38	3.07996
24.39	0.00911			24.39	2.0551	24.39	3.07392
24.4	0.00959			24.4	2.04964	24.4	3.07417
24.41	0.01011			24.41	2.04541	24.41	3.06999
24.42	0.01064			24.42	2.04264	24.42	3.06612
24.43	0.01114			24.43	2.04139	24.43	3.06624
24.44	0.01155			24.44	2.04167	24.44	3.06939
24.45	0.01185			24.45	2.04354	24.45	3.07177
24.46	0.01212			24.46	2.04712	24.46	3.07401
24.47	0.0125			24.47	2.05261	24.47	3.08337
24.48	0.01306			24.48	2.0603	24.48	3.09193
24.49	0.01371			24.49	2.07053	24.49	3.09789
24.5	0.01419			24.5	2.08358	24.5	3.10278
24.51	0.01416			24.51	2.09958	24.51	3.10826
24.52	0.01345			24.52	2.11846	24.52	3.11568
24.53	0.01221			24.53	2.14004	24.53	3.14509
24.54	0.01073			24.54	2.16367	24.54	3.14971
24.55	0.00934			24.55	2.18696	24.55	3.15074
24.56	0.00818			24.56	2.20628	24.56	3.15163
24.57	0.0073			24.57	2.21545	24.57	3.14908
24.58	0.00671			24.58	2.21095	24.58	3.14368
24.59	0.00634			24.59	2.1944	24.59	3.12675
24.6	0.00612			24.6	2.17144	24.6	3.10636
24.61	0.00595			24.61	2.14777	24.61	3.09916
24.62	0.00576			24.62	2.12697	24.62	3.09283
24.63	0.00553			24.63	2.11057	24.63	3.08484
24.64	0.0053			24.64	2.0989	24.64	3.07906
24.65	0.00514			24.65	2.09157	24.65	3.07348
24.66	0.00512			24.66	2.08769	24.66	3.05007
24.67	0.00523			24.67	2.08591	24.67	3.03858
24.68	0.00546			24.68	2.08459	24.68	3.03146
24.69	0.00573			24.69	2.08236	24.69	3.02781
24.7	0.00596			24.7	2.07868	24.7	3.02643
24.71	0.00612			24.71	2.07363	24.71	3.02358
24.72	0.00621			24.72	2.06747	24.72	3.02242
24.73	0.00626			24.73	2.06026	24.73	3.01879
24.74	0.00623			24.74	2.05263	24.74	3.0169
24.75	0.00605			24.75	2.04526	24.75	3.01577
24.76	0.00569			24.76	2.03868	24.76	3.01384
24.77	0.0052			24.77	2.0331	24.77	3.01169
24.78	0.00471			24.78	2.02852	24.78	3.01154
24.79	0.00431			24.79	2.02483	24.79	3.01256
24.8	0.00405			24.8	2.02188	24.8	3.01218
24.81	0.00395			24.81	2.01954	24.81	3.01555
24.82	0.00404			24.82	2.01768	24.82	3.0163
24.83	0.00428			24.83	2.01619	24.83	3.01565
24.84	0.00467			24.84	2.01499	24.84	3.0181
24.85	0.00512			24.85	2.01402	24.85	3.01888
24.86	0.00552			24.86	2.01322	24.86	3.01633
24.87	0.00573			24.87	2.01257	24.87	3.01246
24.88	0.00566			24.88	2.01205	24.88	3.00909
24.89	0.00532			24.89	2.01162	24.89	3.00961
24.9	0.00485			24.9	2.01129	24.9	3.01081
24.91	0.0043			24.91	2.01104	24.91	3.0088
24.92	0.00373			24.92	2.01087	24.92	3.00688
24.93	0.00317			24.93	2.01063	24.93	3.0061
24.94	0.00265			24.94	2.01061	24.94	3.00576
24.95	0.00218			24.95	2.01066	24.95	3.00618
24.96	0.0018			24.96	2.01078	24.96	3.00438
24.97	0.00148			24.97	2.01099	24.97	3.00643
[truncated: 1,503 more rows]
