# Supplementary material for: Switching molecular recognition selectivities by temperature in a diffusion-regulatory porous material
Source: Nat Commun. 2024 Jan 2;15:144. doi: 10.1038/s41467-023-44424-3 (PMC10761840; doi:10.1038/s41467-023-44424-3)
Supplement: Supplementary file 3 — source data [file 41467_2023_44424_MOESM3_ESM.zip › Figure S11.xlsx]

## Sheet: Sheet1
N2		CO		O2		Ar		C2H4		C2H6		CO2		C2H2
Temperature (K)	Uptake (mL g-1)	Temperature (K)	Uptake (mL g-1)	Temperature (K)	Uptake (mL g-1)	Temperature (K)	Uptake (mL g-1)	Temperature (K)	Uptake (mL g-1)	Temperature (K)	Uptake (mL g-1)	Temperature (K)	Uptake (mL g-1)	Temperature (K)	Uptake (mL g-1)
80	14.08	90	4.29171	100	2.79418	100	2.14456	180	1.58261	190	1.42359	200	24.8075	200	11.5514
90	9.78752	100	2.85318	110	1.80227	110	1.48776	190	0.742677	200	0.0945	210	32.0159	210	12.1074
100	8.85462	110	2.30374	120	1.8379	120	1.23074	200	1.72152	210	0.0673	220	37.4888	220	13.0346
110	8.56271	120	1.99709	130	2.15789	130	1.25035	210	1.74343	220	1.16973	230	40.1416	230	14.5199
120	8.1515	130	2.16964	140	2.99038	140	1.81506	220	3.48455	230	0.386879	240	41.1312	240	15.3147
130	8.14614	140	2.65715	150	2.51388	150	1.21938	230	2.46611	240	0.533937	250	41.1932	250	16.758
140	7.98859	150	1.91098	160	3.46983	160	1.35672	240	2.31204	250	0.717992	260	39.7412	260	18.3045
150	6.03758	160	2.1937	170	4.38575	170	2.18392	250	2.43392	260	1.06898	270	33.602	270	20.078
160	5.1612	170	3.33959	180	2.98823	180	0.917075	260	2.50121	270	0.590531	280	26.0083	280	21.409
170	4.34297	180	1.95301	190	2.0506	190	0.134301	270	3.95909	280	0.41453	290	21.3931	290	23.2283
180	2.99714	190	1.01918	200	2.3436	200	0.665443	280	2.7893	290	0.210328	300	18.7909	300	25.8749
190	2.07891	200	1.7225	210	1.86213	210	0.763606	290	3.0035	300	1.01505	310	15.7248	310	28.7324
200	3.05326	210	2.02344	220	2.74965	220	2.20445	300	3.58461	310	1.72617	320	12.4037	320	32.0412
210	2.94096	220	3.29084	230	1.05682	230	0.939273	310	3.78591	320	2.04569	330	9.86264	330	29.3994
220	4.68072	230	1.89485	240	0.353917	240	0.430056	320	2.78207	330	2.49376	340	7.36895	340	25.9312
230	3.25609	240	1.57425	250	0.175713	250	0.198999	330	0.714683	340	0.672029	350	6.46349	350	23.1178
240	3.04412	250	1.02618	260	0.646246	260	0.145289	340	1.40291	350	0.268917	360	5.68852	360	17.9368
250	2.61853	260	0.677822	270	0.58449	270	1.00359	350	1.53466	360	1.50744	370	5.40508	370	11.9237
260	2.29457	270	1.51783	280	0.819639	280	0.27498	360	0.0244	370	1.00984
270	3.2278	280	0.0658	290	0.675404	290	0.0158	370	0.786772
280	1.63152	290	0.329084	300	0.34768	300	0.569964
290	1.56001	300	0.106136	310	0.232147	310	0.543396
300	2.06018	310	0.518149	320	0.348536	320	0.504262
310	1.74017	320	1.01142	330	0.723579	330	0.0379
320	1.28131	330	1.27753	340	1.0051	340	1.62598
330	1.47476	340	0.0335	350	1.39068	350	1.58529
340	2.64479	350	0.174121	360	0.318226	360	0.548068
350	2.50373	360	1.15685	370	1.60648	370	1.50608
360	1.19379	370	0.169759
370	2.39311
