# Supplementary material for: Switching molecular recognition selectivities by temperature in a diffusion-regulatory porous material
Source: Nat Commun. 2024 Jan 2;15:144. doi: 10.1038/s41467-023-44424-3 (PMC10761840; doi:10.1038/s41467-023-44424-3)
Supplement: Supplementary file 3 — source data [file 41467_2023_44424_MOESM3_ESM.zip › Figure S12.xlsx]

## Sheet: Sheet1
200 K				220 K				240 K				260 K				280 K				300 K				320 K				340 K				360 K
CO2		C2H2		CO2		C2H2		CO2		C2H2		CO2		C2H2		CO2		C2H2		CO2		C2H2		CO2		C2H2		CO2		C2H2		CO2		C2H2
P/P0	Uptake (mL g-1)	P/P0	Uptake (mL g-1)	P/P0	Uptake (mL g-1)	P/P0	Uptake (mL g-1)	P/P0	Uptake (mL g-1)	P/P0	Uptake (mL g-1)	P/P0	Uptake (mL g-1)	P/P0	Uptake (mL g-1)	P/P0	Uptake (mL g-1)	P/P0	Uptake (mL g-1)	P/P0	Uptake (mL g-1)	P/P0	Uptake (mL g-1)	P/P0	Uptake (mL g-1)	P/P0	Uptake (mL g-1)	P/P0	Uptake (mL g-1)	P/P0	Uptake (mL g-1)	P/P0	Uptake (mL g-1)	P/P0	Uptake (mL g-1)
0.000101405	0.04878	0.000100645	0.05142	9.97382e-05	0.03793	0.000100191	0.03781	0.000108471	0.02413	0.000109697	0.04352	0.000100391	0.00648	0.00011491	0.02032	9.94982e-05	0.003	0.000118083	0.01481	9.96182e-05	0.000135	9.92049e-05	0.00177	0.000116523	0.00428	0.000100098	0.000583529	0.000100071	0.00518	0.000123923	0.00325	0.00104	0.00324	9.98982e-05	0.000918
0.01005	3.77809	0.01005	1.32502	0.01007	4.17599	0.01006	1.13913	0.01008	3.1424	0.01008	1.54313	0.01009	1.98647	0.0101	1.08132	0.0101	0.8797	0.0101	0.82515	0.01009	0.37782	0.01009	0.58918	0.01011	0.12268	0.0101	0.37856	0.0101	0.18421	0.01011	0.39833	0.01009	0.07644	0.01009	0.35023
0.01394	4.86812	0.01575	1.67432	0.01472	5.73463	0.01709	1.54112	0.01582	4.71947	0.01618	1.88085	0.01687	2.88231	0.01732	1.32012	0.01661	1.36947	0.01658	1.17275	0.01812	0.73977	0.01671	0.6532	0.017	0.21448	0.01699	0.65489	0.01836	0.36771	0.0171	0.50244	0.01845	0.20818	0.0183	0.56807
0.02048	5.19017	0.03321	2.04628	0.03073	6.63277	0.03448	1.96117	0.03236	5.66999	0.03422	2.52687	0.03447	4.36746	0.03502	1.92957	0.03429	2.36222	0.03501	1.5048	0.03594	1.33816	0.03494	1.36307	0.03471	0.33199	0.03538	1.08328	0.03628	0.84872	0.03545	0.75586	0.03652	0.21582	0.03609	0.79679
0.03815	5.9516	0.04722	2.38383	0.04469	7.61231	0.04874	2.33583	0.04636	6.81604	0.04848	3.06493	0.04817	5.80242	0.04948	2.50832	0.04836	3.29701	0.04965	2.19931	0.05005	2.06729	0.0496	2.08177	0.04998	0.75177	0.05022	1.68917	0.05078	1.29682	0.05057	1.42358	0.05098	0.47954	0.05106	1.48505
0.0518	6.55475	0.06056	2.70149	0.05854	8.41379	0.06272	2.60337	0.06039	8.11758	0.06295	3.42988	0.06189	6.7865	0.06376	2.94062	0.06261	3.99586	0.06329	2.68134	0.06449	2.57381	0.06432	2.41533	0.06479	0.88692	0.06489	2.12668	0.06556	1.31716	0.0655	2.00331	0.06636	0.51752	0.06594	1.78061
0.06552	7.07436	0.08435	3.04503	0.08246	9.49087	0.08646	2.95641	0.0834	9.24566	0.08639	3.98465	0.08608	8.2106	0.0881	3.35943	0.08598	4.96698	0.08748	3.00445	0.08917	3.41978	0.08838	2.99697	0.0895	0.98776	0.08858	2.6518	0.08958	1.71766	0.09004	2.55231	0.09104	0.76938	0.09083	2.32937
0.08933	7.88621	0.10458	3.31074	0.10214	10.7932	0.10701	3.35104	0.10424	10.4078	0.10747	4.31225	0.10673	9.49956	0.10946	3.96253	0.10756	5.95028	0.10926	3.73097	0.11053	4.10331	0.11	3.67002	0.11104	1.14042	0.11079	3.24397	0.11177	2.10462	0.11168	3.38986	0.11321	1.0144	0.11288	2.78327
0.1094	8.51446	0.12461	3.61091	0.12199	11.6695	0.12826	3.71576	0.1251	11.584	0.12888	4.69388	0.12765	10.8073	0.13073	4.44937	0.1285	6.98388	0.1303	4.59612	0.14188	4.88118	0.14114	4.50607	0.14334	1.63269	0.14249	4.02379	0.14372	2.69682	0.14321	4.155	0.14465	1.3848	0.14431	3.51825
0.12991	9.25241	0.15555	3.91662	0.15236	12.9772	0.15906	4.08989	0.15562	13.0397	0.15936	5.3742	0.15774	12.2643	0.16167	5.07557	0.15901	8.05625	0.16149	5.12797	0.17044	5.58221	0.16944	5.47135	0.17177	2.26906	0.17094	4.96077	0.17204	3.01375	0.1715	5.17453	0.17355	1.64974	0.17336	4.20526
0.15996	10.0647	0.18216	4.30903	0.17951	14.2244	0.18641	4.36714	0.18256	14.5873	0.18711	5.85048	0.18516	13.8331	0.18962	5.54709	0.18723	9.01415	0.18909	5.78301	0.19824	6.27121	0.19736	6.084	0.20039	2.61505	0.19941	5.87514	0.20114	3.76288	0.20038	6.07283	0.20195	1.95886	0.20231	4.59262
0.18648	10.8008	0.20972	4.55036	0.20648	15.2662	0.2136	4.74525	0.20963	15.8417	0.21475	6.40815	0.21265	15.1805	0.21783	6.03156	0.21494	10.0078	0.2177	6.1236	0.22629	6.95531	0.2259	6.87458	0.22889	3.0185	0.228	6.63977	0.22936	4.06235	0.22873	6.83775	0.23091	2.0594	0.23152	5.49474
0.21325	11.3684	0.23707	4.8581	0.23331	16.2915	0.24162	5.12749	0.23673	17.2012	0.24257	6.88397	0.24008	16.4403	0.2457	6.70527	0.24312	11.052	0.24599	6.78323	0.2542	7.65207	0.25375	7.62108	0.2572	3.36893	0.25604	7.44602	0.2582	4.34823	0.25759	7.88089	0.25979	2.13828	0.25964	5.97955
0.24042	11.9279	0.26445	5.16961	0.26015	17.2519	0.26901	5.51551	0.26351	18.3342	0.27003	7.28727	0.26741	17.677	0.27323	7.22473	0.27069	11.7329	0.27358	7.61058	0.28237	8.25165	0.28241	8.4332	0.28636	3.87367	0.28388	8.60472	0.28661	4.78401	0.28536	8.74406	0.28852	2.2947	0.28888	6.63823
0.26739	12.7109	0.29116	5.46241	0.28753	18.276	0.2968	5.8528	0.29102	19.4209	0.29774	7.79683	0.29514	18.9907	0.30145	7.7683	0.29911	12.7366	0.30212	8.0667	0.31038	8.97885	0.31042	9.25853	0.31481	4.45129	0.31265	9.43305	0.31581	5.24766	0.31402	9.42467	0.3177	2.60674	0.31718	7.16897
0.29384	13.2914	0.31806	5.81775	0.31379	19.1798	0.32395	6.36758	0.3179	20.5431	0.32571	8.35178	0.32226	20.1017	0.32964	8.36061	0.32701	13.618	0.33019	8.90222	0.33823	9.54079	0.33875	9.95755	0.3435	4.56743	0.34131	10.7775	0.3436	5.42451	0.3424	10.2974	0.34706	2.75944	0.34615	8.13436
0.32048	13.9466	0.34518	5.96056	0.34023	20.0837	0.35133	6.69383	0.34526	21.7037	0.35314	8.73993	0.35033	21.4081	0.35709	8.86572	0.3551	14.3303	0.35832	9.60238	0.36677	10.1944	0.36733	10.9357	0.37222	5.11756	0.36908	11.8211	0.37217	5.65656	0.37169	11.0602	0.37585	2.948	0.37484	8.61417
0.34756	14.5146	0.37211	6.20145	0.36798	21.0497	0.37903	7.17735	0.37223	22.8666	0.38077	9.12803	0.37748	22.5709	0.38517	9.37911	0.38334	15.2012	0.38664	10.2521	0.39453	10.7261	0.39563	11.675	0.40024	5.40704	0.39757	12.7284	0.40098	5.95753	0.40046	11.9034	0.4045	3.03444	0.40396	9.13832
0.37417	15.2482	0.39843	6.47082	0.39413	21.984	0.40602	7.35716	0.39943	23.9193	0.40852	9.6636	0.40501	23.8667	0.41293	9.87063	0.4112	16.0609	0.41518	10.9053	0.42316	11.2403	0.4241	12.4788	0.42922	5.60971	0.42584	13.9043	0.42984	6.52687	0.42858	12.8397	0.43386	3.34744	0.43272	9.61772
0.40066	15.829	0.42558	6.67444	0.42157	22.827	0.43338	7.72803	0.42703	24.9971	0.43602	9.88535	0.43224	25.0025	0.44126	10.3986	0.43932	16.8456	0.4426	11.6115	0.45108	11.7687	0.45216	13.3196	0.45796	5.9215	0.45444	14.9149	0.45911	6.57178	0.45759	13.6526	0.46278	3.38506	0.46216	10.4888
0.42785	16.3622	0.45307	6.92453	0.44882	23.568	0.46111	8.06357	0.4538	26.4233	0.46369	10.2538	0.45997	26.0076	0.4686	10.9382	0.46713	17.7204	0.47117	12.2362	0.47915	12.2394	0.48018	13.9747	0.48651	6.41257	0.48307	15.9601	0.488	6.86651	0.48542	14.5909	0.492	3.7374	0.49116	10.8549
0.45416	17.1259	0.4802	7.21217	0.47628	24.546	0.48863	8.3632	0.48106	27.241	0.49146	10.657	0.48743	27.1486	0.49693	11.437	0.49517	18.3864	0.49929	13.0366	0.5078	12.8246	0.50866	14.8899	0.5152	6.60801	0.51114	17.3115	0.51678	7.29274	0.51462	15.6546	0.52127	3.8497	0.51968	11.6319
0.48099	17.589	0.50726	7.51952	0.50376	25.4089	0.51641	8.69539	0.50796	28.2601	0.51888	10.9664	0.51446	28.2447	0.52515	11.9714	0.52321	19.203	0.52714	13.5748	0.53643	13.3541	0.53693	15.7396	0.54366	6.87665	0.54014	18.7639	0.5457	7.60267	0.54341	16.3113	0.55053	4.0064	0.54851	12.0083
0.50837	18.509	0.53467	7.84609	0.53109	26.1092	0.54384	8.99683	0.53546	29.3731	0.5466	11.4253	0.54214	29.1316	0.55286	12.4211	0.55062	19.8587	0.55584	14.2511	0.56444	13.8599	0.56544	16.5586	0.57226	7.10378	0.56796	19.941	0.57417	7.6082	0.5718	16.8648	0.57961	4.24406	0.57774	12.762
0.53474	18.9931	0.56137	7.98225	0.55797	27.2779	0.57075	9.27486	0.56224	30.1973	0.57387	11.7258	0.56955	30.3269	0.58049	13.0937	0.57872	20.557	0.58389	14.8004	0.59301	14.2641	0.5937	17.3838	0.60112	7.51537	0.59651	20.9329	0.6031	7.91305	0.60069	17.6692	0.60864	4.3143	0.60672	13.3048
0.56165	19.6529	0.5888	8.21515	0.58537	28.1827	0.59817	9.62228	0.58979	31.1444	0.60154	12.1174	0.59727	31.2483	0.60862	13.6235	0.60666	21.25	0.61224	15.491	0.62162	14.6613	0.62163	18.2946	0.62972	7.77459	0.62462	22.2422	0.63168	8.02554	0.62937	18.6441	0.63758	4.53406	0.6356	13.6358
0.58881	20.1385	0.61601	8.24014	0.61192	28.9373	0.62531	9.83058	0.61709	32.1028	0.6296	12.4685	0.62463	32.3674	0.63648	14.0788	0.63487	21.8182	0.6404	16.1915	0.64926	15.1187	0.64981	19.1985	0.65801	8.08004	0.65261	23.1103	0.66082	8.25356	0.65784	19.3701	0.66622	4.57256	0.66466	14.0781
0.61549	20.6973	0.6427	8.5711	0.63869	29.7807	0.65281	10.0588	0.64363	33.0825	0.65718	12.7611	0.65239	33.4132	0.66439	14.6055	0.66252	22.8044	0.66852	16.9514	0.67725	15.4789	0.67735	20.0662	0.68702	8.40142	0.68123	24.8081	0.68996	8.35352	0.68659	20.1236	0.69534	4.7956	0.69392	14.5253
0.6424	21.2634	0.66966	9.0226	0.6655	30.5752	0.68052	10.4103	0.67086	34.0745	0.6852	13.2822	0.67979	34.4645	0.69257	15.0101	0.69092	23.328	0.69631	17.5504	0.70572	15.906	0.70568	20.9846	0.71492	8.79747	0.70981	25.7798	0.71845	8.43322	0.71512	20.9707	0.72408	4.9972	0.7225	15.464
0.66904	21.7832	0.69675	9.12391	0.69288	31.4775	0.70749	10.6334	0.69844	34.9068	0.71277	13.3078	0.70776	35.3067	0.72005	15.4212	0.71895	23.8018	0.7245	18.3832	0.73443	16.2784	0.73417	21.8323	0.74321	9.20227	0.73771	26.6085	0.74738	8.76855	0.74321	21.8487	0.75313	5.02038	0.75143	15.3263
0.69605	22.3849	0.72438	9.63166	0.71985	32.1716	0.73552	10.8753	0.72582	36.1227	0.7407	13.801	0.73557	36.2617	0.74745	15.9172	0.74728	24.4551	0.75306	18.9329	0.76278	16.713	0.7625	22.5374	0.77116	9.50419	0.76647	27.7427	0.77571	9.17192	0.77193	22.7557	0.78197	4.98776	0.77984	15.9927
0.72244	23.0159	0.75079	9.69376	0.74673	33.0371	0.76254	11.0718	0.75285	36.8587	0.76834	14.1889	0.76387	37.0943	0.77544	16.4752	0.77566	24.9232	0.78066	19.5292	0.79113	16.9989	0.79084	23.6206	0.79989	9.84467	0.79449	29.0653	0.80483	9.28963	0.80082	23.8262	0.81082	5.24986	0.80923	16.2985
0.7489	23.4048	0.77845	10.055	0.77407	33.8039	0.79032	11.3565	0.78034	37.8189	0.79631	14.4093	0.7916	37.9136	0.80359	16.8068	0.80334	25.2866	0.80921	20.263	0.81918	17.4548	0.81845	24.4978	0.82813	10.298	0.82316	30.0892	0.83318	9.2392	0.82907	24.2992	0.8401	5.31318	0.83835	17.0131
0.77635	24.0489	0.80565	10.2154	0.80105	34.9041	0.81723	11.6594	0.80745	38.7854	0.82412	14.7177	0.81906	38.6671	0.83135	17.406	0.83167	25.9084	0.83743	20.801	0.87783	18.0427	0.87657	25.3514	0.88709	10.8153	0.88109	31.3092	0.89232	9.5914	0.88736	25.2148	0.89922	5.44472	0.89732	17.67
0.80253	24.2408	0.83339	10.3788	0.82814	35.7154	0.87524	11.8537	0.83458	40.0135	0.88169	14.9399	0.87727	39.516	0.88924	18.047	0.88992	26.4449	0.89511	21.5233	0.92653	18.5937	0.92603	26.2705	0.93611	11.3442	0.93084	32.9683	0.94246	9.73458	0.93736	26.2057	0.94954	5.7803	0.94754	18.3246
0.82967	24.8385	0.89048	10.7269	0.88511	36.5581	0.92301	12.0557	0.89155	40.9057	0.92949	15.2244	0.92513	40.4524	0.93782	18.4627	0.93827	27.0887	0.94457	22.4233
0.88637	25.6152	0.93765	10.9619	0.93232	37.5562	0.97099	12.3457	0.93913	41.9294
0.93306	26.3809
0.83144	26.5084	0.83592	10.803	0.83165	38.1059	0.86886	12.2974	0.83893	42.5581	0.83013	15.729	0.82563	40.7192	0.83829	18.8001	0.83864	27.1072	0.84497	22.7897	0.82747	18.4027	0.82684	26.5541	0.83696	10.8284	0.83216	32.9295	0.84322	9.33629	0.83894	26.9873	0.85041	5.6515	0.84954	18.7672
0.78059	26.835	0.78564	10.6777	0.77968	38.4144	0.81789	12.2437	0.78669	42.8037	0.77785	15.9547	0.77298	40.6203	0.78564	18.9504	0.78593	26.9292	0.79166	23.1038	0.77428	18.0331	0.77341	26.6838	0.78376	10.4238	0.77825	32.0894	0.78971	8.94491	0.78489	27.4004	0.79674	5.51806	0.79571	19.0829
0.72897	26.8788	0.73435	10.5602	0.72746	38.7782	0.76597	11.9373	0.734	43.1096	0.72509	16.2358	0.72003	40.4525	0.73249	19.0282	0.73263	26.602	0.73805	23.3154	0.72076	17.406	0.71968	26.7008	0.7297	9.77085	0.72398	31.4065	0.73558	8.78427	0.73042	27.6623	0.74246	5.39368	0.74105	18.8204
0.67961	27.0489	0.68475	10.5091	0.67747	38.7112	0.71479	11.7684	0.68285	43.0301	0.67512	16.4926	0.67013	40.127	0.68136	19.1246	0.68114	26.121	0.68597	23.2998	0.67018	16.8845	0.66904	26.6258	0.67798	9.16581	0.67273	30.8252	0.68291	8.70968	0.67832	27.5453	0.6889	4.96264	0.68777	18.4399
0.63442	27.0448	0.63943	10.3105	0.63194	38.7441	0.66614	11.643	0.63657	43.0028	0.62558	16.547	0.61913	39.8695	0.6348	19.3046	0.63441	25.7278	0.63864	23.2923	0.61848	16.3627	0.61961	26.4568	0.63074	8.65876	0.61929	30.0108	0.63502	8.40339	0.63059	27.3403	0.64045	4.70584	0.63946	17.9639
0.58282	27.1083	0.58903	10.1838	0.57974	38.8175	0.61677	11.453	0.58414	42.931	0.57406	16.6719	0.56798	39.1976	0.582	19.2183	0.58185	25.2735	0.58546	23.3521	0.56701	15.5812	0.56701	26.3339	0.57736	8.13664	0.56737	29.8403	0.5813	8.19	0.57635	27.2477	0.58637	4.36822	0.58562	17.6732
0.53408	27.0071	0.54002	10.0141	0.53008	38.8525	0.5663	11.2147	0.53405	42.9474	0.5241	16.718	0.51763	38.6038	0.53106	19.2263	0.53036	24.6526	0.53447	23.3162	0.51557	14.9703	0.51586	26.2435	0.52554	7.54407	0.51561	29.2654	0.52968	7.9667	0.5243	26.9206	0.53405	4.1455	0.53408	17.2433
0.48538	26.9206	0.49123	9.78582	0.48145	38.6021	0.51648	11.0328	0.48437	42.6284	0.47386	16.7515	0.46723	37.9643	0.48071	19.1683	0.4803	24.0787	0.48403	23.2383	0.46516	14.2803	0.46774	25.9573	0.47492	7.01387	0.46752	28.6677	0.47837	7.58502	0.47262	26.394	0.48234	3.80428	0.48204	16.3419
0.4378	26.8424	0.44256	9.58713	0.43509	38.417	0.46709	10.9594	0.4378	42.38	0.42453	16.7623	0.41696	37.4121	0.43115	18.9144	0.43099	23.4417	0.4344	23.143	0.41627	13.618	0.41827	25.6755	0.42545	6.46986	0.41786	27.8447	0.42703	7.42217	0.42211	25.9675	0.43292	3.5412	0.43157	15.7411
0.39179	26.7177	0.39438	9.48258	0.3877	38.1591	0.41776	10.7237	0.38976	41.8691	0.37692	16.8383	0.36906	36.3497	0.38322	18.6534	0.38048	22.5852	0.3865	23.0479	0.36772	12.7715	0.36959	25.4441	0.37606	5.99009	0.36875	27.1992	0.37769	7.07476	0.37095	25.4776	0.3817	3.26284	0.38008	15.2716
0.34345	26.443	0.34872	9.29466	0.34029	37.7627	0.37008	10.4055	0.34212	41.5635	0.32738	16.5631	0.31916	35.4304	0.33464	18.4689	0.33314	21.7579	0.33776	22.8679	0.31793	11.843	0.32045	25.0446	0.32547	5.49312	0.31816	26.3122	0.32767	6.0927	0.3223	24.5104	0.33275	2.9749	0.32832	14.2754
0.29552	26.3603	0.29993	9.06768	0.291	37.3899	0.32101	10.1054	0.29382	40.8029	0.27973	16.4415	0.2723	34.3394	0.2854	18.1637	0.28354	20.842	0.28741	22.5775	0.26806	11.1203	0.27113	24.8554	0.27461	4.8364	0.26789	25.5843	0.27721	5.97576	0.27123	24.0377	0.2821	2.6337	0.27945	13.5289
0.24959	26.1187	0.25321	8.74793	0.2445	36.9303	0.27375	9.84855	0.24615	40.3436	0.23102	16.2112	0.23359	33.2776	0.23681	17.9032	0.23449	19.8024	0.23937	22.1927	0.22901	10.1172	0.23097	24.2337	0.23532	4.49959	0.22788	24.7354	0.23737	5.38668	0.2327	23.2741	0.23261	2.39582	0.22885	12.6372
0.21266	25.41	0.21539	8.58408	0.20579	36.3513	0.23679	9.54123	0.20728	39.4901	0.19358	15.9924	0.19251	31.9435	0.19777	17.5626	0.19628	18.3623	0.20017	21.9175	0.18661	9.1482	0.18807	23.678	0.19345	4.0424	0.18521	24.0376	0.19524	4.89265	0.1896	22.1648	0.1918	2.0935	0.18842	11.672
0.1721	25.1975	0.176	8.2472	0.16531	35.7214	0.19513	9.38824	0.16697	38.358	0.15193	15.7296	0.15193	30.6015	0.15592	17.0991	0.15486	17.0665	0.15786	21.3877	0.14524	8.03245	0.14599	23.1029	0.15092	3.50725	0.14359	23.2508	0.15233	4.21414	0.14729	21.1284	0.14918	1.7089	0.14672	10.8679
0.13162	24.3892	0.13558	7.88233	0.12535	34.8065	0.15495	8.89045	0.12698	37.4988	0.11102	15.322	0.11134	28.737	0.11484	16.6725	0.114	15.4456	0.11662	20.9528	0.10474	6.92954	0.1053	22.4664	0.10971	2.98243	0.10121	22.1315	0.11051	2.9183	0.10527	19.5672	0.10666	1.25212	0.10394	9.53537
0.09215	23.6617	0.09572	7.67576	0.08662	33.7854	0.11434	8.70312	0.08717	35.8508	0.07065	14.8467	0.07191	26.2906	0.07361	16.0151	0.07324	13.5252	0.0752	20.483	0.06418	5.66494	0.06403	21.5882	0.06878	2.45167	0.05945	21.0421	0.06937	2.32964	0.06357	17.6528	0.06504	0.90848	0.06293	8.12756
0.05368	22.7784	0.05575	7.21477	0.047	32.4524	0.07492	8.1999	0.04778	33.9372	0.03029	14.1657	0.03231	23.4937	0.03329	15.2478	0.03338	11.1058	0.03402	19.7434	0.02323	4.26415	0.02284	20.6011	0.02721	1.91032	0.01792	19.6586	0.02744	1.40178	0.02222	15.5957	0.02296	0.27108	0.0208	6.07641
0.01429	21.8584	0.01633	6.56287	0.00729	30.4675	0.03509	7.71036	0.00796	30.7865			9.15922e-06	19.6145			8.46595e-06	7.91755			8.30596e-06	2.05793	8.26596e-06	17.9799	9.19922e-06	1.03188	8.78592e-06	12.7189	8.1993e-06	0.22981			8.91924e-06	-0.13874
8.93257e-06	19.6934			8.79925e-06	25.2611	9.25255e-06	6.73483	8.58594e-06	24.8745			8.13264e-06	10.8129			8.66593e-06	2.86641
						9.05256e-06	5.83332
