# Supplementary material for: Switching molecular recognition selectivities by temperature in a diffusion-regulatory porous material
Source: Nat Commun. 2024 Jan 2;15:144. doi: 10.1038/s41467-023-44424-3 (PMC10761840; doi:10.1038/s41467-023-44424-3)
Supplement: Supplementary file 3 — source data [file 41467_2023_44424_MOESM3_ESM.zip › Figure S13.xlsx]

## Sheet: Sheet1
	CO2-isobar	CO2-isotherm	C2H2-isobar	C2H2-isotherm
Temperature (K)	Uptake (mL g-1)	Uptake (mL g-1)	Uptake (mL g-1)	Uptake (mL g-1)
200	24.8075	26.3809	11.5514	10.9619
220	37.4888	37.5562	13.0346	12.3457
240	41.1312	41.9294	15.3147	15.2244
260	39.7412	40.4524	18.3045	18.4627
280	26.0083	27.0887	21.409	22.4233
300	18.7909	18.5937	25.8749	26.2705
320	12.4037	11.3442	32.0412	32.9683
340	7.36895	9.73458	25.9312	26.2057
360	5.68852	5.7803	17.9368	18.3246
