# Supplementary material for: Switching molecular recognition selectivities by temperature in a diffusion-regulatory porous material
Source: Nat Commun. 2024 Jan 2;15:144. doi: 10.1038/s41467-023-44424-3 (PMC10761840; doi:10.1038/s41467-023-44424-3)
Supplement: Supplementary file 3 — source data [file 41467_2023_44424_MOESM3_ESM.zip › Figure S14.xlsx]

## Sheet: Sheet1
CO2-low T to high T		CO2-high T to low T		C2H2-low T to high T		C2H2-high T to low T
Temperature (K)	Uptake (mL g-1)	Temperature (K)	Uptake (mL g-1)	Temperature (K)	Uptake (mL g-1)	Temperature (K)	Uptake (mL g-1)
200	24.8075	360	4.66669	200	11.5514	360	14.7256
210	32.0159	350	5.65676	210	12.1074	350	20.2892
220	37.4888	340	5.69492	220	13.0346	340	24.7717
230	40.1416	330	8.64869	230	14.5199	330	27.6323
240	41.1312	320	12.1119	240	15.3147	320	29.4749
250	41.1932	310	15.3351	250	16.758	310	29.7742
260	39.7412	300	17.9327	260	18.3045	300	30.4458
270	33.602	290	20.3055	270	20.078	290	31.033
280	26.0083	280	24.3899	280	21.409	280	32.3814
290	21.3931	270	32.2361	290	23.2283	270	33.4241
300	18.7909	260	37.3248	300	25.8749	260	35.7483
310	15.7248	250	43.4578	310	28.7324	250	38.3691
320	12.4037	240	51.0716	320	32.0412	240	41.0168
330	9.86264	230	56.3812	330	29.3994	230	44.3809
340	7.36895	220	61.2944	340	25.9312	220	46.8368
350	6.46349	210	64.9445	350	23.1178	210	48.9242
360	5.68852	200	68.005	360	17.9368	200	52.0734
370	5.40508			370	11.9237
