# Supplementary material for: Switching molecular recognition selectivities by temperature in a diffusion-regulatory porous material
Source: Nat Commun. 2024 Jan 2;15:144. doi: 10.1038/s41467-023-44424-3 (PMC10761840; doi:10.1038/s41467-023-44424-3)
Supplement: Supplementary file 3 — source data [file 41467_2023_44424_MOESM3_ESM.zip › Figure S15.xlsx]

## Sheet: Sheet1
	CO2	C2H2
Temperature (K)	Uptake (mL g-1)	Uptake (mL g-1)
200	5.8075	4.5514
210	10.0159	4.8074
220	15.4888	5.5346
230	22.1416	6.2199
240	28.1312	7.3147
250	32.1932	8.258
260	33.7412	9.8045
270	31.602	11.078
280	25.0083	12.909
290	20.3931	14.2283
300	16.7909	15.8749
310	12.7248	17.7324
320	10.4037	18.9412
330	7.86264	19.8994
340	6.36895	19.9312
350	5.46349	18.1178
360	4.68852	14.9368
370	4.40508	10.9237
