# Supplementary material for: Switching molecular recognition selectivities by temperature in a diffusion-regulatory porous material
Source: Nat Commun. 2024 Jan 2;15:144. doi: 10.1038/s41467-023-44424-3 (PMC10761840; doi:10.1038/s41467-023-44424-3)
Supplement: Supplementary file 3 — source data [file 41467_2023_44424_MOESM3_ESM.zip › Figure S16.xlsx]

## Sheet: Sheet1
200 K
CO2/C2H2=5/95	CO2/C2H2=10/90	CO2/C2H2=20/80	CO2/C2H2=30/70	CO2/C2H2=40/60	CO2/C2H2=50/50	CO2/C2H2=60/40	CO2/C2H2=70/30	CO2/C2H2=80/20	CO2/C2H2=90/10	CO2/C2H2=95/5
P (kPa)	IAST CO2/C2H2 selectivity	IAST CO2/C2H2 selectivity	IAST CO2/C2H2 selectivity	IAST CO2/C2H2 selectivity	IAST CO2/C2H2 selectivity	IAST CO2/C2H2 selectivity	IAST CO2/C2H2 selectivity	IAST CO2/C2H2 selectivity	IAST CO2/C2H2 selectivity	IAST CO2/C2H2 selectivity
1	7.22012	7.5628	8.27438	9.00014	9.71804	10.4119	11.0715	11.6915	12.2699	12.8066	13.0598
2	9.48466	10.0566	11.1846	12.2433	13.2	14.0441	14.778	15.41	15.9504	16.4102	16.6129
3	11.0273	11.7522	13.1095	14.2861	15.2634	16.0541	16.6822	17.1737	17.5522	17.8386	17.9524
4	12.203	13.0298	14.4975	15.6709	16.5631	17.2183	17.6842	18.0031	18.2092	18.3296	18.3641
5	13.1469	14.0379	15.5344	16.6323	17.3882	17.88	18.1772	18.3342	18.3913	18.3777	18.3514
6	13.9276	14.8537	16.3211	17.3009	17.8995	18.2272	18.37	18.3893	18.327	18.2118	18.1405
7	14.5853	15.5235	16.9207	17.7591	18.1972	18.3726	18.3821	18.2892	18.1346	17.9442	17.8408
8	15.1463	16.0782	17.3762	18.0629	18.347	18.3871	18.285	18.1029	17.8781	17.6329	17.5069
9	15.6289	16.5396	17.7185	18.2517	18.3934	18.3163	18.1225	17.8703	17.5926	17.3078	17.1662
10	16.0463	16.9239	17.9709	18.3545	18.3675	18.1903	17.9219	17.6152	17.2981	16.9853	16.8329
20	18.1113	18.3813	18.1317	17.524	16.8801	16.2887	15.7679	15.3151	14.9225	14.5814	14.4279
30	18.3731	18.0662	17.0937	16.1759	15.4246	14.8221	14.3376	13.9448	13.624	13.3607	13.2471
40	17.9937	17.325	16.06	15.1014	14.3943	13.8657	13.4647	13.1576	12.9218	12.7415	12.6686
50	17.3943	16.5384	15.2026	14.3014	13.6807	13.2429	12.9305	12.7086	12.5546	12.4532	12.4189
60	16.7492	15.8195	14.5203	13.7112	13.1864	12.8395	12.6125	12.4714	12.3947	12.3682	12.3708
70	16.1312	15.1958	13.9834	13.2767	12.8469	12.5868	12.4407	12.3762	12.3734	12.4195	12.4578
80	15.569	14.6666	13.5627	12.9586	12.6196	12.4419	12.3726	12.3817	12.4507	12.5678	12.6417
90	15.0707	14.2223	13.234	12.7291	12.4763	12.3768	12.3813	12.4618	12.6015	12.7893	12.8988
100	14.6357	13.8514	12.9788	12.5684	12.3973	12.3727	12.4487	12.5994	12.8092	13.068	13.2137
220 K
CO2/C2H2=5/95	CO2/C2H2=10/90	CO2/C2H2=20/80	CO2/C2H2=30/70	CO2/C2H2=40/60	CO2/C2H2=50/50	CO2/C2H2=60/40	CO2/C2H2=70/30	CO2/C2H2=80/20	CO2/C2H2=90/10	CO2/C2H2=95/5
P (kPa)	IAST CO2/C2H2 selectivity	IAST CO2/C2H2 selectivity	IAST CO2/C2H2 selectivity	IAST CO2/C2H2 selectivity	IAST CO2/C2H2 selectivity	IAST CO2/C2H2 selectivity	IAST CO2/C2H2 selectivity	IAST CO2/C2H2 selectivity	IAST CO2/C2H2 selectivity	IAST CO2/C2H2 selectivity
2	3.07482	3.1386	3.28778	3.47266	3.70318	3.89146	4.34284	4.76504	5.251	5.78526	6.06396
3	4.13482	4.29108	4.6583	5.108	5.6448	6.1331	6.93088	7.62494	8.31078	8.9639	9.27296
4	5.03972	5.29088	5.87474	6.56412	7.3348	8.00784	8.93908	9.68336	10.3514	10.9331	11.1914
5	5.8305	6.17178	6.94958	7.82518	8.73738	9.48352	10.4101	11.0906	11.6535	12.1077	12.2984
6	6.53214	6.95558	7.8963	8.89972	9.8721	10.6094	11.4548	12.0244	12.4622	12.7918	12.9234
7	7.1613	7.65748	8.72754	9.80418	10.7732	11.4498	12.1812	12.6325	12.9562	13.1842	13.2708
8	7.7297	8.2887	9.45474	10.5573	11.4783	12.0671	12.6791	13.0234	13.2541	13.4054	13.4596
9	8.24606	8.85776	10.0882	11.1784	12.0233	12.5154	13.0168	13.2718	13.4306	13.5265	13.5582
10	8.717	9.37144	10.6376	11.6861	12.4407	12.8381	13.2437	13.4272	13.5323	13.5892	13.606
20	11.7348	12.3934	13.1905	13.5104	13.6116	13.5648	13.6331	13.6396	13.6625	13.7056	13.7351
30	12.9888	13.3519	13.6045	13.633	13.6379	13.6171	13.759	13.8894	14.0644	14.2811	14.4045
40	13.4578	13.5958	13.633	13.654	13.7486	13.8712	14.178	14.5008	14.8888	15.3386	15.5862
50	13.6029	13.6326	13.6504	13.7736	14.0214	14.3305	14.8427	15.3982	16.0446	16.781	17.1834
60	13.632	13.6344	13.7294	14.0012	14.4324	14.9552	15.7049	16.5319	17.4858	18.5705	19.1637
70	13.6331	13.6561	13.8761	14.3206	14.9557	15.7164	16.7365	17.8787	19.1971	20.703	21.5306
80	13.6419	13.7123	14.0826	14.7154	15.5727	16.597	17.9237	19.4307	21.1798	23.1928	24.3066
90	13.6712	13.8042	14.3395	15.1732	16.2712	17.587	19.2612	21.1896	23.446	26.0678	27.529
100	13.7241	13.9284	14.6384	15.6852	17.0436	18.6817	20.7488	23.1634	26.0156	29.3646	31.2466
240 K
CO2/C2H2=5/95	CO2/C2H2=10/90	CO2/C2H2=20/80	CO2/C2H2=30/70	CO2/C2H2=40/60	CO2/C2H2=50/50	CO2/C2H2=60/40	CO2/C2H2=70/30	CO2/C2H2=80/20	CO2/C2H2=90/10	CO2/C2H2=95/5
P (kPa)	IAST CO2/C2H2 selectivity	IAST CO2/C2H2 selectivity	IAST CO2/C2H2 selectivity	IAST CO2/C2H2 selectivity	IAST CO2/C2H2 selectivity	IAST CO2/C2H2 selectivity	IAST CO2/C2H2 selectivity	IAST CO2/C2H2 selectivity	IAST CO2/C2H2 selectivity	IAST CO2/C2H2 selectivity
2	2.2748	2.28434	2.30536	2.32942	2.3571	2.38914	2.42644	2.47008	2.52128	2.5814	2.61522
3	2.86228	2.8957	2.96864	3.0504	3.14164	3.24278	3.35388	3.47446	3.60348	3.73944	3.80942
4	3.32104	3.3751	3.49156	3.61912	3.75716	3.90438	4.0589	4.21836	4.3802	4.54188	4.62194
5	3.69682	3.76826	3.92014	4.08268	4.25364	4.43006	4.60866	4.78622	4.95986	5.12726	5.20808
6	4.0142	4.10022	4.28052	4.46926	4.66258	4.85636	5.04662	5.23006	5.40422	5.56752	5.64484
7	4.28798	4.3861	4.589	4.79684	5.0045	5.20718	5.40088	5.58276	5.75122	5.90562	5.97758
8	4.52774	4.6359	4.85646	5.07764	5.2935	5.49904	5.69074	5.86668	6.0262	6.16968	6.23564
9	4.74016	4.8565	5.09056	5.32046	5.53978	5.74392	5.9302	6.09774	6.24698	6.37912	6.43932
10	4.93002	5.05298	5.297	5.53182	5.75112	5.95096	6.12976	6.2878	6.42648	6.54782	6.60264
20	6.10756	6.24438	6.48432	6.68062	6.83938	6.96854	7.0754	7.1661	7.24524	7.31638	7.3498
30	6.6619	6.77874	6.96994	7.11826	7.23842	7.34134	7.43454	7.52296	7.6099	7.69754	7.74216
40	6.97122	7.06998	7.23188	7.36464	7.48344	7.59752	7.71238	7.8314	7.95662	8.08952	8.15912
50	7.17048	7.26024	7.41598	7.55768	7.69814	7.84428	8.00002	8.1677	8.34888	8.54472	8.64838
60	7.31786	7.40716	7.5741	7.7407	7.91704	8.10836	8.31766	8.54694	8.79778	9.07158	9.21742
70	7.44066	7.53606	7.72634	7.92848	8.15048	8.39656	8.66952	8.9716	9.30482	9.67132	9.8677
80	7.55228	7.65856	7.88076	8.12608	8.40116	8.71004	9.05584	9.4415	9.87002	10.3446	10.6003
90	7.65948	7.78016	8.04054	8.33492	8.66942	9.04842	9.47596	9.9562	10.4936	11.093	11.4176
100	7.76566	7.9034	8.20676	8.55512	8.95474	9.41098	9.9293	10.5156	11.1764	11.9185	12.3225
260 K
CO2/C2H2=5/95	CO2/C2H2=10/90	CO2/C2H2=20/80	CO2/C2H2=30/70	CO2/C2H2=40/60	CO2/C2H2=50/50	CO2/C2H2=60/40	CO2/C2H2=70/30	CO2/C2H2=80/20	CO2/C2H2=90/10	CO2/C2H2=95/5
P (kPa)	IAST CO2/C2H2 selectivity	IAST CO2/C2H2 selectivity	IAST CO2/C2H2 selectivity	IAST CO2/C2H2 selectivity	IAST CO2/C2H2 selectivity	IAST CO2/C2H2 selectivity	IAST CO2/C2H2 selectivity	IAST CO2/C2H2 selectivity	IAST CO2/C2H2 selectivity	IAST CO2/C2H2 selectivity
1	3.74618	3.7758	3.83482	3.89338	3.95136	4.0086	4.06504	4.12054	4.1751	4.22864	4.25502
2	4.27106	4.31428	4.3996	4.48316	4.56478	4.64432	4.72168	4.79686	4.86982	4.9406	4.97516
3	4.61114	4.66414	4.768	4.8688	4.96632	5.06042	5.1511	5.23836	5.32226	5.40286	5.44194
4	4.86794	4.92866	5.04696	5.1608	5.26998	5.3744	5.47408	5.56908	5.65948	5.74542	5.78676
5	5.0759	5.14298	5.27292	5.39692	5.51478	5.62646	5.73196	5.8314	5.92492	6.01268	6.0545
6	5.25128	5.3237	5.46312	5.595	5.71916	5.83552	5.9442	6.0453	6.13906	6.2257	6.26642
7	5.40306	5.47996	5.62706	5.76492	5.8933	6.01218	6.12168	6.22206	6.31356	6.39656	6.435
8	5.53682	5.61744	5.7707	5.9128	6.04356	6.16298	6.27128	6.36878	6.45594	6.53328	6.56846
9	5.6562	5.73994	5.89792	6.04272	6.17418	6.29238	6.39764	6.4905	6.57162	6.64178	6.67302
10	5.7638	5.85006	6.01148	6.15758	6.2882	6.40358	6.50426	6.59102	6.66484	6.72678	6.75364
20	6.45466	6.54096	6.68274	6.78608	6.85626	6.8996	6.92242	6.9303	6.92778	6.9184	6.91198
30	6.77244	6.82978	6.90088	6.92814	6.92758	6.9115	6.88828	6.86322	6.83958	6.8192	6.81058
40	6.9021	6.9233	6.92738	6.90364	6.87066	6.83858	6.81248	6.79456	6.78566	6.78582	6.7892
50	6.93042	6.92284	6.88674	6.84518	6.8116	6.791	6.78464	6.79222	6.81282	6.8453	6.86562
60	6.90996	6.88596	6.8366	6.80096	6.7853	6.79004	6.81366	6.8541	6.90928	6.9772	7.01536
70	6.87222	6.84318	6.80024	6.78466	6.7965	6.83284	6.89024	6.9654	7.05538	7.15746	7.21228
80	6.83458	6.80904	6.78502	6.7971	6.84078	6.91078	7.0023	7.11112	7.23356	7.36644	7.43588
90	6.80564	6.78924	6.79138	6.83472	6.91152	7.01488	7.13896	7.27884	7.43032	7.5899	7.6718
100	6.78884	6.785	6.81702	6.89276	7.00226	7.1374	7.29156	7.4593	7.63616	7.8185	7.91086
280 K
CO2/C2H2=5/95	CO2/C2H2=10/90	CO2/C2H2=20/80	CO2/C2H2=30/70	CO2/C2H2=40/60	CO2/C2H2=50/50	CO2/C2H2=60/40	CO2/C2H2=70/30	CO2/C2H2=80/20	CO2/C2H2=90/10	CO2/C2H2=95/5
P (kPa)	IAST CO2/C2H2 selectivity	IAST CO2/C2H2 selectivity	IAST CO2/C2H2 selectivity	IAST CO2/C2H2 selectivity	IAST CO2/C2H2 selectivity	IAST CO2/C2H2 selectivity	IAST CO2/C2H2 selectivity	IAST CO2/C2H2 selectivity	IAST CO2/C2H2 selectivity	IAST CO2/C2H2 selectivity
2	2.1719	2.17364	2.17718	2.18084	2.18462	2.18854	2.19258	2.19676	2.20108	2.20554	2.20782
3	2.33964	2.34326	2.35064	2.35822	2.366	2.37398	2.38218	2.39056	2.39916	2.40794	2.41242
4	2.4648	2.46992	2.48034	2.491	2.50188	2.51298	2.5243	2.53582	2.54754	2.55944	2.56544
5	2.56512	2.5715	2.58442	2.5976	2.61098	2.62456	2.63832	2.65226	2.66634	2.68058	2.68772
6	2.64896	2.65638	2.67142	2.68666	2.70208	2.71766	2.73338	2.7492	2.76512	2.7811	2.7891
7	2.7209	2.72924	2.74606	2.76302	2.78012	2.79732	2.8146	2.8319	2.8492	2.86646	2.87508
8	2.78384	2.79296	2.81126	2.82968	2.84816	2.86666	2.88512	2.90354	2.92186	2.94004	2.94906
9	2.83966	2.84942	2.869	2.8886	2.90818	2.92768	2.94708	2.96628	2.9853	3.00404	3.01332
10	2.88964	2.89996	2.9206	2.94116	2.9616	2.98188	3.0019	3.02166	3.04106	3.0601	3.06946
20	3.20334	3.21498	3.23724	3.25804	3.27726	3.29484	3.31078	3.32504	3.33766	3.34868	3.3536
30	3.34014	3.34784	3.36108	3.37146	3.37916	3.38438	3.38738	3.3884	3.38774	3.38562	3.3841
40	3.38608	3.38764	3.38828	3.38612	3.38166	3.37544	3.3679	3.35944	3.35036	3.3409	3.33612
50	3.38028	3.37624	3.36662	3.35552	3.34356	3.33126	3.31894	3.30684	3.29512	3.2839	3.2785
60	3.34882	3.34134	3.3261	3.31102	3.29644	3.2826	3.2696	3.25748	3.24618	3.2357	3.23072
70	3.3091	3.30032	3.28354	3.268	3.2537	3.24062	3.22868	3.21772	3.20768	3.1984	3.19404
80	3.2707	3.26204	3.246	3.23158	3.21862	3.2069	3.19624	3.1865	3.17752	3.1692	3.16524
90	3.2374	3.22944	3.21488	3.20192	3.19028	3.17974	3.1701	3.1612	3.15292	3.14516	3.14144
100	3.20962	3.20242	3.1893	3.17756	3.16692	3.15718	3.14818	3.13978	3.13186	3.12438	3.12076
300 K
CO2/C2H2=5/95	CO2/C2H2=10/90	CO2/C2H2=20/80	CO2/C2H2=30/70	CO2/C2H2=40/60	CO2/C2H2=50/50	CO2/C2H2=60/40	CO2/C2H2=70/30	CO2/C2H2=80/20	CO2/C2H2=90/10	CO2/C2H2=95/5
P (kPa)	IAST CO2/C2H2 selectivity	IAST CO2/C2H2 selectivity	IAST CO2/C2H2 selectivity	IAST CO2/C2H2 selectivity	IAST CO2/C2H2 selectivity	IAST CO2/C2H2 selectivity	IAST CO2/C2H2 selectivity	IAST CO2/C2H2 selectivity	IAST CO2/C2H2 selectivity	IAST CO2/C2H2 selectivity
1	0.31646	0.31481	0.31131	0.30755	0.30345	0.29899	0.29406	0.28856	0.28233	0.27514	0.27106
2	0.37931	0.37816	0.37573	0.37315	0.37037	0.36737	0.3641	0.36051	0.35655	0.35213	0.3497
3	0.41654	0.41577	0.41417	0.41246	0.41064	0.4087	0.40661	0.40436	0.40191	0.39923	0.39779
4	0.44166	0.44116	0.44013	0.43904	0.43788	0.43666	0.43535	0.43396	0.43248	0.43088	0.43004
5	0.45963	0.45931	0.45866	0.45798	0.45727	0.45653	0.45574	0.45491	0.45403	0.4531	0.45261
6	0.47288	0.47269	0.4723	0.4719	0.47148	0.47104	0.47059	0.47012	0.46962	0.4691	0.46883
7	0.48285	0.48274	0.48253	0.4823	0.48207	0.48184	0.4816	0.48134	0.48107	0.4808	0.48067
8	0.49043	0.49038	0.49028	0.49017	0.49006	0.48995	0.48984	0.48972	0.48959	0.48946	0.4894
9	0.49623	0.49622	0.49618	0.49615	0.49611	0.49607	0.49604	0.496	0.49595	0.49591	0.49589
10	0.50069	0.50069	0.5007	0.5007	0.5007	0.50071	0.50072	0.50072	0.50073	0.50074	0.50074
20	0.51265	0.51265	0.51264	0.51263	0.51263	0.51262	0.51262	0.51261	0.5126	0.5126	0.51259
30	0.50812	0.50811	0.50808	0.50804	0.50801	0.50797	0.50794	0.50792	0.50789	0.50785	0.50784
40	0.50004	0.50004	0.50004	0.50003	0.50003	0.50003	0.50003	0.50003	0.50003	0.50003	0.50003
50	0.48911	0.48918	0.4893	0.48943	0.48956	0.48968	0.48979	0.48991	0.49002	0.49013	0.49019
60	0.47552	0.47574	0.47615	0.47655	0.47694	0.4773	0.47767	0.47801	0.47835	0.47867	0.47883
70	0.46029	0.46071	0.46155	0.46235	0.46311	0.46384	0.46454	0.46522	0.46587	0.46649	0.4668
80	0.44471	0.44539	0.4467	0.44794	0.44914	0.45028	0.45138	0.45243	0.45343	0.45439	0.45486
90	0.42977	0.43067	0.43244	0.43412	0.43574	0.43729	0.43877	0.4402	0.44155	0.44286	0.44349
100	0.41588	0.417	0.41917	0.42125	0.42325	0.42518	0.42702	0.42879	0.43049	0.43212	0.4329
320 K
CO2/C2H2=5/95	CO2/C2H2=10/90	CO2/C2H2=20/80	CO2/C2H2=30/70	CO2/C2H2=40/60	CO2/C2H2=50/50	CO2/C2H2=60/40	CO2/C2H2=70/30	CO2/C2H2=80/20	CO2/C2H2=90/10	CO2/C2H2=95/5
P (kPa)	IAST CO2/C2H2 selectivity	IAST CO2/C2H2 selectivity	IAST CO2/C2H2 selectivity	IAST CO2/C2H2 selectivity	IAST CO2/C2H2 selectivity	IAST CO2/C2H2 selectivity	IAST CO2/C2H2 selectivity	IAST CO2/C2H2 selectivity	IAST CO2/C2H2 selectivity	IAST CO2/C2H2 selectivity
1	0.3172	0.31573	0.31276	0.3097	0.30657	0.3034	0.30019	0.29699	0.29381	0.29069	0.28917
2	0.38375	0.38258	0.38008	0.37737	0.37441	0.37117	0.36761	0.36365	0.35923	0.35427	0.35154
3	0.41633	0.41585	0.41482	0.41369	0.41247	0.41112	0.40963	0.40797	0.40613	0.40404	0.40291
4	0.42595	0.42587	0.42568	0.42544	0.42515	0.42482	0.42443	0.42397	0.42345	0.42285	0.42252
5	0.42455	0.42472	0.42502	0.4253	0.42555	0.42576	0.42595	0.42609	0.42621	0.42628	0.42629
6	0.41856	0.41891	0.41957	0.42023	0.42085	0.42144	0.422	0.42253	0.42304	0.42351	0.42374
7	0.41096	0.41145	0.41241	0.41335	0.41426	0.41515	0.41601	0.41684	0.41763	0.41841	0.41878
8	0.40306	0.40367	0.40487	0.40604	0.40719	0.40832	0.40941	0.41048	0.41152	0.41253	0.41302
9	0.3954	0.3961	0.3975	0.39887	0.40022	0.40154	0.40284	0.4041	0.40534	0.40655	0.40714
10	0.38817	0.38896	0.39052	0.39205	0.39357	0.39506	0.39653	0.39796	0.39937	0.40075	0.40143
20	0.33698	0.33826	0.34081	0.34336	0.34587	0.34838	0.35087	0.35334	0.35579	0.35822	0.35942
30	0.30392	0.30566	0.3091	0.3125	0.31587	0.31919	0.32248	0.32572	0.32894	0.33211	0.33369
40	0.27714	0.27941	0.28387	0.28825	0.29253	0.29674	0.30088	0.30493	0.30891	0.31283	0.31476
50	0.25327	0.25615	0.26177	0.26724	0.27255	0.27772	0.28275	0.28765	0.29244	0.29712	0.29941
60	0.23097	0.23453	0.24147	0.24814	0.25457	0.26077	0.26677	0.27257	0.27819	0.28364	0.2863
70	0.20984	0.2141	0.22237	0.23032	0.23794	0.24525	0.25226	0.25899	0.26547	0.27171	0.27475
80	0.19007	0.1949	0.20438	0.21355	0.22236	0.2308	0.23885	0.24654	0.2539	0.26094	0.26436
90	0.17203	0.17725	0.18764	0.19784	0.20773	0.21724	0.22634	0.235	0.24324	0.2511	0.25489
100	0.15584	0.1613	0.17231	0.18328	0.19408	0.20455	0.21462	0.22423	0.23335	0.24201	0.24617
340 K
CO2/C2H2=5/95	CO2/C2H2=10/90	CO2/C2H2=20/80	CO2/C2H2=30/70	CO2/C2H2=40/60	CO2/C2H2=50/50	CO2/C2H2=60/40	CO2/C2H2=70/30	CO2/C2H2=80/20	CO2/C2H2=90/10	CO2/C2H2=95/5
P (kPa)	IAST CO2/C2H2 selectivity	IAST CO2/C2H2 selectivity	IAST CO2/C2H2 selectivity	IAST CO2/C2H2 selectivity	IAST CO2/C2H2 selectivity	IAST CO2/C2H2 selectivity	IAST CO2/C2H2 selectivity	IAST CO2/C2H2 selectivity	IAST CO2/C2H2 selectivity	IAST CO2/C2H2 selectivity
1	0.10392	0.1028	0.10041	0.09781	0.09494	0.09172	0.08806	0.08377	0.07853	0.07164	0.067
2	0.12399	0.12274	0.12011	0.11723	0.11406	0.11051	0.10647	0.10176	0.09606	0.08866	0.08384
3	0.13712	0.13583	0.13309	0.13009	0.12678	0.12308	0.11887	0.11398	0.10806	0.10049	0.09562
4	0.14701	0.14569	0.14291	0.13986	0.13649	0.13272	0.12843	0.12344	0.11744	0.1098	0.10494
5	0.15493	0.15362	0.15082	0.14776	0.14437	0.14058	0.13625	0.13123	0.12521	0.11756	0.11274
6	0.16153	0.16023	0.15745	0.1544	0.15102	0.14722	0.14291	0.13789	0.13187	0.12426	0.1195
7	0.16714	0.16586	0.16312	0.16009	0.15675	0.15298	0.14869	0.14369	0.1377	0.13017	0.12547
8	0.17199	0.17074	0.16804	0.16507	0.16176	0.15804	0.15379	0.14885	0.14291	0.13545	0.13083
9	0.17623	0.175	0.17238	0.16946	0.16622	0.16255	0.15836	0.15346	0.1476	0.14025	0.1357
10	0.17996	0.17877	0.17622	0.17337	0.17019	0.16659	0.16247	0.15765	0.15187	0.14462	0.14015
20	0.20028	0.19965	0.19818	0.1964	0.19426	0.1917	0.18863	0.18489	0.18028	0.17443	0.17082
30	0.20407	0.20405	0.20392	0.20355	0.20285	0.20172	0.20009	0.19781	0.1947	0.19048	0.18779
40	0.20286	0.20324	0.20372	0.20394	0.20405	0.20405	0.20381	0.20308	0.20161	0.19913	0.19737
50	0.1961	0.19756	0.20003	0.20188	0.2031	0.20373	0.20397	0.20407	0.2039	0.20303	0.20218
60	0.18435	0.18688	0.19153	0.19553	0.19881	0.20131	0.20294	0.20374	0.204	0.20405	0.20389
70	0.1702	0.17364	0.18016	0.18611	0.19137	0.19587	0.19945	0.20201	0.20344	0.20396	0.20404
80	0.15549	0.15962	0.16763	0.17519	0.18216	0.18842	0.19384	0.19825	0.20147	0.20333	0.20375
90	0.14125	0.14586	0.15497	0.1638	0.17218	0.17995	0.18695	0.19303	0.19798	0.20156	0.20274
100	0.12804	0.13293	0.14279	0.15257	0.16207	0.1711	0.17946	0.18697	0.19345	0.19864	0.20064
360 K
CO2/C2H2=5/95	CO2/C2H2=10/90	CO2/C2H2=20/80	CO2/C2H2=30/70	CO2/C2H2=40/60	CO2/C2H2=50/50	CO2/C2H2=60/40	CO2/C2H2=70/30	CO2/C2H2=80/20	CO2/C2H2=90/10	CO2/C2H2=95/5
P (kPa)	IAST CO2/C2H2 selectivity	IAST CO2/C2H2 selectivity	IAST CO2/C2H2 selectivity	IAST CO2/C2H2 selectivity	IAST CO2/C2H2 selectivity	IAST CO2/C2H2 selectivity	IAST CO2/C2H2 selectivity	IAST CO2/C2H2 selectivity	IAST CO2/C2H2 selectivity	IAST CO2/C2H2 selectivity
1	0.09666	0.09546	0.09291	0.09012	0.087	0.0835	0.07949	0.07475	0.06888	0.06098	0.05552
2	0.11689	0.11567	0.11304	0.11012	0.10685	0.10313	0.09883	0.09372	0.08739	0.07894	0.07321
3	0.12893	0.12779	0.12529	0.1225	0.11933	0.11568	0.11143	0.10633	0.09997	0.09149	0.08581
4	0.13695	0.13593	0.13367	0.13109	0.12813	0.12469	0.12062	0.1157	0.10951	0.10123	0.09571
5	0.14254	0.14164	0.13965	0.13734	0.13466	0.13148	0.12767	0.12301	0.1171	0.10914	0.10385
6	0.14646	0.14571	0.144	0.14199	0.1396	0.13672	0.13322	0.12887	0.12329	0.11572	0.11069
7	0.14924	0.14862	0.14719	0.14547	0.14338	0.14082	0.13764	0.13363	0.12842	0.12129	0.11652
8	0.15118	0.15068	0.14952	0.14808	0.14629	0.14404	0.14119	0.13753	0.13271	0.12603	0.12154
9	0.15252	0.15213	0.15121	0.15003	0.14852	0.14657	0.14405	0.14075	0.13631	0.13009	0.12589
10	0.15343	0.15314	0.15243	0.15148	0.15022	0.14856	0.14636	0.1434	0.13936	0.13359	0.12967
20	0.15442	0.15456	0.15476	0.15487	0.15488	0.15476	0.15446	0.15387	0.15274	0.15065	0.14901
30	0.14935	0.1502	0.15167	0.15284	0.15373	0.15434	0.15471	0.15488	0.1548	0.15434	0.15384
40	0.13849	0.1404	0.14391	0.14694	0.14948	0.15152	0.15304	0.15407	0.15467	0.15488	0.15484
50	0.12396	0.12693	0.13256	0.13769	0.14224	0.14613	0.14934	0.15179	0.1535	0.1545	0.15476
60	0.10823	0.11204	0.11946	0.12648	0.13297	0.1388	0.14385	0.14801	0.15121	0.15338	0.15409
70	0.09296	0.09732	0.10605	0.11459	0.12274	0.13031	0.13714	0.14305	0.14789	0.15149	0.15281
80	0.07906	0.08371	0.09322	0.10284	0.1123	0.12137	0.12979	0.13734	0.14379	0.14891	0.15091
90	0.06688	0.07157	0.08143	0.09173	0.10216	0.11242	0.1222	0.13122	0.13918	0.1458	0.14851
100	0.05645	0.06103	0.07088	0.08149	0.09256	0.10375	0.11467	0.12497	0.1343	0.14232	0.14572
