# Supplementary material for: Switching molecular recognition selectivities by temperature in a diffusion-regulatory porous material
Source: Nat Commun. 2024 Jan 2;15:144. doi: 10.1038/s41467-023-44424-3 (PMC10761840; doi:10.1038/s41467-023-44424-3)
Supplement: Supplementary file 3 — source data [file 41467_2023_44424_MOESM3_ESM.zip › Figure S17.xlsx]

## Sheet: Sheet1
CO2
200 K			220 K			240 K			260 K			280 K			300 K			320 K			340 K			360 K
P/P0	Uptake (mL g-1)	Ds/R2 (s-1)	P/P0	Uptake (mL g-1)	Ds/R2 (s-1)	P/P0	Uptake (mL g-1)	Ds/R2 (s-1)	P/P0	Uptake (mL g-1)	Ds/R2 (s-1)	P/P0	Uptake (mL g-1)	Ds/R2 (s-1)	P/P0	Uptake (mL g-1)	Ds/R2 (s-1)	P/P0	Uptake (mL g-1)	Ds/R2 (s-1)	P/P0	Uptake (mL g-1)	Ds/R2 (s-1)	P/P0	Uptake (mL g-1)	Ds/R2 (s-1)
0.02048	5.19017	0.000571172	0.01472	5.73463	0.000591471	0.01582	4.71947	0.000486933	0.01009	1.98647	0.000579891	0.0101	0.8797	0.00184	9.96182e-05	0.000135	0.0024	0.000116523	0.000125	0.00403	0.000100071	0.00518	0.00219	0.000104138	0.00324	0.00453
0.03815	5.9516	0.000670706	0.03073	6.63277	0.000651641	0.03236	5.66999	0.000686844	0.01687	2.88231	0.00068823	0.01661	1.36947	0.00197	0.01009	0.37782	0.00241	0.01011	0.12268	0.00413	0.0101	0.18421	0.00228	0.01009	0.07644	0.00464
0.0518	6.55475	0.000754019	0.04469	7.61231	0.000812387	0.04636	6.81604	0.000846604	0.03447	4.36746	0.000785053	0.03429	2.36222	0.00209	0.01812	0.73977	0.00245	0.017	0.21448	0.00421	0.01836	0.36771	0.00234	0.01845	0.20818	0.00473
0.06552	7.07436	0.000938463	0.05854	8.41379	0.000942157	0.06039	8.11758	0.00101	0.04817	5.80242	0.000886915	0.04836	3.29701	0.00221	0.03594	1.33816	0.00249	0.03471	0.33199	0.00439	0.03628	0.84872	0.0025	0.03652	0.21582	0.00495
0.08933	7.88621	0.00109	0.08246	9.49087	0.00108	0.0834	9.24566	0.00131	0.06189	6.7865	0.00107	0.06261	3.99586	0.00244	0.05005	2.06729	0.00253	0.04998	0.75177	0.00454	0.05078	1.29682	0.00266	0.05098	0.47954	0.00513
0.1094	8.51446	0.00125	0.10214	10.7932	0.00132	0.10424	10.4078	0.00158	0.08608	8.2106	0.00124	0.08598	4.96698	0.00264	0.06449	2.57381	0.00261	0.06479	0.88692	0.00471	0.06556	1.31716	0.00282	0.06636	0.51752	0.00534
0.12991	9.25241	0.00152	0.12199	11.6695	0.00155	0.1251	11.584	0.00186	0.10673	9.49956	0.00143	0.10756	5.95028	0.00287	0.08917	3.41978	0.00269	0.0895	0.98776	0.00501	0.08958	1.71766	0.00311	0.09104	0.76938	0.00571
0.15996	10.0647	0.00177	0.15236	12.9772	0.00178	0.15562	13.0397	0.00229	0.12765	10.8073	0.00173	0.1285	6.98388	0.00324	0.11053	4.10331	0.00279	0.11104	1.14042	0.00529	0.11177	2.10462	0.0034	0.11321	1.0144	0.00608
0.18648	10.8008	0.00215	0.17951	14.2244	0.00214	0.18256	14.5873	0.0027	0.15774	12.2643	0.00202	0.15901	8.05625	0.00361	0.14188	4.88118	0.00296	0.14334	1.63269	0.00575	0.14372	2.69682	0.00388	0.14465	1.3848	0.00666
0.21325	11.3684	0.00251	0.20648	15.2662	0.00249	0.20963	15.8417	0.00314	0.18516	13.8331	0.00235	0.18723	9.01415	0.00402	0.17044	5.58221	0.00315	0.17177	2.26906	0.00621	0.17204	3.01375	0.00436	0.17355	1.64974	0.00727
0.24042	11.9279	0.00289	0.23331	16.2915	0.00287	0.23673	17.2012	0.00361	0.21265	15.1805	0.0027	0.21494	10.0078	0.00447	0.19824	6.27121	0.00337	0.20039	2.61505	0.00671	0.20114	3.76288	0.00492	0.20195	1.95886	0.00796
0.26739	12.7109	0.00328	0.26015	17.2519	0.00327	0.26351	18.3342	0.00411	0.24008	16.4403	0.00309	0.24312	11.052	0.00496	0.22629	6.95531	0.00365	0.22889	3.0185	0.00727	0.22936	4.06235	0.00555	0.23091	2.0594	0.00874
0.29384	13.2914	0.00369	0.28753	18.276	0.00369	0.29102	19.4209	0.00462	0.26741	17.677	0.00352	0.27069	11.7329	0.00552	0.2542	7.65207	0.00399	0.2572	3.36893	0.00788	0.2582	4.34823	0.00626	0.25979	2.13828	0.00964
0.32048	13.9466	0.00411	0.31379	19.1798	0.00415	0.3179	20.5431	0.00517	0.29514	18.9907	0.00399	0.29911	12.7366	0.0061	0.28237	8.25165	0.0044	0.28636	3.87367	0.00856	0.28661	4.78401	0.00709	0.28852	2.2947	0.01064
0.34756	14.5146	0.00456	0.34023	20.0837	0.00463	0.34526	21.7037	0.00576	0.32226	20.1017	0.00451	0.32701	13.618	0.00675	0.31038	8.97885	0.0049	0.31481	4.45129	0.00931	0.31581	5.24766	0.00801	0.3177	2.60674	0.0118
0.37417	15.2482	0.00501	0.36798	21.0497	0.00516	0.37223	22.8666	0.00638	0.35033	21.4081	0.00508	0.3551	14.3303	0.0075	0.33823	9.54079	0.00549	0.3435	4.56743	0.01013	0.3436	5.42451	0.00907	0.34706	2.75944	0.01313
0.40066	15.829	0.0055	0.39413	21.984	0.0057	0.39943	23.9193	0.00703	0.37748	22.5709	0.0057	0.38334	15.2012	0.00827	0.36677	10.1944	0.00621	0.37222	5.11756	0.01106	0.37217	5.65656	0.01027	0.37585	2.948	0.0146
0.42785	16.3622	0.00601	0.42157	22.827	0.00629	0.42703	24.9971	0.00774	0.40501	23.8667	0.0064	0.4112	16.0609	0.00915	0.39453	10.7261	0.00706	0.40024	5.40704	0.01207	0.40098	5.95753	0.0116	0.4045	3.03444	0.01627
0.45416	17.1259	0.00654	0.44882	23.568	0.00691	0.4538	26.4233	0.00846	0.43224	25.0025	0.00714	0.43932	16.8456	0.01011	0.42316	11.2403	0.00807	0.42922	5.60971	0.01321	0.42984	6.52687	0.01317	0.43386	3.34744	0.0182
0.48099	17.589	0.0071	0.47628	24.546	0.00758	0.48106	27.241	0.00924	0.45997	26.0076	0.00796	0.46713	17.7204	0.01116	0.45108	11.7687	0.00924	0.45796	5.9215	0.01444	0.45911	6.57178	0.01494	0.46278	3.38506	0.02037
0.50837	18.509	0.00768	0.50376	25.4089	0.00829	0.50796	28.2601	0.01009	0.48743	27.1486	0.00885	0.49517	18.3864	0.0123	0.47915	12.2394	0.01061	0.48651	6.41257	0.01582	0.488	6.86651	0.01694	0.492	3.7374	0.02285
0.53474	18.9931	0.00829	0.53109	26.1092	0.00904	0.53546	29.3731	0.01095	0.51446	28.2447	0.00984	0.52321	19.203	0.01353	0.5078	12.8246	0.0122	0.5152	6.60801	0.01736	0.51678	7.29274	0.01922	0.52127	3.8497	0.02568
0.56165	19.6529	0.00892	0.55797	27.2779	0.00985	0.56224	30.1973	0.01188	0.54214	29.1316	0.01089	0.55062	19.8587	0.01484	0.53643	13.3541	0.01396	0.54366	6.87665	0.01908	0.5457	7.60267	0.02179	0.55053	4.0064	0.02889
0.58881	20.1385	0.00957	0.58537	28.1827	0.01071	0.58979	31.1444	0.01288	0.56955	30.3269	0.01208	0.57872	20.557	0.01627	0.56444	13.8599	0.01599	0.57226	7.10378	0.02093	0.57417	7.6082	0.02473	0.57961	4.24406	0.03251
0.61549	20.6973	0.01027	0.61192	28.9373	0.01163	0.61709	32.1028	0.01392	0.59727	31.2483	0.01336	0.60666	21.25	0.01776	0.59301	14.2641	0.01822	0.60112	7.51537	0.02303	0.6031	7.91305	0.02811	0.60864	4.3143	0.03661
0.6424	21.2634	0.01098	0.63869	29.7807	0.01261	0.64363	33.0825	0.01503	0.62463	32.3674	0.01471	0.63487	21.8182	0.01936	0.62162	14.6613	0.02067	0.62972	7.77459	0.02535	0.63168	8.02554	0.03192	0.63758	4.53406	0.04126
0.66904	21.7832	0.01174	0.6655	30.5752	0.01366	0.67086	34.0745	0.0162	0.65239	33.4132	0.01622	0.66252	22.8044	0.02107	0.64926	15.1187	0.02325	0.65801	8.08004	0.02783	0.66082	8.25356	0.03619	0.66622	4.57256	0.04647
0.69605	22.3849	0.01253	0.69288	31.4775	0.01477	0.69844	34.9068	0.01745	0.67979	34.4645	0.01789	0.69092	23.328	0.02292	0.67725	15.4789	0.02602	0.68702	8.40142	0.0306	0.68996	8.35352	0.04118	0.69534	4.7956	0.05248
0.72244	23.0159	0.01334	0.71985	32.1716	0.01597	0.72582	36.1227	0.01874	0.70776	35.3067	0.01968	0.71895	23.8018	0.02484	0.70572	15.906	0.02883	0.71492	8.79747	0.03372	0.71845	8.43322	0.04663	0.72408	4.9972	0.05921
0.7489	23.4048	0.0142	0.74673	33.0371	0.01725	0.75285	36.8587	0.02012	0.73557	36.2617	0.0216	0.74728	24.4551	0.02685	0.73443	16.2784	0.03169	0.74321	9.20227	0.03721	0.74738	8.76855	0.05289	0.75313	5.02038	0.06692
0.77635	24.0489	0.01507	0.77407	33.8039	0.01864	0.78034	37.8189	0.02163	0.76387	37.0943	0.02372	0.77566	24.9232	0.02899	0.76278	16.713	0.03452	0.77116	9.50419	0.04102	0.77571	9.17192	0.05992	0.78197	4.98776	0.07561
0.80253	24.2408	0.01601	0.80105	34.9041	0.02009	0.80745	38.7854	0.02315	0.7916	37.9136	0.02597	0.80334	25.2866	0.03118	0.79113	16.9989	0.03718	0.79989	9.84467	0.04523	0.80483	9.28963	0.06811	0.81082	5.24986	0.08547
0.82967	24.8385	0.01697	0.82814	35.7154	0.02162	0.83458	40.0135	0.02483	0.81906	38.6671	0.0284	0.83167	25.9084	0.03346	0.81918	17.4548	0.03975	0.82813	10.298	0.04984	0.83318	9.2392	0.07727	0.8401	5.31318	0.09683
0.88637	25.6152	0.01909	0.88511	36.5581	0.0252	0.89155	40.9057	0.02866	0.87727	39.516	0.03412	0.88992	26.4449	0.03846	0.87783	18.0427	0.04443	0.88709	10.8153	0.06111	0.89232	9.5914	0.10056	0.89922	5.44472	0.1247
0.93306	26.3809	0.02105	0.93232	37.5562	0.02853	0.93913	41.9294	0.03219	0.92513	40.4524	0.03957	0.93827	27.0887	0.04273	0.92653	18.5937	0.04759	0.93611	11.3442	0.07244	0.94246	9.73458	0.12521	0.94954	5.7803	0.15479
C2H2
200 K			220 K			240 K			260 K			280 K			300 K			320 K			340 K			360 K
P/P0	Uptake (mL g-1)	Ds/R2 (s-1)	P/P0	Uptake (mL g-1)	Ds/R2 (s-1)	P/P0	Uptake (mL g-1)	Ds/R2 (s-1)	P/P0	Uptake (mL g-1)	Ds/R2 (s-1)	P/P0	Uptake (mL g-1)	Ds/R2 (s-1)	P/P0	Uptake (mL g-1)	Ds/R2 (s-1)	P/P0	Uptake (mL g-1)	Ds/R2 (s-1)	P/P0	Uptake (mL g-1)	Ds/R2 (s-1)	P/P0	Uptake (mL g-1)	Ds/R2 (s-1)
0.01575	1.67432	0.000192703	0.01709	1.54112	0.000415104	0.01008	1.54313	0.000415104	0.0101	1.08132	0.000889182	0.0101	0.82515	0.000348378	9.92049e-05	0.00177	0.000879702	0.000100098	-0.000583529	0.000850307	0.000123923	0.00325	0.000660526	9.98982e-05	-0.000918	0.000402406
0.03321	2.04628	0.000219415	0.03448	1.96117	0.000426865	0.01618	1.88085	0.000426865	0.01732	1.32012	0.000899618	0.01658	1.17275	0.00035541	0.01009	0.58918	0.000900985	0.0101	0.37856	0.000855191	0.01011	0.39833	0.000662938	0.01009	0.35023	0.000450954
0.04722	2.38383	0.000241905	0.04874	2.33583	0.000435212	0.03422	2.52687	0.000435212	0.03502	1.92957	0.00090849	0.03501	1.5048	0.000376813	0.01671	0.6532	0.000916299	0.01699	0.65489	0.000858629	0.0171	0.50244	0.000670831	0.0183	0.56807	0.000493846
0.06056	2.70149	0.000264196	0.06272	2.60337	0.000458485	0.04848	3.06493	0.000458485	0.04948	2.50832	0.000928711	0.04965	2.19931	0.000395392	0.03494	1.36307	0.000958335	0.03538	1.08328	0.000868972	0.03545	0.75586	0.000677982	0.03609	0.79679	0.000538818
0.08435	3.04503	0.000306242	0.08646	2.95641	0.00047835	0.06295	3.42988	0.00047835	0.06376	2.94062	0.000946818	0.06329	2.68134	0.000414049	0.0496	2.08177	0.000995028	0.05022	1.68917	0.000878333	0.05057	1.42358	0.000686157	0.05106	1.48505	0.000622275
0.10458	3.31074	0.000344424	0.10701	3.35104	0.000499026	0.08639	3.98465	0.000499026	0.0881	3.35943	0.000965874	0.08748	3.00445	0.000450646	0.06432	2.41533	0.00103	0.06489	2.12668	0.000888766	0.0655	2.00331	0.000701706	0.06594	1.78061	0.000702397
0.12461	3.61091	0.000384534	0.12826	3.71576	0.000534675	0.10747	4.31225	0.000534675	0.10946	3.96253	0.001	0.10926	3.73097	0.000487842	0.08838	2.99697	0.0011	0.08858	2.6518	0.000908377	0.09004	2.55231	0.000718542	0.09083	2.32937	0.000793848
0.15555	3.91662	0.000451368	0.15906	4.08989	0.000570825	0.12888	4.69388	0.000570825	0.13073	4.44937	0.00103	0.1303	4.59612	0.000528039	0.11	3.67002	0.00116	0.11079	3.24397	0.000929108	0.11168	3.38986	0.000738973	0.11288	2.78327	0.000943632
0.18216	4.30903	0.0005139	0.18641	4.36714	0.000627457	0.15936	5.3742	0.000627457	0.16167	5.07557	0.00109	0.16149	5.12797	0.00059637	0.14114	4.50607	0.00127	0.14249	4.02379	0.000965189	0.14321	4.155	0.00077515	0.14431	3.51825	0.0011
0.20972	4.55036	0.000583973	0.2136	4.74525	0.000683781	0.18711	5.85048	0.000683781	0.18962	5.54709	0.00114	0.18909	5.78301	0.000666672	0.16944	5.47135	0.00137	0.17094	4.96077	0.00101	0.1715	5.17453	0.000817111	0.17336	4.20526	0.00127
0.23707	4.8581	0.000659275	0.24162	5.12749	0.000745956	0.21475	6.40815	0.000745956	0.21783	6.03156	0.0012	0.2177	6.1236	0.000750768	0.19736	6.084	0.00148	0.19941	5.87514	0.00105	0.20038	6.07283	0.000869728	0.20231	4.59262	0.00147
0.26445	5.16961	0.000740816	0.26901	5.51551	0.000814804	0.24257	6.88397	0.000814804	0.2457	6.70527	0.00127	0.24599	6.78323	0.000846626	0.2259	6.87458	0.00161	0.228	6.63977	0.00112	0.22873	6.83775	0.000936359	0.23152	5.49474	0.00169
0.29116	5.46241	0.000826716	0.2968	5.8528	0.000889213	0.27003	7.28727	0.000889213	0.27323	7.22473	0.00134	0.27358	7.61058	0.000953866	0.25375	7.62108	0.00175	0.25604	7.44602	0.00119	0.25759	7.88089	0.00102	0.25964	5.97955	0.00195
0.31806	5.81775	0.000920021	0.32395	6.36758	0.000970495	0.29774	7.79683	0.000970495	0.30145	7.7683	0.00143	0.30212	8.0667	0.00108	0.28241	8.4332	0.00189	0.28388	8.60472	0.00128	0.28536	8.74406	0.00112	0.28888	6.63823	0.00224
0.34518	5.96056	0.00102	0.35133	6.69383	0.00106	0.32571	8.35178	0.00106	0.32964	8.36061	0.00152	0.33019	8.90222	0.00122	0.31042	9.25853	0.00206	0.31265	9.43305	0.00139	0.31402	9.42467	0.00126	0.31718	7.16897	0.00256
0.37211	6.20145	0.00113	0.37903	7.17735	0.00116	0.35314	8.73993	0.00116	0.35709	8.86572	0.00163	0.35832	9.60238	0.00139	0.33875	9.95755	0.00224	0.34131	10.7775	0.00152	0.3424	10.2974	0.00142	0.34615	8.13436	0.00293
0.39843	6.47082	0.00124	0.40602	7.35716	0.00127	0.38077	9.12803	0.00127	0.38517	9.37911	0.00174	0.38664	10.2521	0.00157	0.36733	10.9357	0.00245	0.36908	11.8211	0.00168	0.37169	11.0602	0.00162	0.37484	8.61417	0.00335
0.42558	6.67444	0.00137	0.43338	7.72803	0.0014	0.40852	9.6636	0.0014	0.41293	9.87063	0.00187	0.41518	10.9053	0.00178	0.39563	11.675	0.00268	0.39757	12.7284	0.00188	0.40046	11.9034	0.00188	0.40396	9.13832	0.00381
0.45307	6.92453	0.00151	0.46111	8.06357	0.00153	0.43602	9.88535	0.00153	0.44126	10.3986	0.00202	0.4426	11.6115	0.00201	0.4241	12.4788	0.00292	0.42584	13.9043	0.00212	0.42858	12.8397	0.00219	0.43272	9.61772	0.00435
0.4802	7.21217	0.00165	0.48863	8.3632	0.00168	0.46369	10.2538	0.00168	0.4686	10.9382	0.00219	0.47117	12.2362	0.00227	0.45216	13.3196	0.0032	0.45444	14.9149	0.00241	0.45759	13.6526	0.00258	0.46216	10.4888	0.00495
0.50726	7.51952	0.00181	0.51641	8.69539	0.00185	0.49146	10.657	0.00185	0.49693	11.437	0.00237	0.49929	13.0366	0.00256	0.48018	13.9747	0.00349	0.48307	15.9601	0.00275	0.48542	14.5909	0.00306	0.49116	10.8549	0.00563
0.53467	7.84609	0.00198	0.54384	8.99683	0.00202	0.51888	10.9664	0.00202	0.52515	11.9714	0.00257	0.52714	13.5748	0.00287	0.50866	14.8899	0.00383	0.51114	17.3115	0.00316	0.51462	15.6546	0.00363	0.51968	11.6319	0.00639
0.56137	7.98225	0.00215	0.57075	9.27486	0.00223	0.5466	11.4253	0.00223	0.55286	12.4211	0.0028	0.55584	14.2511	0.00322	0.53693	15.7396	0.0042	0.54014	18.7639	0.00366	0.54341	16.3113	0.00433	0.54851	12.0083	0.00722
0.5888	8.21515	0.00235	0.59817	9.62228	0.00244	0.57387	11.7258	0.00244	0.58049	13.0937	0.00305	0.58389	14.8004	0.00359	0.56544	16.5586	0.00461	0.56796	19.941	0.00425	0.5718	16.8648	0.00516	0.57774	12.762	0.00816
0.61601	8.24014	0.00255	0.62531	9.83058	0.00269	0.60154	12.1174	0.00269	0.60862	13.6235	0.00334	0.61224	15.491	0.00399	0.5937	17.3838	0.00506	0.59651	20.9329	0.00494	0.60069	17.6692	0.00615	0.60672	13.3048	0.0092
0.6427	8.5711	0.00277	0.65281	10.0588	0.00295	0.6296	12.4685	0.00295	0.63648	14.0788	0.00365	0.6404	16.1915	0.00441	0.62163	18.2946	0.00555	0.62462	22.2422	0.00573	0.62937	18.6441	0.00731	0.6356	13.6358	0.01038
0.66966	9.0226	0.00299	0.68052	10.4103	0.00324	0.65718	12.7611	0.00324	0.66439	14.6055	0.00401	0.66852	16.9514	0.00485	0.64981	19.1985	0.00609	0.65261	23.1103	0.00666	0.65784	19.3701	0.00863	0.66466	14.0781	0.01168
0.69675	9.12391	0.00323	0.70749	10.6334	0.00357	0.6852	13.2822	0.00357	0.69257	15.0101	0.00441	0.69631	17.5504	0.00531	0.67735	20.0662	0.0067	0.68123	24.8081	0.0077	0.68659	20.1236	0.01013	0.69392	14.5253	0.01309
0.72438	9.63166	0.0035	0.73552	10.8753	0.00393	0.71277	13.3078	0.00393	0.72005	15.4212	0.00485	0.7245	18.3832	0.00577	0.70568	20.9846	0.00736	0.70981	25.7798	0.0089	0.71512	20.9707	0.01176	0.7225	15.464	0.01469
0.75079	9.69376	0.00376	0.76254	11.0718	0.00431	0.7407	13.801	0.00431	0.74745	15.9172	0.00534	0.75306	18.9329	0.00625	0.73417	21.8323	0.00807	0.73771	26.6085	0.01026	0.74321	21.8487	0.01353	0.75143	15.3263	0.01638
0.77845	10.055	0.00405	0.79032	11.3565	0.00475	0.76834	14.1889	0.00475	0.77544	16.4752	0.00588	0.78066	19.5292	0.00672	0.7625	22.5374	0.00888	0.76647	27.7427	0.01174	0.77193	22.7557	0.01537	0.77984	15.9927	0.01828
0.80565	10.2154	0.00435	0.81723	11.6594	0.00522	0.79631	14.4093	0.00522	0.80359	16.8068	0.0065	0.80921	20.263	0.00719	0.79084	23.6206	0.00978	0.79449	29.0653	0.01335	0.80082	23.8262	0.01727	0.80923	16.2985	0.02027
0.83339	10.3788	0.00467	0.87524	11.8537	0.00576	0.82412	14.7177	0.00576	0.83135	17.406	0.00719	0.83743	20.801	0.00804	0.81845	24.4978	0.01074	0.82316	30.0892	0.01501	0.82907	24.2992	0.01914	0.83835	17.0131	0.02188
0.89048	10.7269	0.00538	0.92301	12.0557	0.007	0.88169	14.9399	0.007	0.88924	18.047	0.00885	0.89511	21.5233	0.01012	0.87657	25.3514	0.01306	0.88109	31.3092	0.01868	0.88736	25.2148	0.02277	0.89732	17.67	0.02554
0.93765	10.9619	0.00601	0.97099	12.3457	0.00829	0.92949	15.2244	0.00829	0.93782	18.4627	0.01059	0.94457	22.4233	0.01189	0.92603	26.2705	0.01545	0.93084	32.9683	0.02183	0.93736	26.2057	0.02534	0.94754	18.3246	0.03042
