# Supplementary material for: Switching molecular recognition selectivities by temperature in a diffusion-regulatory porous material
Source: Nat Commun. 2024 Jan 2;15:144. doi: 10.1038/s41467-023-44424-3 (PMC10761840; doi:10.1038/s41467-023-44424-3)
Supplement: Supplementary file 3 — source data [file 41467_2023_44424_MOESM3_ESM.zip › Figure S18.xlsx]

## Sheet: Sheet1
CO2 adsorption		CO2 desorption				in-situ PXRD
P/P0	CO2 uptake (cm3 g-1)	P/P0	CO2 uptake (cm3 g-1)			2θ (degree)	Intensity	Intensity	Intensity	Intensity	Intensity	Intensity
0.000101405	0.04878	0.83144	26.5084			5	0.09901	1.21696	2.2151	3.21019	4.14935	5.20657
0.01005	3.77809	0.78059	26.835			5.01	0.09075	1.20606	2.20334	3.20408	4.14406	5.19739
0.02048	5.19017	0.72897	26.8788			5.02	0.08365	1.19957	2.20018	3.20662	4.13796	5.19601
0.0518	6.55475	0.67961	27.0489			5.03	0.07859	1.19754	2.19802	3.20034	4.12807	5.19324
0.08933	7.88621	0.63442	27.0448			5.04	0.06978	1.18971	2.19294	3.19735	4.12648	5.18282
0.12991	9.25241	0.58282	27.1083			5.05	0.06807	1.18915	2.19055	3.19453	4.12079	5.18281
0.18648	10.8008	0.53408	27.0071			5.06	0.06975	1.19049	2.18947	3.19885	4.11879	5.18845
0.24042	11.9279	0.48538	26.9206			5.07	0.07108	1.19346	2.19088	3.20448	4.12105	5.18986
0.29384	13.2914	0.4378	26.8424			5.08	0.06857	1.1848	2.18742	3.19889	4.11218	5.18469
0.34756	14.5146	0.39179	26.7177			5.09	0.06779	1.18266	2.18395	3.19351	4.11296	5.18018
0.40066	15.829	0.34345	26.443			5.1	0.06865	1.18299	2.18456	3.19611	4.11414	5.18195
0.45416	17.1259	0.29552	26.3603			5.11	0.07257	1.18294	2.18269	3.1985	4.11681	5.18539
0.50837	18.509	0.24959	26.1187			5.12	0.07127	1.17882	2.17915	3.19961	4.12133	5.18351
0.56165	19.6529	0.21266	25.41			5.13	0.07186	1.17804	2.17933	3.19835	4.1221	5.18547
0.61549	20.6973	0.1721	25.1975			5.14	0.07715	1.18241	2.17863	3.19493	4.12301	5.18936
0.66904	21.7832	0.13162	24.3892			5.15	0.07809	1.18178	2.17336	3.1903	4.12248	5.18476
0.72244	23.0159	0.09215	23.6617			5.16	0.07443	1.17691	2.16638	3.18306	4.11508	5.17734
0.77635	24.0489	0.05368	22.7784			5.17	0.06784	1.17046	2.16348	3.17443	4.10313	5.1723
0.82967	24.8385	0.01429	21.8584			5.18	0.06581	1.17078	2.16767	3.16901	4.09612	5.17106
0.88637	25.6152	8.93257e-06	19.6934			5.19	0.06508	1.17295	2.17187	3.16287	4.0844	5.17203
0.93306	26.3809					5.2	0.06921	1.17763	2.17237	3.16249	4.08359	5.17489
						5.21	0.0794	1.18678	2.17406	3.16809	4.09355	5.18403
						5.22	0.07881	1.18768	2.17694	3.16836	4.09779	5.18759
						5.23	0.07797	1.18748	2.17998	3.17328	4.10056	5.18935
						5.24	0.07987	1.18798	2.1807	3.18086	4.10812	5.18993
						5.25	0.0838	1.18966	2.17758	3.1829	4.11281	5.18978
						5.26	0.08851	1.19318	2.17543	3.18379	4.11838	5.1899
						5.27	0.0823	1.18598	2.17015	3.17936	4.11106	5.18326
						5.28	0.07288	1.17339	2.16902	3.18853	4.1152	5.17438
						5.29	0.0801	1.17785	2.16934	3.19548	4.12369	5.17664
						5.3	0.07938	1.17579	2.16692	3.19304	4.12281	5.17381
						5.31	0.07536	1.171	2.16257	3.19268	4.12503	5.16953
						5.32	0.06817	1.16395	2.16102	3.19059	4.12132	5.16342
						5.33	0.06319	1.15711	2.15908	3.1908	4.11891	5.15933
						5.34	0.06449	1.15981	2.15751	3.18612	4.11424	5.1618
						5.35	0.07313	1.1687	2.15658	3.17883	4.11051	5.16985
						5.36	0.07511	1.16714	2.15551	3.17663	4.10888	5.17175
						5.37	0.07898	1.17129	2.15721	3.17435	4.10699	5.17521
						5.38	0.07958	1.17145	2.1565	3.17169	4.10338	5.17625
						5.39	0.08287	1.17593	2.15827	3.17483	4.11004	5.17984
						5.4	0.08547	1.17997	2.16152	3.1739	4.11011	5.18162
						5.41	0.08212	1.17632	2.16533	3.17374	4.10657	5.17799
						5.42	0.08425	1.17953	2.16649	3.17018	4.10276	5.17976
						5.43	0.07994	1.1778	2.16265	3.16053	4.09339	5.17453
						5.44	0.08127	1.17714	2.16057	3.15769	4.0919	5.17307
						5.45	0.08224	1.17858	2.16197	3.15552	4.08746	5.17407
						5.46	0.0838	1.18093	2.16527	3.1588	4.08763	5.17763
						5.47	0.08282	1.17766	2.15802	3.15303	4.08153	5.17388
						5.48	0.07622	1.17205	2.15334	3.13865	4.06521	5.16451
						5.49	0.07448	1.1689	2.1523	3.13836	4.06808	5.15923
						5.5	0.07841	1.17277	2.15404	3.14635	4.07398	5.16325
						5.51	0.08086	1.17548	2.15582	3.14999	4.0742	5.16597
						5.52	0.08	1.17103	2.15024	3.14577	4.06765	5.16178
						5.53	0.08095	1.17032	2.14695	3.14412	4.06603	5.15996
						5.54	0.0887	1.17314	2.14401	3.15146	4.07562	5.16474
						5.55	0.09159	1.16907	2.13815	3.15592	4.08139	5.16472
						5.56	0.08812	1.16503	2.14043	3.15593	4.07988	5.16239
						5.57	0.08763	1.16245	2.13911	3.15444	4.07928	5.16256
						5.58	0.08461	1.1594	2.13536	3.15353	4.07914	5.16008
						5.59	0.08115	1.15686	2.13612	3.1555	4.07962	5.16032
						5.6	0.09709	1.17227	2.15521	3.17277	4.09597	5.17824
						5.61	0.08953	1.16947	2.1561	3.17383	4.09015	5.17752
						5.62	0.08843	1.16946	2.15513	3.17163	4.08018	5.18226
						5.63	0.08654	1.16699	2.15016	3.1673	4.07577	5.17928
						5.64	0.08374	1.16503	2.15066	3.16609	4.07513	5.17622
						5.65	0.08365	1.16398	2.15076	3.16523	4.07524	5.17444
						5.66	0.08327	1.16349	2.1497	3.16528	4.0767	5.17326
						5.67	0.08279	1.164	2.15011	3.16787	4.07775	5.17509
						5.68	0.08474	1.16488	2.148	3.16878	4.07823	5.17493
						5.69	0.08744	1.16858	2.14872	3.17042	4.08199	5.17596
						5.7	0.08629	1.16645	2.14788	3.16943	4.07968	5.17428
						5.71	0.09145	1.17157	2.1477	3.17287	4.08311	5.17927
						5.72	0.10002	1.17672	2.14749	3.17588	4.08688	5.18489
						5.73	0.10232	1.17602	2.14522	3.17435	4.087	5.18468
						5.74	0.09748	1.17054	2.13971	3.16413	4.08353	5.17658
						5.75	0.0926	1.16523	2.13636	3.15699	4.0806	5.16973
						5.76	0.10013	1.17003	2.13612	3.15783	4.0826	5.17501
						5.77	0.10249	1.1705	2.13866	3.15817	4.08301	5.178
						5.78	0.09809	1.16865	2.13971	3.15664	4.0815	5.17548
						5.79	0.09483	1.16875	2.14471	3.16094	4.0864	5.17419
						5.8	0.09467	1.16941	2.14915	3.16626	4.09311	5.17364
						5.81	0.09929	1.17304	2.14503	3.16818	4.0943	5.17684
						5.82	0.09749	1.16875	2.13736	3.1674	4.09364	5.17488
						5.83	0.09249	1.16368	2.13121	3.16463	4.09404	5.1686
						5.84	0.09437	1.16627	2.12882	3.15911	4.0911	5.1686
						5.85	0.09524	1.16667	2.12774	3.15074	4.08243	5.16821
						5.86	0.09015	1.16341	2.12255	3.14403	4.0719	5.16409
						5.87	0.09653	1.17076	2.12437	3.14639	4.07455	5.16928
						5.88	0.10044	1.17638	2.13058	3.15024	4.07613	5.17364
						5.89	0.1024	1.18242	2.13773	3.15525	4.07873	5.17669
						5.9	0.09764	1.1773	2.13587	3.15582	4.07799	5.17105
						5.91	0.09677	1.17575	2.13614	3.15597	4.0768	5.16973
						5.92	0.10133	1.18072	2.13686	3.15294	4.07279	5.17353
						5.93	0.09665	1.17563	2.13489	3.15138	4.07008	5.1703
						5.94	0.08878	1.17049	2.13644	3.14768	4.06764	5.16292
						5.95	0.0875	1.16964	2.13773	3.14397	4.0646	5.16293
						5.96	0.08835	1.16777	2.13712	3.14388	4.06238	5.16537
						5.97	0.08635	1.16305	2.13357	3.14672	4.06622	5.16312
						5.98	0.08592	1.16038	2.13168	3.15243	4.07485	5.16222
						5.99	0.08618	1.15916	2.1315	3.15637	4.08068	5.16144
						6	0.09139	1.16026	2.12986	3.156	4.08163	5.16344
						6.01	0.09561	1.16336	2.12677	3.15747	4.08605	5.16476
						6.02	0.096	1.16476	2.12346	3.1551	4.08379	5.16496
						6.03	0.10114	1.17125	2.1267	3.15359	4.08025	5.17088
						6.04	0.10324	1.17483	2.12969	3.1525	4.07605	5.1741
						6.05	0.10686	1.17881	2.13343	3.15344	4.07516	5.17615
						6.06	0.10892	1.18066	2.13029	3.15037	4.07097	5.17675
						6.07	0.108	1.17598	2.12683	3.14808	4.06535	5.17536
						6.08	0.10552	1.173	2.12951	3.14956	4.06566	5.1718
						6.09	0.10136	1.16995	2.13074	3.14715	4.06559	5.16417
						6.1	0.09773	1.16866	2.12981	3.14416	4.06562	5.15748
						6.11	0.08959	1.16247	2.12574	3.14019	4.06304	5.15098
						6.12	0.08425	1.15913	2.12577	3.13918	4.06363	5.14718
						6.13	0.08367	1.16083	2.12892	3.13663	4.05926	5.14834
						6.14	0.08418	1.16249	2.13105	3.13015	4.04711	5.15131
						6.15	0.08834	1.1633	2.12991	3.13152	4.04858	5.15649
						6.16	0.08875	1.16342	2.12855	3.13218	4.04828	5.15907
						6.17	0.0914	1.16391	2.12881	3.1374	4.05279	5.16294
						6.18	0.09003	1.16137	2.12858	3.13874	4.05354	5.1606
						6.19	0.09345	1.16425	2.1276	3.13512	4.04925	5.1618
						6.2	0.09188	1.15971	2.12605	3.13864	4.0546	5.15667
						6.21	0.09495	1.15644	2.12313	3.14972	4.06682	5.15608
						6.22	0.09763	1.15645	2.12336	3.15433	4.07187	5.15539
						6.23	0.10242	1.15875	2.12419	3.15164	4.06673	5.1588
						6.24	0.10537	1.15944	2.12006	3.14486	4.06085	5.15712
						6.25	0.09974	1.15452	2.11624	3.14439	4.06106	5.15292
						6.26	0.09644	1.15314	2.11482	3.14408	4.06047	5.15258
						6.27	0.09733	1.15752	2.1154	3.1376	4.05699	5.1554
						6.28	0.09798	1.16089	2.11732	3.13574	4.05514	5.15968
						6.29	0.10495	1.16669	2.12072	3.13986	4.05931	5.16526
						6.3	0.10569	1.16918	2.12412	3.14607	4.06659	5.16784
						6.31	0.10632	1.17156	2.12651	3.14564	4.06559	5.17034
						6.32	0.10411	1.16624	2.12673	3.14544	4.06575	5.16722
						6.33	0.10256	1.16473	2.13008	3.14676	4.0683	5.1647
						6.34	0.09961	1.16125	2.13398	3.14554	4.06709	5.16064
						6.35	0.09094	1.15614	2.13485	3.14666	4.06851	5.15333
						6.36	0.07764	1.14626	2.12965	3.14096	4.0639	5.14034
						6.37	0.07746	1.1448	2.13009	3.1415	4.0652	5.13869
						6.38	0.08258	1.14894	2.13157	3.14697	4.07256	5.14436
						6.39	0.08306	1.14938	2.1306	3.14846	4.0734	5.14524
						6.4	0.09058	1.15489	2.1263	3.15118	4.07286	5.15366
						6.41	0.10065	1.16429	2.12597	3.1441	4.06417	5.16214
						6.42	0.11164	1.17192	2.13028	3.14246	4.05629	5.17312
						6.43	0.11398	1.17342	2.12805	3.14573	4.05762	5.1774
						6.44	0.12034	1.17914	2.12924	3.1439	4.05519	5.18094
						6.45	0.12527	1.18495	2.13294	3.14132	4.05325	5.18252
						6.46	0.12847	1.18862	2.13617	3.13818	4.05015	5.18454
						6.47	0.12254	1.18285	2.13749	3.1393	4.04968	5.18117
						6.48	0.11846	1.17928	2.13842	3.14517	4.05702	5.18042
						6.49	0.11865	1.18024	2.13916	3.14095	4.05591	5.17848
						6.5	0.11727	1.17753	2.13954	3.13836	4.05254	5.17478
						6.51	0.10941	1.16906	2.13835	3.13978	4.05226	5.16794
						6.52	0.10415	1.16327	2.13274	3.13816	4.05299	5.16223
						6.53	0.09671	1.15335	2.12789	3.13796	4.05998	5.15214
						6.54	0.09294	1.14676	2.12443	3.13397	4.05668	5.14321
						6.55	0.09737	1.15174	2.12631	3.13503	4.05853	5.14558
						6.56	0.09296	1.14763	2.12275	3.13064	4.0535	5.14322
						6.57	0.09628	1.15288	2.12273	3.12965	4.05363	5.14762
						6.58	0.10028	1.1574	2.12425	3.13277	4.05643	5.15312
						6.59	0.09945	1.16003	2.12879	3.14141	4.06202	5.15602
						6.6	0.10267	1.16574	2.13018	3.14872	4.0678	5.16006
						6.61	0.09634	1.15875	2.12243	3.13844	4.05808	5.15215
						6.62	0.09255	1.15418	2.11698	3.13519	4.05869	5.14623
						6.63	0.09293	1.15173	2.11602	3.13736	4.06113	5.14514
						6.64	0.08999	1.14841	2.11526	3.13657	4.0576	5.14365
						6.65	0.09021	1.14811	2.1162	3.13194	4.05086	5.14397
						6.66	0.09309	1.14953	2.1153	3.12903	4.04604	5.14609
						6.67	0.10078	1.15729	2.11562	3.12968	4.04399	5.15386
						6.68	0.10427	1.15997	2.11856	3.13547	4.04776	5.15903
						6.69	0.11219	1.16785	2.1302	3.14489	4.05517	5.16811
						6.7	0.10904	1.16707	2.13086	3.14006	4.05176	5.1661
						6.71	0.10538	1.16338	2.12796	3.13436	4.04805	5.16019
						6.72	0.10401	1.16244	2.12628	3.13509	4.05026	5.15819
						6.73	0.09487	1.15381	2.12747	3.13508	4.04915	5.15401
						6.74	0.09235	1.1523	2.13045	3.13992	4.05356	5.15567
						6.75	0.09592	1.15607	2.13047	3.14193	4.05541	5.16018
						6.76	0.09703	1.15855	2.13139	3.14654	4.05937	5.16234
						6.77	0.09818	1.16076	2.13426	3.15497	4.06707	5.1641
						6.78	0.10115	1.16181	2.13812	3.16132	4.07259	5.16687
						6.79	0.10207	1.16044	2.13656	3.15869	4.07058	5.16492
						6.8	0.10556	1.16335	2.13225	3.15723	4.0753	5.16294
						6.81	0.10219	1.16128	2.13263	3.15862	4.0786	5.15957
						6.82	0.10111	1.16018	2.13349	3.15783	4.07748	5.15744
						6.83	0.10222	1.1589	2.12749	3.15214	4.07544	5.15562
						6.84	0.10401	1.16064	2.12391	3.14715	4.07014	5.15947
						6.85	0.10373	1.16111	2.12318	3.14572	4.06844	5.15963
						6.86	0.10625	1.16375	2.12866	3.1477	4.06531	5.16546
						6.87	0.10905	1.16302	2.12728	3.14842	4.06447	5.16808
						6.88	0.1114	1.16232	2.12505	3.14609	4.0638	5.16852
						6.89	0.11098	1.15985	2.12369	3.1431	4.06032	5.16689
						6.9	0.10464	1.15389	2.12383	3.13859	4.05292	5.15974
						6.91	0.1005	1.14972	2.12215	3.13687	4.04954	5.15503
						6.92	0.09737	1.14788	2.12316	3.13935	4.05219	5.15228
						6.93	0.09226	1.14207	2.11844	3.13329	4.04645	5.14466
						6.94	0.08996	1.14225	2.11832	3.13187	4.04037	5.14235
						6.95	0.08657	1.1416	2.11892	3.13901	4.0443	5.14054
						6.96	0.09061	1.14733	2.12292	3.14644	4.0517	5.14497
						6.97	0.0963	1.15286	2.12761	3.15352	4.06017	5.15108
						6.98	0.1015	1.15766	2.12743	3.15255	4.06129	5.1537
						6.99	0.10648	1.16087	2.12041	3.14851	4.0583	5.15605
						7	0.10751	1.15961	2.11978	3.1515	4.06314	5.15421
						7.01	0.10693	1.1566	2.12012	3.1497	4.06165	5.15398
						7.02	0.10561	1.15284	2.11768	3.14506	4.05391	5.15245
						7.03	0.10578	1.15168	2.11414	3.14233	4.05058	5.15082
						7.04	0.10501	1.1515	2.11095	3.1393	4.05016	5.14997
						7.05	0.10535	1.15145	2.11252	3.13981	4.05035	5.1523
						7.06	0.10118	1.15339	2.11851	3.14198	4.05296	5.15053
						7.07	0.10178	1.15602	2.11711	3.135	4.0465	5.15076
						7.08	0.10304	1.1566	2.11458	3.12963	4.04505	5.14875
						7.09	0.10022	1.1538	2.11312	3.12679	4.04459	5.14536
						7.1	0.10069	1.15405	2.1149	3.12324	4.03883	5.1459
						7.11	0.09804	1.1513	2.11582	3.12295	4.03705	5.14382
						7.12	0.09884	1.14952	2.11352	3.12291	4.03662	5.14397
						7.13	0.10225	1.14851	2.10736	3.12137	4.0367	5.14639
						7.14	0.10766	1.15163	2.10716	3.12876	4.04694	5.15005
						7.15	0.1094	1.15219	2.10845	3.13617	4.05362	5.15402
						7.16	0.1043	1.14766	2.10624	3.13836	4.05813	5.14972
						7.17	0.1014	1.1468	2.10635	3.1396	4.06192	5.14703
						7.18	0.09864	1.14372	2.10517	3.13379	4.05692	5.14164
						7.19	0.0955	1.14379	2.11088	3.13851	4.06365	5.14032
						7.2	0.09169	1.14462	2.11661	3.13815	4.06178	5.13914
						7.21	0.08829	1.14338	2.12001	3.13548	4.0566	5.13902
						7.22	0.08774	1.14196	2.1215	3.1388	4.05871	5.1378
						7.23	0.09017	1.14188	2.12306	3.14415	4.06313	5.13924
						7.24	0.09246	1.14425	2.12378	3.14865	4.06781	5.14054
						7.25	0.09328	1.14631	2.12395	3.14973	4.06736	5.14261
						7.26	0.09721	1.14861	2.12203	3.14835	4.0657	5.14536
						7.27	0.09085	1.14256	2.11913	3.14213	4.0583	5.13743
						7.28	0.09078	1.14597	2.12042	3.13385	4.04923	5.13604
						7.29	0.09598	1.15239	2.12123	3.12902	4.04399	5.14003
						7.3	0.09672	1.1527	2.12108	3.12444	4.03782	5.14049
						7.31	0.09888	1.15162	2.12268	3.12721	4.03962	5.14218
						7.32	0.10232	1.15097	2.12128	3.12748	4.04143	5.14227
						7.33	0.10648	1.15222	2.12058	3.13095	4.04547	5.14369
						7.34	0.11365	1.15454	2.11723	3.13638	4.05178	5.14838
						7.35	0.11291	1.15101	2.11503	3.13514	4.05116	5.14753
						7.36	0.10798	1.14687	2.11564	3.13533	4.05172	5.14376
						7.37	0.10542	1.14661	2.11432	3.12995	4.04794	5.1395
						7.38	0.10443	1.14927	2.11486	3.12664	4.04514	5.13799
						7.39	0.10243	1.15009	2.11566	3.12291	4.03986	5.13741
						7.4	0.10365	1.15252	2.11826	3.12458	4.0406	5.14206
						7.41	0.10623	1.15626	2.11875	3.12731	4.04568	5.14464
						7.42	0.11273	1.16152	2.11919	3.12805	4.04598	5.14902
						7.43	0.11727	1.16499	2.11774	3.1311	4.0506	5.15209
						7.44	0.12082	1.16543	2.11835	3.1375	4.05506	5.15701
						7.45	0.12254	1.16572	2.12114	3.1392	4.05661	5.15859
						7.46	0.12089	1.16607	2.12276	3.13966	4.05702	5.1589
						7.47	0.11541	1.16163	2.12514	3.14296	4.059	5.1563
						7.48	0.11197	1.15844	2.12513	3.14337	4.05765	5.15389
						7.49	0.11287	1.1584	2.12451	3.14553	4.05808	5.1569
						7.5	0.10832	1.15356	2.12473	3.14484	4.05472	5.15645
						7.51	0.10875	1.1545	2.12756	3.14806	4.05918	5.15796
						7.52	0.11136	1.15529	2.12792	3.14919	4.06132	5.15908
						7.53	0.11991	1.15952	2.12341	3.14505	4.05938	5.16209
						7.54	0.12308	1.16214	2.11935	3.13799	4.05329	5.1639
						7.55	0.11993	1.16177	2.12078	3.13829	4.05057	5.16609
						7.56	0.12658	1.17029	2.12519	3.14374	4.0558	5.17257
						7.57	0.13055	1.17285	2.12354	3.14148	4.05446	5.17503
						7.58	0.13449	1.17612	2.12277	3.13888	4.05394	5.17701
						7.59	0.13362	1.17536	2.12251	3.13899	4.05184	5.1755
						7.6	0.12994	1.17438	2.124	3.13889	4.0496	5.17245
						7.61	0.13542	1.17831	2.1256	3.14624	4.05861	5.17378
						7.62	0.13927	1.18018	2.1238	3.14399	4.05946	5.17241
						7.63	0.13905	1.17948	2.12132	3.13951	4.05567	5.16817
						7.64	0.13368	1.17529	2.12079	3.13968	4.05439	5.16243
						7.65	0.13696	1.17659	2.12742	3.14656	4.06053	5.16403
						7.66	0.13277	1.1728	2.12745	3.14508	4.05904	5.16222
						7.67	0.12293	1.16367	2.12407	3.13984	4.05527	5.15306
						7.68	0.11517	1.15692	2.12347	3.13649	4.05218	5.14753
						7.69	0.10912	1.15087	2.12267	3.13541	4.05068	5.14406
						7.7	0.11209	1.15386	2.12504	3.13728	4.05411	5.1481
						7.71	0.1148	1.15711	2.12573	3.13922	4.05664	5.15311
						7.72	0.10999	1.1527	2.12626	3.14211	4.05559	5.15269
						7.73	0.11418	1.15475	2.13086	3.14607	4.05647	5.15723
						7.74	0.1158	1.15712	2.13452	3.1495	4.05996	5.1605
						7.75	0.11932	1.16047	2.13687	3.15257	4.05979	5.16448
						7.76	0.12195	1.16255	2.13827	3.15616	4.06301	5.1674
						7.77	0.12485	1.16354	2.13903	3.15868	4.06437	5.16836
						7.78	0.13499	1.17204	2.14351	3.16462	4.06975	5.17568
						7.79	0.14494	1.18445	2.15006	3.16852	4.07735	5.18548
						7.8	0.15794	1.19966	2.15546	3.17385	4.08562	5.19718
						7.81	0.16979	1.21006	2.16277	3.18242	4.09781	5.20725
						7.82	0.17317	1.21558	2.1711	3.19167	4.10916	5.21297
						7.83	0.17184	1.21652	2.17333	3.19087	4.10774	5.21235
						7.84	0.16884	1.21388	2.17453	3.19099	4.10887	5.21088
						7.85	0.1643	1.20776	2.17041	3.18894	4.10587	5.20521
						7.86	0.15318	1.19378	2.16359	3.18571	4.10216	5.1929
						7.87	0.14719	1.18668	2.15469	3.18234	4.10034	5.1843
						7.88	0.14216	1.18174	2.1472	3.17502	4.09462	5.17644
						7.89	0.13998	1.1776	2.14214	3.17013	4.0891	5.17363
						7.9	0.13862	1.17533	2.13888	3.16973	4.08984	5.17046
						7.91	0.13744	1.17455	2.13749	3.16862	4.09088	5.16849
						7.92	0.14026	1.17652	2.13957	3.17095	4.09102	5.17166
						7.93	0.1454	1.18315	2.14142	3.16794	4.08531	5.17855
						7.94	0.15075	1.18824	2.14335	3.1657	4.07961	5.18559
						7.95	0.15976	1.19558	2.14847	3.16826	4.08175	5.1926
						7.96	0.17143	1.20701	2.16148	3.17779	4.09332	5.20311
						7.97	0.19853	1.23296	2.18827	3.20492	4.1234	5.22977
						7.98	0.23786	1.27103	2.22429	3.24518	4.17055	5.26825
						7.99	0.27363	1.30391	2.25892	3.28384	4.21647	5.30244
						8	0.30961	1.33593	2.30255	3.32994	4.26534	5.33802
						8.01	0.34878	1.37277	2.34854	3.37667	4.31616	5.37535
						8.02	0.3752	1.3974	2.37391	3.40226	4.34357	5.40037
						8.03	0.4258	1.44547	2.42295	3.44879	4.39605	5.44826
						8.04	0.52146	1.53876	2.52387	3.54217	4.49673	5.54016
						8.05	0.60995	1.62494	2.6179	3.6272	4.58574	5.62518
						8.06	0.7241	1.73514	2.73364	3.73684	4.70592	5.7348
						8.07	0.84784	1.85218	2.8479	3.84781	4.83012	5.85087
						8.08	0.9424	1.94306	2.94197	3.94677	4.93859	5.94372
						8.09	0.97555	1.97559	2.97614	3.98065	4.97713	5.97635
						8.1	1	2	3	4	5	6
						8.11	0.89711	1.90281	2.89894	3.89992	4.89303	5.90189
						8.12	0.78329	1.79429	2.78209	3.786	4.76967	5.79304
						8.13	0.67561	1.69272	2.67651	3.6798	4.65244	5.69238
						8.14	0.53259	1.55737	2.53804	3.54202	4.50146	5.55667
						8.15	0.45805	1.48709	2.46497	3.46719	4.41924	5.48481
						8.16	0.37216	1.40309	2.3798	3.39042	4.33154	5.40363
						8.17	0.29168	1.32425	2.29483	3.31001	4.24076	5.32668
						8.18	0.2569	1.2878	2.25472	3.27426	4.19955	5.29394
						8.19	0.21867	1.2535	2.2259	3.24512	4.16555	5.25686
						8.2	0.19092	1.22648	2.20258	3.22441	4.13957	5.22928
						8.21	0.16851	1.20235	2.18104	3.20559	4.1169	5.20603
						8.22	0.15701	1.18929	2.16896	3.19071	4.10132	5.19283
						8.23	0.14257	1.17638	2.15667	3.17596	4.08621	5.17857
						8.24	0.13214	1.1653	2.14766	3.1646	4.0749	5.16595
						8.25	0.13224	1.16178	2.14137	3.16103	4.07463	5.16235
						8.26	0.13311	1.16022	2.13535	3.15613	4.07174	5.16181
						8.27	0.13349	1.16324	2.13203	3.149	4.06847	5.16123
						8.28	0.12994	1.16203	2.12966	3.14949	4.0701	5.15916
						8.29	0.12726	1.15884	2.12506	3.14528	4.06633	5.1544
						8.3	0.12035	1.15249	2.11715	3.14199	4.0667	5.14529
						8.31	0.12035	1.15485	2.11276	3.14191	4.06727	5.14636
						8.32	0.11713	1.15382	2.11136	3.13575	4.06064	5.14315
						8.33	0.11656	1.15318	2.11182	3.13689	4.05909	5.1441
						8.34	0.11719	1.15391	2.1119	3.13724	4.0575	5.14536
						8.35	0.12087	1.15813	2.11107	3.14065	4.06219	5.14961
						8.36	0.11817	1.15426	2.10829	3.14032	4.06155	5.14878
						8.37	0.11773	1.15184	2.11044	3.14097	4.06081	5.15
						8.38	0.11946	1.15429	2.11748	3.14878	4.06548	5.15575
						8.39	0.12022	1.15453	2.11855	3.15402	4.07016	5.157
						8.4	0.12011	1.15093	2.11781	3.15814	4.07414	5.15699
						8.41	0.11634	1.14462	2.11781	3.15878	4.06948	5.15477
						8.42	0.11571	1.14445	2.12068	3.16237	4.06896	5.1563
						8.43	0.11961	1.14974	2.12356	3.16563	4.07004	5.16077
						8.44	0.11903	1.1485	2.1216	3.16476	4.06784	5.15883
						8.45	0.11508	1.14491	2.12164	3.16669	4.06775	5.1541
						8.46	0.114	1.14574	2.12525	3.16882	4.06774	5.15512
						8.47	0.11197	1.14432	2.12144	3.16027	4.06206	5.1512
						8.48	0.11202	1.14528	2.12118	3.1529	4.05703	5.1489
						8.49	0.11207	1.14572	2.11815	3.14572	4.05059	5.14785
						8.5	0.10795	1.14487	2.11866	3.14082	4.04493	5.14694
						8.51	0.10744	1.14462	2.11862	3.14176	4.04876	5.14589
						8.52	0.10513	1.14292	2.11431	3.13445	4.04472	5.14163
						8.53	0.10631	1.14463	2.1156	3.13499	4.04386	5.14256
						8.54	0.10967	1.14662	2.11891	3.1415	4.04733	5.14826
						8.55	0.10945	1.14533	2.12028	3.14418	4.04855	5.14915
						8.56	0.10872	1.14302	2.12101	3.14583	4.05152	5.14653
						8.57	0.10978	1.14271	2.12011	3.14419	4.04879	5.14614
						8.58	0.11397	1.14298	2.11964	3.14545	4.05069	5.14926
						8.59	0.11424	1.14179	2.11852	3.14486	4.04872	5.14978
						8.6	0.11547	1.14462	2.11985	3.14781	4.05466	5.149
						8.61	0.11289	1.1434	2.11644	3.14625	4.0565	5.14332
						8.62	0.11847	1.14821	2.11558	3.14826	4.06104	5.14751
						8.63	0.12759	1.15567	2.11885	3.15157	4.06576	5.15598
						8.64	0.1285	1.1573	2.11828	3.14831	4.06678	5.15422
						8.65	0.1254	1.15711	2.11628	3.14607	4.06127	5.15407
						8.66	0.11955	1.15371	2.11424	3.14254	4.05492	5.15159
						8.67	0.11758	1.15388	2.11418	3.13876	4.04813	5.1516
						8.68	0.11817	1.15562	2.11921	3.14271	4.04767	5.15546
						8.69	0.11002	1.14987	2.11858	3.14454	4.04843	5.14961
						8.7	0.09767	1.13995	2.11289	3.13801	4.04081	5.13961
						8.71	0.09149	1.13522	2.1139	3.13848	4.03986	5.13506
						8.72	0.09094	1.1343	2.11453	3.13789	4.04308	5.13002
						8.73	0.09308	1.13507	2.11485	3.139	4.04741	5.13133
						8.74	0.09278	1.13473	2.11191	3.13745	4.04811	5.13183
						8.75	0.09392	1.1349	2.10758	3.13063	4.0427	5.13097
						8.76	0.09765	1.13814	2.11076	3.13174	4.04328	5.13408
						8.77	0.10499	1.14423	2.11314	3.13997	4.05289	5.14093
						8.78	0.11078	1.14913	2.1133	3.14303	4.05739	5.14789
						8.79	0.11166	1.14912	2.11426	3.14546	4.05875	5.15101
						8.8	0.10726	1.14504	2.11268	3.14692	4.05885	5.14723
						8.81	0.10744	1.14471	2.11364	3.14686	4.05873	5.14525
						8.82	0.10867	1.14636	2.11482	3.15154	4.06343	5.14711
						8.83	0.11049	1.14999	2.11631	3.15175	4.06271	5.14939
						8.84	0.10691	1.14944	2.11626	3.14646	4.05367	5.14873
						8.85	0.10671	1.1503	2.11396	3.13977	4.04551	5.1481
						8.86	0.10786	1.15236	2.11281	3.13204	4.03779	5.14915
						8.87	0.10888	1.15121	2.11147	3.12978	4.03405	5.15105
						8.88	0.11294	1.15468	2.11501	3.13262	4.03608	5.15556
						8.89	0.11665	1.15833	2.11872	3.13344	4.03784	5.15794
						8.9	0.12121	1.16004	2.11905	3.13382	4.04125	5.15839
						8.91	0.12925	1.16425	2.11684	3.13193	4.04522	5.16114
						8.92	0.12415	1.15736	2.11315	3.1314	4.04752	5.15329
						8.93	0.11838	1.15087	2.11218	3.13234	4.04945	5.14632
						8.94	0.11909	1.15332	2.11694	3.1343	4.0532	5.14727
						8.95	0.14265	1.17608	2.14514	3.16109	4.08274	5.17088
						8.96	0.18139	1.21032	2.18163	3.19597	4.11913	5.20921
						8.97	0.18894	1.21643	2.18845	3.20088	4.12082	5.21954
						8.98	0.18952	1.21564	2.19128	3.2039	4.11949	5.22233
						8.99	0.19456	1.22011	2.19353	3.20683	4.12196	5.22715
						9	0.19414	1.21805	2.19116	3.20856	4.12337	5.22539
						9.01	0.1957	1.21852	2.19126	3.21071	4.1255	5.22609
						9.02	0.22295	1.24384	2.21987	3.23979	4.15673	5.25219
						9.03	0.23571	1.25809	2.2414	3.26288	4.18332	5.2658
						9.04	0.23197	1.25739	2.24451	3.26459	4.18701	5.26198
						9.05	0.23689	1.26314	2.24291	3.26101	4.18557	5.26364
						9.06	0.24159	1.26928	2.24231	3.257	4.18256	5.2684
						9.07	0.24441	1.27207	2.24112	3.25336	4.17899	5.26953
						9.08	0.21754	1.24745	2.21154	3.22403	4.14746	5.24247
						9.09	0.18276	1.2151	2.17355	3.18657	4.10589	5.21009
						9.1	0.18106	1.21153	2.1671	3.18595	4.10297	5.20898
						9.11	0.17935	1.20746	2.16787	3.19419	4.10828	5.20994
						9.12	0.17515	1.20123	2.16634	3.19793	4.11206	5.20508
						9.13	0.17017	1.19768	2.16654	3.19791	4.11143	5.20213
						9.14	0.16498	1.19302	2.16292	3.1966	4.11046	5.19943
						9.15	0.13672	1.16624	2.13628	3.17052	4.08126	5.17299
						9.16	0.11522	1.14486	2.11587	3.15077	4.05839	5.15199
						9.17	0.11175	1.14526	2.11487	3.1427	4.05132	5.1468
						9.18	0.10952	1.14581	2.11569	3.13852	4.04806	5.14591
						9.19	0.11123	1.14716	2.11627	3.14114	4.0512	5.14704
						9.2	0.11494	1.14998	2.11606	3.14259	4.05471	5.14896
						9.21	0.11847	1.15093	2.11444	3.1405	4.05243	5.15024
						9.22	0.12334	1.15479	2.11084	3.13389	4.04585	5.1524
						9.23	0.12347	1.15343	2.10893	3.13509	4.04681	5.15281
						9.24	0.12526	1.15379	2.11043	3.13675	4.04628	5.15388
						9.25	0.12727	1.15624	2.11185	3.13399	4.04171	5.15591
						9.26	0.12488	1.15377	2.11148	3.12897	4.03366	5.15454
						9.27	0.12375	1.15616	2.11321	3.12655	4.03259	5.15343
						9.28	0.11725	1.15198	2.1127	3.12674	4.03485	5.14768
						9.29	0.11296	1.14896	2.11212	3.12618	4.03376	5.14464
						9.3	0.1158	1.14941	2.10909	3.1257	4.03205	5.1472
						9.31	0.1196	1.15126	2.10551	3.12131	4.02904	5.14881
						9.32	0.12581	1.15419	2.10592	3.12415	4.03236	5.15272
						9.33	0.1316	1.15711	2.10988	3.13413	4.0429	5.15835
						9.34	0.13477	1.15766	2.11165	3.13832	4.04833	5.16092
						9.35	0.13685	1.15744	2.11408	3.14183	4.05341	5.16284
						9.36	0.13547	1.15704	2.11581	3.13882	4.05257	5.16105
						9.37	0.13219	1.1558	2.11822	3.13683	4.05178	5.15731
						9.38	0.12942	1.15315	2.1179	3.13988	4.05765	5.15372
						9.39	0.12684	1.15092	2.11434	3.13371	4.05284	5.1505
						9.4	0.12588	1.14882	2.10757	3.12459	4.04189	5.14943
						9.41	0.12672	1.14827	2.10379	3.12184	4.03873	5.14894
						9.42	0.1244	1.14518	2.10151	3.12326	4.04023	5.14565
						9.43	0.11906	1.13956	2.09892	3.12559	4.04164	5.14098
						9.44	0.1168	1.13758	2.09713	3.12611	4.04	5.14218
						9.45	0.1219	1.14464	2.10585	3.13708	4.05174	5.14693
						9.46	0.1201	1.14388	2.10897	3.13828	4.05318	5.14409
						9.47	0.11919	1.14455	2.11366	3.1384	4.05292	5.1431
						9.48	0.11986	1.1475	2.11549	3.13633	4.04962	5.14428
						9.49	0.12169	1.15125	2.11636	3.13428	4.04721	5.14725
						9.5	0.12569	1.15688	2.11717	3.13464	4.04747	5.15182
						9.51	0.1269	1.16045	2.12348	3.13833	4.05011	5.15319
						9.52	0.12754	1.16077	2.12699	3.14508	4.05348	5.15667
						9.53	0.1281	1.16167	2.12781	3.14842	4.05628	5.16016
						9.54	0.13001	1.16194	2.12822	3.14884	4.05632	5.16311
						9.55	0.13163	1.16121	2.12688	3.14659	4.05455	5.16359
						9.56	0.1337	1.16065	2.12595	3.14356	4.05244	5.16179
						9.57	0.14047	1.16217	2.12203	3.14171	4.05265	5.16481
						9.58	0.14421	1.16262	2.11941	3.13471	4.0442	5.16959
						9.59	0.14433	1.16313	2.11931	3.13125	4.0416	5.17009
						9.6	0.14232	1.16019	2.12047	3.13415	4.04637	5.1665
						9.61	0.14829	1.16766	2.12673	3.13733	4.05074	5.17123
						9.62	0.15691	1.17734	2.13549	3.14662	4.0605	5.18026
						9.63	0.16099	1.18544	2.14908	3.15539	4.0683	5.19034
						9.64	0.16528	1.19115	2.15908	3.16602	4.08262	5.19528
						9.65	0.17085	1.19483	2.16259	3.17361	4.09337	5.19787
						9.66	0.17801	1.20216	2.16874	3.17866	4.09603	5.20464
						9.67	0.19797	1.22162	2.18989	3.2007	4.11803	5.22464
						9.68	0.25193	1.27321	2.2415	3.25666	4.18039	5.27638
						9.69	0.32787	1.34361	2.31385	3.33608	4.26963	5.34712
						9.7	0.40671	1.4178	2.38931	3.41446	4.35787	5.42047
						9.71	0.45844	1.46703	2.44041	3.46547	4.41274	5.4704
						9.72	0.47864	1.48562	2.45715	3.48466	4.43658	5.48835
						9.73	0.48585	1.49198	2.46333	3.49294	4.4484	5.49406
						9.74	0.49471	1.50108	2.47259	3.50118	4.46238	5.50042
						9.75	0.52491	1.5299	2.50687	3.52964	4.49352	5.52885
						9.76	0.54339	1.54883	2.52567	3.54191	4.50636	5.54442
						9.77	0.56438	1.56946	2.54782	3.56371	4.52892	5.5645
						9.78	0.57018	1.57415	2.55367	3.5728	4.539	5.57079
						9.79	0.56576	1.56969	2.54871	3.56809	4.53252	5.56816
						9.8	0.53777	1.54232	2.51952	3.53695	4.49477	5.54288
						9.81	0.45438	1.46156	2.43538	3.45299	4.40139	5.46355
						9.82	0.35521	1.36502	2.33772	3.35808	4.2951	5.3696
						9.83	0.26343	1.27518	2.25616	3.28016	4.20647	5.28419
						9.84	0.20209	1.21776	2.19978	3.22003	4.14119	5.22488
						9.85	0.17885	1.1974	2.17884	3.19856	4.11547	5.20384
						9.86	0.176	1.19677	2.17657	3.19866	4.11431	5.20241
						9.87	0.16903	1.19203	2.17289	3.19729	4.11198	5.19788
						9.88	0.1539	1.18067	2.16047	3.18837	4.10187	5.18691
						9.89	0.14504	1.17682	2.14847	3.1803	4.09541	5.1805
						9.9	0.13943	1.17161	2.13272	3.16916	4.08487	5.17345
						9.91	0.13203	1.16441	2.12391	3.16458	4.08069	5.16586
						9.92	0.12718	1.15862	2.11849	3.16075	4.08132	5.15931
						9.93	0.12709	1.15699	2.11481	3.16006	4.08377	5.15723
						9.94	0.12992	1.15863	2.11372	3.15813	4.08177	5.15804
						9.95	0.13308	1.15978	2.11268	3.15285	4.07593	5.15821
						9.96	0.13189	1.15484	2.10929	3.14791	4.07005	5.15389
						9.97	0.1284	1.1525	2.10937	3.14434	4.06598	5.15113
						9.98	0.1284	1.15432	2.11155	3.1428	4.06359	5.1521
						9.99	0.12659	1.1533	2.11239	3.14155	4.05984	5.15021
						10	0.12367	1.15133	2.11437	3.14192	4.05786	5.14916
						10.01	0.12017	1.14763	2.11352	3.14044	4.05527	5.14781
						10.02	0.11849	1.14709	2.11315	3.13932	4.05174	5.14866
						10.03	0.12503	1.15202	2.11248	3.13888	4.05057	5.15614
						10.04	0.13044	1.15336	2.11114	3.13931	4.0507	5.16007
						10.05	0.13392	1.15392	2.11125	3.13913	4.04857	5.16463
						10.06	0.13511	1.15459	2.11015	3.13604	4.0467	5.16557
						10.07	0.13823	1.15639	2.10906	3.13652	4.04835	5.16485
						10.08	0.1427	1.15863	2.10917	3.14075	4.05387	5.16443
						10.09	0.14028	1.15651	2.10898	3.1412	4.05658	5.16153
						10.1	0.1416	1.15972	2.10975	3.1397	4.05393	5.16418
						10.11	0.13648	1.15773	2.11074	3.13974	4.05241	5.15997
						10.12	0.13238	1.1558	2.11006	3.14133	4.05618	5.15344
						10.13	0.13185	1.15399	2.10846	3.14492	4.06159	5.15173
						10.14	0.12993	1.15101	2.10806	3.14333	4.06081	5.15077
						10.15	0.12453	1.14769	2.10844	3.14231	4.06079	5.14752
						10.16	0.11841	1.14393	2.10995	3.14085	4.06108	5.14171
						10.17	0.11823	1.14176	2.11065	3.14813	4.06958	5.14232
						10.18	0.12224	1.14529	2.11283	3.15264	4.07551	5.14792
						10.19	0.12399	1.14778	2.11641	3.15175	4.07173	5.15343
						10.2	0.12073	1.14894	2.11821	3.14984	4.06908	5.15374
						10.21	0.12356	1.15318	2.12183	3.1501	4.06862	5.15732
						10.22	0.12397	1.15175	2.12174	3.14826	4.06294	5.15796
						10.23	0.12519	1.15228	2.12308	3.14614	4.05644	5.15976
						10.24	0.12693	1.15448	2.12301	3.14124	4.05024	5.16104
						10.25	0.12995	1.15552	2.12249	3.13954	4.04901	5.1613
						10.26	0.13287	1.15641	2.12571	3.14282	4.05331	5.1622
						10.27	0.13808	1.15978	2.12919	3.14381	4.05556	5.165
						10.28	0.13759	1.15973	2.12822	3.14187	4.05499	5.1635
						10.29	0.13024	1.15339	2.12573	3.14021	4.05253	5.15763
						10.3	0.12667	1.14975	2.12304	3.14073	4.05425	5.15368
						10.31	0.12324	1.14616	2.11827	3.13972	4.05494	5.14951
						10.32	0.11585	1.13929	2.11268	3.13582	4.05068	5.1422
						10.33	0.11096	1.13474	2.1069	3.13454	4.04897	5.13814
						10.34	0.11063	1.13554	2.1109	3.14241	4.05368	5.14164
						10.35	0.1161	1.14149	2.11297	3.144	4.05587	5.14725
						10.36	0.11788	1.14329	2.11136	3.14202	4.05641	5.14622
						10.37	0.11842	1.14581	2.11217	3.13911	4.05359	5.14702
						10.38	0.11693	1.14639	2.1153	3.14125	4.05296	5.14867
						10.39	0.12138	1.1517	2.11916	3.14338	4.05242	5.15492
						10.4	0.11885	1.14846	2.11554	3.13675	4.04623	5.15117
						10.41	0.11902	1.14797	2.11019	3.13039	4.0417	5.14983
						10.42	0.12175	1.15033	2.11073	3.1346	4.04521	5.15507
						10.43	0.12375	1.15056	2.10901	3.13912	4.05088	5.15726
						10.44	0.12971	1.15381	2.10876	3.14448	4.05523	5.1644
						10.45	0.12997	1.15255	2.10418	3.14323	4.05613	5.16337
						10.46	0.12934	1.15198	2.10328	3.14592	4.06246	5.16311
						10.47	0.13498	1.1575	2.10701	3.15215	4.07081	5.16866
						10.48	0.13294	1.15607	2.10852	3.15477	4.07397	5.16808
						10.49	0.12949	1.15198	2.10755	3.15277	4.06982	5.16448
						10.5	0.12306	1.14743	2.10785	3.14675	4.06273	5.15847
						10.51	0.11957	1.14478	2.10824	3.14294	4.05946	5.15306
						10.52	0.1207	1.14556	2.1078	3.14048	4.0576	5.15115
						10.53	0.11644	1.14103	2.10412	3.13357	4.04959	5.14355
						10.54	0.11265	1.13774	2.10272	3.13074	4.04708	5.13842
						10.55	0.11784	1.14149	2.10385	3.13246	4.05116	5.141
						10.56	0.12298	1.14511	2.10545	3.13646	4.0594	5.14396
						10.57	0.12589	1.14795	2.1092	3.14077	4.06282	5.14923
						10.58	0.12827	1.15023	2.11121	3.14258	4.06374	5.15377
						10.59	0.13527	1.1564	2.11346	3.14901	4.07195	5.16092
						10.6	0.13822	1.15917	2.1151	3.15414	4.0777	5.16437
						10.61	0.1398	1.16097	2.11614	3.15574	4.0772	5.16698
						10.62	0.13433	1.15745	2.11465	3.15568	4.07848	5.1623
						10.63	0.13217	1.1573	2.11753	3.15747	4.07777	5.16148
						10.64	0.13457	1.15755	2.11624	3.15645	4.07695	5.16142
						10.65	0.13394	1.1568	2.11581	3.15334	4.07152	5.16071
						10.66	0.13095	1.15331	2.11558	3.15111	4.06721	5.15898
						10.67	0.1257	1.1497	2.11626	3.14962	4.06556	5.15497
						10.68	0.12475	1.15123	2.11929	3.14808	4.06469	5.15404
						10.69	0.12701	1.15312	2.11653	3.14257	4.0593	5.1558
						10.7	0.12396	1.15119	2.11315	3.13797	4.0543	5.15376
						10.71	0.1191	1.1475	2.11086	3.1356	4.05097	5.14968
						10.72	0.11525	1.14362	2.10724	3.12909	4.04416	5.1447
						10.73	0.11354	1.1423	2.10415	3.12431	4.03841	5.14254
						10.74	0.11408	1.14135	2.10063	3.12244	4.03764	5.14253
						10.75	0.11477	1.14184	2.09868	3.11709	4.03353	5.14181
						10.76	0.11662	1.14092	2.0978	3.11628	4.03542	5.14123
						10.77	0.11703	1.14051	2.09956	3.12486	4.04842	5.14102
						10.78	0.12219	1.14554	2.10508	3.13235	4.05726	5.14645
						10.79	0.12941	1.15238	2.1085	3.13626	4.06324	5.15296
						10.8	0.13203	1.15316	2.10734	3.1346	4.06521	5.15294
						10.81	0.13224	1.15212	2.10612	3.13531	4.06704	5.15193
						10.82	0.1333	1.1555	2.10841	3.1362	4.06901	5.15287
						10.83	0.13604	1.16008	2.11134	3.13558	4.06811	5.15641
						10.84	0.1282	1.1531	2.10732	3.12807	4.06025	5.14927
						10.85	0.12301	1.14568	2.10343	3.12739	4.06118	5.14292
						10.86	0.12167	1.1432	2.10274	3.13137	4.06642	5.14073
						10.87	0.11969	1.14106	2.10375	3.13447	4.06852	5.13985
						10.88	0.1226	1.14492	2.10679	3.13492	4.06582	5.14419
						10.89	0.12244	1.1422	2.10396	3.1334	4.06174	5.1442
						10.9	0.12298	1.14126	2.10454	3.13417	4.06253	5.14415
						10.91	0.1284	1.14672	2.11033	3.14136	4.06824	5.15127
						10.92	0.13064	1.15201	2.11697	3.14633	4.06996	5.15752
						10.93	0.13323	1.15504	2.11907	3.14456	4.06881	5.16022
						10.94	0.13302	1.15159	2.11613	3.14537	4.06999	5.15811
						10.95	0.12766	1.14518	2.11482	3.1514	4.07648	5.15347
						10.96	0.12522	1.14616	2.11598	3.15503	4.07915	5.153
						10.97	0.12464	1.14814	2.11408	3.15115	4.0751	5.15284
						10.98	0.11933	1.14193	2.10641	3.14272	4.06747	5.14599
						10.99	0.11833	1.13909	2.10479	3.14065	4.06337	5.14374
						11	0.11639	1.13791	2.10563	3.14263	4.0646	5.14324
						11.01	0.11493	1.13955	2.10907	3.14294	4.06535	5.14332
						11.02	0.11627	1.13954	2.11033	3.14628	4.07079	5.14331
						11.03	0.12145	1.1416	2.11198	3.14869	4.07427	5.14605
						11.04	0.12844	1.14864	2.11637	3.15151	4.07854	5.15274
						11.05	0.13369	1.15577	2.12186	3.15413	4.07896	5.1601
						11.06	0.13735	1.15979	2.12339	3.15445	4.0795	5.16239
						11.07	0.13834	1.16138	2.12415	3.15174	4.07778	5.16198
						11.08	0.14914	1.17255	2.1259	3.15178	4.07954	5.1705
						11.09	0.14724	1.17491	2.12588	3.15024	4.08055	5.16969
						11.1	0.148	1.17709	2.12734	3.15263	4.08181	5.17199
						11.11	0.14809	1.17602	2.12584	3.15112	4.08041	5.17095
						11.12	0.14111	1.17027	2.12455	3.15297	4.08255	5.16697
						11.13	0.142	1.16928	2.12403	3.15555	4.08329	5.16983
						11.14	0.14077	1.16776	2.12415	3.1528	4.08103	5.16942
						11.15	0.13916	1.16516	2.12363	3.14916	4.0778	5.16746
						11.16	0.13944	1.16373	2.12406	3.1471	4.07493	5.16586
						11.17	0.13687	1.16135	2.12452	3.14542	4.07319	5.16426
						11.18	0.14244	1.16765	2.12753	3.14757	4.07695	5.16947
						11.19	0.15312	1.17937	2.1321	3.14995	4.08184	5.17914
						11.2	0.15562	1.18331	2.13665	3.15446	4.08668	5.18187
						11.21	0.1627	1.18798	2.13797	3.15895	4.09012	5.18716
						11.22	0.16648	1.19027	2.14043	3.16007	4.08929	5.19301
						11.23	0.17305	1.19565	2.14458	3.16488	4.09464	5.19961
						11.24	0.17439	1.19594	2.14429	3.16922	4.10203	5.19935
						11.25	0.17223	1.19177	2.14099	3.17036	4.10397	5.19621
						11.26	0.17172	1.19186	2.14139	3.17314	4.10872	5.1948
						11.27	0.1745	1.19528	2.14407	3.17828	4.11502	5.19849
						11.28	0.17661	1.19812	2.14807	3.1828	4.12107	5.20124
						11.29	0.17826	1.20251	2.1506	3.18284	4.12512	5.20045
						11.3	0.18037	1.2056	2.15647	3.18758	4.12886	5.20343
						11.31	0.18537	1.21357	2.16506	3.18727	4.12743	5.20908
						11.32	0.18455	1.21327	2.16722	3.18658	4.12671	5.20817
						11.33	0.18258	1.21072	2.16665	3.18502	4.12534	5.20583
						11.34	0.17478	1.20316	2.1644	3.1831	4.12673	5.19663
						11.35	0.17101	1.19935	2.16261	3.1834	4.12824	5.19235
						11.36	0.17282	1.20049	2.16172	3.18709	4.12999	5.19441
						11.37	0.1785	1.20509	2.16267	3.18785	4.13289	5.19835
						11.38	0.18521	1.20894	2.16363	3.18783	4.13369	5.20282
						11.39	0.19057	1.21255	2.16864	3.19164	4.13764	5.20899
						11.4	0.19911	1.22049	2.17415	3.19871	4.1439	5.21792
						11.41	0.20898	1.23109	2.17901	3.20356	4.15035	5.22731
						11.42	0.21596	1.23767	2.18478	3.21169	4.1607	5.2345
						11.43	0.22129	1.24168	2.19011	3.22226	4.17409	5.23903
						11.44	0.22583	1.24507	2.1975	3.23665	4.19018	5.24339
						11.45	0.2398	1.25811	2.20552	3.24701	4.20472	5.25444
						11.46	0.25306	1.27069	2.21442	3.25222	4.21199	5.2647
						11.47	0.26247	1.27914	2.22233	3.25811	4.21708	5.27378
						11.48	0.26693	1.2825	2.23072	3.26402	4.21719	5.28002
						11.49	0.28309	1.29821	2.24596	3.27684	4.23015	5.29604
						11.5	0.30432	1.31956	2.26776	3.2942	4.24953	5.31687
						11.51	0.31852	1.33481	2.2844	3.30541	4.26119	5.33139
						11.52	0.32269	1.33972	2.29652	3.31844	4.27435	5.33756
						11.53	0.32329	1.34088	2.30083	3.32485	4.28105	5.33833
						11.54	0.32702	1.34489	2.29878	3.32436	4.2833	5.34132
						11.55	0.32677	1.34526	2.29365	3.31815	4.28253	5.33955
						11.56	0.3081	1.32739	2.27819	3.30378	4.26746	5.32113
						11.57	0.29693	1.31691	2.26657	3.29472	4.2563	5.31141
						11.58	0.28368	1.30342	2.25197	3.28321	4.24132	5.29921
						11.59	0.27243	1.29093	2.23547	3.26747	4.22307	5.28811
						11.6	0.26102	1.27834	2.22468	3.25779	4.21121	5.27724
						11.61	0.2488	1.26545	2.21832	3.25294	4.20336	5.26417
						11.62	0.23925	1.25746	2.20984	3.24351	4.19259	5.25414
						11.63	0.22306	1.24401	2.19722	3.22666	4.17427	5.24037
						11.64	0.20359	1.22538	2.17957	3.20934	4.15557	5.2224
						11.65	0.192	1.21483	2.17114	3.20213	4.14784	5.21193
						11.66	0.18711	1.21042	2.16978	3.20237	4.14866	5.20685
						11.67	0.18022	1.20397	2.1667	3.20273	4.1455	5.20349
						11.68	0.17721	1.20036	2.1624	3.1974	4.1382	5.20047
						11.69	0.1765	1.19737	2.15843	3.19612	4.13566	5.1995
						11.7	0.17494	1.1952	2.15901	3.19671	4.13401	5.19929
						11.71	0.17314	1.19389	2.15763	3.19088	4.1291	5.19618
						11.72	0.1739	1.19553	2.15798	3.1878	4.12613	5.19664
						11.73	0.17646	1.19835	2.15622	3.18149	4.12143	5.19776
						11.74	0.18008	1.20123	2.15546	3.18204	4.1244	5.20059
						11.75	0.18416	1.20494	2.15478	3.1811	4.12464	5.20293
						11.76	0.19047	1.21069	2.15424	3.18202	4.12716	5.20603
						11.77	0.19111	1.21168	2.15223	3.18306	4.12833	5.20604
						11.78	0.19104	1.21168	2.15225	3.18417	4.1296	5.2056
						11.79	0.18701	1.20778	2.15127	3.18409	4.13001	5.20219
						11.8	0.1834	1.20433	2.14988	3.18351	4.13209	5.19721
						11.81	0.17912	1.19891	2.14909	3.18455	4.13391	5.19282
						11.82	0.17133	1.19286	2.1506	3.18929	4.13875	5.18979
						11.83	0.16894	1.19054	2.15015	3.18853	4.13834	5.18911
						11.84	0.1722	1.19091	2.14896	3.18686	4.1373	5.19123
						11.85	0.17302	1.19098	2.14946	3.18796	4.13644	5.19334
						11.86	0.17397	1.19199	2.15044	3.1863	4.13249	5.1945
						11.87	0.17433	1.19214	2.15236	3.18254	4.12598	5.19562
						11.88	0.17801	1.19652	2.15159	3.17595	4.12235	5.19627
						11.89	0.1851	1.20404	2.15552	3.18094	4.13059	5.20131
						11.9	0.18289	1.20374	2.15443	3.1852	4.13629	5.20077
						11.91	0.18346	1.20456	2.15521	3.19017	4.14184	5.20315
						11.92	0.18667	1.20568	2.15713	3.19276	4.14464	5.20667
						11.93	0.18524	1.20472	2.15677	3.19214	4.14557	5.20718
						11.94	0.18805	1.20906	2.16099	3.19548	4.14928	5.21237
						11.95	0.19242	1.21065	2.16536	3.19935	4.14965	5.21764
						11.96	0.19607	1.21292	2.17097	3.20094	4.14734	5.22155
						11.97	0.20527	1.2229	2.17959	3.20897	4.15451	5.22996
						11.98	0.214	1.23295	2.18769	3.22046	4.16867	5.23706
						11.99	0.22442	1.24339	2.19258	3.22538	4.17667	5.24448
						12	0.22608	1.24386	2.19375	3.22688	4.17694	5.24562
						12.01	0.22198	1.23867	2.19486	3.23007	4.18099	5.24037
						12.02	0.23275	1.24921	2.20262	3.23812	4.19486	5.24629
						12.03	0.23866	1.25356	2.20605	3.24137	4.20102	5.24932
						12.04	0.23942	1.25209	2.20649	3.23838	4.19975	5.24882
						12.05	0.23579	1.24845	2.20427	3.23462	4.196	5.2466
						12.06	0.23438	1.24747	2.20496	3.2342	4.19567	5.24625
						12.07	0.23297	1.24582	2.20319	3.23238	4.19557	5.24255
						12.08	0.22787	1.2413	2.19844	3.22696	4.1899	5.2387
						12.09	0.2213	1.23648	2.1952	3.22509	4.18694	5.23616
						12.1	0.21631	1.23516	2.19586	3.22218	4.18358	5.23353
						12.11	0.21332	1.23391	2.19583	3.21903	4.18061	5.2322
						12.12	0.21395	1.23614	2.19948	3.22353	4.18445	5.2348
						12.13	0.21619	1.23898	2.20465	3.2321	4.19078	5.23921
						12.14	0.22146	1.24388	2.20812	3.23874	4.19761	5.24639
						12.15	0.22121	1.24291	2.20683	3.23678	4.19657	5.24434
						12.16	0.22308	1.24281	2.20384	3.23685	4.19816	5.24389
						12.17	0.22546	1.2443	2.20326	3.23747	4.19752	5.24559
						12.18	0.23091	1.24899	2.20611	3.23775	4.1973	5.24874
						12.19	0.23481	1.25034	2.20312	3.23781	4.19953	5.25016
						12.2	0.23941	1.25462	2.20161	3.2369	4.20101	5.25274
						12.21	0.23813	1.25312	2.20164	3.23879	4.20104	5.25203
						12.22	0.23818	1.25258	2.2008	3.23813	4.19979	5.25138
						12.23	0.23867	1.25345	2.20066	3.2373	4.20045	5.25103
						12.24	0.2346	1.25143	2.19918	3.2382	4.20084	5.24936
						12.25	0.22598	1.24397	2.19431	3.23683	4.19786	5.2445
						12.26	0.21933	1.23852	2.19114	3.23282	4.1946	5.23903
						12.27	0.21144	1.2321	2.18881	3.22691	4.18853	5.23261
						12.28	0.20766	1.23095	2.18611	3.2188	4.18118	5.23036
						12.29	0.20194	1.22647	2.18201	3.21433	4.17279	5.2281
						12.3	0.19817	1.22085	2.1766	3.21112	4.16725	5.22553
						12.31	0.19673	1.21901	2.17553	3.21289	4.17061	5.22303
						12.32	0.19823	1.22061	2.17884	3.2162	4.17455	5.22374
						12.33	0.19606	1.21657	2.17826	3.22082	4.17755	5.22102
						12.34	0.19807	1.21637	2.17839	3.22614	4.18074	5.22258
						12.35	0.20154	1.21662	2.17541	3.2261	4.18153	5.22373
						12.36	0.20362	1.21869	2.17411	3.22461	4.18362	5.22398
						12.37	0.19915	1.21361	2.16749	3.21859	4.17961	5.21764
						12.38	0.19475	1.20905	2.15957	3.21092	4.17295	5.21259
						12.39	0.19198	1.20804	2.15726	3.20543	4.1676	5.21066
						12.4	0.19314	1.21408	2.16011	3.20235	4.16677	5.21378
						12.41	0.18816	1.21001	2.16172	3.19915	4.16522	5.21019
						12.42	0.17864	1.19927	2.15908	3.19679	4.16303	5.20029
						12.43	0.17277	1.19151	2.15476	3.18999	4.15372	5.19304
						12.44	0.1707	1.18942	2.15651	3.18507	4.14573	5.19158
						12.45	0.1679	1.18572	2.15668	3.18433	4.14334	5.18834
						12.46	0.16971	1.18301	2.15167	3.18507	4.1458	5.18788
						12.47	0.17331	1.1829	2.145	3.18254	4.14618	5.18662
						12.48	0.17499	1.18722	2.14509	3.18126	4.14553	5.18811
						12.49	0.18134	1.19563	2.14746	3.18144	4.14858	5.19458
						12.5	0.18564	1.20045	2.14692	3.18338	4.15466	5.19814
						12.51	0.18567	1.19995	2.14273	3.17991	4.15322	5.19692
						12.52	0.18495	1.20104	2.14149	3.17799	4.15045	5.19781
						12.53	0.17872	1.19855	2.1427	3.17486	4.14474	5.19578
						12.54	0.17697	1.1968	2.14212	3.17507	4.14189	5.19595
						12.55	0.17484	1.19513	2.14206	3.17799	4.14294	5.19498
						12.56	0.17021	1.19214	2.1431	3.17957	4.14046	5.19265
						12.57	0.16831	1.19	2.14217	3.18198	4.13976	5.19234
						12.58	0.16765	1.18985	2.14042	3.1823	4.1366	5.19362
						12.59	0.16652	1.18918	2.14116	3.18385	4.13622	5.19403
						12.6	0.16684	1.18845	2.14172	3.18226	4.13351	5.19348
						12.61	0.16617	1.18707	2.14242	3.18071	4.13342	5.19297
						12.62	0.17043	1.18745	2.14358	3.18046	4.1329	5.19685
						12.63	0.17286	1.18817	2.14435	3.17823	4.13116	5.19763
						12.64	0.17482	1.18969	2.14535	3.17878	4.13557	5.197
						12.65	0.17621	1.18984	2.14454	3.17756	4.13967	5.19431
						12.66	0.17614	1.18799	2.14284	3.17386	4.13794	5.19084
						12.67	0.17875	1.18887	2.14062	3.17275	4.1401	5.19053
						12.68	0.1806	1.19249	2.14072	3.17065	4.13906	5.1905
						12.69	0.18055	1.19626	2.14372	3.17362	4.14338	5.18999
						12.7	0.18162	1.19873	2.14617	3.17665	4.14737	5.19208
						12.71	0.18215	1.19865	2.14559	3.17514	4.14429	5.19237
						12.72	0.18185	1.19817	2.14191	3.17314	4.14241	5.19197
						12.73	0.18352	1.20212	2.14451	3.17456	4.14248	5.19558
						12.74	0.17977	1.20089	2.14641	3.18092	4.14655	5.19497
						12.75	0.17674	1.1971	2.14338	3.1848	4.15082	5.19372
						12.76	0.17691	1.19673	2.14162	3.1859	4.15245	5.19431
						12.77	0.17408	1.1957	2.14298	3.1876	4.15447	5.19286
						12.78	0.17318	1.19585	2.14731	3.19377	4.15939	5.19438
						12.79	0.17455	1.19835	2.1472	3.19591	4.16261	5.19603
						12.8	0.17748	1.19973	2.14544	3.19172	4.15889	5.19558
						12.81	0.18024	1.20095	2.14639	3.18458	4.152	5.19583
						12.82	0.17821	1.20045	2.14632	3.18036	4.14718	5.19266
						12.83	0.17776	1.19912	2.14742	3.18073	4.14582	5.19193
						12.84	0.17927	1.19992	2.14754	3.17787	4.14143	5.19401
						12.85	0.1782	1.19761	2.14732	3.17787	4.14186	5.1925
						12.86	0.17683	1.19602	2.14863	3.18081	4.14585	5.19184
						12.87	0.17385	1.19461	2.14913	3.18295	4.14838	5.19206
						12.88	0.17074	1.19229	2.1478	3.18208	4.14604	5.19246
						12.89	0.16953	1.18959	2.1461	3.1775	4.14107	5.193
						12.9	0.17117	1.19092	2.14591	3.17689	4.14225	5.19441
						12.91	0.17273	1.19248	2.14666	3.18039	4.14869	5.19498
						12.92	0.17249	1.19107	2.14864	3.18405	4.15194	5.19637
						12.93	0.17284	1.18992	2.15241	3.18863	4.15484	5.19945
						12.94	0.1748	1.19139	2.15324	3.18912	4.15935	5.19961
						12.95	0.17526	1.1934	2.15587	3.19347	4.16477	5.20109
						12.96	0.17571	1.19416	2.15685	3.1956	4.1637	5.20353
						12.97	0.17842	1.19613	2.1571	3.19234	4.15919	5.2058
						12.98	0.17989	1.19699	2.15725	3.19021	4.15414	5.20548
						12.99	0.17889	1.19711	2.15471	3.18306	4.14692	5.20081
						13	0.17603	1.19522	2.15356	3.17788	4.14149	5.1958
						13.01	0.17461	1.19367	2.15203	3.17372	4.13625	5.19389
						13.02	0.17698	1.19551	2.15106	3.16994	4.13516	5.19266
						13.03	0.17575	1.1941	2.15066	3.16835	4.13502	5.19042
						13.04	0.17124	1.18996	2.14742	3.16656	4.13438	5.18688
						13.05	0.17079	1.18986	2.14258	3.16138	4.12989	5.18739
						13.06	0.17225	1.19184	2.1401	3.16535	4.13431	5.19042
						13.07	0.17623	1.19313	2.13837	3.17312	4.14428	5.19216
						13.08	0.17594	1.19195	2.1379	3.17501	4.14626	5.19207
						13.09	0.17689	1.19284	2.13664	3.17789	4.15068	5.19301
						13.1	0.18161	1.19658	2.13783	3.17913	4.15237	5.1972
						13.11	0.18871	1.20322	2.14308	3.18314	4.15624	5.20427
						13.12	0.18883	1.20252	2.14572	3.18408	4.15961	5.20417
						13.13	0.19142	1.203	2.1464	3.18381	4.1594	5.20634
						13.14	0.19765	1.20919	2.14978	3.18204	4.15718	5.21225
						13.15	0.19844	1.20845	2.14946	3.17951	4.15264	5.21332
						13.16	0.19453	1.20404	2.14746	3.17799	4.14825	5.21071
						13.17	0.18888	1.19833	2.14155	3.1754	4.14545	5.20453
						13.18	0.18399	1.19439	2.1385	3.17515	4.14425	5.19987
						13.19	0.17969	1.19064	2.13718	3.17626	4.14342	5.19613
						13.2	0.17138	1.18491	2.13624	3.17734	4.14337	5.18972
						13.21	0.16333	1.17938	2.1337	3.1799	4.14829	5.18229
						13.22	0.16303	1.17988	2.1345	3.18206	4.15242	5.18061
						13.23	0.16701	1.18648	2.1423	3.18684	4.15848	5.18485
						13.24	0.16917	1.19058	2.1486	3.19191	4.16408	5.18881
						13.25	0.17502	1.19626	2.15422	3.19396	4.16595	5.19574
						13.26	0.18271	1.20222	2.15513	3.18815	4.16331	5.20134
						13.27	0.18595	1.20416	2.15434	3.1849	4.1636	5.20286
						13.28	0.18921	1.20742	2.15774	3.18684	4.16678	5.20569
						13.29	0.18428	1.20307	2.156	3.18391	4.16374	5.20274
						13.3	0.17656	1.19352	2.1509	3.17839	4.15639	5.19554
						13.31	0.17248	1.18832	2.14798	3.17191	4.1491	5.19012
						13.32	0.16822	1.18456	2.14539	3.17213	4.1486	5.18585
						13.33	0.17071	1.18745	2.14383	3.17295	4.14923	5.18705
						13.34	0.17277	1.18823	2.14131	3.17399	4.14937	5.18916
						13.35	0.17072	1.18638	2.14154	3.17563	4.15083	5.18781
						13.36	0.17567	1.19048	2.14341	3.1795	4.15734	5.19152
						13.37	0.17835	1.19352	2.1433	3.18185	4.16113	5.19399
						13.38	0.18008	1.19432	2.14384	3.1844	4.16512	5.19545
						13.39	0.18051	1.19327	2.14537	3.18676	4.16623	5.19653
						13.4	0.18074	1.19358	2.14729	3.18786	4.16718	5.1981
						13.41	0.18079	1.19363	2.14728	3.18664	4.16504	5.19835
						13.42	0.18133	1.19372	2.14276	3.18373	4.1623	5.19938
						13.43	0.18182	1.19452	2.14375	3.18477	4.16125	5.20181
						13.44	0.17868	1.19302	2.14183	3.18316	4.15876	5.20125
						13.45	0.18766	1.20299	2.14924	3.19227	4.16634	5.21176
						13.46	0.18747	1.20169	2.14674	3.18865	4.16327	5.21083
						13.47	0.18811	1.20117	2.1433	3.18354	4.16025	5.20984
						13.48	0.18656	1.19914	2.13992	3.18085	4.15859	5.2076
						13.49	0.18335	1.1975	2.13752	3.17686	4.15596	5.20468
						13.5	0.18444	1.19812	2.1359	3.17497	4.15445	5.20518
						13.51	0.18223	1.19532	2.13323	3.16985	4.15013	5.20121
						13.52	0.17626	1.19185	2.13072	3.16044	4.14197	5.19406
						13.53	0.17576	1.19434	2.13506	3.16338	4.14447	5.19478
						13.54	0.17803	1.19793	2.1405	3.16974	4.15098	5.19724
						13.55	0.18267	1.20321	2.14498	3.17428	4.15472	5.20102
						13.56	0.1859	1.20645	2.14955	3.17872	4.15772	5.20464
						13.57	0.18592	1.20657	2.15054	3.17969	4.15949	5.20511
						13.58	0.18617	1.20667	2.15505	3.18341	4.16393	5.2075
						13.59	0.18433	1.20587	2.1595	3.18559	4.16714	5.20605
						13.6	0.18201	1.20405	2.15801	3.17953	4.16077	5.20418
						13.61	0.1769	1.19738	2.15564	3.17534	4.15695	5.19933
						13.62	0.17663	1.19509	2.15123	3.17357	4.15725	5.19591
						13.63	0.17573	1.19438	2.1475	3.17058	4.15658	5.19108
						13.64	0.17238	1.19279	2.14685	3.16984	4.15564	5.18629
						13.65	0.17351	1.19297	2.14417	3.1715	4.15698	5.18673
						13.66	0.1754	1.19153	2.14171	3.17544	4.16074	5.18603
						13.67	0.17565	1.19227	2.14182	3.17643	4.16374	5.18415
						13.68	0.1704	1.19024	2.14188	3.17271	4.15955	5.18083
						13.69	0.16817	1.18904	2.14529	3.1741	4.16026	5.18087
						13.7	0.16813	1.18963	2.14823	3.17999	4.16604	5.18379
						13.71	0.17188	1.19392	2.15001	3.18391	4.17172	5.18754
						13.72	0.17373	1.19455	2.14997	3.18365	4.17358	5.18876
						13.73	0.17484	1.19427	2.14882	3.18112	4.17117	5.19185
						13.74	0.18036	1.19854	2.14996	3.18333	4.17145	5.19765
						13.75	0.18116	1.19887	2.14983	3.18103	4.16628	5.19903
						13.76	0.18165	1.19881	2.14826	3.17662	4.16249	5.19717
						13.77	0.18599	1.20087	2.15092	3.17922	4.16462	5.20094
						13.78	0.18012	1.19606	2.15067	3.17436	4.15669	5.19791
						13.79	0.17548	1.19353	2.15125	3.17318	4.15151	5.19585
						13.8	0.17053	1.18927	2.15177	3.17487	4.15241	5.19235
						13.81	0.16862	1.18644	2.14968	3.17264	4.15338	5.19039
						13.82	0.16515	1.18245	2.14727	3.17128	4.15099	5.18898
						13.83	0.16777	1.18548	2.14739	3.17084	4.14859	5.19208
						13.84	0.17542	1.19288	2.14934	3.17421	4.15291	5.19677
						13.85	0.18183	1.19692	2.14921	3.18334	4.16348	5.20048
						13.86	0.18188	1.19607	2.14614	3.18357	4.16708	5.19854
						13.87	0.17989	1.19444	2.14236	3.18198	4.16674	5.19441
						13.88	0.18493	1.19906	2.14371	3.18291	4.16689	5.1979
						13.89	0.18761	1.20112	2.14126	3.1796	4.1668	5.19722
						13.9	0.18337	1.19717	2.1374	3.17589	4.16563	5.19269
						13.91	0.17667	1.19053	2.13235	3.16835	4.16101	5.18679
						13.92	0.17624	1.18975	2.13377	3.16487	4.15871	5.18578
						13.93	0.17686	1.1917	2.13864	3.16729	4.16019	5.18867
						13.94	0.17546	1.19155	2.14089	3.17269	4.16487	5.19001
						13.95	0.1743	1.18997	2.14057	3.17525	4.16754	5.1894
						13.96	0.17658	1.19075	2.14371	3.17785	4.16811	5.19335
						13.97	0.18242	1.1967	2.14848	3.18271	4.17127	5.20003
						13.98	0.18368	1.19706	2.14837	3.1833	4.16934	5.20198
						13.99	0.18728	1.19939	2.14789	3.18751	4.17275	5.20704
						14	0.19086	1.19915	2.14368	3.18495	4.17037	5.20827
						14.01	0.19184	1.19954	2.1423	3.18129	4.16851	5.20807
						14.02	0.18639	1.19562	2.14093	3.18158	4.17049	5.2027
						14.03	0.18268	1.19191	2.13711	3.17894	4.16966	5.19751
						14.04	0.17533	1.18685	2.13423	3.1747	4.16709	5.18938
						14.05	0.17024	1.18595	2.13501	3.17051	4.16329	5.18547
						14.06	0.16773	1.18655	2.13676	3.16651	4.15757	5.18524
						14.07	0.1629	1.18379	2.13726	3.16284	4.15084	5.18384
						14.08	0.16013	1.18271	2.13409	3.15797	4.14447	5.18277
						14.09	0.15939	1.18259	2.13378	3.15799	4.14324	5.18485
						14.1	0.16248	1.18405	2.13602	3.15911	4.14308	5.18854
						14.11	0.16961	1.18719	2.13728	3.16146	4.14679	5.19357
						14.12	0.17469	1.1894	2.13748	3.16572	4.15451	5.19249
						14.13	0.17888	1.19169	2.13932	3.17313	4.16554	5.19313
						14.14	0.18318	1.19209	2.14031	3.17772	4.17268	5.1934
						14.15	0.18697	1.19277	2.14191	3.17983	4.1754	5.19365
						14.16	0.19004	1.1953	2.14483	3.1816	4.17832	5.19566
						14.17	0.19042	1.19682	2.14529	3.18332	4.18048	5.19701
						14.18	0.18655	1.19513	2.14588	3.18359	4.17727	5.19664
						14.19	0.18118	1.19119	2.14356	3.17885	4.17057	5.19448
						14.2	0.17763	1.18801	2.14095	3.17562	4.16572	5.19185
						14.21	0.1796	1.19076	2.14084	3.17426	4.16493	5.19455
						14.22	0.17703	1.18975	2.14109	3.17568	4.16709	5.19333
						14.23	0.17424	1.18737	2.1426	3.17865	4.17061	5.19082
						14.24	0.17862	1.19096	2.14475	3.1786	4.17168	5.1935
						14.25	0.1793	1.19112	2.14583	3.18033	4.176	5.19406
						14.26	0.17465	1.1887	2.1463	3.17791	4.17146	5.19229
						14.27	0.17193	1.18837	2.14904	3.17912	4.17113	5.19168
						14.28	0.1731	1.1911	2.15199	3.18171	4.17198	5.19238
						14.29	0.17751	1.19561	2.15182	3.18063	4.17013	5.19579
						14.3	0.17634	1.19363	2.14423	3.17386	4.16325	5.19395
						14.31	0.17964	1.19479	2.14526	3.17946	4.17051	5.19644
						14.32	0.18128	1.19429	2.14182	3.17653	4.16694	5.19675
						14.33	0.18491	1.19619	2.14225	3.17736	4.17004	5.19778
						14.34	0.191	1.2002	2.14493	3.17695	4.16988	5.20346
						14.35	0.18939	1.19808	2.1471	3.17817	4.1691	5.20339
						14.36	0.18703	1.19604	2.15366	3.18719	4.17568	5.20361
						14.37	0.18028	1.19091	2.15264	3.18362	4.16916	5.1991
						14.38	0.18462	1.19632	2.15764	3.18635	4.17437	5.20291
						14.39	0.18338	1.19469	2.15683	3.18721	4.17527	5.20239
						14.4	0.17721	1.18746	2.15048	3.18311	4.17242	5.19585
						14.41	0.1753	1.18563	2.14622	3.17954	4.17242	5.19136
						14.42	0.17604	1.18475	2.14492	3.17809	4.1731	5.19035
						14.43	0.17598	1.18423	2.143	3.17522	4.17108	5.18921
						14.44	0.17738	1.18335	2.14426	3.17683	4.17076	5.19078
						14.45	0.18005	1.18515	2.14349	3.17798	4.17177	5.19319
						14.46	0.18687	1.19256	2.14796	3.18151	4.17714	5.19911
						14.47	0.19433	1.1997	2.15513	3.19135	4.18837	5.20673
						14.48	0.19482	1.1995	2.15293	3.19253	4.19044	5.20881
						14.49	0.19454	1.20105	2.15064	3.18735	4.18783	5.2091
						14.5	0.19456	1.20245	2.14746	3.18433	4.18746	5.20857
						14.51	0.19145	1.20191	2.14489	3.18404	4.18828	5.20584
						14.52	0.18787	1.19993	2.14228	3.18471	4.19128	5.20071
						14.53	0.18715	1.20169	2.14261	3.18383	4.18963	5.20069
						14.54	0.18903	1.20753	2.14954	3.1824	4.18716	5.20345
						14.55	0.18985	1.20984	2.15361	3.18225	4.18533	5.20383
						14.56	0.183	1.2033	2.15311	3.18124	4.18181	5.19772
						14.57	0.18289	1.20407	2.15735	3.1808	4.18114	5.19927
						14.58	0.18805	1.20853	2.16308	3.18467	4.18268	5.20504
						14.59	0.19234	1.20967	2.165	3.18675	4.18365	5.20984
						14.6	0.18935	1.20494	2.16164	3.18647	4.18298	5.20741
						14.61	0.18926	1.20404	2.16051	3.19072	4.18893	5.20798
						14.62	0.19627	1.2103	2.16427	3.20067	4.20183	5.21517
						14.63	0.19945	1.21333	2.16794	3.20686	4.20726	5.21832
						14.64	0.20429	1.21671	2.16942	3.20829	4.21146	5.21913
						14.65	0.20197	1.21441	2.16833	3.2064	4.20997	5.21684
						14.66	0.19911	1.21209	2.16774	3.20606	4.21004	5.21343
						14.67	0.19978	1.2114	2.16422	3.205	4.21047	5.21252
						14.68	0.20416	1.21537	2.16747	3.20723	4.21205	5.21581
						14.69	0.20636	1.21868	2.1692	3.20835	4.21441	5.21687
						14.7	0.21093	1.22206	2.17079	3.20991	4.21674	5.22032
						14.71	0.2122	1.22267	2.16945	3.21035	4.21624	5.22258
						14.72	0.21843	1.22776	2.17421	3.2189	4.22567	5.22942
						14.73	0.22168	1.23119	2.17895	3.22484	4.2295	5.23487
						14.74	0.22591	1.23371	2.18371	3.22977	4.23534	5.2388
						14.75	0.22881	1.2339	2.18235	3.22917	4.23598	5.24004
						14.76	0.22833	1.23269	2.18099	3.22802	4.23438	5.24094
						14.77	0.22649	1.23236	2.18283	3.23066	4.23551	5.24197
						14.78	0.22543	1.23342	2.18306	3.22985	4.23412	5.24223
						14.79	0.22104	1.23191	2.17973	3.21827	4.22537	5.23733
						14.8	0.23095	1.24254	2.19116	3.22524	4.23526	5.24565
						14.81	0.24	1.25335	2.20062	3.23112	4.24064	5.25499
						14.82	0.25163	1.26564	2.21288	3.24148	4.25232	5.26598
						14.83	0.26357	1.276	2.22208	3.24909	4.26496	5.27426
						14.84	0.27707	1.28735	2.23123	3.25509	4.27301	5.2843
						14.85	0.28867	1.29629	2.24304	3.26801	4.28692	5.29383
						14.86	0.30348	1.31174	2.25841	3.28427	4.30265	5.30925
						14.87	0.31898	1.32942	2.27708	3.30209	4.32216	5.32598
						14.88	0.32353	1.33444	2.28501	3.30969	4.33135	5.33057
						14.89	0.3311	1.34035	2.29181	3.31762	4.34	5.3368
						14.9	0.34001	1.34982	2.3021	3.32754	4.35008	5.34638
						14.91	0.34465	1.35533	2.30652	3.33402	4.3587	5.35085
						14.92	0.35493	1.36535	2.3158	3.34043	4.3649	5.36152
						14.93	0.36171	1.37077	2.32187	3.34419	4.3689	5.36589
						14.94	0.37511	1.38088	2.33129	3.35398	4.37981	5.37606
						14.95	0.38286	1.38946	2.33945	3.35972	4.38578	5.38381
						14.96	0.38937	1.39704	2.34651	3.36457	4.39086	5.39008
						14.97	0.39573	1.40342	2.35648	3.37241	4.39598	5.39843
						14.98	0.4027	1.40921	2.3635	3.38059	4.40539	5.4031
						14.99	0.40912	1.41388	2.36845	3.39036	4.41558	5.40805
						15	0.40836	1.41357	2.3717	3.39556	4.42177	5.40891
						15.01	0.40287	1.40985	2.3695	3.39741	4.42364	5.40527
						15.02	0.38899	1.39545	2.35434	3.38746	4.41484	5.39136
						15.03	0.37614	1.38438	2.34061	3.37547	4.40413	5.37959
						15.04	0.37206	1.37818	2.33189	3.36903	4.39945	5.37404
						15.05	0.35917	1.36638	2.32334	3.35844	4.38606	5.36554
						15.06	0.34824	1.35696	2.31236	3.34837	4.37665	5.35484
						15.07	0.33723	1.34531	2.29984	3.33578	4.36227	5.34416
						15.08	0.33485	1.34086	2.29607	3.32934	4.35508	5.34111
						15.09	0.33099	1.33675	2.2962	3.32849	4.35167	5.338
						15.1	0.32254	1.32967	2.29179	3.32334	4.3476	5.33031
						15.11	0.31685	1.32801	2.28743	3.31692	4.34174	5.32574
						15.12	0.30939	1.32001	2.27906	3.31091	4.3372	5.31732
						15.13	0.29383	1.30449	2.26671	3.2964	4.32183	5.30221
						15.14	0.28646	1.29911	2.25919	3.28577	4.31162	5.29409
						15.15	0.28329	1.29691	2.25514	3.27991	4.30608	5.29006
						15.16	0.282	1.29482	2.251	3.2753	4.3004	5.28803
						15.17	0.27829	1.2889	2.24561	3.27072	4.2963	5.2844
						15.18	0.27768	1.28632	2.2408	3.26739	4.29288	5.28372
						15.19	0.28679	1.29472	2.24747	3.27436	4.30017	5.29413
						15.2	0.29384	1.30104	2.25295	3.28155	4.3058	5.30161
						15.21	0.30055	1.30664	2.25852	3.29101	4.31684	5.30854
						15.22	0.30889	1.31442	2.26388	3.2998	4.32892	5.31625
						15.23	0.31595	1.32074	2.26885	3.30265	4.32947	5.32214
						15.24	0.31774	1.3235	2.27569	3.30646	4.33058	5.32353
						15.25	0.32509	1.33208	2.288	3.31578	4.33842	5.33057
						15.26	0.35498	1.36141	2.31907	3.3449	4.37062	5.35871
						15.27	0.38204	1.38571	2.345	3.37009	4.39892	5.38404
						15.28	0.40462	1.40739	2.36808	3.39138	4.42223	5.40498
						15.29	0.43257	1.43597	2.39961	3.42014	4.45505	5.43193
						15.3	0.46364	1.46849	2.42829	3.4506	4.49244	5.46335
						15.31	0.48581	1.48802	2.44557	3.47316	4.52014	5.48387
						15.32	0.50421	1.50523	2.46411	3.49119	4.5407	5.50252
						15.33	0.55453	1.55578	2.51984	3.54497	4.6001	5.55336
						15.34	0.59425	1.59578	2.56539	3.58635	4.64342	5.59375
						15.35	0.61805	1.61616	2.58721	3.60733	4.66454	5.61737
						15.36	0.63101	1.62609	2.5968	3.61353	4.66984	5.62849
						15.37	0.63895	1.63229	2.6079	3.61898	4.67394	5.63487
						15.38	0.63966	1.63457	2.60999	3.6161	4.67077	5.63512
						15.39	0.63151	1.62556	2.59756	3.60349	4.6569	5.625
						15.4	0.60892	1.60206	2.56842	3.57692	4.62885	5.60079
						15.41	0.57057	1.56576	2.52919	3.54052	4.59123	5.56203
						15.42	0.53159	1.52994	2.49636	3.51013	4.55842	5.525
						15.43	0.50052	1.50135	2.47218	3.49004	4.53805	5.49738
						15.44	0.4769	1.47845	2.44931	3.47024	4.51891	5.47478
						15.45	0.46019	1.46247	2.4339	3.45873	4.50876	5.45803
						15.46	0.40551	1.4112	2.38159	3.40852	4.45323	5.40565
						15.47	0.36778	1.37703	2.34471	3.37141	4.41072	5.37204
						15.48	0.35585	1.36514	2.32986	3.35615	4.3929	5.36238
						15.49	0.33874	1.34913	2.31189	3.33808	4.37301	5.34649
						15.5	0.31943	1.32989	2.29062	3.31411	4.34628	5.32733
						15.51	0.31046	1.31842	2.27698	3.3023	4.33152	5.31823
						15.52	0.29194	1.29942	2.25777	3.28343	4.30962	5.30211
						15.53	0.26964	1.2758	2.23476	3.26383	4.28633	5.2814
						15.54	0.25749	1.26446	2.22041	3.25387	4.27609	5.26863
						15.55	0.25041	1.2571	2.21011	3.24479	4.26712	5.25997
						15.56	0.24795	1.25403	2.20423	3.23898	4.26066	5.25674
						15.57	0.24596	1.25349	2.19965	3.23452	4.25787	5.25322
						15.58	0.2405	1.2526	2.19433	3.22848	4.25172	5.2489
						15.59	0.23037	1.2446	2.18435	3.21576	4.23733	5.23981
						15.6	0.22028	1.23473	2.17955	3.20794	4.22791	5.23072
						15.61	0.2114	1.22385	2.1754	3.20356	4.22276	5.22192
						15.62	0.20688	1.21912	2.17243	3.2042	4.22305	5.21694
						15.63	0.20336	1.21454	2.16894	3.20432	4.22273	5.2134
						15.64	0.20237	1.20984	2.16608	3.20184	4.22125	5.21
						15.65	0.19543	1.20095	2.15986	3.19681	4.21817	5.20054
						15.66	0.18896	1.19557	2.15299	3.18968	4.21214	5.19389
						15.67	0.189	1.1987	2.15162	3.18901	4.21079	5.19605
						15.68	0.19395	1.2052	2.15709	3.19306	4.21286	5.20418
						15.69	0.19703	1.20937	2.16274	3.19635	4.21377	5.20901
						15.7	0.19539	1.21039	2.1669	3.19991	4.21442	5.20903
						15.71	0.19927	1.21524	2.17241	3.20527	4.21997	5.21464
						15.72	0.20922	1.22303	2.17597	3.2099	4.22613	5.22323
						15.73	0.21439	1.22613	2.17972	3.21391	4.23147	5.22625
						15.74	0.218	1.22883	2.18238	3.21458	4.23219	5.228
						15.75	0.21683	1.22681	2.17959	3.21353	4.23304	5.22578
						15.76	0.21782	1.22937	2.17968	3.21117	4.23213	5.2295
						15.77	0.22385	1.23654	2.18231	3.21444	4.23603	5.23576
						15.78	0.22651	1.24083	2.18409	3.21746	4.23947	5.23997
						15.79	0.2301	1.24427	2.18837	3.22271	4.24592	5.2443
						15.8	0.23108	1.24604	2.18854	3.22215	4.24758	5.24501
						15.81	0.23346	1.24752	2.18976	3.22342	4.25068	5.24619
						15.82	0.23609	1.24863	2.19146	3.22468	4.25318	5.2459
						15.83	0.23489	1.24564	2.19092	3.22251	4.25159	5.24426
						15.84	0.23273	1.24157	2.18689	3.21554	4.24376	5.24258
						15.85	0.23116	1.23939	2.18733	3.2147	4.24053	5.2413
						15.86	0.22688	1.23549	2.18565	3.21343	4.23623	5.23847
						15.87	0.22281	1.23272	2.18421	3.21387	4.23605	5.23641
						15.88	0.21925	1.23103	2.18196	3.21416	4.23595	5.23518
						15.89	0.2159	1.22786	2.17599	3.2121	4.23459	5.23256
						15.9	0.21438	1.22755	2.17665	3.21534	4.23875	5.23152
						15.91	0.21061	1.2235	2.17391	3.21515	4.23971	5.22639
						15.92	0.19787	1.21137	2.15965	3.2018	4.22756	5.2127
						15.93	0.19274	1.20568	2.15259	3.19231	4.21714	5.20651
						15.94	0.18946	1.20238	2.14701	3.18101	4.20506	5.2018
						15.95	0.1914	1.20498	2.1488	3.17848	4.20313	5.20146
						15.96	0.19312	1.20518	2.15144	3.18003	4.20524	5.20227
						15.97	0.18976	1.20224	2.15007	3.17767	4.2025	5.19813
						15.98	0.18735	1.20156	2.15223	3.17909	4.20392	5.19731
						15.99	0.18577	1.20049	2.15358	3.18162	4.20782	5.19533
						16	0.17866	1.1953	2.1516	3.184	4.20931	5.18887
						16.01	0.17274	1.1903	2.14645	3.17765	4.20281	5.18334
						16.02	0.16687	1.18404	2.14117	3.17049	4.19297	5.17847
						16.03	0.16581	1.1839	2.14135	3.16565	4.18807	5.1766
						16.04	0.16941	1.18675	2.14412	3.16628	4.18735	5.18051
						16.05	0.17015	1.1863	2.13974	3.16048	4.17959	5.17965
						16.06	0.17445	1.18759	2.13834	3.15684	4.1765	5.18263
						16.07	0.17504	1.18693	2.137	3.15686	4.17765	5.18361
						16.08	0.17473	1.18702	2.1378	3.16095	4.1822	5.18452
						16.09	0.17375	1.1864	2.13916	3.16406	4.18737	5.18419
						16.1	0.17541	1.18676	2.13921	3.16603	4.19118	5.18485
						16.11	0.17666	1.18656	2.13854	3.16691	4.19286	5.18719
						16.12	0.17201	1.18337	2.13875	3.16821	4.19351	5.18641
						16.13	0.17009	1.1818	2.13881	3.16918	4.19226	5.1865
						16.14	0.17009	1.18164	2.13877	3.16827	4.18951	5.18724
						16.15	0.1731	1.18401	2.13776	3.1637	4.18378	5.1894
						16.16	0.17785	1.18931	2.13578	3.16407	4.18647	5.19288
						16.17	0.18185	1.19368	2.13764	3.16923	4.19247	5.19676
						16.18	0.18429	1.19612	2.13587	3.16951	4.19329	5.19767
						16.19	0.18602	1.19668	2.13442	3.16947	4.19467	5.1966
						16.2	0.18745	1.19753	2.13484	3.17076	4.19843	5.19567
						16.21	0.19002	1.19911	2.13537	3.17343	4.20281	5.19722
						16.22	0.18644	1.19636	2.1343	3.17315	4.20226	5.19418
						16.23	0.1848	1.19409	2.13488	3.172	4.20021	5.19215
						16.24	0.18457	1.19495	2.13963	3.17513	4.20401	5.19272
						16.25	0.18986	1.19931	2.14413	3.17915	4.2075	5.198
						16.26	0.19346	1.20273	2.14591	3.17883	4.20541	5.20311
						16.27	0.19055	1.20054	2.1466	3.17754	4.20276	5.20187
						16.28	0.1877	1.19834	2.14741	3.1783	4.20428	5.2002
						16.29	0.18685	1.1985	2.14986	3.18034	4.20611	5.20209
						16.3	0.18894	1.20094	2.15155	3.17907	4.20573	5.20315
						16.31	0.18534	1.19793	2.14851	3.17503	4.20095	5.20007
						16.32	0.18464	1.19767	2.14919	3.17453	4.20032	5.19919
						16.33	0.18317	1.19627	2.1462	3.17212	4.19839	5.19613
						16.34	0.1873	1.199	2.14671	3.17288	4.19895	5.19966
						16.35	0.18977	1.19958	2.14416	3.17342	4.19885	5.20071
						16.36	0.18828	1.19768	2.14279	3.17304	4.19691	5.20056
						16.37	0.19416	1.20298	2.14633	3.17819	4.2019	5.20726
						16.38	0.19635	1.20489	2.14668	3.18022	4.2057	5.2091
						16.39	0.18736	1.19639	2.1407	3.1783	4.20281	5.20178
						16.4	0.18508	1.19463	2.14045	3.17906	4.2042	5.19924
						16.41	0.18298	1.19193	2.13919	3.1789	4.20522	5.19648
						16.42	0.18833	1.19476	2.1418	3.18273	4.21064	5.20082
						16.43	0.19005	1.19421	2.14287	3.18633	4.21252	5.20281
						16.44	0.18404	1.18793	2.13979	3.18148	4.20815	5.19683
						16.45	0.19459	1.19795	2.14522	3.18106	4.21002	5.20598
						16.46	0.20343	1.20707	2.15089	3.18544	4.21623	5.21426
						16.47	0.20269	1.20861	2.1537	3.18555	4.21525	5.21312
						16.48	0.20431	1.21132	2.15782	3.18681	4.21581	5.21327
						16.49	0.20149	1.2109	2.15607	3.18339	4.21296	5.20956
						16.5	0.20388	1.21368	2.15766	3.18548	4.21655	5.21133
						16.51	0.20538	1.21669	2.16304	3.19417	4.22596	5.21376
						16.52	0.20314	1.21433	2.16585	3.19952	4.23109	5.21242
						16.53	0.20575	1.21547	2.16673	3.2027	4.23422	5.21546
						16.54	0.21303	1.22068	2.16942	3.20891	4.24281	5.22157
						16.55	0.22127	1.22906	2.17717	3.21481	4.25004	5.22951
						16.56	0.23173	1.23816	2.1859	3.22308	4.26052	5.23863
						16.57	0.24022	1.2464	2.19222	3.2263	4.26353	5.24643
						16.58	0.25934	1.26474	2.21038	3.24158	4.28299	5.26392
						16.59	0.28272	1.28938	2.23278	3.25818	4.30297	5.28548
						16.6	0.2953	1.30291	2.24522	3.26665	4.31302	5.29718
						16.61	0.29915	1.30619	2.25116	3.27182	4.31889	5.30202
						16.62	0.30451	1.31138	2.25707	3.28006	4.32713	5.3081
						16.63	0.30952	1.31643	2.26291	3.28655	4.33473	5.31297
						16.64	0.3099	1.31646	2.26368	3.28704	4.33542	5.31255
						16.65	0.31224	1.31697	2.26645	3.29167	4.34043	5.31467
						16.66	0.31957	1.32177	2.27414	3.30222	4.35177	5.32216
						16.67	0.32493	1.3283	2.27961	3.31085	4.36089	5.32938
						16.68	0.3234	1.32891	2.28118	3.31032	4.35875	5.32999
						16.69	0.3117	1.31642	2.26919	3.29771	4.34506	5.31755
						16.7	0.30193	1.30559	2.25505	3.28693	4.33159	5.30786
						16.71	0.29302	1.29677	2.24452	3.27813	4.31827	5.29957
						16.72	0.26858	1.27262	2.22175	3.25456	4.29102	5.27554
						16.73	0.24856	1.25388	2.20342	3.23313	4.26964	5.25336
						16.74	0.23678	1.24108	2.18774	3.21484	4.25247	5.2375
						16.75	0.23804	1.24431	2.18798	3.21553	4.25465	5.2396
						16.76	0.24127	1.2474	2.19346	3.22381	4.26234	5.24436
						16.77	0.24582	1.25273	2.20197	3.23296	4.27291	5.24954
						16.78	0.25277	1.26137	2.20702	3.23864	4.27984	5.25687
						16.79	0.26814	1.279	2.22393	3.25591	4.29834	5.27387
						16.8	0.28372	1.29332	2.23806	3.27203	4.31311	5.2908
						16.81	0.29661	1.30436	2.24723	3.28449	4.32659	5.3035
						16.82	0.3104	1.318	2.26019	3.29403	4.3398	5.31505
						16.83	0.32665	1.33494	2.27675	3.30594	4.35316	5.33026
						16.84	0.34156	1.3489	2.2937	3.32209	4.3713	5.3446
						16.85	0.38986	1.39377	2.33888	3.36798	4.42194	5.39019
						16.86	0.41698	1.41952	2.36517	3.39512	4.45258	5.41455
						16.87	0.42689	1.43052	2.37778	3.40718	4.46793	5.42365
						16.88	0.4261	1.43072	2.38113	3.40948	4.47264	5.42267
						16.89	0.42318	1.42971	2.38266	3.41192	4.47557	5.42065
						16.9	0.41952	1.42723	2.38017	3.4105	4.47536	5.41745
						16.91	0.41411	1.4211	2.37227	3.40395	4.46906	5.41105
						16.92	0.39475	1.40177	2.35329	3.38529	4.4503	5.39156
						16.93	0.3732	1.37955	2.33099	3.36449	4.42625	5.37214
						16.94	0.35651	1.36092	2.3132	3.35019	4.40735	5.35625
						16.95	0.34268	1.34693	2.29668	3.33485	4.38893	5.34375
						16.96	0.32436	1.32804	2.27668	3.3168	4.3697	5.32518
						16.97	0.30581	1.30828	2.25662	3.29928	4.3503	5.30677
						16.98	0.25365	1.25732	2.20805	3.25308	4.29646	5.25881
						16.99	0.21955	1.22529	2.17467	3.21899	4.2574	5.22659
						17	0.22122	1.22789	2.17419	3.21543	4.25451	5.22673
						17.01	0.21635	1.22396	2.17204	3.21374	4.25166	5.22296
						17.02	0.21624	1.22217	2.16874	3.21066	4.24869	5.22267
						17.03	0.2204	1.22609	2.16954	3.20957	4.24883	5.22648
						17.04	0.22161	1.2287	2.16848	3.20477	4.24486	5.22809
						17.05	0.22362	1.2319	2.16673	3.20036	4.2419	5.23057
						17.06	0.22204	1.23205	2.16744	3.20108	4.24327	5.23113
						17.07	0.22145	1.23159	2.16937	3.20058	4.24385	5.23004
						17.08	0.22467	1.23473	2.17338	3.20033	4.24403	5.23168
						17.09	0.22501	1.23291	2.17214	3.19982	4.24428	5.23178
						17.1	0.22316	1.22915	2.16966	3.19804	4.24319	5.2297
						17.11	0.21891	1.22208	2.16742	3.19957	4.24455	5.22544
						17.12	0.21747	1.21806	2.16488	3.19595	4.23938	5.2228
						17.13	0.2152	1.21571	2.16237	3.19403	4.23693	5.22129
						17.14	0.21566	1.21503	2.15902	3.19664	4.23955	5.22346
						17.15	0.21641	1.2155	2.15842	3.19864	4.24141	5.22461
						17.16	0.21887	1.22114	2.16095	3.20137	4.24229	5.22845
						17.17	0.22028	1.22717	2.16416	3.20385	4.24342	5.23132
						17.18	0.22362	1.23228	2.16755	3.20844	4.24886	5.23495
						17.19	0.22537	1.23363	2.17	3.2095	4.25022	5.23539
						17.2	0.22699	1.23537	2.17136	3.20735	4.24839	5.23609
						17.21	0.22273	1.23313	2.17248	3.20284	4.24465	5.23206
						17.22	0.2153	1.22693	2.17338	3.20194	4.24377	5.22676
						17.23	0.21198	1.222	2.17269	3.19943	4.24411	5.22243
						17.24	0.20866	1.217	2.17026	3.19667	4.24341	5.21793
						17.25	0.20462	1.21353	2.16746	3.19368	4.24227	5.21366
						17.26	0.20406	1.21404	2.16827	3.19698	4.24539	5.21446
						17.27	0.20018	1.21107	2.16683	3.19335	4.23995	5.21107
						17.28	0.19889	1.20886	2.16374	3.19125	4.23694	5.20876
						17.29	0.19958	1.20857	2.16104	3.19094	4.23717	5.20722
						17.3	0.21535	1.22356	2.17409	3.2044	4.25192	5.22145
						17.31	0.21823	1.22531	2.17377	3.20426	4.25133	5.22369
						17.32	0.21947	1.22551	2.17197	3.20378	4.251	5.22485
						17.33	0.221	1.22689	2.1689	3.19979	4.24979	5.2242
						17.34	0.22542	1.23152	2.16868	3.20383	4.25586	5.22719
						17.35	0.22319	1.23156	2.1686	3.20042	4.25144	5.22644
						17.36	0.22128	1.22957	2.1688	3.19601	4.24445	5.22547
						17.37	0.21957	1.22957	2.16917	3.19632	4.24279	5.22387
						17.38	0.21834	1.23047	2.16967	3.19468	4.24266	5.22134
						17.39	0.22027	1.23071	2.1718	3.19957	4.24681	5.22258
						17.4	0.22152	1.2315	2.1735	3.20409	4.24706	5.22553
						17.41	0.22017	1.22821	2.17239	3.20174	4.24174	5.22544
						17.42	0.22186	1.22835	2.17098	3.20305	4.24352	5.22678
						17.43	0.2196	1.22576	2.16982	3.20511	4.24602	5.22586
						17.44	0.2224	1.22727	2.16961	3.20424	4.24303	5.23058
						17.45	0.22285	1.2266	2.1683	3.20414	4.24223	5.23308
						17.46	0.2226	1.22647	2.16796	3.20383	4.24375	5.23424
						17.47	0.224	1.22847	2.16787	3.20205	4.24714	5.23475
						17.48	0.22783	1.23314	2.16847	3.20633	4.25372	5.23769
						17.49	0.23059	1.23613	2.16849	3.20877	4.25827	5.23854
						17.5	0.24003	1.24434	2.17937	3.22085	4.27308	5.24622
						17.51	0.23699	1.24263	2.17936	3.22098	4.27502	5.24248
						17.52	0.23446	1.24216	2.1781	3.21421	4.26835	5.23729
						17.53	0.22875	1.23675	2.17451	3.21002	4.26325	5.23096
						17.54	0.22066	1.22993	2.1687	3.20785	4.26085	5.22262
						17.55	0.21671	1.22756	2.16906	3.2084	4.26108	5.21944
						17.56	0.21924	1.23187	2.17256	3.20913	4.26272	5.22241
						17.57	0.22067	1.23422	2.17172	3.20555	4.25917	5.22298
						17.58	0.22447	1.23684	2.17465	3.20972	4.26192	5.2278
						17.59	0.22511	1.23495	2.17674	3.21233	4.26291	5.22961
						17.6	0.22416	1.23392	2.17921	3.21117	4.25831	5.23094
						17.61	0.21529	1.22562	2.17486	3.20148	4.24525	5.22565
						17.62	0.20672	1.21567	2.16767	3.19201	4.23523	5.21773
						17.63	0.2015	1.20989	2.16605	3.19214	4.23408	5.21392
						17.64	0.19408	1.2034	2.1618	3.19009	4.23199	5.20742
						17.65	0.19018	1.2016	2.1599	3.18707	4.23002	5.20279
						17.66	0.18777	1.20142	2.15624	3.18307	4.2287	5.19864
						17.67	0.19145	1.20513	2.15588	3.18395	4.23426	5.19803
						17.68	0.20154	1.21389	2.1606	3.19224	4.24463	5.20518
						17.69	0.20759	1.22041	2.16374	3.19726	4.25004	5.20994
						17.7	0.21242	1.22585	2.1663	3.19929	4.25337	5.2159
						17.71	0.21943	1.23206	2.16935	3.20323	4.25899	5.2229
						17.72	0.22276	1.23462	2.17247	3.20752	4.26341	5.2274
						17.73	0.22463	1.23503	2.17464	3.21074	4.26385	5.22939
						17.74	0.22939	1.23893	2.18157	3.21394	4.26274	5.23593
						17.75	0.23626	1.24391	2.18626	3.21819	4.26624	5.24322
						17.76	0.24449	1.25116	2.19481	3.22839	4.27697	5.25034
						17.77	0.24732	1.25491	2.20103	3.23449	4.28381	5.25217
						17.78	0.24855	1.25517	2.20381	3.23748	4.28588	5.25331
						17.79	0.25598	1.2618	2.21197	3.24795	4.29766	5.26126
						17.8	0.2649	1.26932	2.21971	3.2614	4.3142	5.27081
						17.81	0.26931	1.27377	2.22637	3.27155	4.32732	5.27454
						17.82	0.27435	1.27892	2.23101	3.27422	4.33151	5.27748
						17.83	0.28188	1.28501	2.23392	3.27678	4.33448	5.2825
						17.84	0.28718	1.28779	2.23552	3.28007	4.33747	5.28705
						17.85	0.28964	1.28957	2.23752	3.28282	4.33978	5.2905
						17.86	0.29031	1.28966	2.23692	3.28011	4.33723	5.29143
						17.87	0.29603	1.29611	2.2403	3.28111	4.33899	5.29587
						17.88	0.29107	1.2922	2.23978	3.28184	4.3391	5.29314
						17.89	0.28479	1.28629	2.23743	3.27944	4.33533	5.2882
						17.9	0.27833	1.28177	2.23341	3.27477	4.33078	5.28269
						17.91	0.27251	1.27774	2.22649	3.26568	4.32408	5.27497
						17.92	0.27187	1.27729	2.22227	3.26125	4.32134	5.27113
						17.93	0.26783	1.27358	2.21792	3.25788	4.3192	5.26637
						17.94	0.25737	1.26478	2.21186	3.25305	4.31661	5.25622
						17.95	0.25499	1.2614	2.20821	3.25026	4.31596	5.2524
						17.96	0.24723	1.25164	2.1989	3.24302	4.31054	5.24454
						17.97	0.245	1.24959	2.19755	3.24315	4.30839	5.24492
						17.98	0.23933	1.24468	2.19425	3.24116	4.30607	5.24217
						17.99	0.23299	1.2388	2.18832	3.23498	4.29848	5.23867
						18	0.22429	1.22859	2.17575	3.22278	4.28476	5.22761
						18.01	0.21774	1.22312	2.16806	3.21457	4.27418	5.22238
						18.02	0.21872	1.22592	2.16577	3.20924	4.26735	5.225
						18.03	0.2144	1.22376	2.16298	3.20313	4.26088	5.22121
						18.04	0.21145	1.22239	2.16152	3.20053	4.25785	5.21772
						18.05	0.21083	1.22234	2.16179	3.19894	4.25547	5.21643
						18.06	0.21298	1.22448	2.16364	3.20028	4.25756	5.21783
						18.07	0.21338	1.22395	2.16495	3.20153	4.25834	5.21993
						18.08	0.20924	1.21835	2.16304	3.20133	4.25914	5.21571
						18.09	0.20876	1.2143	2.16122	3.2043	4.26341	5.21343
						18.1	0.21262	1.21518	2.16177	3.20621	4.26746	5.21567
						18.11	0.21735	1.2179	2.16282	3.20693	4.26929	5.21868
						18.12	0.21959	1.22039	2.16424	3.21075	4.27309	5.22117
						18.13	0.22233	1.22369	2.16662	3.2141	4.27691	5.22514
						18.14	0.22721	1.22969	2.17319	3.22032	4.28374	5.22887
						18.15	0.23168	1.2363	2.17867	3.22191	4.28343	5.23236
						18.16	0.23467	1.24191	2.18478	3.22513	4.28418	5.23729
						18.17	0.23888	1.24617	2.1878	3.2275	4.28497	5.24222
						18.18	0.23782	1.2462	2.19011	3.2308	4.28667	5.24356
						18.19	0.23843	1.24714	2.19257	3.23014	4.28617	5.24348
						18.2	0.24524	1.25335	2.1969	3.23052	4.28659	5.24844
						18.21	0.25131	1.25836	2.19658	3.23261	4.29018	5.25447
						18.22	0.25154	1.25907	2.19622	3.23589	4.2976	5.25631
						18.23	0.24792	1.25457	2.19091	3.23547	4.29997	5.25245
						18.24	0.24745	1.25517	2.19164	3.23604	4.3021	5.25298
						18.25	0.24838	1.25637	2.19267	3.23862	4.30558	5.25505
						18.26	0.2469	1.25568	2.19159	3.24241	4.30843	5.25478
						18.27	0.23987	1.2491	2.18802	3.23914	4.30235	5.24879
						18.28	0.23294	1.24343	2.1898	3.23738	4.30044	5.24211
						18.29	0.22705	1.23779	2.19063	3.23507	4.29742	5.23531
						18.3	0.22749	1.23621	2.19055	3.23376	4.29434	5.23361
						18.31	0.22765	1.23317	2.18665	3.22924	4.28857	5.23084
						18.32	0.23151	1.23507	2.18729	3.22859	4.28867	5.23382
						18.33	0.235	1.23685	2.18958	3.22905	4.28928	5.23696
						18.34	0.24236	1.2404	2.18914	3.23053	4.28768	5.24363
						18.35	0.25646	1.25189	2.1936	3.23757	4.29176	5.25613
						18.36	0.266	1.26053	2.19841	3.24349	4.29815	5.26525
						18.37	0.27495	1.26873	2.20612	3.25292	4.3099	5.27254
						18.38	0.28065	1.27529	2.21205	3.25854	4.31694	5.27704
						18.39	0.28689	1.28193	2.21783	3.26283	4.32165	5.28189
						18.4	0.30038	1.29721	2.23282	3.2764	4.3394	5.29475
						18.41	0.31167	1.31147	2.24708	3.28757	4.35513	5.30712
						18.42	0.32542	1.32563	2.26135	3.30165	4.37334	5.32159
						18.43	0.33565	1.33768	2.27355	3.31363	4.38689	5.33322
						18.44	0.34197	1.34576	2.28382	3.32348	4.39911	5.34112
						18.45	0.35409	1.35549	2.29603	3.33648	4.41212	5.35455
						18.46	0.37754	1.37703	2.31812	3.35892	4.43731	5.37876
						18.47	0.40991	1.40738	2.34867	3.38939	4.47082	5.4082
						18.48	0.42794	1.42514	2.36702	3.40653	4.48858	5.42309
						18.49	0.43656	1.43336	2.37441	3.4129	4.4951	5.43039
						18.5	0.44037	1.43618	2.37895	3.41577	4.49827	5.43448
						18.51	0.43989	1.43576	2.38061	3.41299	4.49667	5.43355
						18.52	0.44968	1.44521	2.38902	3.42163	4.50956	5.43998
						18.53	0.46653	1.46114	2.40931	3.4405	4.53278	5.45506
						18.54	0.47692	1.46787	2.41952	3.45158	4.54683	5.46512
						18.55	0.47735	1.467	2.4213	3.45378	4.54886	5.4664
						18.56	0.47206	1.46047	2.41348	3.44679	4.53908	5.46133
						18.57	0.4657	1.45374	2.40119	3.43809	4.52944	5.45386
						18.58	0.45593	1.44551	2.39126	3.42988	4.51976	5.44484
						18.59	0.43156	1.42361	2.36869	3.40782	4.49473	5.42238
						18.6	0.39739	1.39217	2.33536	3.375	4.45704	5.39028
						18.61	0.3727	1.36953	2.31191	3.35164	4.43079	5.36686
						18.62	0.35475	1.35467	2.29657	3.33236	4.40902	5.3502
						18.63	0.34147	1.34186	2.28343	3.31788	4.39321	5.33691
						18.64	0.32977	1.33248	2.27892	3.31296	4.38811	5.32752
						18.65	0.31581	1.31878	2.26767	3.30343	4.37661	5.31597
						18.66	0.29476	1.29856	2.24474	3.27955	4.34921	5.29611
						18.67	0.27338	1.2785	2.22157	3.25841	4.32474	5.27631
						18.68	0.25974	1.26375	2.20445	3.24404	4.31146	5.26276
						18.69	0.25834	1.26099	2.20193	3.24136	4.31151	5.25967
						18.7	0.26048	1.26228	2.2045	3.24301	4.31364	5.26163
						18.71	0.26348	1.26376	2.20306	3.23915	4.31106	5.26295
						18.72	0.2643	1.26389	2.19935	3.23418	4.30692	5.26117
						18.73	0.25906	1.25904	2.19686	3.23049	4.30385	5.25556
						18.74	0.25992	1.25883	2.19918	3.23272	4.30729	5.25586
						18.75	0.26591	1.26463	2.20485	3.24058	4.31449	5.26135
						18.76	0.2631	1.26227	2.2017	3.24079	4.31474	5.25862
						18.77	0.26216	1.26198	2.19827	3.23935	4.31195	5.2559
						18.78	0.26217	1.26243	2.19737	3.23891	4.3107	5.25536
						18.79	0.2621	1.26221	2.19506	3.2356	4.3083	5.25529
						18.8	0.2627	1.26328	2.19217	3.23368	4.30628	5.25517
						18.81	0.25911	1.25972	2.18751	3.22898	4.30008	5.25148
						18.82	0.25884	1.25967	2.18554	3.2245	4.29341	5.25257
						18.83	0.26021	1.26119	2.18632	3.22338	4.29007	5.25539
						18.84	0.25843	1.2582	2.1867	3.22655	4.29158	5.25613
						18.85	0.25475	1.25497	2.1877	3.2326	4.29671	5.25492
						18.86	0.24918	1.24845	2.18466	3.23013	4.29249	5.25021
						18.87	0.24538	1.24451	2.18062	3.22497	4.28768	5.24628
						18.88	0.23951	1.23951	2.1792	3.22563	4.29017	5.24047
						18.89	0.23237	1.23454	2.17559	3.22221	4.28873	5.23326
						18.9	0.22072	1.22317	2.1616	3.2088	4.27667	5.2212
						18.91	0.2152	1.21768	2.15758	3.20357	4.27097	5.21547
						18.92	0.21332	1.2153	2.15604	3.19993	4.26615	5.21378
						18.93	0.20943	1.21321	2.15806	3.20066	4.26417	5.21212
						18.94	0.21008	1.21492	2.15961	3.202	4.26191	5.21442
						18.95	0.21201	1.21618	2.15893	3.2001	4.25811	5.21586
						18.96	0.21439	1.21687	2.15911	3.20112	4.25894	5.21804
						18.97	0.21892	1.22196	2.16262	3.20432	4.26361	5.22188
						18.98	0.22349	1.22678	2.16521	3.20679	4.26742	5.22468
						18.99	0.22772	1.23054	2.1648	3.21102	4.27244	5.22968
						19	0.22991	1.23319	2.16436	3.21058	4.27495	5.23145
						19.01	0.23044	1.23555	2.16701	3.21144	4.27766	5.23271
						19.02	0.24243	1.24843	2.18046	3.22215	4.28802	5.24594
						19.03	0.24405	1.25063	2.18103	3.21843	4.28386	5.24754
						19.04	0.24288	1.24952	2.17626	3.21315	4.27616	5.24786
						19.05	0.24207	1.24826	2.17136	3.20868	4.2692	5.24835
						19.06	0.24583	1.25137	2.17405	3.21093	4.27061	5.25195
						19.07	0.24987	1.25393	2.17557	3.21107	4.27134	5.2552
						19.08	0.24503	1.24965	2.17072	3.20508	4.26699	5.24942
						19.09	0.23531	1.24052	2.16363	3.20341	4.26617	5.2399
						19.1	0.23099	1.23765	2.16287	3.2047	4.26783	5.23583
						19.11	0.22943	1.23649	2.16488	3.20341	4.26672	5.2351
						19.12	0.22807	1.23322	2.16375	3.20486	4.27196	5.2316
						19.13	0.22521	1.23036	2.16038	3.20342	4.27293	5.22764
						19.14	0.22158	1.225	2.1573	3.20325	4.27346	5.22249
						19.15	0.23133	1.233	2.16788	3.21371	4.28508	5.2318
						19.16	0.23981	1.24034	2.1797	3.2232	4.29414	5.2407
						19.17	0.24626	1.24611	2.18956	3.23574	4.3098	5.24704
						19.18	0.24968	1.2517	2.19587	3.24028	4.31512	5.25078
						19.19	0.25442	1.25872	2.20386	3.24703	4.32051	5.25774
						19.2	0.25857	1.26273	2.20828	3.25196	4.32369	5.26224
						19.21	0.2635	1.26858	2.2114	3.25564	4.32707	5.2681
						19.22	0.26755	1.27384	2.21057	3.25541	4.32777	5.27195
						19.23	0.26723	1.27368	2.20704	3.25156	4.32266	5.27052
						19.24	0.26248	1.26978	2.20363	3.24776	4.31852	5.2645
						19.25	0.25713	1.262	2.19866	3.24517	4.317	5.25698
						19.26	0.25296	1.25724	2.19689	3.24389	4.3147	5.25283
						19.27	0.25187	1.25562	2.19632	3.24273	4.3126	5.25119
						19.28	0.24256	1.24576	2.19072	3.23681	4.30541	5.24259
						19.29	0.23619	1.23865	2.18567	3.23081	4.29964	5.23572
						19.3	0.23466	1.23719	2.18443	3.22921	4.29868	5.23453
						19.31	0.23151	1.23411	2.17973	3.22538	4.2947	5.23199
						19.32	0.23045	1.23418	2.17572	3.21998	4.28891	5.23104
						19.33	0.22855	1.23261	2.17228	3.21829	4.28826	5.22961
						19.34	0.22497	1.22923	2.16667	3.21324	4.28268	5.22644
						19.35	0.22376	1.22753	2.1602	3.20639	4.27445	5.22478
						19.36	0.21868	1.22202	2.15412	3.19995	4.26759	5.22127
						19.37	0.21999	1.22444	2.15656	3.20217	4.26892	5.22464
						19.38	0.22085	1.22648	2.15801	3.20121	4.2677	5.22646
						19.39	0.22261	1.22755	2.15917	3.20257	4.26815	5.22873
						19.4	0.22495	1.23064	2.16074	3.20325	4.26963	5.22986
						19.41	0.22405	1.23006	2.16363	3.20958	4.27696	5.23084
						19.42	0.22725	1.23378	2.16912	3.21515	4.28318	5.23444
						19.43	0.2298	1.23578	2.17203	3.21632	4.28426	5.23603
						19.44	0.23387	1.23836	2.17703	3.22256	4.29242	5.23813
						19.45	0.2323	1.23757	2.17962	3.22626	4.29812	5.2358
						19.46	0.23026	1.23679	2.17841	3.22283	4.29594	5.23444
						19.47	0.2295	1.23457	2.17703	3.22087	4.29262	5.2333
						19.48	0.23042	1.23699	2.18144	3.22338	4.29449	5.23359
						19.49	0.22745	1.23496	2.18105	3.22174	4.29363	5.22953
						19.5	0.22613	1.23338	2.17871	3.22033	4.29219	5.22897
						19.51	0.22346	1.23107	2.17644	3.21681	4.28604	5.22799
						19.52	0.22623	1.23465	2.17954	3.21657	4.28532	5.23021
						19.53	0.22746	1.23769	2.18409	3.2183	4.28879	5.23085
						19.54	0.22866	1.23815	2.18609	3.21911	4.29182	5.23048
						19.55	0.23358	1.2405	2.18836	3.22372	4.29703	5.23437
						19.56	0.24048	1.2467	2.19354	3.23095	4.30405	5.24079
						19.57	0.24828	1.25455	2.19931	3.2339	4.30636	5.24787
						19.58	0.2535	1.25709	2.20306	3.24119	4.31529	5.25178
						19.59	0.25759	1.2588	2.20562	3.24601	4.32129	5.2547
						19.6	0.2661	1.26522	2.21007	3.24885	4.32332	5.26341
						19.61	0.26959	1.26898	2.2092	3.2476	4.32189	5.26736
						19.62	0.2721	1.27244	2.21079	3.24452	4.31876	5.27002
						19.63	0.26818	1.27034	2.20858	3.2408	4.31578	5.26659
						19.64	0.27015	1.27217	2.21075	3.24255	4.31744	5.26761
						19.65	0.26691	1.27112	2.20984	3.23962	4.31172	5.26604
						19.66	0.26287	1.26943	2.20722	3.23916	4.31003	5.2634
						19.67	0.25968	1.26691	2.20541	3.23904	4.31073	5.25961
						19.68	0.2566	1.2635	2.20174	3.23793	4.31112	5.25681
						19.69	0.2483	1.25365	2.194	3.23411	4.30633	5.2485
						19.7	0.24647	1.24983	2.19163	3.23424	4.30606	5.24654
						19.71	0.24183	1.24483	2.18586	3.23187	4.30467	5.24337
						19.72	0.24218	1.24195	2.18233	3.23053	4.30324	5.24365
						19.73	0.23947	1.2372	2.17772	3.2251	4.2978	5.24004
						19.74	0.239	1.2354	2.17477	3.22158	4.29283	5.23874
						19.75	0.24044	1.23609	2.17394	3.21894	4.28961	5.23885
						19.76	0.24086	1.23548	2.17365	3.21773	4.28737	5.23882
						19.77	0.23723	1.23198	2.17078	3.21324	4.2816	5.23532
						19.78	0.23835	1.2317	2.17007	3.21543	4.28166	5.23481
						19.79	0.23714	1.23137	2.17011	3.21856	4.2874	5.23271
						19.8	0.23163	1.22773	2.16835	3.22079	4.29025	5.22818
						19.81	0.23087	1.22696	2.16996	3.22304	4.29324	5.22761
						19.82	0.22859	1.225	2.16769	3.2216	4.29221	5.2257
						19.83	0.22817	1.22514	2.16547	3.21933	4.29191	5.22457
						19.84	0.22643	1.22498	2.16562	3.21729	4.2909	5.22354
						19.85	0.22381	1.22482	2.16786	3.21447	4.28644	5.22384
						19.86	0.22352	1.22548	2.16933	3.20987	4.28007	5.22425
						19.87	0.22376	1.22661	2.17149	3.20742	4.27819	5.22498
						19.88	0.21973	1.22452	2.17178	3.2073	4.27836	5.22094
						19.89	0.21569	1.22221	2.17297	3.20729	4.2776	5.21792
						19.9	0.21749	1.22474	2.17481	3.21075	4.28202	5.21948
						19.91	0.22033	1.2254	2.17445	3.21142	4.28436	5.22083
						19.92	0.22442	1.2265	2.17399	3.21345	4.28665	5.22436
						19.93	0.2261	1.22663	2.17379	3.21492	4.28696	5.22654
						19.94	0.23268	1.23124	2.17678	3.21762	4.28893	5.23321
						19.95	0.2378	1.23535	2.17963	3.21992	4.29106	5.23852
						19.96	0.24296	1.24068	2.18473	3.22382	4.29505	5.24478
						19.97	0.2385	1.23937	2.18527	3.22553	4.29583	5.24309
						19.98	0.23965	1.24351	2.18697	3.2237	4.29253	5.24416
						19.99	0.23829	1.24451	2.18543	3.21978	4.28906	5.24192
						20	0.2404	1.2473	2.18368	3.22062	4.29056	5.24204
						20.01	0.24289	1.24945	2.18222	3.22111	4.29264	5.24359
						20.02	0.24421	1.24897	2.18061	3.22035	4.29259	5.24388
						20.03	0.2446	1.24693	2.1787	3.21754	4.28991	5.24226
						20.04	0.2435	1.24454	2.17731	3.21593	4.29003	5.24056
						20.05	0.2403	1.2393	2.17644	3.21824	4.29216	5.23852
						20.06	0.24078	1.23787	2.17778	3.22261	4.29736	5.23876
						20.07	0.23875	1.23557	2.17857	3.22395	4.2999	5.23646
						20.08	0.23699	1.23529	2.17814	3.22511	4.30172	5.23449
						20.09	0.23897	1.23898	2.1777	3.22577	4.30318	5.23644
						20.1	0.24206	1.24157	2.17724	3.22546	4.30335	5.23979
						20.11	0.2454	1.24389	2.17801	3.22684	4.30565	5.24172
						20.12	0.24415	1.24416	2.17659	3.22244	4.30302	5.23947
						20.13	0.24228	1.24424	2.17612	3.22084	4.30123	5.23959
						20.14	0.24035	1.24346	2.17874	3.22479	4.30403	5.2389
						20.15	0.24016	1.24295	2.18135	3.22754	4.30715	5.23779
						20.16	0.23858	1.24276	2.18393	3.22865	4.30824	5.23615
						20.17	0.23603	1.24103	2.18544	3.22859	4.30907	5.23348
						20.18	0.23433	1.24114	2.18609	3.22827	4.3106	5.23322
						20.19	0.23533	1.2441	2.1904	3.22912	4.30873	5.23588
						20.2	0.23602	1.24356	2.19158	3.2289	4.3062	5.23564
						20.21	0.23984	1.24643	2.1907	3.22667	4.30321	5.23979
						20.22	0.2406	1.24613	2.19185	3.22878	4.30257	5.24039
						20.23	0.24054	1.24583	2.19153	3.23194	4.30516	5.24018
						20.24	0.24239	1.24735	2.19159	3.23383	4.30497	5.24279
						20.25	0.24561	1.24892	2.19324	3.23643	4.305	5.24588
						20.26	0.24742	1.25021	2.19112	3.2359	4.30518	5.24805
						20.27	0.24769	1.2527	2.1915	3.23536	4.30436	5.24988
						20.28	0.2482	1.25223	2.19078	3.23431	4.30446	5.25075
						20.29	0.254	1.2568	2.19082	3.23386	4.30705	5.25666
						20.3	0.25547	1.2577	2.19152	3.2342	4.30832	5.25778
						20.31	0.24829	1.25033	2.18662	3.23264	4.30622	5.25138
						20.32	0.24716	1.24843	2.18366	3.22921	4.30483	5.24857
						20.33	0.2491	1.24898	2.18253	3.22748	4.30666	5.24806
						20.34	0.24742	1.24788	2.18144	3.22549	4.30606	5.24594
						20.35	0.24298	1.24619	2.18227	3.22399	4.30284	5.2424
						20.36	0.24202	1.24491	2.182	3.22318	4.29901	5.2428
						20.37	0.24944	1.25199	2.18394	3.22353	4.30052	5.24921
						20.38	0.25459	1.25691	2.18837	3.22933	4.30965	5.25381
						20.39	0.25403	1.25673	2.19266	3.23593	4.31283	5.25598
						20.4	0.25556	1.25868	2.19545	3.23952	4.31445	5.25794
						20.41	0.26095	1.26214	2.19682	3.24171	4.31519	5.26167
						20.42	0.26526	1.26458	2.19898	3.2451	4.31975	5.26458
						20.43	0.26721	1.26578	2.2007	3.24836	4.32529	5.26407
						20.44	0.26707	1.26625	2.20309	3.25211	4.32818	5.26394
						20.45	0.2657	1.26545	2.20159	3.24793	4.32451	5.26234
						20.46	0.26326	1.2632	2.19859	3.24454	4.32293	5.25863
						20.47	0.25791	1.2584	2.19667	3.24041	4.31742	5.25381
						20.48	0.25827	1.26079	2.20092	3.24467	4.32105	5.25489
						20.49	0.25999	1.26376	2.2024	3.24461	4.31997	5.25743
						20.5	0.26406	1.26679	2.20297	3.24228	4.31586	5.26021
						20.51	0.26211	1.26537	2.20404	3.24343	4.3158	5.25767
						20.52	0.26329	1.26689	2.20963	3.24892	4.32103	5.26005
						20.53	0.27207	1.27361	2.21701	3.25988	4.33171	5.27058
						20.54	0.27875	1.27834	2.22203	3.26845	4.34263	5.27874
						20.55	0.28058	1.27886	2.22197	3.27037	4.3466	5.28075
						20.56	0.28078	1.27925	2.22279	3.27271	4.3489	5.28249
						20.57	0.28156	1.28027	2.22537	3.27266	4.34905	5.28446
						20.58	0.28256	1.28121	2.22503	3.27008	4.34758	5.28516
						20.59	0.28372	1.28062	2.22183	3.26729	4.34659	5.28398
						20.6	0.28543	1.28098	2.22093	3.26776	4.3499	5.2825
						20.61	0.2911	1.28561	2.22427	3.26965	4.35259	5.28576
						20.62	0.30125	1.29616	2.23617	3.27918	4.36333	5.29516
						20.63	0.30383	1.29776	2.2397	3.28421	4.36851	5.2981
						20.64	0.3075	1.30061	2.24163	3.28785	4.37142	5.30065
						20.65	0.3043	1.2991	2.24195	3.28851	4.37182	5.29672
						20.66	0.29349	1.29107	2.23811	3.28137	4.36223	5.28766
						20.67	0.28014	1.28045	2.23156	3.27272	4.35093	5.27685
						20.68	0.2729	1.27366	2.22603	3.26978	4.34761	5.27062
						20.69	0.26866	1.26999	2.22186	3.26737	4.34437	5.26782
						20.7	0.27334	1.27565	2.22514	3.27019	4.34647	5.27366
						20.71	0.27877	1.28083	2.22894	3.27516	4.35253	5.27921
						20.72	0.27821	1.28	2.22657	3.27556	4.35252	5.28015
						20.73	0.27433	1.27759	2.22119	3.26996	4.34818	5.27643
						20.74	0.27115	1.27465	2.21623	3.26567	4.34518	5.27231
						20.75	0.26029	1.26406	2.20334	3.25387	4.33478	5.26063
						20.76	0.25957	1.26225	2.2015	3.25305	4.33634	5.25815
						20.77	0.25541	1.2562	2.19637	3.24696	4.3286	5.254
						20.78	0.25379	1.25353	2.19267	3.24338	4.32492	5.25058
						20.79	0.25981	1.25915	2.19607	3.24793	4.3306	5.25496
						20.8	0.26269	1.26305	2.19829	3.249	4.33112	5.25818
						20.81	0.26231	1.26302	2.20085	3.24969	4.33084	5.25983
						20.82	0.25745	1.25667	2.19673	3.24459	4.3233	5.25498
						20.83	0.249	1.24992	2.18909	3.23469	4.31359	5.24643
						20.84	0.24786	1.25072	2.18504	3.22834	4.30901	5.24545
						20.85	0.24671	1.24986	2.18358	3.22457	4.30324	5.24625
						20.86	0.24629	1.24876	2.18315	3.22391	4.30133	5.24647
						20.87	0.24761	1.24965	2.18183	3.22352	4.30171	5.24589
						20.88	0.24978	1.25409	2.18298	3.22277	4.30149	5.24675
						20.89	0.24913	1.25455	2.18319	3.22347	4.30413	5.24525
						20.9	0.24366	1.24918	2.17936	3.22434	4.30626	5.24089
						20.91	0.23577	1.244	2.17867	3.22262	4.30706	5.23428
						20.92	0.23539	1.24477	2.18062	3.22238	4.3066	5.23402
						20.93	0.23197	1.24157	2.1806	3.22136	4.30536	5.23093
						20.94	0.22929	1.2391	2.18111	3.22231	4.30498	5.22971
						20.95	0.22889	1.23784	2.18046	3.22028	4.29998	5.23107
						20.96	0.23369	1.24105	2.18175	3.21812	4.29675	5.23469
						20.97	0.23942	1.2475	2.18454	3.21712	4.29332	5.23949
						20.98	0.24097	1.24956	2.18262	3.21551	4.29224	5.24018
						20.99	0.24094	1.24833	2.1817	3.21501	4.29149	5.23914
						21	0.24536	1.25238	2.18498	3.21776	4.2922	5.24376
						21.01	0.24788	1.25403	2.18443	3.21988	4.29421	5.24586
						21.02	0.24497	1.25273	2.18468	3.22294	4.29786	5.24442
						21.03	0.24285	1.24992	2.18532	3.22746	4.30096	5.24511
						21.04	0.24268	1.24644	2.18623	3.23229	4.30386	5.24612
						21.05	0.24197	1.24478	2.18841	3.23683	4.30711	5.24715
						21.06	0.24308	1.24469	2.18999	3.24143	4.31177	5.24788
						21.07	0.23823	1.23995	2.18835	3.23789	4.30971	5.24247
						21.08	0.24168	1.24325	2.19145	3.23558	4.30762	5.24401
						21.09	0.24312	1.24434	2.19092	3.23184	4.30365	5.24367
						21.1	0.24089	1.24265	2.1894	3.22863	4.30034	5.23973
						21.11	0.2436	1.24495	2.18806	3.22562	4.29702	5.24147
						21.12	0.24456	1.24575	2.18628	3.2205	4.29019	5.24178
						21.13	0.24263	1.24543	2.18421	3.21873	4.28968	5.24122
						21.14	0.2392	1.24285	2.18348	3.22339	4.29403	5.23943
						21.15	0.23676	1.24011	2.1816	3.22547	4.29609	5.23766
						21.16	0.23426	1.23664	2.18086	3.22531	4.29818	5.23466
						21.17	0.23178	1.23321	2.17956	3.22395	4.29914	5.23149
						21.18	0.23283	1.23504	2.17849	3.22246	4.29968	5.23213
						21.19	0.23411	1.23893	2.17962	3.22213	4.29993	5.23389
						21.2	0.23986	1.24481	2.18244	3.22153	4.29869	5.23894
						21.21	0.24323	1.2475	2.18467	3.22314	4.30033	5.24241
						21.22	0.24608	1.24962	2.18577	3.22753	4.30225	5.24491
						21.23	0.24793	1.25224	2.18857	3.23156	4.30485	5.24726
						21.24	0.24478	1.2502	2.18869	3.23338	4.30534	5.2457
						21.25	0.24349	1.24773	2.18934	3.23572	4.30874	5.24385
						21.26	0.24523	1.24645	2.18735	3.23824	4.31148	5.24451
						21.27	0.24235	1.2442	2.18544	3.23534	4.30926	5.24132
						21.28	0.24139	1.24477	2.18349	3.2294	4.30507	5.23929
						21.29	0.24437	1.24804	2.18274	3.22493	4.29976	5.2424
						21.3	0.24953	1.25153	2.1778	3.22003	4.29658	5.24481
						21.31	0.25133	1.25198	2.17507	3.21818	4.29619	5.24395
						21.32	0.24926	1.25047	2.17365	3.2145	4.29226	5.24095
						21.33	0.25026	1.25136	2.17586	3.21458	4.29055	5.24185
						21.34	0.24672	1.24628	2.17542	3.21511	4.28841	5.23918
						21.35	0.24096	1.24054	2.17401	3.21507	4.28576	5.23623
						21.36	0.23645	1.2371	2.17414	3.21546	4.28634	5.23261
						21.37	0.23441	1.2355	2.1757	3.22133	4.29139	5.23292
						21.38	0.23577	1.2362	2.18026	3.22386	4.29059	5.23694
						21.39	0.2336	1.23404	2.18132	3.22419	4.2907	5.23649
						21.4	0.23277	1.2333	2.18092	3.22305	4.29046	5.23506
						21.41	0.23758	1.23931	2.1841	3.2296	4.29958	5.24053
						21.42	0.24133	1.24225	2.18662	3.23657	4.30747	5.2436
						21.43	0.24364	1.24401	2.19048	3.24229	4.31245	5.24664
						21.44	0.24644	1.24835	2.19269	3.24529	4.31866	5.24795
						21.45	0.24909	1.25137	2.19414	3.25202	4.33	5.24814
						21.46	0.25327	1.25728	2.19685	3.25857	4.33958	5.25263
						21.47	0.25484	1.26012	2.20015	3.26101	4.34425	5.25478
						21.48	0.25964	1.26474	2.20434	3.26279	4.34737	5.25865
						21.49	0.26154	1.26778	2.20693	3.26235	4.34751	5.26091
						21.5	0.26051	1.26624	2.20799	3.25824	4.34207	5.26019
						21.51	0.26226	1.26583	2.20672	3.25445	4.33582	5.26204
						21.52	0.26707	1.26917	2.21069	3.25479	4.3345	5.26679
						21.53	0.27274	1.27306	2.21706	3.26073	4.33915	5.27242
						21.54	0.28169	1.28066	2.2261	3.27055	4.34841	5.28057
						21.55	0.28908	1.28906	2.23481	3.27749	4.35449	5.28778
						21.56	0.2998	1.30005	2.24177	3.28594	4.36597	5.29839
						21.57	0.30862	1.30862	2.24699	3.29389	4.37688	5.3064
						21.58	0.31591	1.31616	2.25447	3.30007	4.38556	5.31325
						21.59	0.32619	1.32596	2.26294	3.30829	4.39585	5.32224
						21.6	0.33465	1.33411	2.26951	3.31527	4.40479	5.32952
						21.61	0.34016	1.33866	2.27577	3.32288	4.41522	5.33419
						21.62	0.34011	1.33645	2.27712	3.32533	4.41723	5.33316
						21.63	0.34203	1.33848	2.2846	3.33049	4.41889	5.33682
						21.64	0.34644	1.34269	2.29128	3.33847	4.42648	5.34277
						21.65	0.35257	1.34847	2.30021	3.34727	4.43442	5.35004
						21.66	0.35892	1.35402	2.30684	3.35296	4.44033	5.35567
						21.67	0.36661	1.36093	2.31378	3.35784	4.44424	5.36243
						21.68	0.37361	1.36697	2.32083	3.3654	4.45082	5.36937
						21.69	0.37989	1.37289	2.32836	3.37136	4.45728	5.37483
						21.7	0.38746	1.37959	2.33828	3.37922	4.46556	5.37991
						21.71	0.39258	1.38426	2.34221	3.38221	4.4711	5.38301
						21.72	0.39547	1.38731	2.34465	3.38433	4.47278	5.3866
						21.73	0.40258	1.39436	2.35029	3.38945	4.47891	5.39359
						21.74	0.40829	1.40012	2.35624	3.39367	4.48427	5.39839
						21.75	0.41462	1.40591	2.36069	3.39636	4.48905	5.40363
						21.76	0.41948	1.41221	2.36007	3.39451	4.48793	5.4089
						21.77	0.41594	1.40979	2.35277	3.38812	4.48086	5.40537
						21.78	0.40505	1.39986	2.3411	3.37674	4.46703	5.3938
						21.79	0.39957	1.39541	2.33416	3.36891	4.458	5.38752
						21.8	0.39856	1.39643	2.33513	3.36718	4.45524	5.38762
						21.81	0.40193	1.40066	2.33836	3.37051	4.45744	5.39171
						21.82	0.38862	1.38637	2.32473	3.36017	4.44572	5.37886
						21.83	0.3736	1.36983	2.31155	3.3476	4.43335	5.3636
						21.84	0.36149	1.35843	2.3004	3.33454	4.41913	5.35254
						21.85	0.35082	1.34672	2.29021	3.32744	4.41092	5.34328
						21.86	0.34221	1.33716	2.28085	3.32181	4.40424	5.3358
						21.87	0.33368	1.32977	2.27412	3.31558	4.397	5.32874
						21.88	0.32485	1.32394	2.26857	3.30938	4.38863	5.32189
						21.89	0.32319	1.32303	2.26542	3.30803	4.38327	5.32137
						21.9	0.32415	1.32381	2.26567	3.30774	4.37899	5.32344
						21.91	0.32021	1.31939	2.26307	3.30349	4.37193	5.31997
						21.92	0.31125	1.31105	2.25643	3.29534	4.36365	5.31051
						21.93	0.29994	1.30103	2.2474	3.28559	4.35274	5.30016
						21.94	0.28544	1.28652	2.23156	3.27106	4.33469	5.2867
						21.95	0.27981	1.28143	2.22959	3.27008	4.33324	5.28228
						21.96	0.27278	1.27423	2.22655	3.2677	4.33241	5.2743
						21.97	0.27162	1.27276	2.22351	3.26867	4.33601	5.27178
						21.98	0.27031	1.27215	2.22308	3.26743	4.33784	5.27001
						21.99	0.26681	1.26872	2.21751	3.26117	4.33355	5.26549
						22	0.25596	1.25694	2.20591	3.24979	4.32313	5.25384
						22.01	0.2505	1.25185	2.20045	3.24364	4.3182	5.24825
						22.02	0.25111	1.25208	2.19868	3.24273	4.31799	5.2484
						22.03	0.2528	1.25443	2.20297	3.24666	4.32207	5.2511
						22.04	0.25182	1.25206	2.20216	3.24568	4.32117	5.24922
						22.05	0.25343	1.25246	2.20294	3.24751	4.32099	5.25024
						22.06	0.25977	1.25846	2.20833	3.25349	4.32597	5.25646
						22.07	0.26257	1.25964	2.21022	3.25501	4.32619	5.25818
						22.08	0.26231	1.25855	2.21032	3.25372	4.32472	5.25599
						22.09	0.26469	1.26135	2.21459	3.25626	4.3283	5.25841
						22.1	0.26732	1.26203	2.21749	3.26084	4.33277	5.26093
						22.11	0.26985	1.26399	2.2189	3.26438	4.33463	5.26403
						22.12	0.26649	1.26142	2.21787	3.26351	4.3345	5.26141
						22.13	0.26394	1.2588	2.21577	3.26196	4.33303	5.25873
						22.14	0.25919	1.25432	2.21112	3.25879	4.32937	5.25495
						22.15	0.25219	1.24867	2.20532	3.25421	4.32297	5.24997
						22.16	0.24761	1.24477	2.1975	3.24658	4.31491	5.245
						22.17	0.24587	1.24571	2.19341	3.24128	4.31075	5.24347
						22.18	0.2429	1.24401	2.19161	3.23658	4.3052	5.24251
						22.19	0.24034	1.24178	2.18838	3.23322	4.30241	5.24036
						22.2	0.23508	1.23765	2.18325	3.22749	4.29707	5.23723
						22.21	0.23734	1.23986	2.18409	3.22525	4.29416	5.23961
						22.22	0.23627	1.23979	2.18407	3.22396	4.29143	5.23888
						22.23	0.22845	1.23389	2.18203	3.21945	4.28575	5.23392
						22.24	0.22325	1.22684	2.17787	3.21646	4.28332	5.2279
						22.25	0.22398	1.22648	2.17501	3.2166	4.28295	5.2274
						22.26	0.22269	1.22518	2.17432	3.21705	4.28187	5.22619
						22.27	0.23111	1.2334	2.18033	3.22523	4.29119	5.23283
						22.28	0.25546	1.25733	2.20429	3.2505	4.31922	5.25704
						22.29	0.25949	1.26226	2.20973	3.25468	4.32231	5.26137
						22.3	0.25862	1.26074	2.20901	3.25523	4.3207	5.25976
						22.31	0.25261	1.25539	2.20728	3.25229	4.31658	5.25481
						22.32	0.24929	1.25228	2.20537	3.24815	4.3126	5.25087
						22.33	0.24641	1.2499	2.20475	3.24894	4.31409	5.24888
						22.34	0.24543	1.2482	2.20296	3.24548	4.31014	5.2481
						22.35	0.23944	1.24097	2.19385	3.23698	4.30222	5.24005
						22.36	0.23703	1.23887	2.19266	3.23569	4.3015	5.23716
						22.37	0.2363	1.23984	2.19357	3.23485	4.30045	5.2368
						22.38	0.23813	1.24191	2.19504	3.23804	4.30431	5.23888
						22.39	0.24084	1.24388	2.19582	3.23845	4.3056	5.24113
						22.4	0.2416	1.24368	2.19552	3.23646	4.3047	5.24015
						22.41	0.22013	1.22231	2.17516	3.21735	4.28376	5.21835
						22.42	0.21232	1.21329	2.16721	3.21078	4.27741	5.21168
						22.43	0.21562	1.21501	2.16653	3.21408	4.28374	5.21368
						22.44	0.21861	1.21686	2.16579	3.21286	4.28551	5.21392
						22.45	0.2194	1.2179	2.16458	3.21059	4.285	5.21395
						22.46	0.21767	1.21812	2.16557	3.21259	4.28464	5.21394
						22.47	0.21574	1.21764	2.16207	3.20933	4.28122	5.21241
						22.48	0.21875	1.22261	2.16114	3.20702	4.28052	5.21386
						22.49	0.22767	1.23092	2.1628	3.20636	4.27745	5.22158
						22.5	0.23014	1.23346	2.16508	3.20744	4.2724	5.22584
						22.51	0.23445	1.23722	2.17015	3.2131	4.27372	5.23097
						22.52	0.23438	1.23679	2.17009	3.21252	4.27213	5.22998
						22.53	0.23599	1.23886	2.17371	3.21578	4.27512	5.23238
						22.54	0.2377	1.23912	2.17776	3.22171	4.27844	5.23656
						22.55	0.23563	1.23784	2.18495	3.22678	4.28135	5.23817
						22.56	0.23818	1.24084	2.19269	3.23345	4.29047	5.24075
						22.57	0.24078	1.24464	2.19786	3.23936	4.29892	5.24416
						22.58	0.24322	1.24616	2.20331	3.24618	4.30634	5.24761
						22.59	0.2433	1.24509	2.2054	3.24911	4.31024	5.24788
						22.6	0.24297	1.24498	2.20445	3.24762	4.31036	5.24614
						22.61	0.24276	1.24459	2.20384	3.24922	4.31349	5.24552
						22.62	0.24563	1.24526	2.20111	3.25036	4.3154	5.24658
						22.63	0.2471	1.24519	2.19922	3.24991	4.31499	5.2469
						22.64	0.24493	1.24438	2.20004	3.24901	4.3148	5.24555
						22.65	0.24744	1.24893	2.20215	3.24485	4.30993	5.24794
						22.66	0.25411	1.25663	2.20817	3.24807	4.31302	5.2551
						22.67	0.25926	1.26231	2.21302	3.25267	4.31683	5.2606
						22.68	0.26067	1.26373	2.21181	3.24802	4.31416	5.25958
						22.69	0.25281	1.25655	2.20639	3.23899	4.30644	5.25125
						22.7	0.25132	1.25422	2.2039	3.23182	4.30026	5.24768
						22.71	0.25021	1.25078	2.19988	3.22844	4.29762	5.24516
						22.72	0.24929	1.24776	2.19664	3.22778	4.29755	5.24278
						22.73	0.24429	1.24213	2.19113	3.2228	4.29512	5.23628
						22.74	0.24028	1.23841	2.18952	3.22305	4.29321	5.23427
						22.75	0.24063	1.23898	2.19081	3.2272	4.29421	5.2354
						22.76	0.24181	1.23901	2.18978	3.23008	4.29495	5.23613
						22.77	0.23958	1.23783	2.1871	3.23298	4.29738	5.234
						22.78	0.23712	1.23616	2.1846	3.23319	4.29802	5.232
						22.79	0.23073	1.22957	2.18068	3.23014	4.2919	5.2265
						22.8	0.22229	1.22059	2.17331	3.22146	4.28132	5.21835
						22.81	0.21784	1.21602	2.16509	3.21038	4.27255	5.21255
						22.82	0.21453	1.2145	2.16162	3.20572	4.27055	5.21012
						22.83	0.20784	1.20904	2.15828	3.20116	4.26546	5.20528
						22.84	0.20233	1.20405	2.15526	3.19609	4.25999	5.20105
						22.85	0.19998	1.20224	2.15415	3.19205	4.25615	5.19922
						22.86	0.19672	1.19997	2.1515	3.1886	4.25229	5.19623
						22.87	0.19267	1.19787	2.14943	3.18504	4.24767	5.19345
						22.88	0.18125	1.1886	2.14471	3.18071	4.24261	5.18451
						22.89	0.177	1.18417	2.13972	3.17648	4.23883	5.17924
						22.9	0.17441	1.18016	2.13482	3.17211	4.23599	5.17454
						22.91	0.17016	1.17542	2.12923	3.1684	4.2325	5.16954
						22.92	0.17043	1.17634	2.1282	3.16732	4.23216	5.16976
						22.93	0.16861	1.17451	2.12618	3.16572	4.23173	5.16759
						22.94	0.16781	1.17211	2.12655	3.17034	4.23622	5.16789
						22.95	0.16618	1.17008	2.1239	3.16989	4.23561	5.16761
						22.96	0.16805	1.17317	2.1238	3.17169	4.23592	5.17121
						22.97	0.16616	1.17297	2.12383	3.17483	4.23725	5.1718
						22.98	0.16769	1.17387	2.12363	3.17578	4.23646	5.17322
						22.99	0.16869	1.17355	2.12364	3.17744	4.23604	5.1741
						23	0.17285	1.17789	2.12531	3.17787	4.23628	5.17717
						23.01	0.178	1.18271	2.12577	3.17673	4.23423	5.17898
						23.02	0.18235	1.18585	2.13051	3.18023	4.2367	5.18272
						23.03	0.18463	1.18651	2.1321	3.18099	4.2379	5.18426
						23.04	0.18424	1.18734	2.13155	3.17988	4.23766	5.18391
						23.05	0.18326	1.1872	2.13158	3.17946	4.23701	5.18385
						23.06	0.18159	1.1869	2.13004	3.17715	4.23609	5.18314
						23.07	0.18174	1.18642	2.12893	3.17592	4.23636	5.1828
						23.08	0.18163	1.18784	2.12786	3.17331	4.23354	5.18383
						23.09	0.1849	1.19217	2.13212	3.17654	4.23673	5.1877
						23.1	0.18684	1.1927	2.13366	3.17445	4.23363	5.18798
						23.11	0.18689	1.19111	2.13226	3.17296	4.2319	5.18663
						23.12	0.1855	1.18922	2.13206	3.17467	4.234	5.18474
						23.13	0.18753	1.19057	2.13578	3.17877	4.23654	5.18754
						23.14	0.18455	1.18764	2.13814	3.18153	4.23987	5.18633
						23.15	0.18321	1.18673	2.13948	3.1819	4.2408	5.18549
						23.16	0.1845	1.18877	2.13998	3.18383	4.24276	5.18734
						23.17	0.18966	1.19505	2.14754	3.19071	4.25056	5.19413
						23.18	0.19527	1.20084	2.15299	3.19382	4.25305	5.19997
						23.19	0.19898	1.20338	2.15517	3.19468	4.25234	5.20246
						23.2	0.20389	1.207	2.15771	3.19673	4.2543	5.20584
						23.21	0.20558	1.20776	2.15616	3.19706	4.25564	5.20575
						23.22	0.2061	1.2079	2.15801	3.19931	4.25831	5.205
						23.23	0.20985	1.21105	2.16146	3.20325	4.26279	5.2082
						23.24	0.21429	1.21514	2.16723	3.21108	4.2702	5.21432
						23.25	0.21926	1.21996	2.17263	3.21746	4.27807	5.21951
						23.26	0.22481	1.22589	2.17845	3.22456	4.28547	5.22526
						23.27	0.23213	1.23251	2.18463	3.23024	4.29093	5.23167
						23.28	0.23396	1.23288	2.18333	3.22863	4.28883	5.23221
						23.29	0.23227	1.23068	2.17978	3.22646	4.28733	5.23032
						23.3	0.22945	1.22758	2.17702	3.22478	4.28722	5.22604
						23.31	0.22383	1.22134	2.17098	3.22109	4.2847	5.21977
						23.32	0.21964	1.21732	2.16891	3.21955	4.28436	5.2156
						23.33	0.20602	1.20598	2.16126	3.21077	4.27413	5.20378
						23.34	0.20036	1.20209	2.16012	3.2085	4.27213	5.20013
						23.35	0.19844	1.20124	2.16034	3.2084	4.27104	5.2
						23.36	0.19662	1.19977	2.1575	3.20563	4.2666	5.19875
						23.37	0.19271	1.19633	2.15296	3.20024	4.26065	5.19482
						23.38	0.19545	1.19995	2.15339	3.19913	4.26065	5.19665
						23.39	0.19583	1.19997	2.15136	3.19739	4.25784	5.19729
						23.4	0.19634	1.20008	2.14966	3.19622	4.25464	5.19783
						23.41	0.19314	1.19677	2.14617	3.19132	4.2486	5.19394
						23.42	0.19166	1.1959	2.14578	3.18765	4.24425	5.19225
						23.43	0.19394	1.19658	2.14244	3.18439	4.24141	5.1922
						23.44	0.18985	1.19133	2.1381	3.18283	4.23882	5.18834
						23.45	0.18759	1.18926	2.13577	3.183	4.24005	5.18569
						23.46	0.18654	1.18867	2.13436	3.18219	4.24058	5.18444
						23.47	0.18744	1.18996	2.13352	3.18257	4.24326	5.18575
						23.48	0.18885	1.19003	2.13218	3.18289	4.24572	5.18584
						23.49	0.18412	1.18518	2.13196	3.18083	4.24178	5.18209
						23.5	0.1802	1.18235	2.13357	3.18069	4.24072	5.17911
						23.51	0.18069	1.1827	2.13434	3.17992	4.23853	5.1803
						23.52	0.18864	1.18902	2.14141	3.18643	4.2448	5.18746
						23.53	0.18701	1.18689	2.14172	3.1848	4.24165	5.18602
						23.54	0.18242	1.18375	2.1427	3.1833	4.2391	5.18152
						23.55	0.18204	1.18369	2.14306	3.18657	4.23982	5.18306
						23.56	0.18445	1.18622	2.14235	3.18717	4.24059	5.1856
						23.57	0.18673	1.18791	2.14319	3.18769	4.24174	5.18772
						23.58	0.1985	1.19981	2.15497	3.19616	4.25255	5.19841
						23.59	0.19857	1.20067	2.15489	3.19526	4.2514	5.19869
						23.6	0.20032	1.20088	2.15274	3.1937	4.24797	5.20102
						23.61	0.19717	1.19784	2.15003	3.19018	4.244	5.19887
						23.62	0.19176	1.19224	2.14685	3.1857	4.23972	5.19391
						23.63	0.18753	1.18844	2.14506	3.18354	4.23745	5.19086
						23.64	0.18414	1.18503	2.14007	3.17969	4.23205	5.18728
						23.65	0.17712	1.17714	2.1323	3.17417	4.22509	5.18035
						23.66	0.18029	1.17864	2.13212	3.17555	4.22658	5.18212
						23.67	0.1869	1.18457	2.13331	3.17782	4.23033	5.18598
						23.68	0.19376	1.19053	2.13406	3.17987	4.23252	5.19205
						23.69	0.19899	1.19617	2.13527	3.18268	4.23647	5.19607
						23.7	0.20171	1.1995	2.13853	3.18599	4.23973	5.19792
						23.71	0.1956	1.19379	2.13256	3.1803	4.23399	5.19225
						23.72	0.18763	1.18783	2.12688	3.17263	4.22647	5.18498
						23.73	0.18508	1.18813	2.12873	3.17098	4.22487	5.18429
						23.74	0.1845	1.18756	2.12912	3.17223	4.22484	5.18464
						23.75	0.18272	1.18741	2.1308	3.17312	4.2259	5.18332
						23.76	0.1801	1.18477	2.13107	3.17327	4.22492	5.18137
						23.77	0.18156	1.18408	2.13419	3.17822	4.22886	5.18368
						23.78	0.17832	1.17914	2.13124	3.17832	4.22887	5.18042
						23.79	0.18373	1.18317	2.13596	3.18595	4.23602	5.18605
						23.8	0.18328	1.18252	2.13869	3.19254	4.24484	5.18456
						23.81	0.18041	1.18029	2.13828	3.19227	4.2464	5.18063
						23.82	0.18358	1.18289	2.13962	3.19333	4.24809	5.18279
						23.83	0.18595	1.18698	2.14223	3.19304	4.24905	5.18563
						23.84	0.18544	1.18921	2.14464	3.19201	4.24837	5.18557
						23.85	0.18523	1.19087	2.14555	3.19126	4.24755	5.1857
						23.86	0.18804	1.194	2.14521	3.18857	4.24581	5.18782
						23.87	0.19283	1.19929	2.14624	3.18741	4.24467	5.1919
						23.88	0.19252	1.19759	2.14455	3.18608	4.24307	5.19115
						23.89	0.18673	1.19049	2.13743	3.17953	4.23654	5.18472
						23.9	0.18282	1.18563	2.1311	3.17342	4.22961	5.17927
						23.91	0.1792	1.18204	2.12718	3.1689	4.22229	5.17602
						23.92	0.17184	1.17515	2.12085	3.16338	4.21615	5.16761
						23.93	0.16165	1.16528	2.11601	3.16078	4.21288	5.15836
						23.94	0.15851	1.16213	2.1148	3.1571	4.20772	5.15601
						23.95	0.15858	1.16198	2.11701	3.15574	4.20473	5.15754
						23.96	0.1574	1.16076	2.11689	3.15335	4.19987	5.15884
						23.97	0.1555	1.15847	2.11373	3.1499	4.1979	5.15707
						23.98	0.15355	1.15557	2.11106	3.14664	4.19595	5.15465
						23.99	0.15078	1.15226	2.10884	3.14455	4.19237	5.15288
						24	0.1523	1.15293	2.10792	3.14214	4.18915	5.15449
						24.01	0.1501	1.15199	2.10616	3.1438	4.19249	5.15186
						24.02	0.14794	1.15113	2.10477	3.14511	4.19476	5.14847
						24.03	0.1501	1.15315	2.10751	3.14807	4.19832	5.15013
						24.04	0.15224	1.15604	2.11018	3.15127	4.2021	5.15238
						24.05	0.15278	1.15802	2.11255	3.15208	4.20378	5.15314
						24.06	0.15464	1.1607	2.11227	3.15139	4.20372	5.15304
						24.07	0.15701	1.16432	2.11104	3.14843	4.20149	5.15424
						24.08	0.16298	1.17006	2.11296	3.14718	4.19935	5.1597
						24.09	0.16306	1.17123	2.11374	3.14544	4.19663	5.15982
						24.1	0.16278	1.16987	2.11217	3.14466	4.19435	5.15988
						24.11	0.16289	1.16883	2.11123	3.144	4.19217	5.16165
						24.12	0.16445	1.1694	2.11142	3.1442	4.19277	5.16422
						24.13	0.16066	1.165	2.11463	3.14799	4.19748	5.16246
						24.14	0.18351	1.18709	2.14261	3.17451	4.22587	5.18558
						24.15	0.18398	1.18773	2.14394	3.17714	4.22809	5.18746
						24.16	0.19162	1.19701	2.15306	3.18366	4.23542	5.19541
						24.17	0.21263	1.21752	2.17371	3.20143	4.25661	5.2132
						24.18	0.22028	1.22452	2.18197	3.20853	4.26537	5.21939
						24.19	0.22387	1.22745	2.18522	3.21222	4.26844	5.22264
						24.2	0.23196	1.23459	2.18919	3.21783	4.27384	5.22967
						24.21	0.23218	1.23456	2.18868	3.22119	4.27997	5.22841
						24.22	0.23224	1.23323	2.18838	3.22472	4.28625	5.22665
						24.23	0.2301	1.23024	2.18616	3.22531	4.28704	5.22486
						24.24	0.22236	1.22337	2.17647	3.21563	4.27539	5.21806
						24.25	0.2219	1.22182	2.17247	3.21277	4.27084	5.21656
						24.26	0.22756	1.22704	2.1778	3.22082	4.27933	5.22288
						24.27	0.23207	1.23287	2.18529	3.22669	4.28603	5.22804
						24.28	0.23873	1.23988	2.19404	3.23249	4.29084	5.23578
						24.29	0.24478	1.24641	2.20001	3.23467	4.29147	5.24199
						24.3	0.23347	1.23485	2.19129	3.22497	4.27905	5.23129
						24.31	0.22811	1.22779	2.18628	3.22352	4.27725	5.226
						24.32	0.2298	1.22902	2.18831	3.226	4.28072	5.22786
						24.33	0.23598	1.23175	2.18751	3.22596	4.28072	5.23126
						24.34	0.23527	1.22943	2.18417	3.2247	4.27866	5.2295
						24.35	0.22976	1.22356	2.17674	3.21621	4.2706	5.22343
						24.36	0.22275	1.21675	2.16981	3.20889	4.26409	5.21624
						24.37	0.2195	1.21498	2.16731	3.20643	4.26268	5.21289
						24.38	0.21663	1.21418	2.16735	3.20557	4.25927	5.21121
						24.39	0.208	1.20694	2.163	3.19782	4.25028	5.20255
						24.4	0.20493	1.20475	2.16443	3.19599	4.2481	5.19863
						24.41	0.19956	1.2006	2.16073	3.19375	4.24563	5.19337
						24.42	0.19435	1.19624	2.15747	3.19472	4.24515	5.18973
						24.43	0.1947	1.19734	2.15826	3.19663	4.24466	5.19092
						24.44	0.19557	1.19801	2.16079	3.19778	4.24515	5.19206
						24.45	0.19796	1.20104	2.16262	3.19939	4.2481	5.19473
						24.46	0.19809	1.20228	2.1646	3.20288	4.25066	5.19702
						24.47	0.20567	1.20943	2.17255	3.21365	4.26167	5.20624
						24.48	0.21342	1.21585	2.17951	3.22207	4.27044	5.2134
						24.49	0.22076	1.22211	2.18393	3.22587	4.27682	5.21877
						24.5	0.2275	1.2274	2.18615	3.22865	4.28267	5.22346
						24.51	0.23793	1.23609	2.1899	3.23286	4.28967	5.2316
						24.52	0.24561	1.24315	2.19544	3.2376	4.29564	5.23833
						24.53	0.27374	1.2689	2.22166	3.26231	4.32344	5.26428
						24.54	0.28021	1.2749	2.22595	3.26314	4.32475	5.27014
						24.55	0.28502	1.27816	2.22686	3.26305	4.32219	5.27504
						24.56	0.28424	1.27776	2.22897	3.26483	4.32172	5.27575
						24.57	0.27863	1.27391	2.22925	3.26229	4.31635	5.27336
						24.58	0.27064	1.26735	2.22637	3.25621	4.30859	5.26689
						24.59	0.25039	1.24912	2.21146	3.24036	4.29324	5.24807
						24.6	0.23077	1.23128	2.19208	3.21972	4.27224	5.22862
						24.61	0.2187	1.22064	2.18521	3.21393	4.26778	5.21626
						24.62	0.21217	1.21502	2.17901	3.20761	4.26239	5.20987
						24.63	0.20433	1.20862	2.17153	3.20065	4.25637	5.20181
						24.64	0.19847	1.20338	2.16487	3.1958	4.25099	5.19625
						24.65	0.19674	1.19959	2.15719	3.19001	4.24336	5.19436
						24.66	0.17962	1.18038	2.13351	3.16906	4.21951	5.17607
						24.67	0.17112	1.1718	2.12265	3.15987	4.20906	5.16925
						24.68	0.16316	1.16516	2.11785	3.15457	4.20201	5.1643
						24.69	0.1579	1.1607	2.11525	3.15352	4.19817	5.1615
						24.7	0.15605	1.15754	2.11342	3.15273	4.19665	5.15926
						24.71	0.15089	1.15214	2.11169	3.1515	4.19549	5.15427
						24.72	0.14895	1.15344	2.11282	3.15032	4.19487	5.15355
						24.73	0.14693	1.15311	2.11054	3.14631	4.18833	5.15227
						24.74	0.1475	1.15301	2.10937	3.1445	4.18489	5.15194
						24.75	0.1478	1.15335	2.10822	3.14174	4.18316	5.15134
						24.76	0.14652	1.15269	2.10722	3.13811	4.17934	5.15076
						24.77	0.14575	1.15184	2.10421	3.1349	4.17635	5.14945
						24.78	0.14563	1.15222	2.10377	3.1362	4.17761	5.14906
						24.79	0.14256	1.14914	2.10391	3.13751	4.17968	5.14622
						24.8	0.1397	1.14523	2.10355	3.13848	4.18198	5.14216
						24.81	0.14371	1.14716	2.10515	3.14122	4.1841	5.14407
						24.82	0.14604	1.14764	2.1034	3.14195	4.18521	5.14362
						24.83	0.1468	1.14652	2.10082	3.1418	4.1854	5.14306
						24.84	0.14764	1.14696	2.10356	3.14329	4.18613	5.14547
						24.85	0.1482	1.14664	2.10442	3.14644	4.18882	5.14635
						24.86	0.14287	1.1424	2.10229	3.1444	4.18704	5.14244
						24.87	0.13646	1.13825	2.09791	3.14055	4.18269	5.13839
						24.88	0.13118	1.13414	2.09405	3.13754	4.18025	5.13533
						24.89	0.12945	1.13375	2.09487	3.1367	4.1792	5.13358
						24.9	0.13101	1.13577	2.09562	3.13673	4.18024	5.13313
						24.91	0.13172	1.1369	2.09365	3.13159	4.17569	5.13176
						24.92	0.13559	1.14043	2.09165	3.12884	4.17306	5.1342
						24.93	0.13714	1.14206	2.09299	3.13198	4.17664	5.13594
						24.94	0.13617	1.14143	2.09227	3.12948	4.17554	5.1336
						24.95	0.13488	1.14088	2.0935	3.12929	4.17485	5.13283
						24.96	0.13379	1.14031	2.09355	3.12863	4.17363	5.13241
						24.97	0.1342	1.14089	2.09573	3.13261	4.17565	5.13476
[truncated: 1,503 more rows]
