# Supplementary material for: Switching molecular recognition selectivities by temperature in a diffusion-regulatory porous material
Source: Nat Commun. 2024 Jan 2;15:144. doi: 10.1038/s41467-023-44424-3 (PMC10761840; doi:10.1038/s41467-023-44424-3)
Supplement: Supplementary file 3 — source data [file 41467_2023_44424_MOESM3_ESM.zip › Figure S19.xlsx]

## Sheet: Sheet1
C2H2 adsorption		C2H2 desorption				in-situ PXRD
P/P0	C2H2 uptake (cm3 g-1)	P/P0	C2H2 uptake (cm3 g-1)			2θ (degree)	Intensity	Intensity	Intensity	Intensity	Intensity	Intensity
9.92049e-05	0.00177	0.82684	26.5541			5	0.05611	1.27965	2.27873	3.25648	4.28475	5.19714
0.01671	0.6532	0.77341	26.6838			5.01	0.04846	1.26978	2.26401	3.24555	4.28199	5.18925
0.0496	2.08177	0.71968	26.7008			5.02	0.04253	1.26434	2.25481	3.24787	4.28538	5.17357
0.08838	2.99697	0.66904	26.6258			5.03	0.0376	1.26125	2.2533	3.24467	4.2745	5.16455
0.14114	4.50607	0.61961	26.4568			5.04	0.03314	1.24615	2.25074	3.23614	4.27634	5.15951
0.19736	6.084	0.56701	26.3339			5.05	0.0311	1.24813	2.24751	3.23416	4.27202	5.15237
0.25375	7.62108	0.51586	26.2435			5.06	0.02895	1.25719	2.24146	3.23786	4.27797	5.1424
0.31042	9.25853	0.46774	25.9573			5.07	0.02807	1.2606	2.24475	3.23765	4.29081	5.1341
0.36733	10.9357	0.41827	25.6755			5.08	0.02743	1.24874	2.23706	3.23779	4.27813	5.12893
0.4241	12.4788	0.36959	25.4441			5.09	0.0273	1.24501	2.23598	3.2313	4.27257	5.13606
0.48018	13.9747	0.32045	25.0446			5.1	0.02942	1.24671	2.23501	3.23363	4.27607	5.13492
0.53693	15.7396	0.27113	24.8554			5.11	0.03067	1.2526	2.22901	3.23553	4.27954	5.13685
0.5937	17.3838	0.23097	24.2337			5.12	0.03271	1.24968	2.22263	3.23419	4.28335	5.14213
0.64981	19.1985	0.18807	23.678			5.13	0.03615	1.25083	2.21974	3.23747	4.27725	5.14978
0.70568	20.9846	0.14599	23.1029			5.14	0.03872	1.26093	2.2195	3.2362	4.27085	5.15801
0.7625	22.5374	0.1053	22.4664			5.15	0.03848	1.26075	2.21825	3.22596	4.27073	5.15706
0.81845	24.0978	0.06403	21.5882			5.16	0.0356	1.25445	2.21355	3.21543	4.26505	5.14785
0.87657	25.3514	0.02284	20.6011			5.17	0.03487	1.24464	2.20882	3.21383	4.24732	5.14151
0.92603	26.2705	8.26596e-06	17.9799			5.18	0.03561	1.23902	2.21517	3.21662	4.2324	5.14233
						5.19	0.03467	1.23798	2.2211	3.21985	4.21542	5.13573
						5.2	0.03655	1.24597	2.22368	3.21836	4.21607	5.13343
						5.21	0.03931	1.2648	2.22549	3.22024	4.22672	5.14283
						5.22	0.039	1.26671	2.2256	3.22641	4.22116	5.15693
						5.23	0.03745	1.26516	2.2267	3.23194	4.22664	5.15703
						5.24	0.03676	1.26561	2.22739	3.23282	4.24273	5.15615
						5.25	0.03794	1.27074	2.22605	3.22735	4.25277	5.15556
						5.26	0.03876	1.27718	2.22754	3.22118	4.26095	5.1586
						5.27	0.0327	1.26728	2.22119	3.21602	4.25617	5.14864
						5.28	0.03371	1.24425	2.21582	3.21892	4.27381	5.13933
						5.29	0.03651	1.25149	2.21864	3.21681	4.29149	5.13873
						5.3	0.03732	1.2486	2.21688	3.21328	4.28955	5.13891
						5.31	0.03427	1.24309	2.21159	3.20908	4.29294	5.13999
						5.32	0.0323	1.2299	2.20887	3.20843	4.28892	5.13653
						5.33	0.03202	1.21966	2.20368	3.20939	4.28844	5.13217
						5.34	0.03011	1.22722	2.2022	3.20744	4.2799	5.13132
						5.35	0.03228	1.24739	2.20211	3.2055	4.26551	5.13818
						5.36	0.03511	1.24895	2.19703	3.20825	4.25783	5.14259
						5.37	0.03724	1.2557	2.19963	3.20935	4.25162	5.145
						5.38	0.03591	1.25783	2.19785	3.20958	4.24545	5.1439
						5.39	0.03685	1.26503	2.20078	3.21052	4.25153	5.15122
						5.4	0.03853	1.26806	2.20686	3.21151	4.24846	5.15444
						5.41	0.03877	1.25567	2.21102	3.21568	4.24394	5.15182
						5.42	0.03749	1.26004	2.21388	3.21533	4.2363	5.15179
						5.43	0.03409	1.25634	2.21368	3.20717	4.22288	5.14635
						5.44	0.0354	1.25621	2.21232	3.20398	4.2197	5.14652
						5.45	0.03579	1.25743	2.21435	3.20503	4.21379	5.14352
						5.46	0.03799	1.26052	2.21657	3.21	4.21616	5.14147
						5.47	0.03393	1.26049	2.20921	3.20155	4.21168	5.13368
						5.48	0.03315	1.24865	2.2084	3.19215	4.1889	5.12361
						5.49	0.03557	1.24025	2.2097	3.18859	4.19179	5.12648
						5.5	0.03662	1.24728	2.21141	3.19067	4.20763	5.12253
						5.51	0.03672	1.25148	2.21331	3.19264	4.2138	5.1168
						5.52	0.03241	1.24777	2.20696	3.18683	4.21016	5.10726
						5.53	0.03076	1.24851	2.20464	3.18197	4.21132	5.10284
						5.54	0.03147	1.2603	2.1992	3.181	4.22872	5.10474
						5.55	0.02892	1.26208	2.18824	3.1792	4.24051	5.10457
						5.56	0.029	1.2524	2.18882	3.18359	4.23613	5.1059
						5.57	0.02894	1.25113	2.18427	3.18524	4.23115	5.10968
						5.58	0.02909	1.24896	2.17954	3.1818	4.23256	5.10799
						5.59	0.02986	1.24555	2.17724	3.18576	4.23301	5.10851
						5.6	0.04846	1.26241	2.19512	3.20951	4.24794	5.12649
						5.61	0.04253	1.25747	2.19376	3.21281	4.24701	5.1157
						5.62	0.0376	1.26389	2.18731	3.21715	4.23775	5.10489
						5.63	0.03314	1.26315	2.18248	3.21113	4.23406	5.0997
						5.64	0.0311	1.25693	2.18429	3.21041	4.23207	5.10041
						5.65	0.02895	1.2536	2.18523	3.20969	4.23087	5.10181
						5.66	0.02807	1.25288	2.18485	3.20775	4.23292	5.10271
						5.67	0.02743	1.25508	2.18381	3.2097	4.23676	5.10099
						5.68	0.0273	1.2582	2.18267	3.20622	4.24229	5.09643
						5.69	0.02942	1.26275	2.18648	3.204	4.24819	5.09809
						5.7	0.03067	1.25935	2.18506	3.20359	4.24637	5.09526
						5.71	0.03271	1.27099	2.18499	3.20326	4.25442	5.09411
						5.72	0.03615	1.28339	2.18419	3.2036	4.26081	5.09532
						5.73	0.03872	1.28485	2.18117	3.20167	4.2593	5.09706
						5.74	0.03848	1.27549	2.17816	3.19268	4.24543	5.10395
						5.75	0.0356	1.26538	2.17628	3.18725	4.23485	5.10863
						5.76	0.03487	1.27704	2.17545	3.18756	4.23642	5.11109
						5.77	0.03561	1.27819	2.17535	3.19318	4.23157	5.11676
						5.78	0.03467	1.2721	2.17727	3.19356	4.22777	5.11753
						5.79	0.03655	1.2653	2.1843	3.19744	4.23351	5.12165
						5.8	0.03931	1.26059	2.19051	3.2009	4.24198	5.12668
						5.81	0.039	1.2728	2.18648	3.19595	4.25122	5.11985
						5.82	0.03745	1.2741	2.1755	3.1902	4.25521	5.11453
						5.83	0.03676	1.26796	2.17021	3.1821	4.25712	5.11343
						5.84	0.03794	1.27351	2.17051	3.17657	4.25029	5.11433
						5.85	0.03876	1.27467	2.17023	3.1745	4.23362	5.11355
						5.86	0.0327	1.27199	2.16557	3.16785	4.22525	5.10071
						5.87	0.03371	1.28419	2.16996	3.16743	4.23094	5.10037
						5.88	0.03651	1.28868	2.17813	3.1728	4.2342	5.10029
						5.89	0.03732	1.29118	2.18927	3.17724	4.24099	5.09873
						5.9	0.03427	1.28103	2.18787	3.17459	4.24489	5.09334
						5.91	0.0323	1.27748	2.18791	3.17514	4.24469	5.09115
						5.92	0.03202	1.28662	2.18998	3.17463	4.23842	5.08934
						5.93	0.03011	1.27936	2.18576	3.17457	4.23498	5.08732
						5.94	0.03228	1.2635	2.19002	3.17369	4.22758	5.08982
						5.95	0.03511	1.26115	2.19045	3.17607	4.21689	5.09438
						5.96	0.03724	1.26249	2.18492	3.18026	4.21249	5.09431
						5.97	0.03591	1.25848	2.17827	3.17916	4.21994	5.0946
						5.98	0.03685	1.25649	2.17422	3.17911	4.23279	5.09911
						5.99	0.03853	1.25444	2.17353	3.17941	4.24131	5.10233
						6	0.03877	1.25973	2.17071	3.17865	4.24125	5.1043
						6.01	0.03749	1.26808	2.16935	3.17327	4.24992	5.10454
						6.02	0.03409	1.27351	2.16709	3.16831	4.24956	5.10036
						6.03	0.0354	1.28401	2.17124	3.17123	4.24327	5.09952
						6.04	0.03579	1.28843	2.17488	3.1741	4.23794	5.09639
						6.05	0.03799	1.29119	2.18112	3.17601	4.23814	5.09439
						6.06	0.03393	1.29737	2.17912	3.17118	4.2361	5.08798
						6.07	0.03315	1.29428	2.17164	3.17111	4.23105	5.08173
						6.08	0.03557	1.28396	2.17523	3.17336	4.23211	5.0813
						6.09	0.03662	1.27054	2.18178	3.16948	4.23058	5.08269
						6.1	0.03672	1.2625	2.1869	3.16235	4.23103	5.08229
						6.11	0.03241	1.25259	2.18283	3.15753	4.22697	5.08116
						6.12	0.03076	1.24449	2.18342	3.15701	4.22522	5.0841
						6.13	0.03147	1.24429	2.18744	3.15986	4.21667	5.08387
						6.14	0.02892	1.2472	2.18827	3.16368	4.19832	5.07774
						6.15	0.029	1.25523	2.18209	3.16738	4.19769	5.08134
						6.16	0.02894	1.25978	2.1778	3.16869	4.19786	5.08057
						6.17	0.02909	1.26443	2.17426	3.17281	4.20542	5.08207
						6.18	0.02986	1.25917	2.17378	3.17277	4.20847	5.08054
						6.19	0.02942	1.26483	2.17461	3.16982	4.20333	5.07704
						6.2	0.03067	1.2556	2.17361	3.16744	4.21358	5.07756
						6.21	0.03271	1.25443	2.1674	3.16727	4.23857	5.07716
						6.22	0.03615	1.25339	2.16845	3.16673	4.24942	5.07648
						6.23	0.03872	1.25895	2.16809	3.1689	4.24123	5.07432
						6.24	0.03848	1.26232	2.16628	3.16171	4.23322	5.07051
						6.25	0.0356	1.25618	2.16131	3.15834	4.23556	5.06859
						6.26	0.03487	1.25579	2.15859	3.15796	4.23525	5.0677
						6.27	0.03561	1.2633	2.16096	3.15686	4.22183	5.07412
						6.28	0.03467	1.26986	2.16202	3.15999	4.21454	5.0777
						6.29	0.03655	1.27902	2.16595	3.16348	4.22027	5.08035
						6.3	0.03931	1.28104	2.16953	3.1673	4.23036	5.08492
						6.31	0.039	1.28396	2.172	3.17006	4.22664	5.08663
						6.32	0.03745	1.27418	2.16976	3.17277	4.22347	5.09012
						6.33	0.03676	1.26597	2.17457	3.17525	4.22394	5.09479
						6.34	0.03794	1.25319	2.17951	3.17883	4.21763	5.09865
						6.35	0.03876	1.23819	2.18296	3.17728	4.22171	5.09743
						6.36	0.0327	1.21799	2.18088	3.16802	4.21819	5.09168
						6.37	0.03371	1.21399	2.18157	3.16828	4.21915	5.09332
						6.38	0.03651	1.22347	2.18144	3.17165	4.22803	5.09927
						6.39	0.03732	1.22603	2.17987	3.17109	4.23191	5.09707
						6.4	0.03427	1.24647	2.17186	3.16973	4.23937	5.08854
						6.41	0.0323	1.26705	2.1725	3.16837	4.22486	5.08553
						6.42	0.03202	1.28339	2.17335	3.17693	4.21263	5.08192
						6.43	0.03011	1.29237	2.16776	3.17764	4.21926	5.07797
						6.44	0.03228	1.30154	2.17149	3.1765	4.21629	5.07605
						6.45	0.03511	1.30585	2.18031	3.17576	4.21127	5.07715
						6.46	0.03724	1.30876	2.18566	3.17744	4.20256	5.07963
						6.47	0.03591	1.29699	2.18442	3.18156	4.20094	5.0803
						6.48	0.03685	1.2911	2.18226	3.18577	4.20988	5.08614
						6.49	0.03853	1.28918	2.18634	3.18328	4.20291	5.09086
						6.5	0.03877	1.28151	2.1879	3.18257	4.19782	5.08917
						6.51	0.03749	1.2655	2.1848	3.18308	4.20049	5.08595
						6.52	0.03409	1.25862	2.17861	3.17702	4.20292	5.08497
						6.53	0.0354	1.24128	2.17359	3.17147	4.20803	5.09394
						6.54	0.03579	1.22749	2.17249	3.16503	4.20554	5.0898
						6.55	0.03799	1.23375	2.17748	3.16413	4.20881	5.09024
						6.56	0.03393	1.23032	2.17164	3.16221	4.20089	5.08803
						6.57	0.03315	1.24125	2.17255	3.16126	4.19963	5.08955
						6.58	0.03557	1.25093	2.17307	3.16405	4.20383	5.09101
						6.59	0.03662	1.25223	2.17769	3.16932	4.2179	5.08818
						6.6	0.03672	1.26174	2.18108	3.16897	4.23462	5.08309
						6.61	0.03241	1.25333	2.1737	3.15945	4.22112	5.07702
						6.62	0.03076	1.24741	2.16932	3.15195	4.22134	5.07802
						6.63	0.03147	1.24446	2.16673	3.15243	4.22572	5.07857
						6.64	0.02892	1.23986	2.16385	3.15366	4.22273	5.07445
						6.65	0.029	1.23885	2.16418	3.15539	4.21064	5.07297
						6.66	0.02894	1.24384	2.16241	3.1552	4.2043	5.06961
						6.67	0.02909	1.26105	2.16269	3.1556	4.20536	5.06442
						6.68	0.02986	1.26674	2.16306	3.16164	4.21227	5.0651
						6.69	0.04044	1.27322	2.17436	3.17573	4.21928	5.07301
						6.7	0.04041	1.26934	2.17648	3.17505	4.20915	5.07627
						6.71	0.03827	1.26164	2.17585	3.16936	4.20208	5.07587
						6.72	0.03799	1.26015	2.17523	3.16632	4.20674	5.07566
						6.73	0.04209	1.24437	2.17152	3.17262	4.20043	5.07974
						6.74	0.04438	1.24129	2.17119	3.17945	4.20444	5.0846
						6.75	0.04373	1.25065	2.17036	3.18033	4.20805	5.08472
						6.76	0.04322	1.25488	2.1717	3.18099	4.21772	5.08302
						6.77	0.04314	1.25624	2.17533	3.18362	4.23397	5.08227
						6.78	0.04524	1.25637	2.17759	3.18977	4.24203	5.08533
						6.79	0.04223	1.25431	2.17655	3.18741	4.2385	5.08482
						6.8	0.03723	1.26004	2.17737	3.1772	4.24545	5.08735
						6.81	0.03815	1.25347	2.17927	3.17613	4.24962	5.08984
						6.82	0.03852	1.24889	2.18138	3.17588	4.24811	5.0891
						6.83	0.03756	1.25192	2.17545	3.16872	4.24253	5.09057
						6.84	0.03671	1.26215	2.16916	3.16723	4.23285	5.08957
						6.85	0.03503	1.26365	2.16871	3.16607	4.23081	5.0882
						6.86	0.03856	1.26727	2.17106	3.17567	4.22564	5.08705
						6.87	0.03928	1.27092	2.16575	3.17798	4.22495	5.08606
						6.88	0.04	1.27306	2.16203	3.17683	4.22086	5.08881
						6.89	0.03983	1.26991	2.15962	3.17629	4.21473	5.08794
						6.9	0.03754	1.25493	2.16115	3.17506	4.20585	5.08191
						6.91	0.03542	1.24672	2.15996	3.17259	4.20447	5.07649
						6.92	0.03739	1.24043	2.16209	3.17264	4.20996	5.07634
						6.93	0.03471	1.23037	2.15904	3.16542	4.20363	5.07111
						6.94	0.03107	1.2281	2.16171	3.16247	4.20339	5.0591
						6.95	0.02893	1.22465	2.1637	3.16181	4.22004	5.05037
						6.96	0.03261	1.23179	2.16949	3.16472	4.23375	5.05155
						6.97	0.0383	1.23983	2.17392	3.17053	4.2438	5.05856
						6.98	0.03902	1.24841	2.17619	3.16788	4.24429	5.06033
						6.99	0.03135	1.26235	2.16948	3.15927	4.24384	5.05474
						7	0.03204	1.25953	2.16945	3.15792	4.25188	5.05645
						7.01	0.03427	1.25549	2.16669	3.16143	4.24435	5.06099
						7.02	0.03417	1.25218	2.16153	3.16127	4.23412	5.05563
						7.03	0.0314	1.25289	2.1582	3.15688	4.23241	5.05064
						7.04	0.03001	1.2552	2.15548	3.15265	4.22985	5.05234
						7.05	0.03228	1.25608	2.1545	3.15704	4.2266	5.05598
						7.06	0.03674	1.24973	2.16523	3.15937	4.22913	5.0587
						7.07	0.03426	1.25448	2.16639	3.15516	4.21772	5.05711
						7.08	0.03274	1.25562	2.16657	3.14947	4.21139	5.06053
						7.09	0.03163	1.25021	2.16567	3.14718	4.20729	5.06369
						7.1	0.03338	1.24916	2.16729	3.14945	4.19709	5.0623
						7.11	0.03402	1.2427	2.16754	3.15119	4.19469	5.06111
						7.12	0.03533	1.24337	2.16286	3.15087	4.19493	5.06001
						7.13	0.03481	1.25169	2.15226	3.14802	4.19432	5.06079
						7.14	0.03866	1.25956	2.15141	3.14845	4.21043	5.06529
						7.15	0.0404	1.2633	2.14894	3.15372	4.22176	5.06741
						7.16	0.03716	1.25572	2.14631	3.15155	4.22885	5.06941
						7.17	0.0347	1.25158	2.1485	3.1496	4.23357	5.07231
						7.18	0.03238	1.24328	2.14985	3.14567	4.22449	5.07134
						7.19	0.03427	1.23565	2.15765	3.15032	4.23041	5.07896
						7.2	0.03393	1.22899	2.16618	3.15429	4.22562	5.07999
						7.21	0.03345	1.22376	2.16861	3.15926	4.21469	5.08048
						7.22	0.03365	1.21915	2.17002	3.16111	4.22028	5.07914
						7.23	0.03673	1.21899	2.16999	3.16453	4.22882	5.07949
						7.24	0.03792	1.22235	2.17198	3.1641	4.23933	5.07842
						7.25	0.03815	1.22683	2.17215	3.16432	4.24152	5.0753
						7.26	0.03876	1.23463	2.16952	3.16275	4.24002	5.07347
						7.27	0.03605	1.22198	2.16852	3.15744	4.2314	5.06718
						7.28	0.03584	1.22286	2.17535	3.15341	4.21688	5.06346
						7.29	0.03572	1.23373	2.17895	3.15157	4.2079	5.06188
						7.3	0.03465	1.23476	2.17863	3.15158	4.19764	5.05972
						7.31	0.03716	1.23372	2.17722	3.15647	4.19896	5.06202
						7.32	0.03807	1.23461	2.17488	3.15578	4.20025	5.06439
						7.33	0.03984	1.23841	2.17391	3.1552	4.20859	5.06417
						7.34	0.0417	1.24998	2.16757	3.15424	4.22172	5.06376
						7.35	0.0411	1.24742	2.16215	3.15488	4.21831	5.0659
						7.36	0.04228	1.23783	2.16241	3.15594	4.21766	5.06768
						7.37	0.04063	1.23414	2.16551	3.14996	4.2116	5.06614
						7.38	0.0382	1.23485	2.17081	3.14584	4.2083	5.06379
						7.39	0.03614	1.23424	2.17326	3.14514	4.20066	5.0608
						7.4	0.03742	1.23943	2.17356	3.15049	4.19905	5.06391
						7.41	0.03923	1.24603	2.1754	3.14973	4.20591	5.06728
						7.42	0.04014	1.25645	2.17684	3.14924	4.20807	5.06572
						7.43	0.04033	1.26541	2.17571	3.14723	4.2169	5.06619
						7.44	0.04112	1.27083	2.17129	3.15296	4.2255	5.06657
						7.45	0.04389	1.2699	2.17287	3.15747	4.22481	5.07039
						7.46	0.04503	1.26889	2.17468	3.1592	4.22409	5.07192
						7.47	0.04445	1.25833	2.1752	3.16385	4.22684	5.07316
						7.48	0.04242	1.25201	2.17433	3.16472	4.22689	5.07039
						7.49	0.04238	1.25605	2.17021	3.16749	4.22895	5.0692
						7.5	0.04112	1.24984	2.16549	3.17267	4.22223	5.06915
						7.51	0.04389	1.24954	2.16791	3.17642	4.22569	5.07468
						7.52	0.04503	1.2513	2.16794	3.17718	4.22745	5.07722
						7.53	0.04445	1.2644	2.16438	3.17091	4.22445	5.07631
						7.54	0.04242	1.27383	2.16086	3.16559	4.21398	5.07452
						7.55	0.04112	1.27434	2.15952	3.17004	4.2102	5.07282
						7.56	0.04389	1.2865	2.16658	3.17258	4.21986	5.0737
						7.57	0.04503	1.29395	2.16489	3.17068	4.2167	5.07415
						7.58	0.04445	1.30073	2.1655	3.1684	4.21316	5.07665
						7.59	0.04242	1.29846	2.16606	3.16726	4.21455	5.07103
						7.6	0.04112	1.29227	2.17005	3.16652	4.21505	5.06603
						7.61	0.04389	1.29646	2.17471	3.16535	4.23268	5.06653
						7.62	0.04503	1.29898	2.17642	3.15972	4.23328	5.06765
						7.63	0.04445	1.29609	2.17772	3.15302	4.22995	5.06334
						7.64	0.04242	1.28544	2.17892	3.15065	4.23269	5.05803
						7.65	0.05037	1.28148	2.18581	3.15823	4.24051	5.06257
						7.66	0.04829	1.27513	2.18362	3.16048	4.23495	5.06512
						7.67	0.04652	1.25813	2.18001	3.15671	4.227	5.06548
						7.68	0.04484	1.2449	2.17802	3.1574	4.2188	5.06746
						7.69	0.04255	1.23501	2.17426	3.15943	4.21436	5.06888
						7.7	0.04659	1.24038	2.17563	3.16322	4.21475	5.0754
						7.71	0.04855	1.24896	2.17437	3.16598	4.21633	5.07892
						7.72	0.04712	1.24294	2.17045	3.17106	4.21773	5.07541
						7.73	0.04964	1.24538	2.17263	3.17891	4.21875	5.07615
						7.74	0.05153	1.24778	2.17559	3.18392	4.22141	5.08052
						7.75	0.05379	1.2535	2.17742	3.18722	4.22499	5.0766
						7.76	0.05637	1.25763	2.17798	3.18972	4.23052	5.07754
						7.77	0.0575	1.25901	2.17883	3.19051	4.23538	5.07542
						7.78	0.06053	1.272	2.18502	3.1941	4.2451	5.07654
						7.79	0.068	1.28998	2.19505	3.19835	4.24958	5.08736
						7.8	0.07539	1.31451	2.20483	3.20034	4.25954	5.09406
						7.81	0.08498	1.32969	2.21312	3.20798	4.27107	5.10707
						7.82	0.09099	1.33331	2.22194	3.21734	4.28243	5.11855
						7.83	0.09081	1.33123	2.22614	3.218	4.27998	5.11815
						7.84	0.09248	1.3253	2.22613	3.22062	4.27764	5.12275
						7.85	0.09055	1.31646	2.22116	3.2166	4.27704	5.11731
						7.86	0.08523	1.29416	2.2119	3.211	4.27541	5.11148
						7.87	0.07775	1.28611	2.20395	3.19954	4.27934	5.1039
						7.88	0.07143	1.27979	2.19913	3.18804	4.27444	5.09726
						7.89	0.06753	1.27746	2.19212	3.18402	4.26751	5.09308
						7.9	0.06589	1.27486	2.18959	3.17943	4.2712	5.09089
						7.91	0.066	1.27326	2.18942	3.17656	4.27159	5.09258
						7.92	0.06719	1.2768	2.19033	3.1802	4.27318	5.09128
						7.93	0.06793	1.29008	2.192	3.18255	4.26408	5.08888
						7.94	0.06857	1.30169	2.19189	3.18688	4.25472	5.08676
						7.95	0.0735	1.31233	2.19779	3.19214	4.2552	5.09058
						7.96	0.08791	1.32297	2.21297	3.20533	4.26335	5.10574
						7.97	0.11682	1.35324	2.24123	3.23549	4.29394	5.13572
						7.98	0.15701	1.40054	2.27983	3.27542	4.34417	5.1804
						7.99	0.19795	1.43862	2.31593	3.31482	4.39134	5.22568
						8	0.24418	1.46749	2.35929	3.3666	4.44279	5.27262
						8.01	0.29349	1.50123	2.40867	3.41751	4.49651	5.32121
						8.02	0.32339	1.52971	2.43577	3.44572	4.52561	5.34728
						8.03	0.37791	1.58475	2.48918	3.49924	4.57628	5.40227
						8.04	0.48486	1.68413	2.60027	3.60818	4.67645	5.50479
						8.05	0.5827	1.7752	2.70363	3.70984	4.76518	5.59524
						8.06	0.70799	1.89756	2.8299	3.83595	4.88459	5.71778
						8.07	0.83632	2.03658	2.95494	3.96004	5.00899	5.84342
						8.08	0.93795	2.14178	3.05477	4.06532	5.12531	5.94546
						8.09	0.97386	2.17821	3.09174	4.10284	5.16363	5.98473
						8.1	1	2.20654	3.11849	4.12813	5.18168	6.01273
						8.11	0.89311	2.09589	3.00986	4.01639	5.06932	5.90974
						8.12	0.7684	1.97748	2.88343	3.88805	4.94256	5.78815
						8.13	0.65084	1.86392	2.76784	3.77343	4.81938	5.67533
						8.14	0.49934	1.70838	2.61801	3.62135	4.66294	5.52782
						8.15	0.41994	1.62731	2.54051	3.53952	4.5772	5.44803
						8.16	0.32847	1.5334	2.44491	3.44943	4.49539	5.35327
						8.17	0.23611	1.44989	2.35054	3.35852	4.40623	5.25968
						8.18	0.19275	1.4154	2.3028	3.31879	4.36591	5.21704
						8.19	0.15828	1.36609	2.27472	3.28404	4.33541	5.17908
						8.2	0.13173	1.32976	2.25008	3.25784	4.31524	5.14696
						8.21	0.10955	1.29969	2.22572	3.23523	4.2957	5.12086
						8.22	0.09764	1.28316	2.21278	3.22183	4.27579	5.10941
						8.23	0.08274	1.26583	2.20098	3.20684	4.25776	5.09702
						8.24	0.07376	1.24886	2.19297	3.1952	4.24394	5.08807
						8.25	0.07125	1.24766	2.18622	3.18823	4.24293	5.08855
						8.26	0.07019	1.25185	2.17852	3.18282	4.23737	5.08828
						8.27	0.06793	1.25823	2.17895	3.17512	4.2291	5.08996
						8.28	0.06448	1.25711	2.17735	3.17157	4.23374	5.08861
						8.29	0.06156	1.25313	2.17413	3.16475	4.23113	5.08361
						8.3	0.05607	1.24426	2.16866	3.15297	4.23556	5.07994
						8.31	0.05129	1.25292	2.16532	3.14675	4.24159	5.07505
						8.32	0.04681	1.24965	2.16628	3.14274	4.23181	5.0715
						8.33	0.04479	1.2495	2.16498	3.14503	4.23206	5.06811
						8.34	0.04359	1.25166	2.16446	3.14573	4.23214	5.06485
						8.35	0.04354	1.26214	2.1635	3.14488	4.24063	5.0658
						8.36	0.04	1.25987	2.15705	3.14527	4.2395	5.06563
						8.37	0.04163	1.25617	2.15528	3.15173	4.23452	5.06913
						8.38	0.04563	1.25778	2.1592	3.16315	4.24056	5.07247
						8.39	0.04674	1.2583	2.15922	3.16547	4.24998	5.07248
						8.4	0.04461	1.25504	2.15436	3.16872	4.25597	5.07451
						8.41	0.04256	1.2454	2.14976	3.17332	4.25279	5.0683
						8.42	0.04327	1.24381	2.15096	3.17837	4.2558	5.06425
						8.43	0.04498	1.2517	2.15501	3.1806	4.26084	5.06139
						8.44	0.04367	1.25025	2.15366	3.17768	4.26183	5.05595
						8.45	0.04363	1.2408	2.15502	3.1764	4.26742	5.05019
						8.46	0.04746	1.23895	2.15875	3.18056	4.26803	5.04957
						8.47	0.04742	1.23705	2.15743	3.17357	4.25588	5.05029
						8.48	0.04903	1.23581	2.16083	3.16959	4.24337	5.05267
						8.49	0.04875	1.23842	2.15922	3.1646	4.23226	5.0508
						8.5	0.04776	1.23588	2.15984	3.16508	4.22083	5.05083
						8.51	0.04906	1.23447	2.1607	3.16413	4.22387	5.05552
						8.52	0.04618	1.23241	2.15892	3.15653	4.2151	5.05616
						8.53	0.0456	1.23398	2.16121	3.15705	4.21578	5.05373
						8.54	0.04573	1.23908	2.16059	3.16488	4.22254	5.05396
						8.55	0.04504	1.23714	2.15962	3.16884	4.22459	5.05437
						8.56	0.04696	1.23077	2.16079	3.16927	4.22786	5.05708
						8.57	0.04438	1.23096	2.15989	3.16819	4.22526	5.05418
						8.58	0.04367	1.23531	2.15614	3.17092	4.22535	5.05793
						8.59	0.04044	1.23579	2.153	3.17162	4.22333	5.05598
						8.6	0.04041	1.23663	2.15853	3.169	4.23254	5.05873
						8.61	0.03827	1.23255	2.15987	3.16022	4.23785	5.05713
						8.62	0.03799	1.24366	2.15961	3.15861	4.24395	5.06015
						8.63	0.04209	1.25811	2.16198	3.16336	4.24661	5.06699
						8.64	0.04438	1.25856	2.16521	3.1589	4.24376	5.0719
						8.65	0.04373	1.26036	2.16298	3.15676	4.2409	5.06367
						8.66	0.04322	1.25594	2.15973	3.15556	4.23418	5.0576
						8.67	0.04314	1.25622	2.15984	3.15531	4.22596	5.05214
						8.68	0.04524	1.25707	2.16292	3.16322	4.2269	5.0503
						8.69	0.04223	1.24463	2.16238	3.16238	4.23186	5.04687
						8.7	0.03723	1.2283	2.15632	3.15604	4.22357	5.03981
						8.71	0.03815	1.21672	2.15723	3.15733	4.22332	5.03815
						8.72	0.03852	1.20928	2.16259	3.15333	4.22601	5.04195
						8.73	0.03756	1.2113	2.16233	3.15429	4.22753	5.04914
						8.74	0.03671	1.21468	2.15818	3.15204	4.22632	5.05177
						8.75	0.03503	1.21861	2.15461	3.14615	4.21694	5.05024
						8.76	0.03856	1.22233	2.15821	3.14949	4.21607	5.05228
						8.77	0.03928	1.23438	2.15991	3.15298	4.23102	5.05668
						8.78	0.04	1.24762	2.15773	3.15551	4.23533	5.06142
						8.79	0.03983	1.25008	2.15523	3.16011	4.23617	5.06332
						8.8	0.03608	1.24292	2.15319	3.15871	4.24085	5.05884
						8.81	0.03586	1.23927	2.15611	3.15788	4.24155	5.0579
						8.82	0.03613	1.24194	2.15714	3.15942	4.25048	5.05844
						8.83	0.03676	1.247	2.16028	3.15952	4.25085	5.05661
						8.84	0.03705	1.24568	2.16035	3.15934	4.23919	5.05007
						8.85	0.03718	1.24844	2.15953	3.15515	4.22841	5.04444
						8.86	0.03711	1.25323	2.15941	3.15276	4.21348	5.04382
						8.87	0.03732	1.25554	2.1545	3.15475	4.20643	5.04334
						8.88	0.04073	1.2607	2.15716	3.15981	4.20772	5.04614
						8.89	0.04498	1.26347	2.16263	3.16243	4.20693	5.05046
						8.9	0.04662	1.26555	2.1644	3.16138	4.20886	5.05541
						8.91	0.04627	1.27582	2.16362	3.15734	4.20864	5.06361
						8.92	0.04606	1.26317	2.16073	3.15219	4.21262	5.06428
						8.93	0.04591	1.24901	2.16025	3.15056	4.21636	5.06441
						8.94	0.0497	1.24767	2.16713	3.15405	4.21725	5.07107
						8.95	0.07961	1.26936	2.19679	3.18587	4.24542	5.10236
						8.96	0.11845	1.31163	2.23175	3.23049	4.27892	5.14214
						8.97	0.12413	1.32279	2.23438	3.24273	4.27766	5.1468
						8.98	0.12392	1.322	2.2334	3.24987	4.27728	5.14449
						8.99	0.12373	1.33004	2.23543	3.25275	4.28095	5.1458
						9	0.12286	1.32832	2.23252	3.25048	4.28711	5.14248
						9.01	0.12391	1.32953	2.23237	3.25085	4.29155	5.14232
						9.02	0.15464	1.35647	2.26254	3.28307	4.32444	5.17231
						9.03	0.17732	1.36451	2.28666	3.30589	4.35333	5.19694
						9.04	0.17838	1.356	2.2936	3.30574	4.35731	5.20039
						9.05	0.17809	1.36612	2.29645	3.2994	4.35563	5.19918
						9.06	0.17811	1.37907	2.29733	3.29721	4.34885	5.1999
						9.07	0.17707	1.3848	2.29791	3.29404	4.34385	5.19772
						9.08	0.14667	1.35861	2.26854	3.25891	4.31332	5.16477
						9.09	0.10533	1.32683	2.22734	3.21727	4.27108	5.12333
						9.1	0.09826	1.32859	2.21754	3.21302	4.27394	5.11459
						9.11	0.09858	1.32424	2.2127	3.21954	4.28587	5.11333
						9.12	0.09892	1.31337	2.20951	3.21938	4.29441	5.11242
						9.13	0.09905	1.3058	2.20906	3.22028	4.29346	5.1121
						9.14	0.09651	1.30143	2.20293	3.21851	4.2923	5.1113
						9.15	0.06769	1.2703	2.17363	3.18972	4.26269	5.08214
						9.16	0.04542	1.24463	2.15107	3.16777	4.24041	5.05835
						9.17	0.04215	1.2403	2.15631	3.16035	4.22975	5.05478
						9.18	0.0416	1.23901	2.15884	3.15962	4.22112	5.05685
						9.19	0.04119	1.24119	2.15971	3.16002	4.2266	5.0577
						9.2	0.04091	1.24676	2.1605	3.15878	4.23109	5.06027
						9.21	0.03977	1.25105	2.15835	3.15739	4.22779	5.05898
						9.22	0.03647	1.26179	2.15633	3.15156	4.21882	5.0547
						9.23	0.03491	1.26279	2.15224	3.15148	4.2216	5.05385
						9.24	0.03459	1.26278	2.15308	3.15392	4.22286	5.05152
						9.25	0.03492	1.26629	2.15508	3.15501	4.21559	5.04961
						9.26	0.03516	1.26236	2.15344	3.15583	4.20353	5.04546
						9.27	0.0352	1.26191	2.15929	3.15377	4.20017	5.04666
						9.28	0.03522	1.25125	2.16053	3.1514	4.20298	5.0484
						9.29	0.03465	1.24502	2.15994	3.15074	4.20237	5.04682
						9.3	0.03433	1.25174	2.15424	3.14982	4.20222	5.04353
						9.31	0.03417	1.25955	2.15059	3.14567	4.19654	5.04314
						9.32	0.03589	1.26684	2.14992	3.14722	4.20135	5.04501
						9.33	0.04031	1.27218	2.15116	3.15464	4.21626	5.05133
						9.34	0.04341	1.27379	2.15079	3.15886	4.22144	5.05708
						9.35	0.04567	1.27308	2.15101	3.16393	4.22422	5.06453
						9.36	0.04625	1.26871	2.15448	3.16425	4.21718	5.06988
						9.37	0.04569	1.26044	2.15994	3.16403	4.21293	5.07254
						9.38	0.04625	1.25373	2.16067	3.16261	4.22118	5.07609
						9.39	0.04412	1.25145	2.15793	3.15758	4.21239	5.07521
						9.4	0.0396	1.25525	2.1494	3.15136	4.19819	5.06735
						9.41	0.03801	1.25819	2.14521	3.1473	4.19608	5.06312
						9.42	0.03665	1.25347	2.14296	3.14457	4.20202	5.06019
						9.43	0.03403	1.24465	2.13909	3.1428	4.20899	5.05606
						9.44	0.03269	1.24573	2.13354	3.14445	4.20851	5.05325
						9.45	0.04283	1.24958	2.14564	3.15136	4.22615	5.05923
						9.46	0.0434	1.2421	2.1514	3.15241	4.22781	5.06047
						9.47	0.0433	1.23661	2.15839	3.15565	4.22483	5.06292
						9.48	0.04391	1.23929	2.16238	3.15565	4.2202	5.06091
						9.49	0.04447	1.24594	2.16418	3.15574	4.21552	5.06074
						9.5	0.04529	1.25659	2.16624	3.15544	4.21662	5.06018
						9.51	0.04608	1.25529	2.17559	3.15986	4.22046	5.06164
						9.52	0.04645	1.25578	2.17583	3.16726	4.22819	5.0607
						9.53	0.04714	1.25984	2.17379	3.1711	4.23182	5.06271
						9.54	0.04826	1.26305	2.17119	3.17458	4.22927	5.06533
						9.55	0.04977	1.26422	2.16837	3.17448	4.22433	5.0667
						9.56	0.05184	1.26257	2.16875	3.17207	4.21996	5.06684
						9.57	0.05322	1.27198	2.16278	3.1695	4.2184	5.06882
						9.58	0.05415	1.28076	2.15502	3.17156	4.20067	5.06954
						9.59	0.05534	1.28201	2.15492	3.17144	4.19304	5.07192
						9.6	0.05814	1.27335	2.15693	3.17195	4.19901	5.07558
						9.61	0.06405	1.28032	2.16682	3.17571	4.20237	5.081
						9.62	0.07141	1.29193	2.17705	3.18457	4.21432	5.08869
						9.63	0.08201	1.29768	2.18958	3.20168	4.21684	5.10187
						9.64	0.09168	1.29881	2.20133	3.21173	4.2306	5.11695
						9.65	0.09683	1.30207	2.20636	3.21435	4.24497	5.12421
						9.66	0.10189	1.31131	2.21367	3.22045	4.25019	5.12435
						9.67	0.12534	1.33287	2.23602	3.24422	4.27576	5.14307
						9.68	0.18265	1.39344	2.29184	3.30095	4.34436	5.20003
						9.69	0.26348	1.47417	2.36995	3.38056	4.44258	5.28147
						9.7	0.34609	1.55872	2.45277	3.46229	4.53635	5.36533
						9.71	0.40201	1.61513	2.50743	3.51905	4.59382	5.41833
						9.72	0.42343	1.6382	2.52631	3.53667	4.61917	5.44098
						9.73	0.43046	1.6451	2.53375	3.54271	4.63168	5.45225
						9.74	0.44018	1.65249	2.5469	3.54974	4.64308	5.46899
						9.75	0.47732	1.67986	2.58456	3.58683	4.66974	5.50503
						9.76	0.50045	1.69835	2.60877	3.60362	4.68041	5.52021
						9.77	0.52504	1.72024	2.63342	3.62725	4.7056	5.54044
						9.78	0.53104	1.72627	2.63797	3.63546	4.71775	5.54858
						9.79	0.52601	1.72367	2.63051	3.63211	4.71054	5.54275
						9.8	0.49381	1.69596	2.59647	3.60251	4.67041	5.50688
						9.81	0.40164	1.60668	2.50354	3.51197	4.57295	5.41635
						9.82	0.29262	1.49777	2.39465	3.40791	4.46449	5.31084
						9.83	0.20018	1.38854	2.30119	3.32355	4.37437	5.2225
						9.84	0.13555	1.31801	2.24218	3.25963	4.30363	5.16184
						9.85	0.10932	1.29402	2.22022	3.23593	4.27926	5.13443
						9.86	0.10392	1.29416	2.21865	3.23254	4.28287	5.12848
						9.87	0.09825	1.28769	2.21443	3.22875	4.2836	5.12306
						9.88	0.08525	1.27598	2.20052	3.21558	4.27681	5.1095
						9.89	0.07157	1.27746	2.19035	3.19958	4.27472	5.09859
						9.9	0.05686	1.28076	2.1753	3.1803	4.26906	5.08301
						9.91	0.05022	1.27364	2.16617	3.17021	4.26889	5.07476
						9.92	0.04867	1.26561	2.16115	3.1634	4.26714	5.0778
						9.93	0.04774	1.26542	2.15765	3.15889	4.27008	5.07978
						9.94	0.04637	1.26937	2.1574	3.15677	4.26789	5.07796
						9.95	0.04488	1.27199	2.15737	3.15452	4.25833	5.07575
						9.96	0.04353	1.26522	2.153	3.1515	4.25028	5.07197
						9.97	0.04272	1.25937	2.15358	3.15109	4.2427	5.07136
						9.98	0.04244	1.26015	2.1569	3.15253	4.23781	5.07144
						9.99	0.04256	1.25593	2.15881	3.15246	4.23507	5.06663
						10	0.04252	1.25037	2.15994	3.15563	4.23274	5.06496
						10.01	0.04221	1.2456	2.15636	3.15735	4.22769	5.0648
						10.02	0.04067	1.24633	2.1544	3.15853	4.22401	5.06136
						10.03	0.03972	1.26112	2.15075	3.16071	4.22085	5.06217
						10.04	0.039	1.26855	2.14634	3.16219	4.22033	5.06295
						10.05	0.0388	1.27422	2.14192	3.16686	4.21525	5.06374
						10.06	0.03855	1.27725	2.14042	3.16596	4.20923	5.066
						10.07	0.0386	1.27963	2.14207	3.16194	4.21433	5.06423
						10.08	0.03988	1.28157	2.14519	3.15904	4.2267	5.06297
						10.09	0.04099	1.2761	2.14589	3.15794	4.2288	5.06633
						10.1	0.04172	1.28188	2.14734	3.15817	4.22521	5.06459
						10.11	0.04238	1.27379	2.15094	3.15672	4.22677	5.05996
						10.12	0.04231	1.26496	2.15543	3.15075	4.23629	5.05803
						10.13	0.04243	1.26273	2.15359	3.1491	4.24598	5.05923
						10.14	0.04258	1.2587	2.15088	3.15094	4.24059	5.06305
						10.15	0.04119	1.25086	2.15122	3.15142	4.23781	5.0658
						10.16	0.041	1.23839	2.15522	3.15073	4.23525	5.06895
						10.17	0.04058	1.23587	2.15284	3.15463	4.24764	5.07365
						10.18	0.04059	1.24382	2.15286	3.15936	4.25301	5.08021
						10.19	0.04072	1.24897	2.15332	3.16671	4.24366	5.08198
						10.2	0.03984	1.24868	2.15624	3.16771	4.23839	5.0819
						10.21	0.04359	1.25356	2.16092	3.17093	4.23575	5.08361
						10.22	0.04253	1.25277	2.15847	3.17318	4.22939	5.07854
						10.23	0.04342	1.25394	2.1585	3.17608	4.22174	5.07312
						10.24	0.04469	1.25796	2.15945	3.17496	4.21188	5.0705
						10.25	0.04731	1.26	2.15976	3.17353	4.20949	5.07039
						10.26	0.05163	1.25851	2.16325	3.17705	4.21332	5.07522
						10.27	0.05423	1.26168	2.16768	3.18022	4.21237	5.08071
						10.28	0.05229	1.26099	2.16826	3.17752	4.21073	5.0812
						10.29	0.04899	1.24992	2.16504	3.1753	4.20925	5.07773
						10.3	0.04713	1.24424	2.16249	3.172	4.2137	5.07673
						10.31	0.04511	1.24068	2.15796	3.16612	4.21732	5.07451
						10.32	0.04021	1.23073	2.15242	3.15948	4.21522	5.06804
						10.33	0.03524	1.22731	2.14558	3.15371	4.21813	5.06168
						10.34	0.03664	1.22781	2.14687	3.16115	4.22831	5.06099
						10.35	0.03864	1.23863	2.14948	3.16305	4.22996	5.06373
						10.36	0.03829	1.24124	2.15091	3.15811	4.23047	5.06432
						10.37	0.03771	1.24411	2.15374	3.15703	4.22504	5.06407
						10.38	0.03744	1.24322	2.15594	3.16168	4.2252	5.06263
						10.39	0.03879	1.25208	2.15905	3.16697	4.22465	5.0621
						10.4	0.03754	1.24814	2.15569	3.16243	4.21435	5.05994
						10.41	0.03586	1.25188	2.15084	3.15563	4.20692	5.05824
						10.42	0.03479	1.25991	2.14815	3.1595	4.21248	5.05975
						10.43	0.03254	1.26452	2.14405	3.15984	4.22226	5.06139
						10.44	0.03101	1.27655	2.13935	3.164	4.23008	5.06232
						10.45	0.02757	1.27896	2.13411	3.15926	4.23204	5.06219
						10.46	0.02687	1.279	2.13277	3.15863	4.23869	5.06827
						10.47	0.02898	1.28745	2.13678	3.16274	4.24852	5.07525
						10.48	0.02879	1.28352	2.13747	3.16536	4.25178	5.07835
						10.49	0.02729	1.27589	2.13588	3.16483	4.24783	5.07395
						10.5	0.02604	1.26362	2.13789	3.16348	4.2357	5.07181
						10.51	0.02578	1.25408	2.14144	3.16077	4.22988	5.07105
						10.52	0.02663	1.25328	2.14401	3.15724	4.2279	5.06927
						10.53	0.02245	1.24356	2.14351	3.14973	4.21993	5.06112
						10.54	0.02118	1.23557	2.14408	3.14609	4.21724	5.05877
						10.55	0.02396	1.24149	2.14662	3.14602	4.22117	5.06304
						10.56	0.02773	1.24718	2.14909	3.14703	4.22912	5.0717
						10.57	0.03143	1.25226	2.15041	3.1539	4.23189	5.0758
						10.58	0.03345	1.2578	2.15002	3.15866	4.23117	5.07836
						10.59	0.03731	1.27039	2.15134	3.16226	4.24199	5.08407
						10.6	0.03893	1.27565	2.15235	3.16482	4.2509	5.08674
						10.61	0.03878	1.2795	2.15256	3.16689	4.25243	5.08422
						10.62	0.03684	1.27185	2.15225	3.16393	4.25524	5.08397
						10.63	0.03652	1.26761	2.15616	3.16631	4.25687	5.08091
						10.64	0.03636	1.26923	2.1551	3.16456	4.25635	5.07978
						10.65	0.03479	1.26806	2.15458	3.16413	4.2498	5.07541
						10.66	0.03422	1.2624	2.15236	3.16586	4.24307	5.07346
						10.67	0.03482	1.25304	2.15357	3.16614	4.23947	5.07374
						10.68	0.03648	1.25042	2.15965	3.16665	4.2355	5.07594
						10.69	0.03803	1.25754	2.15679	3.1635	4.22631	5.07429
						10.7	0.03518	1.25675	2.15324	3.15968	4.21985	5.07068
						10.71	0.03011	1.25046	2.15121	3.15672	4.21748	5.06635
						10.72	0.02623	1.24438	2.14852	3.1515	4.20812	5.062
						10.73	0.02265	1.24382	2.14612	3.14718	4.20175	5.05679
						10.74	0.0208	1.24657	2.14122	3.14439	4.20034	5.05666
						10.75	0.01993	1.24844	2.14046	3.1409	4.19187	5.05685
						10.76	0.0203	1.24769	2.13912	3.14033	4.19062	5.0619
						10.77	0.0249	1.24508	2.14081	3.14248	4.20769	5.07101
						10.78	0.02993	1.25089	2.14636	3.14897	4.21797	5.07852
						10.79	0.03323	1.26225	2.15042	3.15236	4.22333	5.08521
						10.8	0.03484	1.26438	2.15005	3.15019	4.22177	5.09073
						10.81	0.03393	1.26339	2.1487	3.14888	4.22468	5.09151
						10.82	0.03304	1.26576	2.15395	3.14864	4.22691	5.09325
						10.83	0.03298	1.27175	2.15829	3.15069	4.22348	5.09486
						10.84	0.03026	1.26017	2.15413	3.14608	4.21127	5.09124
						10.85	0.03067	1.24884	2.14871	3.14302	4.21281	5.09158
						10.86	0.03175	1.24432	2.14764	3.14258	4.22216	5.09277
						10.87	0.03221	1.23979	2.14733	3.1451	4.22657	5.09259
						10.88	0.03323	1.24576	2.15009	3.14897	4.22371	5.09001
						10.89	0.03277	1.24579	2.14391	3.14897	4.22031	5.0852
						10.9	0.03467	1.24405	2.14354	3.1506	4.22041	5.0867
						10.91	0.03689	1.25197	2.14794	3.15882	4.22828	5.09033
						10.92	0.03746	1.25777	2.15406	3.16719	4.23104	5.09103
						10.93	0.03683	1.26196	2.15672	3.16911	4.22516	5.09459
						10.94	0.03471	1.25889	2.15201	3.1674	4.22869	5.09343
						10.95	0.03326	1.24782	2.14861	3.16795	4.24164	5.09355
						10.96	0.02968	1.24712	2.15152	3.16758	4.25015	5.09042
						10.97	0.02529	1.25126	2.15185	3.16309	4.24593	5.08648
						10.98	0.0199	1.24484	2.14425	3.15398	4.23617	5.08088
						10.99	0.02	1.24086	2.14183	3.15285	4.23268	5.07612
						11	0.021	1.23803	2.14198	3.15455	4.23542	5.07586
						11.01	0.023	1.23622	2.1475	3.15653	4.23412	5.07868
						11.02	0.0261	1.23484	2.14887	3.15791	4.24021	5.08353
						11.03	0.02931	1.23847	2.14989	3.16048	4.24304	5.0877
						11.04	0.03394	1.24921	2.15503	3.16491	4.24492	5.09442
						11.05	0.03666	1.25959	2.16071	3.1712	4.24451	5.09567
						11.06	0.03994	1.26507	2.16432	3.17092	4.24549	5.09578
						11.07	0.04027	1.26557	2.1674	3.1695	4.24086	5.09695
						11.08	0.04047	1.28592	2.17226	3.16845	4.24199	5.09937
						11.09	0.03918	1.28769	2.17582	3.16485	4.24214	5.10125
						11.1	0.03908	1.29115	2.17727	3.1666	4.24574	5.10017
						11.11	0.03826	1.2904	2.17561	3.16498	4.24398	5.09911
						11.12	0.03416	1.28082	2.17222	3.16555	4.24756	5.09985
						11.13	0.03201	1.28351	2.1673	3.16934	4.24955	5.09935
						11.14	0.03261	1.28119	2.16617	3.17074	4.24199	5.10236
						11.15	0.03296	1.2766	2.1649	3.17088	4.2337	5.10415
						11.16	0.03335	1.27271	2.16557	3.17114	4.22882	5.10326
						11.17	0.03281	1.26771	2.16519	3.17252	4.22368	5.10488
						11.18	0.03572	1.27745	2.16968	3.1746	4.22641	5.10972
						11.19	0.0418	1.29665	2.17692	3.17732	4.22902	5.11697
						11.2	0.04782	1.29922	2.18323	3.18093	4.23551	5.12021
						11.21	0.05048	1.30905	2.18395	3.18309	4.24341	5.11924
						11.22	0.05221	1.31558	2.18258	3.18981	4.23919	5.1218
						11.23	0.05726	1.3246	2.18569	3.19575	4.24402	5.12773
						11.24	0.05937	1.32495	2.186	3.19482	4.25467	5.13196
						11.25	0.05769	1.32029	2.18126	3.19235	4.25969	5.13084
						11.26	0.05677	1.31835	2.18339	3.1911	4.26717	5.13292
						11.27	0.05776	1.32348	2.18598	3.19436	4.27542	5.13735
						11.28	0.05977	1.32544	2.19043	3.19862	4.28128	5.14367
						11.29	0.06262	1.32674	2.19904	3.19552	4.28446	5.14866
						11.3	0.06766	1.32719	2.20555	3.20183	4.28878	5.15187
						11.31	0.07242	1.33322	2.2175	3.2086	4.28131	5.15644
						11.32	0.07322	1.3295	2.22055	3.21025	4.27812	5.15819
						11.33	0.0729	1.32459	2.21971	3.20987	4.275	5.15856
						11.34	0.07308	1.3081	2.21914	3.20552	4.27506	5.16128
						11.35	0.07349	1.3009	2.21774	3.20302	4.27822	5.16118
						11.36	0.07217	1.30548	2.21573	3.20309	4.28641	5.15651
						11.37	0.07477	1.31411	2.21749	3.20339	4.28781	5.16095
						11.38	0.08029	1.32246	2.21781	3.20518	4.28598	5.16438
						11.39	0.08726	1.32806	2.22035	3.21355	4.28615	5.17218
						11.4	0.09167	1.34114	2.2252	3.22072	4.29481	5.1761
						11.41	0.095	1.35844	2.23182	3.22471	4.30168	5.18222
						11.42	0.09931	1.36771	2.23737	3.23173	4.31286	5.19188
						11.43	0.10685	1.37156	2.24257	3.23815	4.33011	5.20159
						11.44	0.11477	1.37227	2.24952	3.24732	4.35316	5.21093
						11.45	0.12319	1.39076	2.26044	3.25389	4.36979	5.22357
						11.46	0.13197	1.40689	2.27271	3.26101	4.37433	5.23367
						11.47	0.13962	1.41808	2.28057	3.27041	4.37814	5.2401
						11.48	0.1474	1.41981	2.28644	3.28283	4.37894	5.23952
						11.49	0.1627	1.43906	2.30261	3.29988	4.3906	5.25396
						11.5	0.18485	1.46299	2.32686	3.32318	4.40618	5.27739
						11.51	0.20214	1.4785	2.34575	3.34057	4.41389	5.29316
						11.52	0.21394	1.47784	2.35751	3.35523	4.4284	5.30514
						11.53	0.21927	1.4753	2.36265	3.3595	4.43849	5.30853
						11.54	0.22072	1.48546	2.36154	3.35613	4.44077	5.31078
						11.55	0.2175	1.48946	2.35838	3.3481	4.43488	5.31513
						11.56	0.19985	1.46529	2.34224	3.33053	4.42028	5.29939
						11.57	0.18494	1.45512	2.32877	3.31867	4.41185	5.28535
						11.58	0.16739	1.44199	2.31146	3.30414	4.4006	5.26643
						11.59	0.15078	1.4333	2.29195	3.28767	4.38183	5.24848
						11.6	0.13774	1.41854	2.27831	3.27779	4.37004	5.23639
						11.61	0.12727	1.39612	2.27165	3.27059	4.36638	5.22425
						11.62	0.11538	1.385	2.26476	3.25898	4.35687	5.21207
						11.63	0.09933	1.36796	2.25144	3.24479	4.33332	5.19875
						11.64	0.08028	1.34582	2.23154	3.22619	4.31314	5.18127
						11.65	0.07037	1.33125	2.22232	3.21705	4.30614	5.17272
						11.66	0.0671	1.322	2.22161	3.21477	4.30894	5.17157
						11.67	0.0635	1.31426	2.21479	3.21489	4.30964	5.1645
						11.68	0.05994	1.31146	2.20947	3.21084	4.30176	5.15769
						11.69	0.05848	1.31131	2.20287	3.20879	4.30095	5.15338
						11.7	0.05857	1.308	2.20129	3.21163	4.29943	5.15157
						11.71	0.05702	1.3045	2.20182	3.20807	4.28992	5.15121
						11.72	0.05756	1.30648	2.20354	3.20714	4.28397	5.15117
						11.73	0.05695	1.31286	2.20353	3.2033	4.27368	5.15201
						11.74	0.05654	1.32015	2.20274	3.20244	4.27577	5.15589
						11.75	0.05553	1.32773	2.20352	3.20016	4.27594	5.15621
						11.76	0.0556	1.33832	2.2059	3.19661	4.28155	5.15566
						11.77	0.05414	1.34163	2.20483	3.19329	4.28719	5.15238
						11.78	0.05494	1.34111	2.20534	3.19282	4.29015	5.15197
						11.79	0.05368	1.33393	2.20375	3.19229	4.29051	5.15245
						11.8	0.05343	1.3259	2.20398	3.18902	4.29248	5.15465
						11.81	0.05211	1.31566	2.20198	3.1893	4.29453	5.15628
						11.82	0.05254	1.30376	2.20023	3.19434	4.30009	5.16045
						11.83	0.05178	1.30086	2.1979	3.1957	4.29702	5.16271
						11.84	0.05107	1.30498	2.19462	3.19639	4.2926	5.16502
						11.85	0.0503	1.30691	2.19284	3.19924	4.2922	5.1637
						11.86	0.05002	1.3083	2.19373	3.20048	4.28726	5.1607
						11.87	0.04988	1.30765	2.19473	3.20367	4.27564	5.1592
						11.88	0.05015	1.31416	2.1981	3.19864	4.26592	5.16162
						11.89	0.0565	1.32405	2.20516	3.20015	4.27558	5.16854
						11.9	0.05692	1.32431	2.20424	3.19869	4.28658	5.16901
						11.91	0.05981	1.32706	2.20332	3.20131	4.29508	5.17169
						11.92	0.06321	1.33023	2.20269	3.20613	4.29607	5.17634
						11.93	0.06363	1.33013	2.20064	3.20739	4.29342	5.18085
						11.94	0.06658	1.3363	2.20424	3.21298	4.2953	5.18645
						11.95	0.06878	1.33931	2.20483	3.22192	4.29503	5.18746
						11.96	0.06976	1.34018	2.20907	3.22992	4.2906	5.18725
						11.97	0.07438	1.35157	2.2202	3.23758	4.30092	5.19136
						11.98	0.07968	1.36213	2.23233	3.24311	4.32112	5.19967
						11.99	0.08459	1.37698	2.24101	3.24508	4.33018	5.20671
						12	0.08401	1.37754	2.24153	3.24712	4.3315	5.20593
						12.01	0.0868	1.3645	2.24284	3.24824	4.3375	5.2081
						12.02	0.09873	1.37465	2.25648	3.25151	4.35226	5.22126
						12.03	0.10595	1.37925	2.26169	3.25379	4.35728	5.22863
						12.04	0.10945	1.37654	2.26109	3.25536	4.34899	5.23437
						12.05	0.10709	1.37235	2.25706	3.25453	4.34141	5.23439
						12.06	0.1066	1.37009	2.25712	3.25599	4.33901	5.23614
						12.07	0.10512	1.36596	2.25752	3.25173	4.33921	5.23573
						12.08	0.09878	1.36169	2.2516	3.24729	4.33151	5.23201
						12.09	0.09302	1.35689	2.24551	3.24632	4.32829	5.22929
						12.1	0.09021	1.35171	2.24773	3.24553	4.32256	5.22825
						12.11	0.08983	1.34882	2.24779	3.24542	4.31561	5.22922
						12.12	0.09321	1.35031	2.25133	3.24983	4.32128	5.23127
						12.13	0.09904	1.35288	2.25517	3.25725	4.33305	5.23223
						12.14	0.10387	1.36276	2.25635	3.26365	4.34153	5.23751
						12.15	0.10341	1.36074	2.25617	3.261	4.33977	5.23717
						12.16	0.10359	1.36338	2.25331	3.25736	4.34358	5.23658
						12.17	0.10352	1.36762	2.25243	3.25697	4.34536	5.2335
						12.18	0.10633	1.37337	2.25726	3.25836	4.3446	5.23382
						12.19	0.10566	1.37978	2.25392	3.25517	4.34792	5.23499
						12.2	0.10532	1.38917	2.25416	3.25162	4.34941	5.23647
						12.21	0.10541	1.38664	2.2533	3.25255	4.35273	5.23322
						12.22	0.10573	1.3862	2.25252	3.2515	4.3523	5.23114
						12.23	0.1053	1.38695	2.25375	3.24997	4.35197	5.2328
						12.24	0.10165	1.38439	2.25176	3.24874	4.35522	5.23033
						12.25	0.09421	1.37578	2.24353	3.24634	4.35455	5.225
						12.26	0.08923	1.36688	2.24014	3.24283	4.34906	5.22392
						12.27	0.08384	1.3549	2.23763	3.24026	4.33841	5.22235
						12.28	0.07865	1.35401	2.23593	3.23606	4.32445	5.22152
						12.29	0.07257	1.35085	2.22899	3.23408	4.31642	5.21266
						12.3	0.06652	1.34749	2.21966	3.23162	4.3117	5.20623
						12.31	0.06588	1.34376	2.21923	3.22969	4.3176	5.20708
						12.32	0.06972	1.34276	2.22385	3.23229	4.32241	5.21022
						12.33	0.07244	1.33574	2.22175	3.23314	4.33189	5.20678
						12.34	0.0725	1.33715	2.2199	3.23528	4.34167	5.20342
						12.35	0.07168	1.34199	2.21563	3.23304	4.34383	5.20285
						12.36	0.0719	1.34602	2.21625	3.22958	4.34396	5.20693
						12.37	0.06838	1.34032	2.21049	3.2209	4.33914	5.20367
						12.38	0.06167	1.33809	2.20245	3.21168	4.33119	5.19821
						12.39	0.05709	1.33728	2.20097	3.20812	4.32246	5.19618
						12.4	0.05628	1.34451	2.20736	3.20796	4.31573	5.20123
						12.41	0.05657	1.33411	2.20859	3.21024	4.30626	5.20758
						12.42	0.05328	1.31364	2.20481	3.20825	4.30297	5.20646
						12.43	0.04958	1.30139	2.19958	3.20408	4.29193	5.19875
						12.44	0.05006	1.29547	2.20077	3.20668	4.2783	5.1963
						12.45	0.04953	1.28743	2.20046	3.20738	4.27594	5.19385
						12.46	0.04596	1.28932	2.19247	3.20444	4.28054	5.1942
						12.47	0.04218	1.29505	2.18649	3.19588	4.28345	5.19206
						12.48	0.04152	1.3015	2.18977	3.1928	4.28365	5.19055
						12.49	0.04276	1.31574	2.1945	3.19323	4.28363	5.19671
						12.5	0.04417	1.3258	2.19531	3.19123	4.28997	5.20262
						12.51	0.0414	1.32842	2.19157	3.18584	4.2876	5.20208
						12.52	0.04054	1.332	2.19044	3.18428	4.28485	5.19927
						12.53	0.04081	1.32559	2.19126	3.18609	4.27604	5.19657
						12.54	0.03931	1.32443	2.18846	3.18762	4.27496	5.1919
						12.55	0.03777	1.32151	2.1876	3.18835	4.28078	5.1882
						12.56	0.03619	1.31437	2.18801	3.19021	4.28246	5.18154
						12.57	0.03396	1.31261	2.18494	3.19126	4.28682	5.17578
						12.58	0.03118	1.31581	2.18141	3.19097	4.28782	5.1684
						12.59	0.02879	1.31471	2.18098	3.19301	4.28925	5.1662
						12.6	0.02726	1.31265	2.18141	3.19382	4.28487	5.16512
						12.61	0.02928	1.30975	2.18118	3.19555	4.27968	5.17014
						12.62	0.03116	1.31332	2.17848	3.20078	4.27387	5.1749
						12.63	0.03172	1.31417	2.17925	3.2017	4.26798	5.17729
						12.64	0.03366	1.31408	2.18276	3.20035	4.27056	5.18359
						12.65	0.03629	1.31208	2.18511	3.19625	4.27191	5.1905
						12.66	0.03792	1.30793	2.1851	3.19256	4.26733	5.19159
						12.67	0.03834	1.31098	2.18401	3.1888	4.26859	5.19467
						12.68	0.03737	1.31492	2.18825	3.18479	4.2679	5.19327
						12.69	0.03926	1.31532	2.19635	3.18323	4.27612	5.19376
						12.7	0.04091	1.3178	2.19944	3.18548	4.28065	5.19726
						12.71	0.04065	1.31868	2.19838	3.18527	4.27747	5.19423
						12.72	0.03887	1.32169	2.19428	3.18135	4.27693	5.19099
						12.73	0.03882	1.32742	2.19747	3.18382	4.27763	5.19043
						12.74	0.03856	1.32327	2.19885	3.18659	4.28911	5.18715
						12.75	0.03792	1.32088	2.19269	3.18613	4.29825	5.18659
						12.76	0.03665	1.32304	2.18968	3.18531	4.30154	5.1866
						12.77	0.03634	1.31877	2.19165	3.1863	4.30434	5.18785
						12.78	0.03779	1.31593	2.19482	3.19257	4.31191	5.19019
						12.79	0.03745	1.32073	2.19566	3.19151	4.31775	5.19084
						12.8	0.03761	1.3237	2.1958	3.18753	4.31235	5.18874
						12.81	0.0371	1.32433	2.19793	3.18747	4.29641	5.19081
						12.82	0.03579	1.32024	2.20089	3.18435	4.29008	5.18745
						12.83	0.03638	1.31672	2.20141	3.18622	4.28905	5.18574
						12.84	0.03606	1.31983	2.20008	3.18783	4.28103	5.18492
						12.85	0.03641	1.31576	2.19895	3.18848	4.28039	5.18642
						12.86	0.0364	1.31179	2.19933	3.19096	4.2845	5.19034
						12.87	0.03591	1.30991	2.19804	3.19332	4.28692	5.19301
						12.88	0.03413	1.3092	2.19352	3.19495	4.28335	5.19188
						12.89	0.03364	1.30861	2.18801	3.19676	4.27128	5.19395
						12.9	0.0342	1.31193	2.1877	3.19665	4.27003	5.19757
						12.91	0.03674	1.31352	2.18962	3.19635	4.27816	5.20239
						12.92	0.03906	1.31134	2.18863	3.20167	4.28103	5.20608
						12.93	0.04262	1.30943	2.18794	3.21058	4.28238	5.21056
						12.94	0.04493	1.31036	2.19033	3.21	4.28406	5.21795
						12.95	0.04642	1.31143	2.19378	3.21228	4.29151	5.22142
						12.96	0.04507	1.31399	2.19293	3.21526	4.29329	5.21749
						12.97	0.04417	1.31851	2.19288	3.21588	4.2854	5.2163
						12.98	0.04269	1.31896	2.19437	3.2147	4.28178	5.20974
						12.99	0.04105	1.31657	2.19703	3.20651	4.27397	5.20304
						13	0.04036	1.31002	2.19931	3.20171	4.26717	5.1989
						13.01	0.0396	1.30776	2.19806	3.19964	4.25994	5.19558
						13.02	0.04036	1.30951	2.20048	3.19509	4.25602	5.19731
						13.03	0.03975	1.30582	2.20098	3.19371	4.25384	5.19922
						13.04	0.03588	1.30067	2.1968	3.19084	4.2527	5.19905
						13.05	0.03209	1.3064	2.19083	3.18627	4.24566	5.19705
						13.06	0.02926	1.31477	2.18693	3.18476	4.25607	5.19554
						13.07	0.02793	1.3201	2.18452	3.18338	4.27486	5.19684
						13.08	0.02759	1.31916	2.18278	3.1841	4.27836	5.1973
						13.09	0.02754	1.3226	2.18134	3.1828	4.28611	5.19847
						13.1	0.0302	1.33028	2.18212	3.18462	4.28707	5.2009
						13.11	0.03486	1.34006	2.18731	3.19087	4.28979	5.20598
						13.12	0.03724	1.33627	2.18951	3.19443	4.28835	5.21421
						13.13	0.03845	1.33854	2.18834	3.19708	4.28508	5.21704
						13.14	0.04095	1.34853	2.19231	3.20047	4.27772	5.21992
						13.15	0.04007	1.34927	2.18991	3.20217	4.27036	5.21815
						13.16	0.03859	1.34351	2.18572	3.20201	4.26712	5.21256
						13.17	0.03434	1.3365	2.17983	3.19501	4.26832	5.20573
						13.18	0.03198	1.3301	2.17734	3.19085	4.27193	5.19969
						13.19	0.03087	1.32307	2.17591	3.1894	4.27584	5.1941
						13.2	0.0286	1.31037	2.17569	3.18757	4.28011	5.18975
						13.21	0.02652	1.29848	2.17511	3.18261	4.2908	5.18896
						13.22	0.02751	1.29626	2.17845	3.18103	4.29721	5.19085
						13.23	0.03184	1.30002	2.18959	3.18688	4.30206	5.19821
						13.24	0.03533	1.30226	2.1966	3.19361	4.3067	5.20484
						13.25	0.03861	1.31039	2.20127	3.2012	4.30369	5.21161
						13.26	0.04043	1.32248	2.20264	3.20181	4.29008	5.21991
						13.27	0.04396	1.32724	2.20225	3.20049	4.28412	5.22647
						13.28	0.04785	1.33043	2.20642	3.20372	4.28522	5.23176
						13.29	0.04553	1.32407	2.20298	3.20338	4.27902	5.23185
						13.3	0.04297	1.31069	2.1948	3.20043	4.26958	5.22649
						13.31	0.04066	1.30186	2.19189	3.19699	4.25853	5.22285
						13.32	0.03829	1.29562	2.18966	3.19356	4.26246	5.21791
						13.33	0.03677	1.30193	2.18986	3.18995	4.26789	5.21375
						13.34	0.03467	1.30795	2.1856	3.18873	4.27144	5.21048
						13.35	0.03516	1.30408	2.1853	3.18953	4.27431	5.21055
						13.36	0.03772	1.31088	2.18776	3.19114	4.28138	5.21659
						13.37	0.03694	1.31723	2.18827	3.19039	4.2874	5.2182
						13.38	0.03897	1.3192	2.1881	3.19174	4.29175	5.22188
						13.39	0.04041	1.31756	2.18737	3.19581	4.29296	5.22291
						13.4	0.04087	1.31759	2.18803	3.19934	4.2919	5.22588
						13.41	0.0409	1.31796	2.18779	3.19954	4.28896	5.2245
						13.42	0.03806	1.32415	2.18179	3.19568	4.2863	5.22166
						13.43	0.03808	1.32674	2.18102	3.19862	4.28569	5.22015
						13.44	0.03585	1.32649	2.17787	3.19758	4.28313	5.21771
						13.45	0.04095	1.34157	2.18528	3.20632	4.29478	5.22132
						13.46	0.04007	1.34178	2.18215	3.20401	4.289	5.22091
						13.47	0.03859	1.34383	2.17893	3.19973	4.28183	5.22201
						13.48	0.03434	1.34267	2.1755	3.19579	4.27974	5.22075
						13.49	0.03198	1.34014	2.17434	3.19171	4.27489	5.22031
						13.5	0.03087	1.34316	2.1727	3.18983	4.27254	5.21963
						13.51	0.0286	1.33841	2.17114	3.18557	4.26535	5.21811
						13.52	0.02652	1.32914	2.17259	3.17863	4.25119	5.21585
						13.53	0.02751	1.32804	2.17931	3.18137	4.25504	5.21703
						13.54	0.03184	1.32894	2.18651	3.18605	4.26461	5.22057
						13.55	0.03533	1.3343	2.19305	3.18926	4.27157	5.22113
						13.56	0.03861	1.33707	2.19758	3.19469	4.27608	5.22266
						13.57	0.04043	1.33667	2.19828	3.19617	4.27677	5.22554
						13.58	0.04396	1.33456	2.20059	3.20368	4.27759	5.23365
						13.59	0.04785	1.32717	2.20618	3.2078	4.27835	5.23936
						13.6	0.04553	1.32462	2.20463	3.20611	4.26647	5.23841
						13.61	0.04297	1.31418	2.20003	3.20554	4.25765	5.23953
						13.62	0.04066	1.31252	2.19651	3.19945	4.25979	5.23799
						13.63	0.03829	1.31032	2.19711	3.19071	4.26183	5.23461
						13.64	0.03677	1.30381	2.20004	3.18636	4.26451	5.23004
						13.65	0.03467	1.30742	2.19682	3.18374	4.27085	5.2264
						13.66	0.03516	1.30769	2.1933	3.18189	4.28153	5.2233
						13.67	0.03772	1.30629	2.19639	3.17904	4.28659	5.22427
						13.68	0.03694	1.30015	2.19793	3.17763	4.27968	5.22275
						13.69	0.03897	1.29514	2.20025	3.18274	4.27768	5.22617
						13.7	0.04041	1.2959	2.20082	3.18859	4.28502	5.23047
						13.71	0.04087	1.30306	2.20334	3.18995	4.29243	5.2345
						13.72	0.0409	1.30519	2.20262	3.19057	4.29124	5.23943
						13.73	0.03806	1.30962	2.19755	3.19315	4.283	5.24282
						13.74	0.03808	1.31977	2.19705	3.19614	4.28495	5.24144
						13.75	0.03585	1.32185	2.1957	3.19719	4.27874	5.23723
						13.76	0.03431	1.32139	2.19603	3.19345	4.27262	5.23572
						13.77	0.03827	1.32508	2.19699	3.19829	4.2736	5.23904
						13.78	0.03718	1.3165	2.19473	3.20001	4.261	5.23567
						13.79	0.03612	1.31068	2.19484	3.20115	4.2572	5.22903
						13.8	0.03624	1.30134	2.19456	3.20257	4.25957	5.22848
						13.81	0.03536	1.29821	2.19132	3.20125	4.2559	5.2341
						13.82	0.03376	1.29474	2.18578	3.20153	4.25257	5.23262
						13.83	0.03375	1.30153	2.18582	3.20175	4.25137	5.22898
						13.84	0.03637	1.31306	2.19098	3.20086	4.2598	5.22925
						13.85	0.03836	1.32197	2.19119	3.20036	4.28076	5.22959
						13.86	0.03694	1.32216	2.18908	3.19577	4.28585	5.23174
						13.87	0.03282	1.31977	2.18781	3.18881	4.28925	5.22765
						13.88	0.03271	1.32746	2.19054	3.18902	4.29113	5.22607
						13.89	0.03193	1.33168	2.19095	3.18326	4.28949	5.22754
						13.9	0.03017	1.3263	2.18742	3.17838	4.28605	5.22861
						13.91	0.02795	1.31763	2.18111	3.17367	4.27388	5.23148
						13.92	0.02996	1.31406	2.18292	3.17496	4.26479	5.23595
						13.93	0.03346	1.31422	2.18716	3.18134	4.26382	5.23989
						13.94	0.03509	1.31312	2.18793	3.18547	4.2718	5.24134
						13.95	0.03499	1.31099	2.18648	3.18622	4.27678	5.24173
						13.96	0.03613	1.31293	2.18631	3.19324	4.27559	5.24408
						13.97	0.0396	1.32201	2.19065	3.19929	4.28041	5.24561
						13.98	0.03903	1.32474	2.18873	3.20098	4.28005	5.24209
						13.99	0.03851	1.33363	2.18509	3.20357	4.28688	5.24212
						14	0.03648	1.33934	2.17885	3.20064	4.28407	5.24014
						14.01	0.03684	1.34106	2.17801	3.19846	4.27806	5.24241
						14.02	0.03583	1.33205	2.17818	3.19531	4.28187	5.24257
						14.03	0.03331	1.32614	2.17571	3.18945	4.2818	5.24097
						14.04	0.02986	1.31436	2.17608	3.1828	4.27896	5.23865
						14.05	0.02812	1.30807	2.18034	3.18024	4.27214	5.23781
						14.06	0.02883	1.30658	2.18318	3.18121	4.26221	5.23622
						14.07	0.02737	1.30134	2.1822	3.18328	4.25193	5.23296
						14.08	0.0231	1.30236	2.17874	3.17984	4.24446	5.2276
						14.09	0.02104	1.30491	2.17592	3.18198	4.24237	5.22723
						14.1	0.02229	1.3083	2.17581	3.18697	4.23987	5.22939
						14.11	0.02499	1.31617	2.17504	3.1905	4.24162	5.23512
						14.12	0.02752	1.31723	2.17896	3.187	4.25465	5.23764
						14.13	0.03029	1.31853	2.18283	3.18715	4.2711	5.24338
						14.14	0.03334	1.31819	2.18406	3.18808	4.28045	5.24842
						14.15	0.03707	1.31751	2.18628	3.18933	4.28392	5.25043
						14.16	0.04043	1.31946	2.19004	3.19195	4.28526	5.25495
						14.17	0.03918	1.3222	2.19074	3.19226	4.28881	5.25574
						14.18	0.03753	1.31923	2.18988	3.19439	4.28727	5.25082
						14.19	0.03519	1.31487	2.18536	3.19386	4.2772	5.2474
						14.2	0.03231	1.31115	2.18192	3.19162	4.2722	5.24264
						14.21	0.03147	1.31743	2.18183	3.19147	4.2693	5.24396
						14.22	0.03139	1.31464	2.18235	3.19149	4.27247	5.24514
						14.23	0.03342	1.30746	2.18416	3.19297	4.27764	5.24705
						14.24	0.03652	1.3122	2.18751	3.19431	4.27619	5.25066
						14.25	0.03732	1.31184	2.18823	3.19594	4.27844	5.2571
						14.26	0.03537	1.30659	2.18803	3.19718	4.27177	5.25463
						14.27	0.03618	1.30254	2.19132	3.19984	4.27181	5.25393
						14.28	0.03697	1.3032	2.19683	3.20077	4.2767	5.25076
						14.29	0.03596	1.31233	2.19787	3.19937	4.27566	5.24807
						14.3	0.02933	1.31629	2.18944	3.19124	4.26865	5.24122
						14.31	0.03391	1.31929	2.18905	3.19388	4.27853	5.24596
						14.32	0.03293	1.32283	2.18439	3.19103	4.27482	5.24247
						14.33	0.03556	1.32568	2.18583	3.19053	4.27719	5.24634
						14.34	0.03958	1.33372	2.18685	3.19536	4.27143	5.2518
						14.35	0.04147	1.32889	2.18689	3.20005	4.26948	5.25216
						14.36	0.04574	1.31968	2.1915	3.20974	4.27999	5.25491
						14.37	0.04141	1.30989	2.1897	3.20931	4.27242	5.24936
						14.38	0.04536	1.31485	2.19695	3.21298	4.27486	5.2574
						14.39	0.04511	1.31331	2.19482	3.21334	4.27643	5.25765
						14.4	0.0422	1.30467	2.18714	3.20717	4.27342	5.25491
						14.41	0.0417	1.30216	2.18553	3.1995	4.27311	5.25521
						14.42	0.04266	1.30145	2.18426	3.19792	4.27144	5.25828
						14.43	0.04253	1.30166	2.18288	3.19513	4.26779	5.25784
						14.44	0.04507	1.30107	2.18148	3.19927	4.26725	5.25774
						14.45	0.04629	1.30667	2.17993	3.19913	4.26997	5.25706
						14.46	0.04965	1.31686	2.18645	3.20237	4.27465	5.2632
						14.47	0.05455	1.32574	2.19369	3.21076	4.28829	5.27215
						14.48	0.05096	1.33028	2.1887	3.21094	4.29075	5.27386
						14.49	0.0479	1.33484	2.18763	3.20702	4.28307	5.27628
						14.5	0.04575	1.33929	2.18634	3.20138	4.28195	5.27666
						14.51	0.04125	1.33839	2.18603	3.1961	4.28659	5.27369
						14.52	0.0375	1.33319	2.18677	3.18966	4.29452	5.27179
						14.53	0.03664	1.3348	2.18913	3.18802	4.29418	5.26881
						14.54	0.04183	1.33695	2.20015	3.19211	4.2869	5.27112
						14.55	0.04575	1.33556	2.20676	3.19437	4.2843	5.27003
						14.56	0.0434	1.32179	2.20576	3.19427	4.28213	5.26511
						14.57	0.04618	1.31979	2.20951	3.19979	4.27563	5.27027
						14.58	0.04974	1.32511	2.21424	3.20755	4.27653	5.27246
						14.59	0.0522	1.32976	2.21217	3.2138	4.27495	5.27599
						14.6	0.04822	1.32532	2.20593	3.21272	4.27539	5.2742
						14.61	0.04683	1.32619	2.20303	3.21316	4.28449	5.27708
						14.62	0.05193	1.3373	2.20605	3.21833	4.30158	5.28597
						14.63	0.0546	1.34029	2.20989	3.22249	4.3113	5.28718
						14.64	0.0576	1.3434	2.21439	3.22121	4.31577	5.29117
						14.65	0.05823	1.3394	2.21321	3.22002	4.31273	5.29119
						14.66	0.05907	1.33357	2.21382	3.21812	4.31386	5.29022
						14.67	0.05877	1.33558	2.21025	3.21403	4.31558	5.28935
						14.68	0.06209	1.34025	2.21454	3.21682	4.31779	5.29033
						14.69	0.06414	1.34329	2.21895	3.21619	4.32094	5.29193
						14.7	0.06629	1.34929	2.22059	3.21801	4.32261	5.29496
						14.71	0.0647	1.354	2.21725	3.21842	4.32318	5.29337
						14.72	0.0671	1.36232	2.22043	3.22562	4.33512	5.30041
						14.73	0.06832	1.36718	2.22329	3.2331	4.34095	5.30229
						14.74	0.07377	1.36929	2.22687	3.23989	4.34518	5.30983
						14.75	0.07574	1.3724	2.22419	3.23961	4.34413	5.31216
						14.76	0.07595	1.37354	2.22033	3.2405	4.34067	5.3124
						14.77	0.07843	1.37232	2.2208	3.24405	4.34302	5.31232
						14.78	0.07999	1.37356	2.22194	3.2434	4.34185	5.31071
						14.79	0.07879	1.36993	2.22217	3.23593	4.3234	5.31154
						14.8	0.09178	1.3789	2.23719	3.24583	4.32911	5.32573
						14.81	0.10077	1.39136	2.24911	3.25453	4.33358	5.3321
						14.82	0.11165	1.40432	2.26388	3.26648	4.34482	5.34436
						14.83	0.12312	1.41536	2.27622	3.27422	4.35413	5.3605
						14.84	0.13191	1.42957	2.28761	3.28276	4.35902	5.37183
						14.85	0.14428	1.43758	2.29977	3.29636	4.37435	5.3845
						14.86	0.15842	1.45572	2.31649	3.31316	4.39395	5.39657
						14.87	0.17531	1.47428	2.33782	3.33253	4.41449	5.4153
						14.88	0.18166	1.47649	2.34692	3.34073	4.42331	5.42498
						14.89	0.18957	1.48281	2.35394	3.34854	4.43326	5.43243
						14.9	0.19912	1.49314	2.36499	3.35992	4.44409	5.4419
						14.91	0.20467	1.49961	2.37096	3.36358	4.45494	5.44841
						14.92	0.21406	1.51288	2.38029	3.37449	4.45838	5.45744
						14.93	0.22105	1.51733	2.38805	3.37996	4.46133	5.46257
						14.94	0.23289	1.52999	2.39821	3.39033	4.47288	5.47297
						14.95	0.24092	1.53956	2.40799	3.39835	4.47772	5.48014
						14.96	0.24701	1.54751	2.41715	3.4046	4.48232	5.48578
						14.97	0.25454	1.55331	2.42574	3.41774	4.48674	5.49166
						14.98	0.26145	1.55748	2.43464	3.42414	4.49867	5.49868
						14.99	0.26787	1.56296	2.43969	3.42989	4.51479	5.50307
						15	0.27198	1.56004	2.44191	3.43475	4.52157	5.50876
						15.01	0.26858	1.55412	2.43944	3.43242	4.52805	5.50604
						15.02	0.25384	1.53864	2.42244	3.41637	4.52182	5.49454
						15.03	0.23875	1.52778	2.40832	3.40055	4.51079	5.48403
						15.04	0.23174	1.524	2.39812	3.39175	4.50517	5.48021
						15.05	0.22015	1.51037	2.38511	3.38611	4.4871	5.47133
						15.06	0.20826	1.49959	2.37464	3.37264	4.47802	5.46148
						15.07	0.19479	1.48799	2.35996	3.36002	4.46245	5.44809
						15.08	0.19206	1.48364	2.35428	3.35748	4.45056	5.44551
						15.09	0.19211	1.47532	2.35332	3.35873	4.44742	5.44179
						15.1	0.1888	1.46344	2.34924	3.3532	4.4414	5.43961
						15.11	0.18491	1.46113	2.34778	3.34514	4.43509	5.43412
						15.12	0.1784	1.45168	2.33918	3.33549	4.43128	5.42878
						15.13	0.16445	1.43052	2.32534	3.3224	4.41188	5.41725
						15.14	0.15506	1.42345	2.32026	3.31109	4.39938	5.40918
						15.15	0.15027	1.42081	2.31793	3.30459	4.39276	5.40466
						15.16	0.14503	1.42067	2.31336	3.30013	4.38689	5.39909
						15.17	0.13879	1.41575	2.30494	3.2968	4.37998	5.39775
						15.18	0.1335	1.41732	2.29754	3.2937	4.37561	5.39523
						15.19	0.14074	1.43132	2.30248	3.3033	4.38162	5.4039
						15.2	0.14705	1.44095	2.30712	3.31062	4.39039	5.40647
						15.21	0.15338	1.44905	2.31165	3.31824	4.40397	5.41512
						15.22	0.1611	1.46072	2.31754	3.32403	4.41786	5.42555
						15.23	0.16548	1.4691	2.3234	3.32901	4.41926	5.42525
						15.24	0.1723	1.46634	2.3324	3.33491	4.4219	5.42485
						15.25	0.18348	1.47058	2.34753	3.34664	4.43103	5.43149
						15.26	0.21802	1.50168	2.38258	3.37932	4.46357	5.46378
						15.27	0.24762	1.52954	2.40956	3.40889	4.4904	5.49393
						15.28	0.27318	1.55257	2.43544	3.43332	4.51364	5.51761
						15.29	0.30697	1.58097	2.47152	3.466	4.54537	5.55195
						15.3	0.3391	1.622	2.50386	3.49619	4.58338	5.58921
						15.31	0.35946	1.64845	2.52148	3.51626	4.61383	5.61453
						15.32	0.37894	1.66879	2.53996	3.5382	4.63226	5.63748
						15.33	0.43683	1.72268	2.60012	3.59955	4.69134	5.69799
						15.34	0.48366	1.76391	2.64913	3.64987	4.73368	5.74287
						15.35	0.50632	1.7899	2.66913	3.67742	4.7531	5.76596
						15.36	0.5149	1.80325	2.67819	3.68928	4.75514	5.7746
						15.37	0.52607	1.80537	2.69004	3.70163	4.75498	5.783
						15.38	0.52764	1.80595	2.69462	3.70162	4.74855	5.78306
						15.39	0.51524	1.79786	2.68237	3.68677	4.73516	5.76852
						15.4	0.486	1.77569	2.65153	3.65406	4.70836	5.73885
						15.41	0.44628	1.73357	2.61174	3.60831	4.67261	5.69887
						15.42	0.41188	1.68698	2.57752	3.57096	4.64191	5.66351
						15.43	0.38557	1.64979	2.55021	3.54554	4.62235	5.64207
						15.44	0.36259	1.62329	2.52505	3.52083	4.60273	5.62316
						15.45	0.34788	1.60307	2.50921	3.50307	4.59471	5.61074
						15.46	0.29058	1.5429	2.45371	3.44451	4.54084	5.55281
						15.47	0.24761	1.50646	2.41305	3.40475	4.49749	5.51058
						15.48	0.23087	1.49829	2.39441	3.39102	4.47704	5.49516
						15.49	0.21371	1.48182	2.37475	3.3715	4.45611	5.47606
						15.5	0.19287	1.46158	2.35157	3.3483	4.42564	5.4527
						15.51	0.1791	1.4532	2.33409	3.33605	4.41143	5.43721
						15.52	0.15808	1.43443	2.30998	3.31827	4.38697	5.41757
						15.53	0.13293	1.40941	2.28172	3.29636	4.36498	5.39268
						15.54	0.11721	1.39778	2.26775	3.27902	4.36002	5.37701
						15.55	0.10552	1.39089	2.25804	3.2663	4.35242	5.36657
						15.56	0.09666	1.39019	2.25183	3.25969	4.34602	5.35996
						15.57	0.09104	1.39057	2.25022	3.25131	4.3444	5.35596
						15.58	0.08442	1.39047	2.24831	3.24161	4.34058	5.3474
						15.59	0.07349	1.38203	2.23871	3.22946	4.32423	5.33479
						15.6	0.06906	1.36583	2.23264	3.22505	4.31115	5.32889
						15.61	0.06605	1.3481	2.22583	3.22283	4.30357	5.32611
						15.62	0.0639	1.34036	2.22288	3.21929	4.30853	5.32172
						15.63	0.06027	1.33499	2.21792	3.21664	4.31145	5.31817
						15.64	0.05781	1.32895	2.21337	3.21496	4.30757	5.31907
						15.65	0.05289	1.31498	2.20727	3.20748	4.3038	5.31663
						15.66	0.04455	1.30886	2.20124	3.19854	4.29676	5.31153
						15.67	0.04062	1.31633	2.20084	3.19595	4.29785	5.30774
						15.68	0.04314	1.32691	2.20494	3.2038	4.29909	5.31066
						15.69	0.04621	1.33093	2.21033	3.21072	4.29953	5.31205
						15.7	0.04825	1.32757	2.21597	3.21415	4.30407	5.30881
						15.71	0.05152	1.3334	2.22109	3.22103	4.30918	5.31488
						15.72	0.05503	1.34803	2.22403	3.22587	4.31471	5.32175
						15.73	0.06059	1.35087	2.2282	3.22988	4.31969	5.32753
						15.74	0.06448	1.353	2.23216	3.23171	4.31937	5.3293
						15.75	0.06453	1.35125	2.22934	3.22844	4.32027	5.33011
						15.76	0.06649	1.35825	2.22813	3.22985	4.31358	5.33496
						15.77	0.06971	1.37058	2.23198	3.23173	4.31901	5.33738
						15.78	0.07406	1.37824	2.23399	3.23361	4.32391	5.33942
						15.79	0.08035	1.38236	2.23763	3.2393	4.32996	5.34635
						15.8	0.08122	1.38498	2.23901	3.23829	4.32973	5.34992
						15.81	0.08361	1.38665	2.24067	3.23929	4.33156	5.35433
						15.82	0.08599	1.38572	2.24409	3.23956	4.33411	5.3568
						15.83	0.08613	1.38108	2.24199	3.2405	4.32833	5.35939
						15.84	0.08259	1.37899	2.23492	3.23878	4.31444	5.35751
						15.85	0.08109	1.37458	2.23439	3.24027	4.31105	5.3544
						15.86	0.07658	1.36881	2.23137	3.23964	4.30885	5.34795
						15.87	0.07278	1.36492	2.229	3.23886	4.31061	5.34582
						15.88	0.06858	1.36408	2.22604	3.23692	4.3132	5.34303
						15.89	0.06037	1.36404	2.21892	3.23101	4.31451	5.33898
						15.9	0.05811	1.36179	2.22048	3.23089	4.32188	5.33999
						15.91	0.05561	1.3544	2.21873	3.22666	4.32568	5.33812
						15.92	0.04317	1.34074	2.20502	3.20929	4.31316	5.32618
						15.93	0.03705	1.33501	2.19792	3.201	4.3002	5.31817
						15.94	0.03094	1.33204	2.19344	3.19329	4.2826	5.31144
						15.95	0.03289	1.33262	2.19872	3.19193	4.2783	5.31187
						15.96	0.03668	1.33089	2.20091	3.1955	4.27819	5.31621
						15.97	0.03498	1.32438	2.20079	3.19262	4.27579	5.31309
						15.98	0.03547	1.32033	2.20331	3.19483	4.27678	5.31497
						15.99	0.03591	1.3154	2.20581	3.19526	4.28201	5.3176
						16	0.03213	1.30439	2.20512	3.19163	4.29096	5.31163
						16.01	0.02735	1.29809	2.20013	3.18539	4.28298	5.30654
						16.02	0.02187	1.29127	2.19283	3.18118	4.27116	5.29855
						16.03	0.02268	1.28879	2.19499	3.17941	4.26209	5.29774
						16.04	0.02468	1.29341	2.1968	3.18365	4.25926	5.29914
						16.05	0.01973	1.29671	2.1925	3.1784	4.25153	5.29125
						16.06	0.01892	1.30307	2.18905	3.1788	4.24298	5.29358
						16.07	0.01779	1.30489	2.18572	3.17921	4.24261	5.29624
						16.08	0.0179	1.30515	2.18567	3.181	4.24997	5.29806
						16.09	0.01922	1.3026	2.18683	3.1828	4.25514	5.30328
						16.1	0.02027	1.3037	2.18653	3.1832	4.25915	5.30696
						16.11	0.01989	1.30685	2.18293	3.18535	4.25898	5.31051
						16.12	0.01975	1.30214	2.18045	3.18829	4.25895	5.31185
						16.13	0.01983	1.30042	2.17864	3.19022	4.25918	5.30909
						16.14	0.0199	1.30111	2.17758	3.1912	4.25618	5.30657
						16.15	0.01865	1.30734	2.1767	3.18988	4.24724	5.30397
						16.16	0.01802	1.31942	2.17657	3.18569	4.25227	5.30434
						16.17	0.0195	1.32671	2.17913	3.18719	4.26231	5.30638
						16.18	0.0196	1.33244	2.17892	3.18353	4.26661	5.30375
						16.19	0.01961	1.33344	2.17919	3.1801	4.26995	5.30318
						16.2	0.02098	1.33288	2.18166	3.17856	4.27438	5.30633
						16.21	0.02239	1.33584	2.18226	3.1791	4.27982	5.3097
						16.22	0.02097	1.33046	2.18143	3.1776	4.28069	5.30772
						16.23	0.0212	1.32495	2.18182	3.17849	4.27723	5.30705
						16.24	0.0238	1.32141	2.18731	3.18334	4.27939	5.31253
						16.25	0.02722	1.32739	2.19115	3.18931	4.28241	5.31654
						16.26	0.02756	1.33511	2.19117	3.19318	4.27784	5.31691
						16.27	0.02603	1.33047	2.19085	3.19501	4.27312	5.3163
						16.28	0.02656	1.32523	2.19113	3.19648	4.27334	5.31913
						16.29	0.02726	1.32487	2.19185	3.20111	4.27328	5.32289
						16.3	0.02904	1.32697	2.19524	3.2014	4.27014	5.32526
						16.31	0.02594	1.32341	2.19203	3.19798	4.26451	5.32125
						16.32	0.02608	1.32139	2.19347	3.19803	4.26335	5.32115
						16.33	0.0236	1.31959	2.19211	3.19287	4.26311	5.31751
						16.34	0.0235	1.32611	2.19173	3.19436	4.26333	5.31842
						16.35	0.01965	1.33075	2.18842	3.19211	4.2668	5.31474
						16.36	0.01712	1.32992	2.18495	3.1926	4.26545	5.31218
						16.37	0.02138	1.33963	2.1872	3.19807	4.27151	5.31617
						16.38	0.02418	1.3435	2.18764	3.19838	4.27575	5.3196
						16.39	0.01843	1.33213	2.17984	3.19314	4.27668	5.31284
						16.4	0.02003	1.32753	2.18047	3.19198	4.27954	5.31278
						16.41	0.02056	1.32274	2.17916	3.19053	4.28064	5.31373
						16.42	0.02662	1.328	2.1803	3.1951	4.28465	5.32063
						16.43	0.02934	1.32847	2.17857	3.19915	4.28866	5.3204
						16.44	0.02561	1.31796	2.17492	3.19609	4.28085	5.3194
						16.45	0.0315	1.33372	2.18176	3.20109	4.27492	5.3291
						16.46	0.03714	1.34721	2.18884	3.20637	4.27944	5.3371
						16.47	0.03934	1.3446	2.19493	3.2064	4.27967	5.33489
						16.48	0.04199	1.34332	2.20232	3.20801	4.28088	5.33482
						16.49	0.03904	1.34055	2.20414	3.20236	4.27887	5.33107
						16.5	0.04072	1.34397	2.207	3.20297	4.28293	5.33425
						16.51	0.04579	1.34426	2.21351	3.20817	4.29718	5.33893
						16.52	0.04916	1.33702	2.21543	3.21239	4.30496	5.34148
						16.53	0.05021	1.34078	2.21424	3.21551	4.30895	5.3438
						16.54	0.05459	1.35065	2.21611	3.21949	4.31888	5.35117
						16.55	0.06384	1.36065	2.22503	3.22749	4.32409	5.36051
						16.56	0.07499	1.37174	2.23447	3.23706	4.33304	5.37266
						16.57	0.08243	1.38297	2.24181	3.24352	4.3338	5.37796
						16.58	0.10195	1.40369	2.26249	3.26244	4.34908	5.40185
						16.59	0.12527	1.43151	2.29026	3.28349	4.3652	5.42596
						16.6	0.13794	1.44646	2.30583	3.29506	4.3726	5.43879
						16.61	0.14307	1.44918	2.31051	3.30333	4.37591	5.44728
						16.62	0.14825	1.45548	2.31592	3.3108	4.3869	5.4529
						16.63	0.15331	1.46033	2.32247	3.31699	4.39523	5.45986
						16.64	0.15411	1.45905	2.32382	3.31732	4.39599	5.46049
						16.65	0.15716	1.459	2.32501	3.32217	4.40153	5.46505
						16.66	0.16611	1.46454	2.33031	3.33363	4.41368	5.47573
						16.67	0.17138	1.47411	2.33547	3.3404	4.42623	5.48153
						16.68	0.17169	1.47378	2.33717	3.34213	4.42331	5.48014
						16.69	0.15967	1.45866	2.3241	3.32905	4.40816	5.46773
						16.7	0.14547	1.45088	2.30745	3.31487	4.39822	5.45056
						16.71	0.13249	1.44302	2.29543	3.30393	4.38944	5.43253
						16.72	0.10707	1.41337	2.27059	3.27911	4.36148	5.40562
						16.73	0.08881	1.38707	2.25461	3.25514	4.33747	5.38658
						16.74	0.07546	1.37175	2.24104	3.2345	4.31714	5.37234
						16.75	0.07409	1.3775	2.24257	3.23351	4.31969	5.37419
						16.76	0.07737	1.3804	2.24665	3.24138	4.33035	5.37902
						16.77	0.08396	1.38301	2.25606	3.25052	4.34171	5.38893
						16.78	0.08768	1.39557	2.26299	3.25459	4.35036	5.39423
						16.79	0.10106	1.41629	2.28206	3.2724	4.3712	5.41063
						16.8	0.1139	1.43623	2.29442	3.29085	4.38885	5.42271
						16.81	0.12511	1.45308	2.30249	3.30279	4.40482	5.43388
						16.82	0.14047	1.46743	2.31892	3.31462	4.41436	5.45096
						16.83	0.15856	1.48572	2.33883	3.3308	4.42484	5.46736
						16.84	0.17822	1.49924	2.35681	3.34977	4.44204	5.48667
						16.85	0.23023	1.55228	2.405	3.40009	4.49448	5.53619
						16.86	0.26099	1.58027	2.43512	3.42731	4.52802	5.56432
						16.87	0.27431	1.58924	2.45095	3.43897	4.54337	5.57988
						16.88	0.27823	1.58471	2.45594	3.44127	4.54621	5.58653
						16.89	0.27935	1.57961	2.45876	3.44179	4.55117	5.58747
						16.9	0.27749	1.5759	2.45688	3.43825	4.55151	5.58669
						16.91	0.27037	1.57035	2.4486	3.42931	4.5458	5.57972
						16.92	0.2495	1.54714	2.42819	3.40834	4.52499	5.56277
						16.93	0.22523	1.52437	2.40082	3.38709	4.49967	5.53967
						16.94	0.20476	1.50474	2.37843	3.37068	4.48404	5.51726
						16.95	0.18457	1.4928	2.3588	3.35429	4.4661	5.49811
						16.96	0.16368	1.47224	2.33674	3.33275	4.44722	5.47828
						16.97	0.1432	1.45098	2.31343	3.3123	4.42843	5.458
						16.98	0.08947	1.39207	2.25737	3.26248	4.3748	5.40325
						16.99	0.05199	1.35582	2.22136	3.2257	4.33523	5.36417
						17	0.05144	1.35943	2.22361	3.22241	4.33056	5.36304
						17.01	0.05081	1.35306	2.22111	3.22022	4.32897	5.35889
						17.02	0.04981	1.35431	2.21581	3.21832	4.32397	5.35791
						17.03	0.05138	1.36218	2.21679	3.21909	4.32076	5.36141
						17.04	0.05062	1.36811	2.21675	3.2168	4.31231	5.36187
						17.05	0.04959	1.37643	2.21564	3.2141	4.30512	5.36309
						17.06	0.04834	1.37647	2.21594	3.21534	4.30549	5.36548
						17.07	0.04864	1.37261	2.21877	3.21673	4.30298	5.36916
						17.08	0.04995	1.37364	2.22481	3.21942	4.29973	5.37276
						17.09	0.04903	1.37304	2.22132	3.22023	4.29778	5.37523
						17.1	0.04629	1.36917	2.21672	3.21941	4.29462	5.37619
						17.11	0.04494	1.35879	2.21113	3.22012	4.29734	5.37621
						17.12	0.04372	1.35404	2.20682	3.21889	4.29047	5.37268
						17.13	0.04239	1.35241	2.20315	3.21709	4.28796	5.37024
						17.14	0.04097	1.35776	2.19627	3.21666	4.29423	5.36926
						17.15	0.04055	1.36024	2.19484	3.21678	4.29858	5.36863
						17.16	0.04118	1.36819	2.1996	3.21755	4.30393	5.36506
						17.17	0.04211	1.37476	2.20666	3.21747	4.30958	5.36169
						17.18	0.04294	1.38094	2.212	3.21952	4.31778	5.36445
						17.19	0.04614	1.38029	2.21569	3.22118	4.31852	5.36644
						17.2	0.04808	1.38156	2.21835	3.22149	4.31339	5.36789
						17.21	0.04856	1.37324	2.22161	3.22067	4.30411	5.36964
						17.22	0.04827	1.35925	2.22161	3.22264	4.30012	5.37186
						17.23	0.04836	1.34955	2.22019	3.22255	4.29459	5.37808
						17.24	0.04718	1.34145	2.21702	3.22043	4.29053	5.38072
						17.25	0.04565	1.33576	2.21487	3.21645	4.28782	5.38114
						17.26	0.04568	1.33636	2.21543	3.21767	4.29399	5.38125
						17.27	0.04294	1.33074	2.21435	3.2156	4.28792	5.37637
						17.28	0.0399	1.32898	2.21111	3.21212	4.2867	5.37152
						17.29	0.03716	1.32986	2.20958	3.20775	4.29039	5.36831
						17.3	0.05199	1.34867	2.2246	3.2212	4.30707	5.38132
						17.31	0.05144	1.35353	2.22367	3.22141	4.30654	5.38065
						17.32	0.05081	1.35703	2.22063	3.22055	4.30634	5.38019
						17.33	0.04981	1.3612	2.21958	3.2149	4.30304	5.38107
						17.34	0.05138	1.37005	2.22117	3.21283	4.31416	5.38216
						17.35	0.05062	1.36933	2.22198	3.21185	4.30751	5.37991
						17.36	0.04959	1.36577	2.22105	3.2132	4.29628	5.37707
						17.37	0.04834	1.36355	2.22327	3.21181	4.29837	5.37164
						17.38	0.04864	1.36116	2.2277	3.20846	4.29804	5.3717
						17.39	0.04995	1.36051	2.22888	3.21192	4.30554	5.37255
						17.4	0.04903	1.36289	2.22828	3.21623	4.31134	5.36726
						17.41	0.04629	1.36029	2.22346	3.21863	4.30369	5.36419
						17.42	0.04494	1.36351	2.22056	3.21845	4.30679	5.36467
						17.43	0.04372	1.36079	2.21742	3.21906	4.31081	5.36571
						17.44	0.04239	1.36808	2.21356	3.22247	4.30545	5.36504
						17.45	0.04097	1.37159	2.20853	3.22465	4.30305	5.36583
						17.46	0.04055	1.37314	2.2067	3.22573	4.30126	5.37068
						17.47	0.04118	1.37607	2.20828	3.22396	4.29906	5.3797
						17.48	0.04211	1.384	2.21087	3.22268	4.30992	5.38209
						17.49	0.04294	1.38832	2.2133	3.22028	4.31778	5.38339
						17.5	0.05569	1.39443	2.22572	3.23158	4.33353	5.39745
						17.51	0.0563	1.38826	2.22802	3.22926	4.33614	5.39875
						17.52	0.05451	1.38323	2.23199	3.22255	4.32769	5.39378
						17.53	0.05053	1.37386	2.22915	3.21756	4.32329	5.38791
						17.54	0.04332	1.36305	2.22458	3.20946	4.32653	5.37983
						17.55	0.04192	1.35638	2.2259	3.20892	4.3283	5.37853
						17.56	0.04499	1.3608	2.23122	3.21124	4.32763	5.3825
						17.57	0.04404	1.36502	2.2323	3.20831	4.32253	5.38044
						17.58	0.04533	1.37024	2.23299	3.21402	4.32617	5.38235
						17.59	0.04707	1.36788	2.23109	3.22048	4.32555	5.38496
						17.6	0.04646	1.36553	2.2311	3.22585	4.31758	5.38368
						17.61	0.03938	1.35492	2.223	3.22447	4.29727	5.37768
						17.62	0.03382	1.34255	2.21292	3.21888	4.28164	5.37314
						17.63	0.03097	1.33349	2.20895	3.21931	4.28151	5.37096
						17.64	0.02594	1.32341	2.20436	3.21464	4.28159	5.36667
						17.65	0.02438	1.31821	2.20551	3.20935	4.28011	5.36419
						17.66	0.02148	1.31731	2.20601	3.20086	4.27965	5.36198
						17.67	0.02588	1.32119	2.21049	3.19559	4.28688	5.36596
						17.68	0.03179	1.33403	2.21741	3.19896	4.30209	5.37161
						17.69	0.03357	1.34335	2.22279	3.20043	4.31185	5.37276
						17.7	0.03631	1.35346	2.22498	3.20382	4.313	5.37831
						17.71	0.04013	1.36506	2.22737	3.20808	4.31757	5.38505
						17.72	0.04327	1.36966	2.22856	3.21371	4.32155	5.38997
						17.73	0.04541	1.37001	2.22914	3.21785	4.32462	5.38778
						17.74	0.05053	1.37427	2.23367	3.22842	4.32121	5.38896
						17.75	0.05565	1.38303	2.23614	3.23618	4.32297	5.39424
						17.76	0.06482	1.38996	2.24558	3.24539	4.33659	5.40222
						17.77	0.07065	1.38947	2.25451	3.25003	4.34561	5.40698
						17.78	0.07364	1.38803	2.25655	3.25405	4.34829	5.40846
						17.79	0.08233	1.39562	2.26391	3.26448	4.36131	5.41915
						17.8	0.09304	1.40649	2.27001	3.27526	4.38064	5.43311
						17.81	0.10263	1.40849	2.27806	3.28173	4.39689	5.44328
						17.82	0.10949	1.41256	2.2856	3.28431	4.40032	5.4483
						17.83	0.11376	1.42196	2.28994	3.2863	4.40405	5.45054
						17.84	0.11609	1.42851	2.28967	3.29006	4.40766	5.45295
						17.85	0.1191	1.43225	2.28995	3.29414	4.40974	5.45552
						17.86	0.11913	1.43406	2.28835	3.29444	4.40336	5.45676
						17.87	0.12131	1.44267	2.29426	3.29589	4.40416	5.45952
						17.88	0.11891	1.43574	2.2924	3.29662	4.40506	5.45883
						17.89	0.11556	1.42603	2.28876	3.29515	4.40115	5.45514
						17.9	0.11147	1.41908	2.28551	3.28962	4.39622	5.45092
						17.91	0.10412	1.41332	2.28218	3.27787	4.38763	5.44603
						17.92	0.10026	1.41307	2.28143	3.26941	4.38616	5.44198
						17.93	0.09438	1.40822	2.2779	3.26346	4.38455	5.43929
						17.94	0.08594	1.3934	2.27286	3.25529	4.38193	5.4367
						17.95	0.0821	1.38923	2.2694	3.2508	4.38017	5.43714
						17.96	0.07299	1.37946	2.25715	3.24274	4.37201	5.43438
						17.97	0.07018	1.37905	2.25294	3.244	4.37103	5.43103
						17.98	0.06535	1.374	2.2469	3.24284	4.36775	5.42964
						17.99	0.05893	1.36986	2.23778	3.23905	4.3577	5.42441
						18	0.04972	1.35951	2.2251	3.22432	4.3451	5.40941
						18.01	0.04267	1.3558	2.21648	3.21617	4.33487	5.39833
						18.02	0.03875	1.36443	2.21416	3.21349	4.32562	5.39383
						18.03	0.03509	1.36074	2.21298	3.20859	4.31684	5.38958
						18.04	0.03229	1.35682	2.2138	3.20459	4.31502	5.38531
						18.05	0.03126	1.35501	2.2155	3.20347	4.31257	5.38296
						18.06	0.03162	1.357	2.21833	3.20467	4.31437	5.38538
						18.07	0.03116	1.35734	2.2168	3.20907	4.31277	5.38854
						18.08	0.02988	1.34834	2.21317	3.20853	4.31287	5.39005
						18.09	0.031	1.34318	2.20921	3.20852	4.31953	5.39198
						18.1	0.03445	1.3461	2.20826	3.21066	4.32167	5.39801
						18.11	0.03717	1.35144	2.20906	3.21216	4.32177	5.40158
						18.12	0.03923	1.35552	2.2106	3.21372	4.32877	5.40223
						18.13	0.04174	1.36113	2.21242	3.21709	4.3329	5.4058
						18.14	0.04917	1.36497	2.22212	3.22172	4.34219	5.41025
						18.15	0.0518	1.37041	2.23159	3.22419	4.34329	5.40853
						18.16	0.05469	1.37567	2.239	3.2301	4.3446	5.40872
						18.17	0.05761	1.38276	2.24151	3.23419	4.3458	5.40912
						18.18	0.05903	1.3818	2.24255	3.23818	4.34921	5.40913
						18.19	0.06185	1.3801	2.24636	3.23972	4.34618	5.41116
						18.2	0.06569	1.388	2.25248	3.24305	4.3437	5.41447
						18.21	0.06624	1.40083	2.25094	3.24389	4.34754	5.41786
						18.22	0.06804	1.40411	2.24927	3.24478	4.354	5.42634
						18.23	0.06457	1.40044	2.24279	3.23969	4.35816	5.42694
						18.24	0.06432	1.40093	2.24365	3.24041	4.35871	5.4307
						18.25	0.06494	1.40351	2.24379	3.24252	4.36237	5.43404
						18.26	0.06334	1.4036	2.24214	3.24181	4.37156	5.43059
						18.27	0.05904	1.39329	2.23761	3.23856	4.3675	5.42242
						18.28	0.05936	1.37738	2.24072	3.23932	4.36281	5.42327
						18.29	0.05954	1.36239	2.24297	3.2389	4.35805	5.42193
						18.3	0.05973	1.35878	2.24303	3.23866	4.35535	5.41844
						18.31	0.05724	1.35646	2.23849	3.23469	4.3492	5.41298
						18.32	0.05899	1.36127	2.23795	3.23663	4.34581	5.41655
						18.33	0.06155	1.36435	2.2389	3.24067	4.34279	5.42081
						18.34	0.06121	1.37639	2.23486	3.24375	4.34303	5.41734
						18.35	0.06571	1.39867	2.23852	3.24982	4.35272	5.41587
						18.36	0.07185	1.41351	2.24318	3.25564	4.36015	5.42131
						18.37	0.08202	1.4226	2.25256	3.26308	4.37384	5.43127
						18.38	0.08882	1.42865	2.26134	3.26722	4.38229	5.437
						18.39	0.09499	1.43533	2.26962	3.27154	4.38756	5.44121
						18.4	0.10985	1.45081	2.28862	3.28522	4.40427	5.46023
						18.41	0.12353	1.46536	2.30625	3.2987	4.4158	5.48037
						18.42	0.13947	1.48217	2.32138	3.31468	4.43135	5.50149
						18.43	0.15039	1.49566	2.33508	3.32757	4.44528	5.51481
						18.44	0.15974	1.50253	2.34644	3.3386	4.45632	5.52838
						18.45	0.17263	1.51541	2.35551	3.35616	4.46787	5.54304
						18.46	0.19869	1.54307	2.37645	3.38338	4.4909	5.57071
						18.47	0.23547	1.57736	2.41063	3.41583	4.52668	5.60239
						18.48	0.25574	1.59427	2.43378	3.43267	4.54821	5.61662
						18.49	0.26327	1.60376	2.44285	3.43972	4.55542	5.62254
						18.5	0.26716	1.60663	2.44634	3.44613	4.55545	5.62888
						18.51	0.2677	1.60329	2.44873	3.44737	4.54798	5.63313
						18.52	0.27796	1.61207	2.46127	3.45314	4.56155	5.6455
						18.53	0.29945	1.62501	2.48426	3.47441	4.58255	5.67125
						18.54	0.3121	1.63287	2.49159	3.48933	4.59244	5.68966
						18.55	0.31459	1.6314	2.4911	3.49371	4.59299	5.69319
						18.56	0.30718	1.62682	2.48096	3.4868	4.58424	5.68226
						18.57	0.29611	1.62415	2.46844	3.47253	4.57903	5.66805
						18.58	0.28401	1.61546	2.45855	3.46077	4.57241	5.65519
						18.59	0.25732	1.58991	2.4347	3.43541	4.54835	5.62885
						18.6	0.21835	1.55442	2.39926	3.39816	4.51212	5.5892
						18.61	0.18996	1.52788	2.37471	3.37159	4.48638	5.56209
						18.62	0.16971	1.50896	2.36009	3.35274	4.46207	5.5426
						18.63	0.15449	1.49378	2.34639	3.33781	4.44457	5.52825
						18.64	0.1478	1.47748	2.34153	3.33282	4.43854	5.52401
						18.65	0.13498	1.4612	2.3269	3.32293	4.42709	5.51231
						18.66	0.1085	1.44087	2.3016	3.29824	4.39832	5.48593
						18.67	0.08466	1.42105	2.27617	3.27316	4.37605	5.45894
						18.68	0.06965	1.40772	2.25621	3.25578	4.36124	5.447
						18.69	0.06967	1.40386	2.25386	3.25264	4.3584	5.44995
						18.7	0.07226	1.40472	2.25589	3.25621	4.35851	5.45413
						18.71	0.07156	1.40946	2.25449	3.25447	4.35161	5.45583
						18.72	0.06863	1.41164	2.25262	3.24826	4.34668	5.45243
						18.73	0.06716	1.40253	2.25078	3.24466	4.34202	5.4509
						18.74	0.06868	1.4001	2.25273	3.24778	4.3439	5.45595
						18.75	0.07346	1.40668	2.25924	3.25363	4.35565	5.45869
						18.76	0.0702	1.40437	2.25624	3.24976	4.36	5.45485
						18.77	0.06682	1.40469	2.25526	3.24326	4.36328	5.44596
						18.78	0.06651	1.40557	2.25539	3.24116	4.36438	5.44233
						18.79	0.06503	1.40775	2.2527	3.23881	4.35931	5.44258
						18.8	0.0622	1.41198	2.2509	3.23431	4.35952	5.43831
						18.81	0.05758	1.40886	2.24599	3.22907	4.35425	5.43108
						18.82	0.05276	1.4122	2.24253	3.22821	4.34506	5.42685
						18.83	0.05048	1.41625	2.2419	3.23056	4.34022	5.42496
						18.84	0.04997	1.4133	2.23812	3.23517	4.34269	5.42554
						18.85	0.04933	1.4072	2.23693	3.23853	4.35288	5.42569
						18.86	0.0461	1.39782	2.2316	3.23724	4.34864	5.42142
						18.87	0.04218	1.39331	2.22721	3.23283	4.34151	5.41887
						18.88	0.04065	1.38265	2.22659	3.23034	4.34547	5.41992
						18.89	0.03877	1.37281	2.22523	3.22383	4.34432	5.41816
						18.9	0.026	1.36156	2.21082	3.20774	4.33037	5.40783
						18.91	0.02182	1.35326	2.20674	3.20306	4.32336	5.40337
						18.92	0.01868	1.35034	2.20429	3.20215	4.31611	5.40091
						18.93	0.01793	1.3439	2.20602	3.20482	4.31507	5.39797
						18.94	0.01839	1.34674	2.20704	3.20719	4.31571	5.39279
						18.95	0.01734	1.35054	2.20608	3.20666	4.31199	5.38885
						18.96	0.01804	1.35359	2.20459	3.20855	4.31238	5.39014
						18.97	0.02153	1.35985	2.20979	3.21099	4.31709	5.39481
						18.98	0.02403	1.36563	2.21489	3.21155	4.32207	5.39752
						18.99	0.0242	1.37599	2.21301	3.21253	4.33055	5.39914
						19	0.02411	1.38146	2.21352	3.21106	4.33106	5.40369
						19.01	0.02722	1.38268	2.21764	3.21271	4.33132	5.40888
						19.02	0.0406	1.39754	2.23184	3.22785	4.34018	5.42088
						19.03	0.04033	1.40121	2.23313	3.22779	4.3319	5.42078
						19.04	0.03538	1.40552	2.22631	3.22422	4.32364	5.41354
						19.05	0.03053	1.41	2.219	3.22084	4.31702	5.40615
						19.06	0.03184	1.41465	2.22136	3.22434	4.31854	5.40748
						19.07	0.03451	1.41957	2.22222	3.22679	4.31642	5.41106
						19.08	0.02911	1.41348	2.21864	3.2198	4.30998	5.40874
						19.09	0.02271	1.40012	2.21141	3.21158	4.31447	5.40259
						19.1	0.02091	1.3931	2.21196	3.20937	4.31959	5.40083
						19.11	0.02272	1.38877	2.21367	3.21203	4.31403	5.40415
						19.12	0.02575	1.38235	2.21271	3.21053	4.31878	5.40995
						19.13	0.02417	1.3783	2.21031	3.2056	4.32048	5.4102
						19.14	0.02275	1.36978	2.20674	3.20245	4.32324	5.4085
						19.15	0.03486	1.37782	2.21674	3.21551	4.33362	5.42152
						19.16	0.04663	1.3833	2.22783	3.2302	4.34016	5.43321
						19.17	0.05807	1.38624	2.2379	3.24162	4.35682	5.44808
						19.18	0.062	1.38991	2.24684	3.24645	4.36216	5.45346
						19.19	0.06703	1.39701	2.25558	3.25513	4.36859	5.45787
						19.2	0.07007	1.40181	2.25983	3.26051	4.37426	5.45862
						19.21	0.07171	1.41165	2.26318	3.26396	4.37904	5.46063
						19.22	0.0699	1.42286	2.26384	3.26149	4.38099	5.46009
						19.23	0.06595	1.4249	2.26144	3.2562	4.37767	5.45312
						19.24	0.06309	1.41741	2.26014	3.25005	4.37531	5.44715
						19.25	0.06089	1.40551	2.25448	3.24489	4.37467	5.44473
						19.26	0.05862	1.39738	2.25187	3.24363	4.37307	5.4417
						19.27	0.0578	1.3943	2.2513	3.24297	4.37112	5.43943
						19.28	0.05114	1.37954	2.2438	3.23825	4.36259	5.43347
						19.29	0.04601	1.36925	2.23806	3.23297	4.35444	5.43
						19.3	0.04513	1.3676	2.23642	3.23192	4.35191	5.43061
						19.31	0.04037	1.36638	2.23069	3.22739	4.34785	5.42665
						19.32	0.03565	1.36974	2.22748	3.22186	4.3413	5.42155
						19.33	0.0335	1.3701	2.22359	3.21826	4.3411	5.42043
						19.34	0.02836	1.36881	2.21724	3.21237	4.33571	5.41461
						19.35	0.02185	1.37207	2.21015	3.20535	4.32738	5.40636
						19.36	0.01565	1.36851	2.20128	3.20096	4.31734	5.40259
						19.37	0.0168	1.37238	2.20286	3.20471	4.31857	5.40404
						19.38	0.01699	1.37516	2.20468	3.20606	4.31508	5.40507
						19.39	0.01701	1.37768	2.20458	3.20869	4.31548	5.40559
						19.4	0.01843	1.38074	2.20849	3.20819	4.31751	5.40652
						19.41	0.02113	1.37804	2.20988	3.21311	4.32676	5.41204
						19.42	0.02597	1.38034	2.21599	3.21897	4.33337	5.41795
						19.43	0.02727	1.38123	2.21962	3.22169	4.33326	5.42023
						19.44	0.03224	1.38107	2.22559	3.22661	4.34231	5.4276
						19.45	0.03451	1.37471	2.23017	3.22769	4.34953	5.43186
						19.46	0.0334	1.3736	2.22951	3.22571	4.34383	5.43317
						19.47	0.03229	1.37131	2.22678	3.22541	4.33973	5.43058
						19.48	0.03536	1.36956	2.23399	3.22782	4.34295	5.43113
						19.49	0.03557	1.3631	2.23588	3.22509	4.34201	5.43036
						19.5	0.03518	1.36324	2.23219	3.22368	4.34027	5.42918
						19.51	0.03239	1.36198	2.22822	3.2227	4.33336	5.42372
						19.52	0.03447	1.36517	2.23312	3.22456	4.33097	5.42466
						19.53	0.03979	1.36435	2.24078	3.22681	4.33258	5.43002
						19.54	0.04423	1.36228	2.2439	3.22806	4.33315	5.43556
						19.55	0.04911	1.36686	2.24462	3.2323	4.33925	5.43994
						19.56	0.05357	1.37548	2.24998	3.23821	4.34951	5.44383
						19.57	0.05868	1.38607	2.2571	3.24368	4.35065	5.44732
						19.58	0.0648	1.38929	2.25962	3.24934	4.36132	5.45464
						19.59	0.06873	1.39173	2.26103	3.25351	4.36794	5.4601
						19.6	0.07139	1.40398	2.26326	3.26099	4.36682	5.4653
						19.61	0.06985	1.41365	2.26208	3.26027	4.36472	5.46451
						19.62	0.07111	1.41884	2.26469	3.26113	4.35699	5.46596
						19.63	0.06782	1.41501	2.26381	3.25719	4.35259	5.46434
						19.64	0.06706	1.41585	2.26709	3.25864	4.35506	5.46522
						19.65	0.06179	1.41389	2.26669	3.25705	4.3501	5.45868
						19.66	0.05891	1.41184	2.26491	3.25311	4.353	5.45237
						19.67	0.05693	1.40668	2.26438	3.24969	4.35614	5.45063
						19.68	0.05298	1.40365	2.25972	3.24637	4.35698	5.45058
						19.69	0.04574	1.39157	2.24958	3.23961	4.35518	5.44273
						19.7	0.04553	1.38761	2.24491	3.23912	4.35597	5.4414
						19.71	0.04193	1.38467	2.23658	3.23488	4.35491	5.43967
						19.72	0.03957	1.3856	2.22917	3.2346	4.35217	5.43953
						19.73	0.03519	1.38118	2.22287	3.23084	4.34378	5.43697
						19.74	0.03228	1.38088	2.21909	3.22819	4.33856	5.43219
						19.75	0.03132	1.38269	2.21884	3.22662	4.33421	5.43005
						19.76	0.0305	1.38227	2.21788	3.22696	4.33116	5.4286
						19.77	0.02788	1.37749	2.21476	3.22381	4.32426	5.42387
						19.78	0.02861	1.37738	2.21426	3.22277	4.3302	5.41805
						19.79	0.02979	1.37458	2.21631	3.22082	4.33916	5.42065
						19.8	0.02752	1.36725	2.21542	3.21787	4.34709	5.41845
						19.81	0.03045	1.36399	2.21694	3.21984	4.35018	5.4214
						19.82	0.02993	1.36209	2.21443	3.21741	4.34937	5.42014
						19.83	0.02823	1.36338	2.21345	3.21355	4.34816	5.42072
						19.84	0.02733	1.36188	2.21459	3.21273	4.3444	5.42247
						19.85	0.02773	1.35958	2.21652	3.2157	4.33511	5.42277
						19.86	0.02823	1.3592	2.2184	3.21702	4.32349	5.42156
						19.87	0.02985	1.35895	2.2212	3.21892	4.31611	5.42516
						19.88	0.02748	1.35169	2.22373	3.21703	4.31773	5.42388
						19.89	0.02788	1.34436	2.22585	3.2175	4.31725	5.42284
						19.9	0.03074	1.34698	2.22895	3.21842	4.32407	5.4249
						19.91	0.03167	1.34966	2.22776	3.21881	4.32517	5.42851
						19.92	0.03255	1.35539	2.2245	3.22108	4.32744	5.43086
						19.93	0.033	1.35823	2.22196	3.22318	4.32864	5.4303
						19.94	0.03782	1.36772	2.22286	3.22879	4.32907	5.43382
						19.95	0.03976	1.37527	2.22458	3.23329	4.32974	5.43744
						19.96	0.04259	1.38282	2.22906	3.23993	4.33183	5.44339
						19.97	0.04144	1.37884	2.23009	3.24008	4.3355	5.44128
						19.98	0.04185	1.38286	2.23541	3.23847	4.33302	5.43712
						19.99	0.03894	1.38314	2.23739	3.23313	4.32957	5.43357
						20	0.03696	1.38834	2.23849	3.2282	4.33638	5.42978
						20.01	0.03689	1.3941	2.23758	3.22595	4.33973	5.43062
						20.02	0.03827	1.39564	2.23494	3.22507	4.33891	5.43135
						20.03	0.03851	1.39358	2.2324	3.22345	4.33424	5.43062
						20.04	0.03725	1.39049	2.23012	3.2227	4.33138	5.43372
						20.05	0.03646	1.38321	2.22558	3.22534	4.33391	5.43548
						20.06	0.03839	1.38041	2.22515	3.22868	4.34037	5.43948
						20.07	0.03889	1.37435	2.22601	3.22954	4.3425	5.44248
						20.08	0.03795	1.37227	2.22747	3.22716	4.34747	5.44116
						20.09	0.03617	1.37912	2.22894	3.22473	4.35139	5.4402
						20.1	0.0361	1.38634	2.22756	3.2251	4.35032	5.4416
						20.11	0.03792	1.3903	2.22884	3.22551	4.35302	5.44353
						20.12	0.03743	1.3896	2.23014	3.22111	4.34757	5.44369
						20.13	0.03627	1.39034	2.22958	3.22065	4.34444	5.44323
						20.14	0.03775	1.38582	2.23234	3.22359	4.35035	5.44294
						20.15	0.04098	1.38115	2.23587	3.22575	4.35433	5.44524
						20.16	0.04279	1.37626	2.24032	3.22693	4.35564	5.44613
						20.17	0.04233	1.36965	2.24304	3.22749	4.35495	5.44849
						20.18	0.0424	1.36875	2.24417	3.22779	4.35393	5.45259
						20.19	0.04503	1.37041	2.2492	3.23216	4.35146	5.4513
						20.2	0.04466	1.36824	2.25014	3.2338	4.34933	5.44833
						20.21	0.0427	1.37714	2.24772	3.23429	4.34384	5.44779
						20.22	0.04234	1.37623	2.24795	3.23657	4.34629	5.44407
						20.23	0.0421	1.37601	2.2475	3.23632	4.35363	5.44194
						20.24	0.0424	1.38061	2.24633	3.23762	4.35654	5.43864
						20.25	0.04327	1.38409	2.24639	3.24115	4.35884	5.43639
						20.26	0.04175	1.39032	2.24307	3.23985	4.35895	5.43665
						20.27	0.04224	1.39479	2.24422	3.23953	4.35806	5.43589
						20.28	0.0441	1.39602	2.24193	3.24026	4.355	5.43915
						20.29	0.04782	1.40784	2.24042	3.24184	4.35239	5.44698
						20.3	0.0492	1.40936	2.24094	3.24286	4.35213	5.4498
						20.31	0.04474	1.39913	2.23453	3.23858	4.35293	5.44477
						20.32	0.04339	1.39703	2.23235	3.23431	4.34952	5.44538
						20.33	0.04532	1.39831	2.23231	3.23188	4.34808	5.45051
						20.34	0.04361	1.39584	2.23228	3.22953	4.34598	5.45141
						20.35	0.04138	1.38902	2.2353	3.22834	4.3438	5.44709
						20.36	0.03999	1.38833	2.2331	3.22994	4.34038	5.4428
						20.37	0.04311	1.40147	2.23594	3.23132	4.33978	5.44644
						20.38	0.0489	1.40739	2.2411	3.23582	4.34829	5.45632
						20.39	0.05062	1.40497	2.24312	3.24316	4.35571	5.45529
						20.4	0.05203	1.40635	2.24614	3.24623	4.36068	5.45359
						20.41	0.0551	1.413	2.24732	3.24803	4.36378	5.45197
						20.42	0.05968	1.4167	2.24912	3.25094	4.36846	5.45647
						20.43	0.06145	1.41558	2.25293	3.25089	4.37583	5.46026
						20.44	0.06231	1.41336	2.25622	3.25281	4.3823	5.4596
						20.45	0.06082	1.41229	2.25549	3.25028	4.37548	5.45904
						20.46	0.05891	1.4088	2.25389	3.24534	4.37282	5.45851
						20.47	0.05637	1.40002	2.25184	3.24319	4.3657	5.45454
						20.48	0.05706	1.39931	2.25795	3.24635	4.3721	5.45545
						20.49	0.058	1.40393	2.26003	3.24749	4.37081	5.45458
						20.5	0.06031	1.40989	2.26092	3.24785	4.36525	5.45186
						20.51	0.06126	1.40423	2.26337	3.24773	4.36794	5.44904
						20.52	0.06457	1.40255	2.26846	3.25482	4.37314	5.45438
						20.53	0.07183	1.41402	2.27216	3.26722	4.38529	5.46373
						20.54	0.07927	1.42313	2.27373	3.27659	4.39511	5.47589
						20.55	0.08241	1.42607	2.27197	3.27823	4.39776	5.48124
						20.56	0.08362	1.42757	2.27132	3.28065	4.40059	5.48304
						20.57	0.08715	1.42815	2.27305	3.28455	4.39658	5.48734
						20.58	0.08892	1.43038	2.27296	3.2839	4.39146	5.4895
						20.59	0.08915	1.43186	2.27014	3.27975	4.38936	5.48963
						20.6	0.09057	1.43157	2.27125	3.27667	4.39347	5.49217
						20.61	0.09519	1.43685	2.27641	3.27879	4.39559	5.49546
						20.62	0.1058	1.44644	2.29063	3.29052	4.4052	5.50748
						20.63	0.10747	1.44771	2.29295	3.2959	4.4111	5.512
						20.64	0.10742	1.45172	2.29538	3.29768	4.41746	5.5115
						20.65	0.10693	1.44521	2.29848	3.29527	4.42134	5.50842
						20.66	0.10023	1.43008	2.29551	3.28986	4.41077	5.49968
						20.67	0.09157	1.41299	2.28863	3.28246	4.39879	5.48893
						20.68	0.08579	1.40428	2.28201	3.27704	4.39764	5.48338
						20.69	0.08212	1.40153	2.2765	3.27345	4.39583	5.47867
						20.7	0.08648	1.41094	2.27984	3.27727	4.39832	5.48041
						20.71	0.09187	1.41894	2.28353	3.28184	4.40487	5.48606
						20.72	0.09005	1.42165	2.27894	3.28127	4.40633	5.48459
						20.73	0.08408	1.42058	2.27458	3.27392	4.40117	5.481
						20.74	0.07804	1.418	2.27052	3.26716	4.39832	5.47781
						20.75	0.06544	1.40687	2.25776	3.25181	4.38724	5.46796
						20.76	0.0645	1.40402	2.25652	3.24904	4.38816	5.47018
						20.77	0.05903	1.39809	2.24881	3.24556	4.37801	5.46475
						20.78	0.05501	1.39523	2.24565	3.24066	4.37491	5.46045
						20.79	0.05886	1.40282	2.25073	3.243	4.38275	5.46404
						20.8	0.06102	1.40847	2.25389	3.24466	4.38347	5.46436
						20.81	0.06241	1.40751	2.25478	3.24936	4.38032	5.46694
						20.82	0.05843	1.39933	2.24863	3.24653	4.37174	5.46034
						20.83	0.05017	1.39037	2.24237	3.23613	4.35998	5.45256
						20.84	0.04607	1.39458	2.23997	3.22969	4.35219	5.45113
						20.85	0.04391	1.3961	2.23651	3.22998	4.34346	5.44823
						20.86	0.04356	1.39558	2.23455	3.23099	4.34096	5.44689
						20.87	0.04319	1.39736	2.23477	3.22791	4.34319	5.44543
						20.88	0.04264	1.40208	2.24005	3.22514	4.34426	5.44392
						20.89	0.04304	1.40068	2.2425	3.22315	4.34783	5.44567
						20.9	0.04066	1.39385	2.23721	3.22007	4.35285	5.44493
						20.91	0.0395	1.38128	2.2381	3.21768	4.3514	5.448
						20.92	0.0395	1.37972	2.24139	3.21864	4.34988	5.44858
						20.93	0.03878	1.37264	2.24126	3.21872	4.34752	5.44845
						20.94	0.03863	1.3679	2.24041	3.2207	4.34768	5.44753
						20.95	0.03726	1.36873	2.23675	3.22294	4.34088	5.44425
						20.96	0.03761	1.37506	2.23767	3.22482	4.33417	5.44446
						20.97	0.03733	1.38473	2.24255	3.22603	4.33072	5.44102
						20.98	0.037	1.38993	2.24201	3.22239	4.33076	5.4388
						20.99	0.03791	1.38836	2.24078	3.2216	4.33042	5.43763
						21	0.04078	1.39461	2.24369	3.22584	4.33236	5.43712
						21.01	0.04195	1.39943	2.24258	3.22576	4.33717	5.43636
						21.02	0.04136	1.39605	2.24302	3.22587	4.34391	5.43697
						21.03	0.04308	1.39297	2.23976	3.23053	4.34937	5.43774
						21.04	0.04709	1.38921	2.23568	3.23658	4.35413	5.43882
						21.05	0.0481	1.38612	2.23502	3.24199	4.3589	5.44059
						21.06	0.04927	1.38512	2.2358	3.24465	4.36653	5.44235
						21.07	0.04743	1.37544	2.23481	3.24207	4.3612	5.44353
						21.08	0.05047	1.37753	2.24016	3.24349	4.35459	5.44592
						21.09	0.05088	1.37894	2.2412	3.24129	4.34843	5.4441
						21.1	0.04903	1.37423	2.24211	3.23707	4.34545	5.4404
						21.11	0.04675	1.38025	2.24126	3.23499	4.3408	5.43838
						21.12	0.04601	1.38346	2.23987	3.23249	4.33183	5.43359
						21.13	0.04442	1.38471	2.2379	3.22996	4.33039	5.43402
						21.14	0.04295	1.38057	2.23621	3.23006	4.34073	5.43243
						21.15	0.04147	1.37752	2.23308	3.22909	4.34635	5.43096
						21.16	0.04026	1.37101	2.23176	3.22881	4.34629	5.43522
						21.17	0.03909	1.36496	2.23006	3.22766	4.34439	5.43906
						21.18	0.03919	1.36894	2.23023	3.22515	4.34357	5.44096
						21.19	0.03931	1.37409	2.23386	3.22398	4.34398	5.44105
						21.2	0.04299	1.38336	2.23785	3.22616	4.34047	5.44207
						21.21	0.04611	1.3879	2.23939	3.22947	4.34075	5.44509
						21.22	0.04646	1.39192	2.24014	3.23113	4.34894	5.44078
						21.23	0.04952	1.39449	2.24348	3.23389	4.35519	5.43974
						21.24	0.04822	1.39028	2.24308	3.23455	4.35862	5.43731
						21.25	0.04887	1.38469	2.2431	3.23595	4.36246	5.4403
						21.26	0.0479	1.38617	2.23873	3.23598	4.36806	5.44022
						21.27	0.0461	1.38209	2.23773	3.23281	4.36473	5.43909
						21.28	0.04477	1.38256	2.23854	3.22775	4.35649	5.43889
						21.29	0.04513	1.3906	2.23789	3.22676	4.34749	5.4372
						21.3	0.04375	1.40266	2.23371	3.22017	4.34309	5.4352
						21.31	0.04362	1.40517	2.23222	3.21571	4.34343	5.43408
						21.32	0.04174	1.4016	2.23237	3.21246	4.33843	5.43117
						21.33	0.04245	1.40122	2.23477	3.21488	4.33618	5.42997
						21.34	0.04182	1.39294	2.23158	3.21712	4.33513	5.42672
						21.35	0.03947	1.38466	2.22692	3.2187	4.33346	5.42305
						21.36	0.03805	1.37654	2.22727	3.21863	4.33441	5.42326
						21.37	0.03877	1.37337	2.22682	3.22249	4.34369	5.42415
						21.38	0.04142	1.37375	2.22803	3.23122	4.34063	5.42559
						21.39	0.04209	1.36966	2.22725	3.2343	4.33829	5.42816
						21.4	0.04217	1.36763	2.2276	3.23309	4.33693	5.42904
						21.41	0.04614	1.37714	2.23165	3.23598	4.34872	5.43562
						21.42	0.04946	1.3812	2.23422	3.23889	4.36143	5.43879
						21.43	0.05318	1.38242	2.23699	3.24454	4.36857	5.44167
						21.44	0.05621	1.3864	2.24281	3.24354	4.37628	5.44646
						21.45	0.06113	1.38843	2.24758	3.24194	4.39296	5.45261
						21.46	0.06419	1.39723	2.25211	3.24331	4.40625	5.45861
						21.47	0.06583	1.39927	2.25648	3.24614	4.40889	5.46538
						21.48	0.07068	1.40431	2.26187	3.24988	4.40915	5.47138
						21.49	0.07308	1.40747	2.26556	3.25183	4.40621	5.47462
						21.5	0.0738	1.40377	2.26579	3.25391	4.39492	5.47496
						21.51	0.074	1.40678	2.26186	3.25509	4.38526	5.47203
						21.52	0.08069	1.41161	2.26455	3.26104	4.38007	5.47456
						21.53	0.08991	1.41543	2.26951	3.26998	4.38443	5.47956
						21.54	0.10055	1.42339	2.27869	3.2805	4.3959	5.48673
						21.55	0.1074	1.43154	2.2895	3.28869	4.40325	5.49162
						21.56	0.11453	1.44837	2.29748	3.29589	4.41496	5.50304
						21.57	0.12034	1.46142	2.30375	3.301	4.42765	5.51229
						21.58	0.1264	1.46954	2.31265	3.30841	4.43409	5.52334
						21.59	0.13222	1.48155	2.32273	3.31678	4.44412	5.53402
						21.6	0.13946	1.49184	2.33084	3.323	4.45355	5.54259
						21.61	0.14774	1.49543	2.3375	3.32999	4.46358	5.55356
						21.62	0.15009	1.49031	2.33765	3.33279	4.46627	5.55491
						21.63	0.15584	1.48859	2.34395	3.3428	4.46781	5.55671
						21.64	0.16176	1.49279	2.34924	3.35207	4.47642	5.56338
						21.65	0.17117	1.49783	2.35726	3.36352	4.48467	5.57113
						21.66	0.17943	1.50324	2.36437	3.37087	4.49006	5.57763
						21.67	0.18582	1.51112	2.37207	3.37831	4.49355	5.58202
						21.68	0.19395	1.51812	2.37871	3.38704	4.50175	5.58706
						21.69	0.20404	1.52277	2.3874	3.39477	4.50736	5.59446
						21.7	0.21632	1.52527	2.40001	3.40379	4.51595	5.60253
						21.71	0.22317	1.52977	2.40605	3.40631	4.52011	5.60952
						21.72	0.22607	1.53463	2.40808	3.40961	4.52158	5.61143
						21.73	0.23237	1.54434	2.41426	3.41572	4.52692	5.61844
						21.74	0.23827	1.5498	2.42181	3.42114	4.53095	5.62521
						21.75	0.24215	1.55742	2.42725	3.42541	4.53271	5.63307
						21.76	0.23984	1.57118	2.42771	3.42359	4.53038	5.63313
						21.77	0.23187	1.5724	2.42103	3.41437	4.5253	5.62399
						21.78	0.2191	1.56082	2.4102	3.39974	4.51445	5.60698
						21.79	0.21128	1.55624	2.40474	3.39007	4.50658	5.59669
						21.8	0.21168	1.55646	2.40683	3.39009	4.50268	5.59503
						21.81	0.21561	1.56233	2.4105	3.39348	4.50676	5.59537
						21.82	0.20212	1.54651	2.39406	3.38018	4.4969	5.58163
						21.83	0.18988	1.52492	2.37834	3.36717	4.48176	5.57188
						21.84	0.17763	1.51168	2.36587	3.35533	4.46435	5.56065
						21.85	0.16746	1.49908	2.35205	3.34693	4.45685	5.55164
						21.86	0.15794	1.49002	2.33953	3.33905	4.45213	5.54289
						21.87	0.1509	1.48103	2.33186	3.33203	4.44518	5.53527
						21.88	0.14455	1.47274	2.32699	3.3248	4.43855	5.52505
						21.89	0.14228	1.47455	2.32312	3.32181	4.43851	5.5143
						21.9	0.14122	1.47751	2.32194	3.32354	4.43613	5.50807
						21.91	0.13794	1.47143	2.31804	3.32176	4.42839	5.5016
						21.92	0.1315	1.45853	2.31212	3.31321	4.41869	5.49462
						21.93	0.12167	1.44534	2.3027	3.30294	4.40713	5.48423
						21.94	0.10375	1.43099	2.28431	3.28679	4.39074	5.46428
						21.95	0.1	1.42239	2.28144	3.28537	4.38997	5.46212
						21.96	0.09609	1.40854	2.27905	3.28114	4.38889	5.46153
						21.97	0.09445	1.40733	2.27694	3.27662	4.39557	5.4621
						21.98	0.09379	1.40512	2.27778	3.27483	4.39459	5.46677
						21.99	0.08825	1.40219	2.27296	3.2675	4.38788	5.46484
						22	0.07652	1.38834	2.26024	3.25494	4.37497	5.45676
						22.01	0.07057	1.38222	2.25487	3.2484	4.36774	5.45408
						22.02	0.07027	1.38458	2.25303	3.24638	4.36773	5.45367
						22.03	0.0743	1.38562	2.2573	3.25146	4.37145	5.45817
						22.04	0.07507	1.38169	2.25587	3.25112	4.36958	5.45822
						22.05	0.07686	1.38245	2.25602	3.25268	4.37212	5.45531
						22.06	0.08096	1.39039	2.26161	3.25884	4.37935	5.45811
						22.07	0.08231	1.39162	2.26305	3.26151	4.38009	5.45782
						22.08	0.08212	1.38779	2.26443	3.26037	4.37835	5.4566
						22.09	0.08631	1.38904	2.26949	3.2646	4.37979	5.46237
						22.1	0.09119	1.3895	2.27055	3.26987	4.38478	5.46637
						22.11	0.09316	1.39369	2.27079	3.27271	4.38987	5.46502
						22.12	0.09369	1.38895	2.26974	3.2715	4.38914	5.4655
						22.13	0.09432	1.38523	2.26753	3.26914	4.38803	5.46365
						22.14	0.09027	1.38097	2.26169	3.26484	4.38522	5.45908
						22.15	0.08328	1.37528	2.25465	3.25923	4.38059	5.45083
						22.16	0.07389	1.37377	2.24736	3.24949	4.37323	5.44197
						22.17	0.06775	1.37756	2.24568	3.24223	4.36863	5.4382
						22.18	0.06385	1.3765	2.24289	3.2411	4.35924	5.43641
						22.19	0.06032	1.37508	2.2393	3.23765	4.35515	5.43488
						22.2	0.05441	1.37247	2.23259	3.23316	4.34682	5.43246
						22.21	0.05579	1.37673	2.2333	3.2343	4.34066	5.43277
						22.22	0.0568	1.37585	2.23403	3.23352	4.33854	5.42938
						22.23	0.05322	1.36579	2.23078	3.23233	4.32964	5.42685
						22.24	0.05036	1.35557	2.2251	3.22893	4.32634	5.42526
						22.25	0.04822	1.3577	2.22215	3.22565	4.32993	5.42091
						22.26	0.04637	1.35561	2.22131	3.22499	4.33161	5.41707
						22.27	0.05216	1.36588	2.2296	3.22979	4.34513	5.42232
						22.28	0.07642	1.39418	2.25528	3.25637	4.37513	5.44874
						22.29	0.08071	1.39871	2.26186	3.26165	4.37921	5.45089
						22.3	0.07927	1.39596	2.26119	3.26075	4.38134	5.4455
						22.31	0.07656	1.3862	2.25888	3.25929	4.37621	5.44233
						22.32	0.07559	1.38031	2.25774	3.25624	4.36999	5.44055
						22.33	0.07687	1.37603	2.25665	3.256	4.37199	5.44155
						22.34	0.07662	1.3752	2.25366	3.25507	4.36518	5.44042
						22.35	0.06966	1.36784	2.2447	3.24418	4.35703	5.43261
						22.36	0.0682	1.36351	2.2443	3.24197	4.35635	5.43184
						22.37	0.06953	1.3632	2.2468	3.24146	4.35499	5.4311
						22.38	0.07129	1.36628	2.24838	3.2431	4.3605	5.43336
						22.39	0.07169	1.37021	2.2489	3.24426	4.36025	5.43621
						22.4	0.07123	1.3692	2.24946	3.24306	4.357	5.43763
						22.41	0.04955	1.34258	2.22787	3.22025	4.33701	5.41547
						22.42	0.04189	1.3335	2.21658	3.21421	4.32834	5.41136
						22.43	0.04386	1.33847	2.21552	3.2138	4.33615	5.41629
						22.44	0.04437	1.34162	2.21652	3.21118	4.33604	5.41998
						22.45	0.04312	1.34414	2.21635	3.20871	4.33341	5.42157
						22.46	0.04274	1.34331	2.21769	3.20953	4.33708	5.41718
						22.47	0.03878	1.34484	2.21506	3.20453	4.33478	5.41259
						22.48	0.03841	1.35311	2.21801	3.19955	4.33459	5.41138
						22.49	0.0409	1.36942	2.22045	3.20074	4.33192	5.40787
						22.5	0.04187	1.37463	2.22097	3.20518	4.32991	5.39971
						22.51	0.04681	1.37915	2.22492	3.21228	4.33548	5.39679
						22.52	0.04855	1.37763	2.22549	3.21158	4.33487	5.3942
						22.53	0.05236	1.37874	2.22904	3.21592	4.33784	5.39725
						22.54	0.05463	1.37935	2.22902	3.22477	4.34225	5.39953
						22.55	0.0589	1.37189	2.2336	3.23588	4.34251	5.40513
						22.56	0.06498	1.36976	2.24249	3.24385	4.34947	5.41652
						22.57	0.06884	1.37227	2.24855	3.24906	4.35749	5.4255
						22.58	0.07305	1.37195	2.2523	3.25721	4.36462	5.43331
						22.59	0.07554	1.36878	2.25306	3.261	4.36738	5.43841
						22.6	0.07602	1.36772	2.25386	3.25812	4.36694	5.43909
						22.61	0.07682	1.36723	2.25348	3.25719	4.37144	5.44089
						22.62	0.07757	1.37218	2.25004	3.25466	4.37653	5.43965
						22.63	0.07851	1.37452	2.24755	3.25304	4.37713	5.43823
						22.64	0.07882	1.37117	2.24905	3.25332	4.37484	5.44013
						22.65	0.07945	1.37672	2.25378	3.2532	4.36564	5.43952
						22.66	0.08496	1.38697	2.26091	3.25918	4.36687	5.44453
						22.67	0.08991	1.39431	2.26638	3.26429	4.37207	5.447
						22.68	0.0911	1.39607	2.26782	3.26022	4.36572	5.44796
						22.69	0.08647	1.38445	2.26324	3.25297	4.35275	5.44539
						22.7	0.08483	1.38048	2.26196	3.24884	4.34084	5.44487
						22.71	0.08306	1.37812	2.25655	3.24548	4.33661	5.44377
						22.72	0.08137	1.37556	2.2523	3.24267	4.33795	5.44229
						22.73	0.07675	1.36785	2.2473	3.23563	4.33383	5.44153
						22.74	0.07333	1.36312	2.24364	3.2358	4.33423	5.43728
						22.75	0.07247	1.36365	2.2444	3.23785	4.34147	5.43206
						22.76	0.07111	1.36563	2.24249	3.23751	4.34827	5.42675
						22.77	0.0686	1.36482	2.24065	3.2335	4.35877	5.42113
						22.78	0.06662	1.36338	2.23831	3.23041	4.36232	5.41886
						22.79	0.06304	1.35399	2.23284	3.22732	4.35858	5.41029
						22.8	0.05562	1.34264	2.22391	3.22019	4.34628	5.40129
						22.81	0.0502	1.33988	2.21637	3.20981	4.33186	5.39806
						22.82	0.04762	1.33919	2.21362	3.20499	4.32624	5.39965
						22.83	0.04355	1.3312	2.2093	3.20202	4.31898	5.39665
						22.84	0.03998	1.32406	2.20518	3.19956	4.3101	5.39453
						22.85	0.03682	1.32116	2.204	3.1983	4.3023	5.39459
						22.86	0.03327	1.31811	2.20193	3.1946	4.2983	5.39082
						22.87	0.03023	1.31484	2.20047	3.19155	4.29336	5.38647
						22.88	0.02404	1.2994	2.19499	3.18674	4.28848	5.38116
						22.89	0.01934	1.29386	2.19054	3.18032	4.28543	5.37659
						22.9	0.01625	1.28936	2.18599	3.17417	4.28179	5.37451
						22.91	0.01126	1.28443	2.18021	3.16777	4.27988	5.36941
						22.92	0.01022	1.28685	2.17988	3.16586	4.27938	5.36923
						22.93	0.00817	1.28453	2.17807	3.16326	4.27841	5.36932
						22.94	0.00711	1.28176	2.17542	3.16671	4.28529	5.37149
						22.95	0.00327	1.28204	2.17056	3.16579	4.2852	5.37036
						22.96	0.00154	1.28972	2.16987	3.16627	4.28876	5.36741
						22.97	0	1.29013	2.169	3.1672	4.29486	5.36399
						22.98	0.000632321	1.29297	2.16819	3.16757	4.29662	5.36063
						22.99	0.000600169	1.2936	2.16684	3.16895	4.29895	5.35745
						23	0.00252	1.30015	2.17008	3.16935	4.29952	5.35737
						23.01	0.00639	1.30713	2.17397	3.16646	4.29985	5.35293
						23.02	0.01229	1.30974	2.17844	3.17233	4.30182	5.35594
						23.03	0.01523	1.3105	2.17917	3.17507	4.30079	5.35938
						23.04	0.01514	1.31165	2.17991	3.17312	4.30024	5.35945
						23.05	0.01553	1.31138	2.17986	3.17325	4.29916	5.3592
						23.06	0.01391	1.31191	2.17864	3.17111	4.29614	5.36037
						23.07	0.01371	1.31221	2.17726	3.17006	4.29443	5.36263
						23.08	0.01202	1.31614	2.17653	3.16846	4.29019	5.36119
						23.09	0.01531	1.32075	2.18168	3.17261	4.29326	5.36454
						23.1	0.01679	1.32	2.18363	3.17401	4.28721	5.36435
						23.11	0.01636	1.3182	2.18186	3.17273	4.28513	5.36295
						23.12	0.01784	1.31414	2.18164	3.17251	4.28919	5.36313
						23.13	0.02093	1.31478	2.18406	3.17821	4.29266	5.36475
						23.14	0.02242	1.30754	2.18469	3.18271	4.29434	5.36979
						23.15	0.02345	1.3041	2.18607	3.18426	4.29364	5.37237
						23.16	0.02419	1.30795	2.18682	3.1846	4.29762	5.37232
						23.17	0.03023	1.31448	2.19445	3.19345	4.30416	5.38148
						23.18	0.03447	1.3217	2.2003	3.19948	4.30509	5.38557
						23.19	0.03668	1.32501	2.20273	3.20181	4.3047	5.38452
						23.2	0.04136	1.33015	2.20575	3.20433	4.30677	5.38641
						23.21	0.0419	1.33259	2.20502	3.20169	4.31014	5.38573
						23.22	0.04481	1.32988	2.20805	3.20269	4.31418	5.38707
						23.23	0.0504	1.3333	2.21173	3.20652	4.31917	5.39109
						23.24	0.05826	1.33856	2.2157	3.21513	4.3281	5.39708
						23.25	0.06479	1.34401	2.22114	3.22147	4.33604	5.40498
						23.26	0.07037	1.35086	2.22767	3.22763	4.34578	5.41013
						23.27	0.07646	1.35885	2.23459	3.23419	4.35193	5.41498
						23.28	0.07616	1.3613	2.23299	3.23295	4.34957	5.41311
						23.29	0.07308	1.36056	2.22877	3.22942	4.34825	5.41143
						23.3	0.06926	1.35521	2.22713	3.22506	4.34885	5.4106
						23.31	0.06397	1.34765	2.2206	3.21841	4.34723	5.40714
						23.32	0.06187	1.34064	2.21854	3.21596	4.34624	5.40744
						23.33	0.05192	1.32279	2.21081	3.20701	4.33553	5.39758
						23.34	0.04933	1.31551	2.20931	3.20602	4.33143	5.39765
						23.35	0.04843	1.31416	2.20874	3.20708	4.33015	5.39673
						23.36	0.0462	1.31419	2.20541	3.20422	4.32681	5.39113
						23.37	0.04231	1.31081	2.20102	3.1987	4.32024	5.38572
						23.38	0.04253	1.31649	2.20351	3.19715	4.31932	5.38664
						23.39	0.04069	1.31946	2.20058	3.19564	4.31692	5.38337
						23.4	0.03812	1.32205	2.19825	3.19427	4.31569	5.37816
						23.41	0.03513	1.31771	2.19512	3.1898	4.30918	5.37251
						23.42	0.03278	1.31523	2.19562	3.18845	4.30232	5.37063
						23.43	0.03029	1.31959	2.19281	3.18397	4.29948	5.36775
						23.44	0.02721	1.31402	2.18653	3.1808	4.29917	5.36283
						23.45	0.02748	1.31122	2.18465	3.17758	4.30276	5.36173
						23.46	0.02831	1.31068	2.18387	3.1753	4.30325	5.3623
						23.47	0.02945	1.31453	2.18292	3.17441	4.30498	5.36597
						23.48	0.03038	1.31617	2.18144	3.17296	4.30714	5.36877
						23.49	0.02853	1.30669	2.17997	3.17395	4.30154	5.36644
						23.5	0.02749	1.29836	2.18192	3.17552	4.29966	5.36618
						23.51	0.02724	1.29927	2.1818	3.17733	4.29612	5.3653
						23.52	0.03462	1.30681	2.18852	3.18601	4.30202	5.37204
						23.53	0.03382	1.30244	2.18809	3.18712	4.29726	5.37045
						23.54	0.03385	1.29273	2.19071	3.18663	4.29439	5.36819
						23.55	0.03392	1.29402	2.18929	3.18884	4.29952	5.36451
						23.56	0.0359	1.30052	2.18851	3.18808	4.30162	5.36396
						23.57	0.03775	1.3039	2.18892	3.1895	4.30134	5.36655
						23.58	0.04978	1.31661	2.20306	3.20103	4.30879	5.38086
						23.59	0.04942	1.31798	2.20363	3.20031	4.30749	5.37984
						23.6	0.04768	1.3232	2.19889	3.20036	4.30394	5.3765
						23.61	0.04447	1.32029	2.19493	3.1984	4.29803	5.3744
						23.62	0.04074	1.31182	2.19079	3.19562	4.29079	5.37302
						23.63	0.03712	1.30602	2.188	3.1945	4.28706	5.3722
						23.64	0.03267	1.30356	2.18277	3.18885	4.28409	5.3643
						23.65	0.02502	1.29527	2.17325	3.18143	4.27915	5.35522
						23.66	0.0261	1.29917	2.17274	3.18154	4.28213	5.35524
						23.67	0.02799	1.30894	2.17636	3.18051	4.28823	5.35669
						23.68	0.02911	1.32173	2.17702	3.1815	4.29184	5.35748
						23.69	0.03151	1.33134	2.18014	3.181	4.29864	5.35864
						23.7	0.034	1.33362	2.18535	3.18291	4.30413	5.35972
						23.71	0.02681	1.32727	2.17884	3.17641	4.29789	5.3544
						23.72	0.01951	1.3185	2.17416	3.16869	4.28845	5.3487
						23.73	0.02044	1.31603	2.17729	3.1696	4.28384	5.35009
						23.74	0.02155	1.31537	2.17668	3.17106	4.28518	5.34867
						23.75	0.0236	1.31186	2.17984	3.17157	4.28666	5.34933
						23.76	0.02442	1.30638	2.17936	3.17264	4.28592	5.34811
						23.77	0.02913	1.30482	2.17937	3.17943	4.2902	5.35176
						23.78	0.02782	1.29877	2.17427	3.17809	4.29177	5.3502
						23.79	0.03396	1.30455	2.17758	3.18507	4.30187	5.3545
						23.8	0.03756	1.29916	2.18152	3.18708	4.31464	5.3595
						23.81	0.03756	1.29263	2.18301	3.1847	4.31641	5.36086
						23.82	0.03925	1.29656	2.18496	3.18567	4.31781	5.36286
						23.83	0.04077	1.30154	2.18919	3.18713	4.31569	5.36692
						23.84	0.04125	1.30137	2.19439	3.18717	4.31334	5.3679
						23.85	0.0415	1.30239	2.19711	3.18645	4.31241	5.36718
						23.86	0.04199	1.30869	2.19788	3.18493	4.30789	5.36818
						23.87	0.04353	1.31817	2.20035	3.18471	4.3055	5.36829
						23.88	0.04187	1.31722	2.19745	3.18395	4.30329	5.36728
						23.89	0.03615	1.3097	2.18894	3.17691	4.29567	5.36174
						23.9	0.03083	1.30495	2.18275	3.1693	4.28959	5.35387
						23.91	0.02542	1.30149	2.17811	3.1654	4.28338	5.34536
						23.92	0.01814	1.29109	2.17296	3.15674	4.27967	5.33669
						23.93	0.01227	1.27474	2.16703	3.15212	4.27848	5.33132
						23.94	0.01036	1.26983	2.16484	3.15169	4.27067	5.32874
						23.95	0.01243	1.269	2.16533	3.156	4.2633	5.33009
						23.96	0.01221	1.26922	2.16235	3.15872	4.25524	5.32836
						23.97	0.01003	1.26808	2.15833	3.15586	4.25038	5.32925
						23.98	0.00812	1.26498	2.15489	3.15346	4.24548	5.33022
						23.99	0.00621	1.26166	2.15075	3.15277	4.24148	5.32703
						24	0.00647	1.26524	2.14867	3.15285	4.236	5.32602
						24.01	0.00482	1.26312	2.14867	3.149	4.24357	5.32518
						24.02	0.0027	1.25981	2.15003	3.14461	4.2509	5.32242
						24.03	0.0051	1.26099	2.15342	3.1472	4.25492	5.32554
						24.04	0.00813	1.26389	2.15704	3.1494	4.25989	5.3282
						24.05	0.01006	1.26441	2.16098	3.15063	4.26049	5.33099
						24.06	0.00987	1.26761	2.16382	3.14718	4.26238	5.32897
						24.07	0.0093	1.27441	2.1652	3.14311	4.25983	5.32702
						24.08	0.01072	1.28497	2.16759	3.14492	4.25521	5.32733
						24.09	0.01199	1.28558	2.16962	3.14458	4.25167	5.32541
						24.1	0.01099	1.28583	2.1663	3.14447	4.25002	5.32247
						24.11	0.01041	1.28768	2.16209	3.14664	4.24639	5.32171
						24.12	0.01107	1.29103	2.16004	3.14911	4.24437	5.32494
						24.13	0.01393	1.28057	2.16056	3.15559	4.24637	5.33242
						24.14	0.0436	1.3012	2.18978	3.18736	4.27398	5.36196
						24.15	0.04448	1.30259	2.18983	3.19022	4.277	5.3634
						24.16	0.05299	1.31212	2.20123	3.19871	4.28312	5.37204
						24.17	0.07609	1.33292	2.22672	3.21824	4.30338	5.39445
						24.18	0.08475	1.33883	2.23661	3.22637	4.31114	5.40433
						24.19	0.08757	1.34228	2.23978	3.23029	4.3155	5.40614
						24.2	0.09315	1.35397	2.24419	3.23453	4.32382	5.4087
						24.21	0.09621	1.35306	2.24502	3.23258	4.33329	5.41155
						24.22	0.09855	1.3499	2.24518	3.23176	4.34201	5.41549
						24.23	0.09592	1.34691	2.24143	3.23068	4.34441	5.41469
						24.24	0.08516	1.34201	2.23082	3.22016	4.33326	5.40236
						24.25	0.08213	1.34293	2.22641	3.21585	4.33117	5.39529
						24.26	0.08992	1.35017	2.23095	3.22293	4.34211	5.40145
						24.27	0.0953	1.35443	2.23983	3.23039	4.3478	5.40927
						24.28	0.10183	1.36157	2.24851	3.24078	4.35037	5.41636
						24.29	0.10649	1.36947	2.25535	3.24695	4.34911	5.4189
						24.3	0.09709	1.35381	2.24492	3.23837	4.33597	5.40704
						24.31	0.09345	1.34531	2.2375	3.23486	4.33623	5.40316
						24.32	0.09586	1.34659	2.239	3.2378	4.33883	5.40753
						24.33	0.09753	1.3544	2.23734	3.23771	4.33885	5.40751
						24.34	0.09648	1.35343	2.23308	3.23468	4.33904	5.40316
						24.35	0.09144	1.34803	2.22524	3.22633	4.32839	5.3976
						24.36	0.08555	1.33975	2.21815	3.21831	4.32002	5.39286
						24.37	0.08194	1.33667	2.21723	3.21378	4.31903	5.39102
						24.38	0.07996	1.33383	2.21826	3.21283	4.31805	5.38512
						24.39	0.07392	1.32059	2.21518	3.20644	4.30709	5.37798
						24.4	0.07417	1.31211	2.21871	3.20602	4.30343	5.37726
						24.41	0.06999	1.30552	2.21595	3.20071	4.30371	5.372
						24.42	0.06612	1.30002	2.21161	3.19794	4.30867	5.36609
						24.43	0.06624	1.30175	2.21237	3.19891	4.31196	5.36181
						24.44	0.06939	1.30103	2.2146	3.2022	4.31123	5.36352
						24.45	0.07177	1.30548	2.21697	3.20382	4.31325	5.36745
						24.46	0.07401	1.30732	2.21792	3.20718	4.31769	5.36817
						24.47	0.08337	1.31717	2.22421	3.21822	4.33077	5.37724
						24.48	0.09193	1.32494	2.23093	3.22668	4.34115	5.38453
						24.49	0.09789	1.33327	2.23672	3.23053	4.34582	5.39269
						24.5	0.10278	1.34213	2.2398	3.2323	4.35028	5.40002
						24.51	0.10826	1.35707	2.24447	3.2358	4.35619	5.40819
						24.52	0.11568	1.36663	2.25084	3.24151	4.36111	5.41529
						24.53	0.14509	1.39649	2.27906	3.27046	4.3875	5.44486
						24.54	0.14971	1.40524	2.28387	3.27501	4.38479	5.45021
						24.55	0.15074	1.41346	2.28298	3.27788	4.38172	5.44813
						24.56	0.15163	1.41152	2.28402	3.28143	4.38216	5.44673
						24.57	0.14908	1.40417	2.28269	3.28338	4.37453	5.44356
						24.58	0.14368	1.39257	2.2795	3.2803	4.36398	5.43848
						24.59	0.12675	1.36693	2.26401	3.26327	4.34552	5.42606
						24.6	0.10636	1.34589	2.24479	3.24022	4.32236	5.40694
						24.61	0.09916	1.32737	2.23931	3.23073	4.31889	5.40143
						24.62	0.09283	1.32055	2.23345	3.22307	4.31239	5.39707
						24.63	0.08484	1.31234	2.22721	3.213	4.30687	5.39046
						24.64	0.07906	1.3074	2.22033	3.20535	4.30366	5.38286
						24.65	0.07348	1.30935	2.20983	3.19911	4.29695	5.3742
						24.66	0.05007	1.29277	2.18307	3.17424	4.2749	5.34825
						24.67	0.03858	1.2872	2.16929	3.16433	4.26423	5.33786
						24.68	0.03146	1.27932	2.16218	3.16099	4.25569	5.33222
						24.69	0.02781	1.27396	2.15749	3.16001	4.25433	5.32584
						24.7	0.02643	1.26986	2.15445	3.15905	4.25351	5.32359
						24.71	0.02358	1.25998	2.15214	3.1576	4.25221	5.32256
						24.72	0.02242	1.2594	2.15566	3.15655	4.25062	5.32291
						24.73	0.01879	1.26006	2.15425	3.15299	4.2452	5.31517
						24.74	0.0169	1.26087	2.15323	3.15144	4.2427	5.31073
						24.75	0.01577	1.26181	2.15304	3.14913	4.23882	5.31114
						24.76	0.01384	1.26151	2.15187	3.14811	4.23171	5.31055
						24.77	0.01169	1.26234	2.14913	3.14431	4.22834	5.30791
						24.78	0.01154	1.26281	2.14949	3.14296	4.2326	5.30618
						24.79	0.01256	1.25596	2.1494	3.14338	4.23511	5.30785
						24.8	0.01218	1.24735	2.1492	3.14279	4.23786	5.30973
						24.81	0.01555	1.24994	2.15096	3.14452	4.24228	5.30956
						24.82	0.0163	1.25188	2.1501	3.14156	4.24687	5.30722
						24.83	0.01565	1.25279	2.14665	3.13939	4.24871	5.30576
						24.84	0.0181	1.25304	2.14741	3.1446	4.24682	5.30911
						24.85	0.01888	1.25274	2.14698	3.1469	4.2516	5.30975
						24.86	0.01633	1.24584	2.14431	3.14493	4.24898	5.30879
						24.87	0.01246	1.24135	2.13944	3.14025	4.24506	5.30396
						24.88	0.00909	1.23745	2.13407	3.13721	4.24135	5.30275
						24.89	0.00961	1.23413	2.1365	3.13656	4.24012	5.30185
						24.9	0.01081	1.23509	2.14012	3.13458	4.24216	5.30191
						24.91	0.0088	1.23695	2.14079	3.1296	4.23563	5.2993
						24.92	0.00688	1.24588	2.13983	3.12621	4.23287	5.29676
						24.93	0.0061	1.24823	2.14115	3.1278	4.2383	5.29853
						24.94	0.00576	1.24565	2.14231	3.12507	4.23544	5.29919
						24.95	0.00618	1.24283	2.14391	3.12617	4.23392	5.2993
						24.96	0.00438	1.24164	2.14379	3.12638	4.23222	5.29855
						24.97	0.00643	1.24258	2.14416	3.13078	4.23673	5.29811
[truncated: 1,503 more rows]
