# Supplementary material for: Switching molecular recognition selectivities by temperature in a diffusion-regulatory porous material
Source: Nat Commun. 2024 Jan 2;15:144. doi: 10.1038/s41467-023-44424-3 (PMC10761840; doi:10.1038/s41467-023-44424-3)
Supplement: Supplementary file 3 — source data [file 41467_2023_44424_MOESM3_ESM.zip › Figure S20.xlsx]

## Sheet: Sheet1
	100 K	120 K	140 K	160 K	180 K	200 K	220 K	240 K	260 K	280 K	300 K	320 K	340 K	360 K	380 K
2θ (degree)	Intensity	Intensity	Intensity	Intensity	Intensity	Intensity	Intensity	Intensity	Intensity	Intensity	Intensity	Intensity	Intensity	Intensity	Intensity
2.1	3373	3203	3044	2971	2931	2840	2750	2775	2713	2742	2652	2653	2614	2542	2569
2.106	3376	3172	3132	3000	2899	2818	2829	2724	2726	2723	2671	2678	2717	2562	2587
2.112	3309	3194	3096	2953	2852	2779	2825	2681	2713	2714	2603	2688	2653	2581	2497
2.118	3249	3145	2910	2893	2825	2715	2702	2707	2667	2656	2570	2604	2512	2566	2530
2.124	3222	3095	2924	2941	2882	2756	2677	2788	2705	2683	2657	2613	2573	2593	2609
2.13	3348	3127	3074	2980	2911	2882	2763	2854	2792	2715	2730	2690	2669	2652	2650
2.136	3405	3153	3066	2969	2835	2887	2725	2785	2691	2690	2713	2725	2625	2668	2625
2.142	3292	3195	3073	2950	2869	2898	2764	2737	2702	2737	2718	2730	2624	2650	2608
2.148	3207	3128	3011	2908	2855	2812	2764	2675	2702	2664	2677	2657	2602	2527	2568
2.154	3263	3056	3016	2910	2889	2770	2752	2702	2639	2649	2682	2671	2568	2600	2508
2.16	3286	3046	3019	2862	2859	2835	2724	2728	2677	2645	2741	2634	2545	2651	2536
2.166	3260	3088	2984	2907	2796	2771	2728	2765	2742	2628	2723	2616	2587	2633	2617
2.172	3293	3152	2995	2901	2832	2808	2761	2752	2720	2665	2711	2648	2650	2591	2582
2.178	3237	3097	2989	2829	2774	2841	2707	2722	2658	2667	2678	2731	2605	2545	2594
2.184	3292	3059	2939	2900	2770	2886	2744	2720	2673	2722	2635	2676	2661	2556	2588
2.19	3326	3123	2959	2882	2793	2870	2830	2782	2691	2671	2625	2656	2668	2588	2554
2.196	3338	3253	3067	2898	2840	2826	2825	2824	2761	2711	2724	2656	2609	2659	2610
2.202	3378	3305	3148	2948	2938	2861	2818	2823	2765	2758	2802	2713	2621	2689	2656
2.208	3296	3203	3053	2967	2889	2854	2805	2774	2785	2693	2747	2735	2588	2686	2647
2.214	3271	3112	2962	2936	2857	2774	2820	2750	2714	2618	2680	2648	2618	2635	2615
2.22	3273	3192	3041	2979	2893	2843	2811	2782	2683	2654	2691	2645	2670	2613	2583
2.226	3191	3042	2959	2870	2798	2741	2683	2691	2713	2573	2664	2613	2587	2543	2517
2.232	3245	3020	2952	2813	2862	2736	2653	2685	2691	2681	2698	2626	2622	2592	2541
2.238	3276	3064	2967	2840	2850	2765	2638	2766	2724	2670	2641	2648	2652	2593	2624
2.244	3252	3024	2907	2940	2753	2761	2760	2727	2774	2569	2591	2701	2618	2563	2556
2.25	3319	3111	2969	2955	2777	2840	2814	2780	2780	2591	2670	2743	2642	2602	2594
2.256	3285	3187	3023	2936	2805	2820	2807	2770	2754	2694	2662	2710	2653	2595	2656
2.262	3230	3151	3005	2897	2850	2772	2714	2710	2730	2683	2602	2632	2552	2607	2581
2.268	3365	3147	3020	2943	2921	2827	2750	2747	2742	2814	2648	2687	2639	2663	2638
2.274	3244	3082	2881	2793	2872	2700	2599	2693	2663	2661	2624	2523	2548	2504	2528
2.28	3214	3101	2983	2851	2848	2750	2708	2732	2761	2625	2640	2543	2546	2609	2512
2.286	3181	3106	2885	2835	2794	2746	2756	2683	2640	2664	2577	2539	2630	2571	2539
2.292	3136	3141	2984	2903	2823	2802	2774	2684	2667	2679	2596	2534	2609	2580	2587
2.298	3188	3068	2960	2850	2814	2756	2706	2690	2711	2625	2638	2525	2520	2532	2490
2.304	3242	3089	2888	2843	2767	2734	2694	2648	2676	2616	2653	2602	2496	2520	2471
2.31	3184	3068	2902	2813	2774	2728	2684	2639	2657	2607	2599	2614	2539	2544	2544
2.316	3186	3000	2877	2787	2814	2656	2674	2618	2629	2543	2597	2563	2456	2521	2449
2.322	3296	3098	2985	2862	2894	2820	2735	2738	2630	2603	2733	2647	2523	2602	2563
2.328	3318	3188	3075	2955	2945	2839	2797	2774	2757	2744	2756	2657	2627	2692	2591
2.334	3260	3198	3025	2937	2923	2879	2782	2705	2694	2733	2707	2670	2635	2660	2644
2.34	3345	3160	2972	2998	2884	2876	2819	2783	2646	2672	2712	2556	2747	2642	2617
2.346	3256	3188	3017	2977	2841	2817	2773	2734	2675	2700	2673	2646	2565	2563	2624
2.352	3216	3202	3028	2969	2796	2815	2832	2724	2709	2817	2685	2647	2631	2638	2609
2.358	3292	3099	3100	2861	2820	2846	2786	2746	2734	2808	2674	2585	2609	2671	2661
2.364	3222	2973	2896	2734	2807	2758	2693	2673	2653	2682	2565	2543	2538	2523	2512
2.37	3153	2983	2984	2796	2719	2705	2600	2592	2547	2659	2568	2543	2494	2498	2520
2.376	3103	3042	2937	2816	2720	2776	2709	2720	2607	2696	2608	2528	2560	2529	2568
2.382	3203	3145	3029	2880	2869	2787	2791	2790	2633	2693	2699	2576	2581	2624	2586
2.388	3286	3130	3115	2939	2908	2825	2790	2761	2774	2687	2673	2681	2607	2636	2592
2.394	3263	3130	2997	2904	2739	2720	2774	2723	2708	2654	2583	2652	2600	2587	2593
2.4	3357	3218	3069	2959	2883	2853	2819	2759	2777	2702	2694	2731	2670	2563	2576
2.406	3223	3076	2907	2829	2786	2795	2760	2638	2652	2616	2596	2573	2560	2556	2514
2.412	3218	3054	2914	2894	2775	2711	2781	2637	2672	2571	2554	2586	2549	2598	2482
2.418	3322	3192	3070	2923	2807	2758	2776	2743	2715	2682	2614	2669	2729	2647	2518
2.424	3313	3165	3112	2981	2899	2834	2779	2802	2741	2706	2652	2725	2634	2635	2630
2.43	3168	3061	2909	2785	2768	2708	2766	2671	2612	2550	2518	2586	2545	2484	2560
2.436	3167	3064	2981	2808	2725	2761	2719	2637	2580	2520	2612	2616	2482	2529	2475
2.442	3272	3116	3001	2921	2847	2810	2874	2748	2642	2619	2659	2634	2637	2632	2542
2.448	3221	3006	2912	2861	2834	2705	2830	2685	2602	2634	2537	2566	2508	2511	2432
2.454	3354	3029	2898	2810	2860	2754	2804	2695	2671	2648	2592	2624	2559	2562	2475
2.46	3257	3095	2933	2855	2774	2720	2697	2609	2613	2609	2559	2506	2548	2526	2512
2.466	3221	3012	2935	2862	2772	2774	2724	2741	2619	2641	2656	2582	2595	2570	2505
2.472	3289	3052	2966	2889	2823	2826	2734	2759	2672	2612	2677	2688	2584	2582	2574
2.478	3333	3191	2993	2903	2880	2782	2797	2835	2749	2833	2839	2679	2661	2636	2631
2.484	3338	3179	3023	3010	2853	2793	2827	2823	2836	2787	2742	2735	2687	2652	2658
2.49	3287	3067	2998	2857	2757	2757	2784	2721	2691	2696	2640	2589	2598	2623	2490
2.496	3237	3068	3024	2930	2821	2785	2709	2616	2770	2692	2633	2602	2610	2654	2561
2.502	3184	3087	2970	2961	2871	2774	2675	2834	2700	2660	2595	2526	2537	2577	2510
2.508	3291	3104	2866	2985	2912	2800	2731	2822	2717	2757	2639	2720	2609	2566	2605
2.514	3326	3100	2905	2829	2834	2834	2735	2681	2617	2635	2547	2569	2501	2525	2536
2.52	3277	3032	2960	2961	2936	2874	2772	2781	2712	2667	2612	2617	2574	2591	2566
2.526	3190	3046	2992	2913	2877	2744	2806	2724	2763	2616	2564	2632	2523	2572	2597
2.532	3260	3161	3052	2961	2917	2872	2794	2871	2762	2777	2728	2710	2740	2573	2668
2.538	3203	3088	2849	2825	2804	2770	2740	2667	2688	2646	2640	2573	2582	2539	2599
2.544	3192	3033	2869	2847	2870	2799	2714	2629	2629	2586	2659	2603	2475	2565	2656
2.55	3284	3124	3001	2878	2853	2793	2711	2765	2668	2748	2675	2638	2589	2513	2667
2.556	3368	3128	3102	2961	2865	2806	2769	2753	2714	2702	2718	2627	2605	2547	2565
2.562	3148	3076	2998	2930	2746	2682	2666	2799	2692	2633	2667	2477	2598	2609	2613
2.568	3305	3237	3015	3051	2901	2854	2874	2786	2848	2692	2748	2618	2665	2736	2785
2.574	3305	3024	2938	2876	2768	2719	2771	2698	2606	2642	2637	2545	2565	2559	2551
2.58	3298	3108	2864	2858	2776	2731	2816	2721	2646	2606	2667	2603	2560	2484	2560
2.586	3292	3118	3094	3033	2878	2858	2772	2784	2677	2786	2684	2625	2724	2555	2635
2.592	3319	3129	2988	2937	2969	2876	2902	2762	2799	2688	2678	2577	2641	2674	2602
2.598	3349	3085	3010	2970	2790	2802	2784	2804	2732	2716	2630	2621	2617	2642	2618
2.604	3214	3041	2941	2829	2829	2776	2781	2832	2757	2663	2615	2572	2591	2573	2524
2.61	3368	3264	3066	2962	2986	2911	2810	2794	2810	2773	2777	2807	2623	2591	2675
2.616	3310	3285	3251	3064	2897	2889	2857	2892	2814	2874	2813	2847	2792	2762	2707
2.622	3371	3180	3052	2881	2901	2913	2844	2732	2772	2760	2800	2699	2662	2637	2628
2.628	3204	3006	2902	2766	2767	2819	2584	2616	2689	2555	2642	2618	2432	2487	2522
2.634	3234	3192	3019	2968	2918	2884	2776	2762	2761	2735	2614	2721	2645	2630	2607
2.64	3247	3083	3061	3021	2981	2860	2863	2745	2690	2749	2641	2693	2633	2618	2550
2.646	3306	3123	2991	2867	2784	2832	2818	2807	2636	2702	2696	2598	2644	2518	2551
2.652	3313	3134	2993	2906	2782	2751	2792	2663	2598	2648	2695	2691	2596	2519	2618
2.658	3196	3033	2936	2840	2764	2709	2719	2601	2681	2653	2619	2587	2575	2604	2525
2.664	3392	3228	3197	3007	3093	2903	2970	2863	2793	2805	2812	2804	2709	2864	2733
2.67	3321	3164	3082	2960	2789	2798	2794	2714	2698	2654	2673	2644	2681	2608	2451
2.676	3335	3222	3050	3025	2922	2965	2927	2859	2858	2854	2833	2733	2684	2762	2715
2.682	3337	3154	3052	2953	2797	2818	2691	2699	2752	2732	2743	2632	2595	2611	2635
2.688	3286	3139	2987	2922	2835	2824	2685	2781	2713	2748	2665	2642	2499	2541	2650
2.694	3362	3161	3078	2917	2990	2881	2812	2806	2760	2780	2739	2714	2743	2702	2645
2.7	3222	3012	2994	2906	2801	2733	2744	2728	2697	2595	2654	2653	2574	2588	2534
2.706	3310	3075	3024	2934	2856	2858	2736	2665	2684	2751	2625	2679	2694	2576	2538
2.712	3259	3145	3052	2885	2777	2963	2842	2789	2718	2773	2740	2674	2668	2599	2608
2.718	3255	3140	3112	3061	2944	2825	2772	2792	2799	2748	2672	2744	2650	2631	2679
2.724	3359	3156	3181	3073	3005	2962	2876	2915	2963	2844	2809	2758	2800	2776	2781
2.73	3232	3186	3056	3053	2794	2880	2766	2815	2792	2849	2620	2746	2698	2597	2712
2.736	3271	3191	2999	3017	3028	2908	2791	2909	2791	2810	2648	2610	2619	2631	2697
2.742	3259	3062	2943	2891	2879	2906	2782	2684	2642	2661	2588	2570	2587	2451	2560
2.748	3323	3214	3056	2872	2867	2847	2806	2832	2723	2764	2711	2626	2718	2731	2504
2.754	3442	3172	3197	3106	3030	2951	2928	2868	2819	2737	2730	2615	2666	2789	2607
2.76	3389	3138	3099	3052	2904	2819	2982	2854	2854	2779	2751	2753	2657	2744	2742
2.766	3429	3233	3140	3031	2972	2982	2969	2812	2895	2890	2760	2816	2796	2778	2743
2.772	3299	3112	3016	3019	2994	2886	2813	2685	2776	2759	2674	2582	2589	2652	2560
2.778	3344	2957	2872	2956	2836	2873	2805	2698	2813	2740	2615	2632	2558	2568	2626
2.784	3306	3207	3011	3016	2827	2933	2893	2776	2800	2755	2725	2788	2672	2717	2679
2.79	3249	3059	2925	2971	2772	2867	2845	2723	2767	2640	2658	2684	2560	2623	2561
2.796	3296	3170	2987	2889	2996	2831	2855	2715	2772	2687	2627	2698	2675	2672	2616
2.802	3349	3275	2972	2947	2912	2838	2869	2783	2807	2761	2756	2693	2749	2687	2598
2.808	3178	3133	3030	2756	2878	2824	2803	2646	2727	2709	2716	2658	2606	2509	2548
2.814	3311	3146	2941	2917	2942	2789	2823	2729	2819	2734	2737	2637	2570	2644	2593
2.82	3326	3143	2989	2908	2887	2746	2836	2774	2705	2721	2651	2657	2632	2575	2537
2.826	3340	3178	3114	3023	2911	2840	2821	2855	2844	2723	2760	2713	2680	2562	2729
2.832	3341	3203	3044	3024	2901	2954	2852	2788	2776	2796	2770	2663	2676	2704	2658
2.838	3451	3247	3086	2937	2893	2870	2872	2822	2842	2804	2738	2674	2592	2659	2647
2.844	3348	3092	3113	2892	2951	2743	2821	2840	2730	2726	2630	2684	2542	2583	2648
2.85	3356	3190	3101	3054	2961	2857	2862	2764	2846	2828	2789	2759	2645	2716	2712
2.856	3303	3293	3055	3042	2943	2911	2903	2802	2804	2824	2767	2740	2653	2685	2718
2.862	3391	3249	3136	3051	2846	2952	2877	2803	2757	2811	2671	2712	2712	2707	2684
2.868	3338	3257	3049	3023	2993	2865	2866	2858	2756	2740	2696	2761	2729	2646	2697
2.874	3247	3177	3032	2850	2831	2791	2857	2775	2692	2636	2715	2650	2600	2699	2665
2.88	3341	3132	3065	3034	2954	2846	2861	2807	2851	2753	2743	2738	2743	2599	2693
2.886	3259	3095	3047	2905	2868	2837	2859	2816	2739	2676	2610	2719	2739	2624	2580
2.892	3230	3105	2973	2857	2822	2812	2734	2688	2656	2695	2641	2630	2627	2483	2552
2.898	3347	3198	3107	2981	2983	2992	2887	2828	2758	2795	2756	2683	2709	2766	2616
2.904	3200	3188	2993	2811	2882	2797	2851	2728	2736	2652	2674	2613	2724	2644	2593
2.91	3184	3142	3040	2964	2908	2804	2894	2735	2771	2699	2766	2693	2693	2636	2627
2.916	3243	3083	2925	2809	2787	2841	2814	2636	2707	2639	2674	2597	2667	2539	2601
2.922	3325	3167	3080	2906	2893	2969	2849	2730	2727	2700	2721	2732	2750	2602	2551
2.928	3368	3218	3123	2990	2957	2814	2850	2827	2707	2710	2690	2697	2719	2745	2697
2.934	3332	3115	3005	2947	2897	2795	2810	2687	2789	2657	2599	2748	2593	2681	2654
2.94	3353	3126	3049	2987	2816	2858	2793	2699	2772	2716	2709	2814	2524	2656	2640
2.946	3374	3270	3129	3008	2983	2947	2837	2826	2845	2859	2808	2769	2711	2772	2698
2.952	3385	3184	3106	2964	2970	2912	2875	2874	2863	2889	2732	2723	2704	2724	2690
2.958	3334	3209	3142	3029	2913	2842	2951	2865	2859	2818	2730	2779	2688	2699	2666
2.964	3331	3158	2993	3018	2916	2859	2872	2768	2751	2698	2689	2751	2666	2670	2563
2.97	3326	3221	3060	3094	3035	2951	2860	2787	2795	2762	2744	2721	2738	2650	2680
2.976	3275	3145	3057	3004	2907	2799	2805	2702	2684	2708	2636	2599	2724	2513	2613
2.982	3245	3092	3012	2966	2894	2773	2823	2692	2634	2661	2653	2672	2636	2541	2607
2.988	3225	3124	2970	2977	2808	2771	2813	2742	2641	2651	2637	2701	2625	2584	2522
2.994	3273	3196	3069	3023	2901	2888	2897	2752	2789	2737	2705	2784	2689	2663	2636
3	3340	3142	3158	2955	2897	2855	2832	2779	2744	2712	2673	2602	2659	2553	2624
3.006	3388	3181	3252	3023	2966	2867	2888	2889	2794	2748	2743	2727	2688	2668	2701
3.012	3412	3166	3178	3026	2983	2895	2854	2862	2840	2750	2783	2720	2683	2713	2717
3.018	3361	3101	3123	2887	2924	2904	2833	2795	2818	2753	2680	2632	2666	2643	2653
3.024	3317	3260	3177	3007	3000	2874	2949	2905	2873	2808	2693	2705	2749	2758	2723
3.03	3210	3152	3166	2996	2971	2826	2747	2780	2766	2756	2689	2705	2630	2680	2623
3.036	3349	3155	3058	3032	2930	2953	2719	2732	2720	2713	2625	2625	2613	2657	2585
3.042	3406	3188	3022	3014	2945	2906	2809	2798	2709	2714	2650	2686	2698	2662	2621
3.048	3350	3160	3071	3052	2931	2886	2830	2832	2741	2762	2703	2764	2722	2630	2642
3.054	3244	3038	3046	2876	2769	2864	2730	2750	2659	2659	2664	2645	2577	2521	2603
3.06	3269	3119	3038	2821	2791	2848	2689	2669	2714	2666	2746	2654	2532	2528	2531
3.066	3462	3190	3150	3027	3000	2966	2857	2872	2903	2855	2839	2800	2680	2734	2731
3.072	3454	3162	3100	3116	2996	2983	2840	2852	2798	2835	2809	2731	2747	2753	2690
3.078	3363	3199	3069	3090	2942	2947	2854	2833	2755	2811	2707	2757	2742	2787	2662
3.084	3462	3263	3142	3096	2918	2942	2834	2957	2780	2743	2826	2814	2725	2810	2693
3.09	3356	3167	3111	2998	2939	2852	2829	2846	2806	2810	2809	2726	2694	2708	2656
3.096	3287	3099	3062	2941	2952	2854	2838	2810	2811	2809	2710	2687	2691	2670	2653
3.102	3188	3085	2951	2892	2829	2808	2755	2778	2701	2588	2670	2589	2672	2596	2606
3.108	3248	3175	3001	2947	2868	2805	2784	2760	2718	2641	2722	2603	2680	2566	2622
3.114	3315	3197	3124	3014	3011	2891	2900	2812	2765	2740	2813	2774	2716	2732	2730
3.12	3363	3196	3065	2980	2955	2961	2850	2846	2786	2731	2707	2746	2709	2744	2676
3.126	3295	3199	3022	2954	2852	2864	2785	2769	2694	2633	2676	2655	2656	2643	2651
3.132	3288	3249	3072	3006	2874	2901	2811	2877	2747	2695	2746	2647	2698	2697	2696
3.138	3371	3320	3150	3041	2929	2987	2942	2887	2826	2772	2758	2751	2711	2778	2714
3.144	3418	3272	3084	2952	2923	2893	2891	2808	2844	2767	2738	2669	2671	2704	2693
3.15	3460	3188	3002	2928	2942	2888	2847	2787	2816	2748	2706	2659	2698	2656	2689
3.156	3284	3168	2968	3030	2907	2828	2830	2738	2785	2741	2760	2635	2717	2672	2661
3.162	3253	3195	3034	3043	2943	2897	2872	2849	2840	2801	2750	2656	2717	2712	2653
3.168	3313	3200	3144	3087	2991	2977	2914	2926	2855	2834	2762	2730	2727	2696	2604
3.174	3383	3283	3187	3013	2913	2976	2813	2863	2822	2802	2788	2691	2731	2697	2627
3.18	3352	3201	3077	2951	2816	2884	2749	2746	2797	2749	2722	2703	2642	2666	2631
3.186	3335	3178	3030	2984	2877	2831	2866	2794	2788	2806	2748	2759	2705	2697	2624
3.192	3355	3191	3041	2958	2936	2838	2869	2818	2767	2734	2724	2744	2686	2660	2656
3.198	3295	3147	2992	2948	2870	2821	2807	2793	2701	2679	2683	2681	2652	2596	2598
3.204	3350	3178	3078	2999	2928	2868	2856	2814	2715	2731	2733	2676	2746	2704	2649
3.21	3325	3172	3050	3016	2908	2842	2846	2759	2722	2676	2672	2700	2647	2658	2662
3.216	3300	3161	3032	2937	2948	2834	2861	2737	2720	2670	2685	2677	2628	2586	2553
3.222	3280	3140	3072	2925	2981	2854	2883	2733	2727	2774	2743	2688	2720	2648	2608
3.228	3348	3160	3027	3005	2985	2920	2838	2802	2813	2818	2758	2757	2737	2758	2724
3.234	3398	3212	3069	3049	2923	2911	2868	2835	2827	2751	2716	2736	2739	2705	2632
3.24	3456	3299	3157	3120	2941	2956	2893	2835	2834	2818	2763	2770	2751	2644	2599
3.246	3409	3257	3167	3046	2951	2949	2806	2862	2836	2776	2745	2754	2681	2680	2668
3.252	3421	3150	3062	2982	2957	2861	2800	2826	2786	2740	2724	2756	2710	2712	2697
3.258	3417	3267	3045	3009	3014	2886	2885	2829	2772	2765	2779	2792	2742	2728	2753
3.264	3490	3283	3088	3033	3056	2952	2996	2885	2861	2834	2813	2848	2810	2787	2769
3.27	3447	3191	3126	2991	3025	2920	2924	2845	2804	2770	2782	2775	2727	2725	2716
3.276	3364	3207	3154	2979	2990	2864	2798	2844	2763	2728	2728	2706	2643	2643	2672
3.282	3433	3257	3182	2994	2967	2943	2844	2910	2823	2756	2685	2761	2694	2662	2698
3.288	3366	3201	3135	2952	2975	2924	2870	2834	2842	2779	2655	2720	2693	2660	2688
3.294	3297	3140	3010	2977	2934	2844	2840	2794	2860	2770	2724	2677	2727	2704	2658
3.3	3329	3170	3012	3005	2916	2868	2879	2768	2904	2732	2796	2686	2727	2763	2673
3.306	3289	3129	3018	2927	2856	2856	2820	2744	2787	2746	2778	2643	2597	2689	2677
3.312	3324	3153	3106	2979	2948	2945	2876	2817	2735	2822	2848	2732	2661	2716	2817
3.318	3427	3221	3117	3022	2968	2979	2937	2847	2814	2855	2824	2793	2758	2665	2753
3.324	3418	3264	3156	3028	2953	2905	2901	2905	2849	2829	2796	2742	2750	2649	2709
3.33	3395	3275	3144	3041	2992	2907	2946	2930	2903	2814	2867	2717	2728	2741	2774
3.336	3411	3287	3008	3040	3041	2887	2917	2880	2903	2782	2879	2744	2731	2792	2761
3.342	3347	3258	3035	3017	3000	2880	2885	2912	2838	2775	2836	2752	2811	2788	2722
3.348	3253	3178	3090	2973	2962	2901	2859	2925	2793	2768	2775	2758	2771	2773	2625
3.354	3352	3184	3061	3012	2998	2948	2856	2913	2771	2751	2753	2719	2715	2734	2606
3.36	3445	3114	3068	3077	2949	2907	2869	2929	2821	2746	2800	2676	2746	2728	2648
3.366	3415	3081	3078	3018	2868	2821	2841	2851	2808	2742	2771	2672	2719	2696	2588
3.372	3349	3191	3046	2984	2926	2831	2830	2781	2794	2764	2718	2688	2694	2635	2602
3.378	3353	3195	3123	3060	3010	2864	2906	2876	2887	2814	2766	2757	2700	2743	2674
3.384	3367	3166	3173	3021	2955	2867	2876	2905	2862	2791	2736	2807	2664	2755	2629
3.39	3372	3209	3165	3035	2952	2885	2810	2886	2823	2753	2739	2829	2728	2709	2654
3.396	3366	3173	3091	3038	2975	2889	2744	2835	2788	2726	2731	2749	2689	2669	2644
3.402	3422	3198	3035	3003	2953	2923	2755	2796	2754	2726	2681	2695	2654	2697	2657
3.408	3382	3176	3019	2947	2939	2849	2763	2782	2730	2763	2672	2718	2669	2653	2628
3.414	3409	3203	3077	2950	2983	2833	2844	2806	2796	2738	2723	2731	2677	2690	2627
3.42	3429	3209	3025	2955	2947	2873	2849	2806	2798	2745	2719	2678	2636	2718	2672
3.426	3409	3256	3024	3040	2968	2922	2909	2836	2824	2862	2765	2697	2754	2692	2742
3.432	3373	3223	3071	3082	2932	2878	2865	2872	2861	2828	2774	2749	2764	2675	2667
3.438	3387	3167	3132	3074	2915	2934	2821	2851	2844	2800	2748	2769	2716	2746	2652
3.444	3480	3225	3181	3103	2942	2977	2880	2852	2885	2846	2768	2795	2808	2777	2691
3.45	3466	3321	3142	3083	2985	3025	2916	2888	2867	2843	2799	2822	2833	2719	2696
3.456	3434	3212	3039	3003	2937	2987	2875	2914	2753	2810	2811	2790	2768	2706	2664
3.462	3389	3195	3081	3030	2928	2974	2889	2919	2770	2795	2757	2731	2736	2674	2674
3.468	3340	3263	3209	3066	2960	2936	2898	2899	2834	2816	2741	2732	2736	2711	2737
3.474	3407	3318	3282	3119	3035	2956	2935	2939	2886	2887	2776	2895	2792	2826	2754
3.48	3394	3246	3181	3094	3024	2921	2902	2900	2837	2793	2758	2836	2825	2812	2753
3.486	3324	3212	3043	2995	2966	2796	2883	2794	2752	2754	2716	2727	2721	2711	2721
3.492	3391	3185	3060	3015	3007	2873	2922	2880	2830	2808	2742	2748	2722	2702	2670
3.498	3367	3197	3072	2994	2966	2910	2871	2850	2820	2763	2724	2719	2704	2654	2695
3.504	3315	3178	3033	2924	2928	2857	2829	2815	2789	2780	2693	2651	2683	2677	2644
3.51	3364	3163	3083	2917	2913	2939	2829	2834	2833	2845	2734	2714	2695	2792	2653
3.516	3363	3197	3126	2974	2884	2969	2891	2877	2923	2842	2795	2784	2706	2741	2712
3.522	3419	3244	3110	2984	2936	2986	2952	2948	2889	2870	2758	2740	2717	2754	2704
3.528	3463	3250	3150	3074	3062	3050	2912	2970	2835	2917	2842	2852	2812	2800	2784
3.534	3406	3192	3163	2994	2955	2939	2855	2889	2826	2862	2775	2765	2755	2669	2678
3.54	3309	3199	3084	3029	2998	2918	2810	2829	2843	2832	2765	2775	2695	2653	2643
3.546	3414	3273	3145	3130	3002	2948	2889	2944	2966	2851	2787	2832	2715	2780	2823
3.552	3443	3211	3063	2966	2958	2840	2808	2818	2854	2748	2699	2736	2699	2712	2732
3.558	3374	3162	3019	2960	2961	2801	2787	2808	2757	2693	2701	2735	2680	2594	2566
3.564	3378	3250	3087	2986	2966	2917	2941	2873	2827	2794	2756	2808	2730	2623	2627
3.57	3363	3249	3142	2979	2938	2944	2907	2837	2778	2770	2771	2716	2658	2676	2669
3.576	3307	3212	3069	2952	2942	2864	2827	2772	2748	2715	2728	2674	2663	2685	2599
3.582	3332	3206	3033	3014	2935	2866	2850	2824	2754	2798	2686	2757	2718	2743	2640
3.588	3490	3242	3201	3066	3015	2934	2889	2961	2828	2928	2802	2770	2757	2807	2737
3.594	3412	3206	3276	3025	3037	2952	2901	2900	2818	2882	2812	2819	2753	2784	2749
3.6	3269	3109	3137	3004	2878	2871	2810	2795	2838	2814	2761	2752	2704	2691	2628
3.606	3297	3113	3063	2972	2870	2817	2867	2774	2875	2808	2737	2756	2666	2730	2624
3.612	3263	3148	3054	2905	2881	2839	2861	2840	2761	2749	2726	2719	2654	2647	2628
3.618	3320	3190	3084	2954	2906	2853	2805	2894	2784	2787	2763	2718	2720	2610	2672
3.624	3373	3248	3154	3049	2994	2907	2807	2931	2882	2882	2782	2747	2767	2720	2748
3.63	3453	3328	3234	3124	2990	2949	2879	2922	2862	2956	2840	2835	2840	2757	2746
3.636	3452	3332	3153	3144	3004	2937	2915	2834	2793	2891	2756	2794	2789	2742	2726
3.642	3294	3164	3117	2985	2860	2826	2828	2764	2778	2796	2691	2693	2737	2567	2672
3.648	3238	3092	3032	2918	2843	2818	2785	2716	2771	2718	2661	2649	2630	2628	2663
3.654	3335	3151	3042	2978	2933	2834	2890	2729	2766	2719	2686	2677	2722	2706	2638
3.66	3357	3144	3091	3109	2983	2841	2938	2772	2848	2785	2770	2797	2821	2708	2655
3.666	3291	3167	3128	3024	2941	2876	2818	2831	2780	2793	2774	2731	2711	2646	2661
3.672	3258	3145	3101	3014	2875	2823	2816	2746	2713	2700	2788	2712	2596	2602	2630
3.678	3311	3132	3015	2922	2877	2837	2813	2722	2781	2808	2747	2720	2670	2686	2635
3.684	3395	3187	3073	2985	2895	2916	2896	2759	2819	2811	2780	2715	2717	2664	2629
3.69	3415	3300	3135	3062	2989	2970	2899	2882	2850	2815	2847	2850	2780	2697	2689
3.696	3354	3211	3076	3013	2878	2933	2819	2813	2804	2689	2767	2726	2688	2719	2609
3.702	3260	3121	3027	3011	2937	2877	2788	2771	2762	2707	2694	2723	2580	2699	2595
3.708	3319	3126	3011	2935	2874	2828	2777	2775	2689	2715	2610	2686	2626	2731	2522
3.714	3307	3089	3003	2941	2846	2841	2707	2810	2757	2765	2612	2669	2723	2728	2623
3.72	3385	3142	3052	2968	2995	2963	2808	2841	2834	2871	2777	2733	2763	2671	2668
3.726	3348	3204	3085	2968	2990	2903	2839	2854	2779	2770	2802	2722	2699	2638	2643
3.732	3483	3320	3200	3197	3052	2959	2948	2845	2816	2776	2846	2826	2780	2777	2655
3.738	3579	3366	3253	3195	3097	2890	2969	2904	2764	2826	2926	2835	2795	2818	2726
3.744	3532	3431	3188	3202	3189	3002	2998	2993	2900	2960	2925	2838	2819	2871	2761
3.75	3328	3267	3040	3038	3007	2919	2803	2758	2860	2831	2774	2691	2739	2741	2669
3.756	3234	3169	2989	3011	2936	2855	2795	2765	2840	2784	2707	2688	2744	2647	2622
3.762	3328	3221	3044	2982	2861	2855	2932	2771	2756	2814	2747	2644	2671	2697	2617
3.768	3287	3145	3042	2947	2765	2890	2778	2725	2721	2786	2729	2650	2604	2599	2620
3.774	3445	3258	3133	3029	2952	2977	2793	2827	2841	2767	2830	2735	2716	2634	2736
3.78	3503	3427	3222	3116	3115	2995	2976	2992	2873	2744	2788	2831	2760	2748	2795
3.786	3547	3368	3225	3147	3105	3040	3004	3024	2976	2770	2861	2864	2834	2829	2828
3.792	3453	3258	3160	3066	3029	2999	3026	2924	2934	2872	2851	2826	2795	2795	2787
3.798	3474	3234	3158	3096	3013	2958	2921	2999	2882	2893	2814	2708	2834	2753	2713
3.804	3267	3065	3008	2893	2968	2796	2817	2831	2707	2685	2605	2616	2695	2633	2598
3.81	3297	3140	3044	2889	2962	2804	2849	2872	2724	2700	2686	2716	2687	2594	2719
3.816	3231	3080	3000	2891	2910	2834	2764	2811	2752	2684	2721	2595	2609	2607	2646
3.822	3467	3120	3083	2963	3006	2867	2783	2851	2792	2810	2733	2699	2704	2660	2696
3.828	3444	3210	3107	3054	3018	2879	2829	2863	2825	2836	2803	2690	2808	2720	2716
3.834	3354	3167	3031	2967	3002	2860	2817	2776	2774	2790	2688	2746	2687	2654	2618
3.84	3371	3246	3096	3005	2994	2891	2869	2830	2861	2868	2720	2805	2676	2732	2747
3.846	3386	3353	3089	3001	3020	2950	2953	2876	2888	2845	2818	2768	2719	2786	2717
3.852	3465	3355	3194	3204	3051	2972	3015	2978	2912	2875	2864	2904	2815	2836	2725
3.858	3402	3221	3125	3032	2973	2907	2925	2874	2741	2727	2806	2842	2710	2688	2631
3.864	3350	3262	3096	3039	3006	2932	2940	2819	2805	2771	2777	2705	2770	2705	2700
3.87	3305	3126	3070	3029	2956	2803	2797	2855	2862	2781	2723	2669	2763	2769	2663
3.876	3534	3219	3129	3140	3091	2945	2928	2870	2888	2898	2806	2811	2788	2871	2791
3.882	3348	3156	3065	3064	2921	2913	2871	2819	2847	2852	2784	2786	2840	2699	2699
3.888	3317	3024	3098	3013	2908	2905	2892	2792	2821	2784	2724	2757	2702	2637	2602
3.894	3308	3305	3277	3125	2937	2981	2928	2852	2939	2791	2819	2830	2759	2877	2750
3.9	3335	3296	3145	3089	3102	3019	2939	2913	3031	2920	2893	2854	2725	2798	2816
3.906	3312	3347	3037	3014	3020	3038	2964	2895	2864	2861	2884	2831	2752	2766	2818
3.912	3343	3273	3140	3082	3125	2952	2988	2898	2931	2835	2755	2768	2800	2800	2774
3.918	3289	3135	3090	3025	2966	2850	2895	2928	2914	2816	2751	2759	2650	2722	2656
3.924	3358	3230	3159	3078	2961	2872	2919	2858	2815	2815	2801	2787	2767	2710	2762
3.93	3439	3296	3274	3035	3087	3054	2970	2860	2948	2850	2904	2900	2865	2800	2838
3.936	3388	3213	3152	2966	3048	3015	2900	2819	2899	2820	2801	2778	2779	2748	2690
3.942	3355	3185	3122	2967	2915	2983	2782	2867	2776	2756	2738	2775	2701	2737	2648
3.948	3432	3146	3110	2998	2876	2934	2805	2836	2789	2775	2707	2805	2701	2721	2622
3.954	3310	3187	3083	3039	2936	2947	2849	2853	2764	2774	2686	2672	2688	2733	2624
3.96	3393	3258	3275	3170	3148	2987	3027	3000	2978	2900	2900	2821	2857	2865	2768
3.966	3405	3300	3249	3062	3050	2996	2991	2907	2921	2925	2904	2821	2844	2787	2781
3.972	3494	3423	3350	3217	3205	3073	3171	3081	3086	3022	3073	3009	2950	2952	2983
3.978	3469	3432	3224	3236	3151	3038	3037	2909	3017	2910	2851	2882	2955	2867	2914
3.984	3345	3355	3196	3158	3076	2978	3028	2959	2986	2898	2872	2895	2871	2796	2722
3.99	3564	3407	3327	3202	3100	3151	3109	3025	3075	3047	2942	2967	2898	2870	2854
3.996	3519	3427	3282	3157	3100	3236	3104	3066	3020	3060	2992	2923	2872	3027	2864
4.002	3721	3546	3411	3424	3283	3223	3244	3141	3085	3081	3091	3078	3038	3046	2947
4.008	3629	3357	3370	3248	3267	3148	3147	3061	2957	3038	3052	2978	2910	2894	2843
4.014	3684	3537	3418	3425	3278	3268	3235	3147	3082	3055	3198	3116	3039	2994	3111
4.02	3774	3493	3372	3487	3358	3313	3235	3195	3152	3129	3199	3136	3121	3009	3032
4.026	3630	3463	3410	3278	3229	3086	3167	3132	2997	3108	3083	3008	2961	2873	2971
4.032	3633	3513	3379	3372	3130	3254	3183	3002	3004	3118	3092	3065	3030	2931	2958
4.038	3643	3528	3510	3219	3132	3228	3175	3058	3077	3022	3061	3038	2936	2986	2903
4.044	3649	3564	3353	3274	3161	3213	3128	3113	2985	3027	2999	3003	2993	3037	2953
4.05	3693	3585	3461	3342	3334	3243	3243	3230	3132	3172	3052	3053	2960	3064	3007
4.056	3566	3572	3495	3295	3241	3234	3235	3145	3129	3089	3083	3202	3033	3000	3020
4.062	3632	3417	3429	3338	3290	3240	3106	3100	3103	3100	3008	3049	3040	3016	3020
4.068	3819	3563	3466	3515	3392	3369	3325	3259	3273	3273	3265	3160	3151	3188	3072
4.074	3694	3509	3396	3339	3343	3305	3211	3110	3299	3188	3055	3131	3077	3064	3057
4.08	3676	3533	3543	3331	3258	3291	3153	3180	3198	3006	3107	3145	3063	3045	3099
4.086	3900	3730	3551	3488	3451	3442	3394	3318	3241	3343	3233	3312	3304	3144	3214
4.092	3806	3658	3612	3562	3393	3363	3424	3227	3252	3322	3207	3291	3292	3162	3116
4.098	3869	3817	3605	3570	3504	3473	3424	3482	3415	3342	3370	3312	3425	3345	3288
4.104	3909	3709	3639	3514	3454	3429	3395	3388	3420	3396	3414	3395	3336	3331	3280
4.11	4231	4043	3902	3805	3712	3675	3667	3644	3596	3582	3697	3682	3569	3776	3529
4.116	4054	3890	3825	3680	3613	3693	3795	3581	3585	3549	3572	3555	3525	3577	3557
4.122	4234	4071	4018	3851	3763	3733	3777	3731	3708	3718	3789	3778	3675	3683	3631
4.128	4204	4047	3947	3841	3773	3829	3840	3817	3775	3704	3731	3920	3783	3689	3728
4.134	4328	4088	4094	4130	4018	4024	4010	3852	3923	3874	3912	3960	3971	4117	3982
4.14	4480	4463	4455	4339	4252	4252	4195	4225	4147	4157	4272	4244	4176	4287	4340
4.146	4707	4685	4563	4460	4495	4475	4544	4421	4462	4485	4487	4487	4501	4411	4479
4.152	4985	5018	4942	4839	4824	4864	4849	4845	4863	4864	4845	4792	4975	5114	4953
4.158	5516	5374	5294	5218	5256	5201	5190	5275	5307	5380	5569	5412	5408	5505	5481
4.164	5664	5450	5627	5499	5417	5580	5690	5673	5741	5774	5953	6102	5963	5984	6245
4.17	6366	6230	6344	6189	6334	6516	6691	6676	6790	6906	7128	7146	7127	7172	7453
4.176	7302	7230	7265	7241	7278	7569	7846	8009	7963	8189	8475	8572	8666	8867	9290
4.182	8861	8948	9267	8985	9035	9489	9793	10175	10194	10355	10653	10578	10952	11293	11542
4.188	10844	10965	10947	10718	10875	11578	11637	11916	11763	11953	12428	12533	12566	13158	13076
4.194	12708	12685	12462	12266	12008	12417	12675	12641	12239	12336	12612	12989	12941	13233	13337
4.2	13688	13296	13054	12805	12522	12520	12382	12348	12093	12038	12499	12510	12500	12269	12565
4.206	12986	12685	12379	12144	11745	11401	11362	11012	10913	10941	10982	11086	10828	10851	11037
4.212	11812	11522	11167	10823	10364	10058	9912	9644	9366	9051	9128	9318	9236	9086	9318
4.218	10201	9698	9468	8878	8683	8467	8292	8067	7828	7613	7882	7662	7620	7707	7668
4.224	8458	8079	7686	7355	7075	6964	6706	6655	6511	6323	6360	6279	6134	6316	6397
4.23	6876	6483	6191	6010	5839	5702	5535	5413	5412	5222	5226	5146	5095	5192	5233
4.236	5931	5576	5457	5221	5074	4991	4912	4828	4715	4741	4655	4551	4512	4633	4553
4.242	5374	5046	4997	4789	4688	4664	4631	4525	4497	4306	4480	4256	4317	4182	4248
4.248	4814	4644	4623	4244	4301	4263	4036	4166	4124	3975	4081	3871	3946	3905	3852
4.254	4776	4474	4425	4235	4077	4101	4070	4049	3907	3931	3921	4020	3870	3941	3874
4.26	4586	4419	4384	4275	4189	4118	4063	4037	3919	3949	3918	3965	3813	3851	3907
4.266	4669	4503	4465	4277	4010	4145	4166	4011	4047	4018	4018	3986	3934	3916	3894
4.272	4873	4764	4805	4354	4476	4359	4367	4326	4330	4217	4274	4298	4184	4160	4084
4.278	5052	4820	5027	4472	4459	4495	4422	4338	4257	4229	4159	4038	3961	3900	4022
4.284	5100	4916	5179	4560	4477	4443	4299	4410	4333	4133	3993	4054	3850	3840	3861
4.29	4915	4830	5087	4537	4288	4221	4256	4065	4007	3817	3906	3828	3844	3609	3708
4.296	4837	4537	4725	4322	4278	4100	4052	3870	3772	3835	3806	3721	3711	3578	3516
4.302	4597	4437	4466	4085	4121	3937	3876	3861	3793	3730	3723	3594	3535	3443	3594
4.308	4354	4139	4139	3884	3748	3578	3631	3517	3500	3510	3443	3493	3461	3234	3273
4.314	4062	3795	3905	3692	3605	3398	3411	3318	3260	3236	3322	3226	3295	3133	3125
4.32	3874	3731	3737	3566	3466	3454	3396	3353	3142	3216	3156	3200	3159	3134	3124
4.326	4043	3928	3869	3587	3547	3541	3415	3408	3396	3330	3230	3313	3255	3247	3176
4.332	3757	3682	3650	3385	3399	3307	3265	3194	3202	3060	3123	3078	3100	3050	3145
4.338	3786	3617	3621	3551	3413	3273	3380	3167	3160	3141	3239	3140	3158	3061	3082
4.344	3584	3568	3421	3448	3335	3289	3160	3140	3114	3144	3140	3103	3119	3062	3026
4.35	3680	3474	3274	3173	3230	3131	3137	3062	3060	3007	2974	2916	3069	3016	3083
4.356	3566	3470	3406	3319	3255	3173	3151	3077	3071	3033	3006	3014	2907	3006	3010
4.362	3617	3480	3368	3295	3252	3109	3093	3024	3133	3073	3066	3005	3009	2960	2953
4.368	3642	3427	3384	3249	3127	3175	3034	3139	3070	2997	3039	3084	2979	2994	2950
4.374	3622	3448	3219	3248	3211	3028	2986	3005	3005	2921	2930	2957	2939	2848	3031
4.38	3524	3369	3301	3153	3180	2997	2971	2899	2811	2876	2907	2873	2841	2854	2922
4.386	3523	3434	3192	3126	3160	3024	3002	2915	2963	2879	2917	2941	2872	2864	2879
4.392	3524	3398	3300	3135	3129	3127	2922	2984	2972	2933	2893	2889	2971	2915	2987
4.398	3743	3558	3488	3301	3228	3187	3136	3179	3123	3059	3018	3070	3170	3111	3107
4.404	3500	3351	3157	3165	2967	2980	2995	2903	2988	2838	2927	2881	2871	2836	2972
4.41	3494	3445	3350	3204	3173	3037	2929	3064	3020	2938	2908	3030	3017	2985	3071
4.416	3607	3444	3329	3333	3201	3126	2996	3082	3116	2937	3136	3050	3156	3088	3124
4.422	3674	3443	3410	3226	3189	3185	3103	3026	3085	3038	3093	3041	3157	3009	3113
4.428	3578	3482	3342	3361	3159	3119	3175	3118	3084	3088	3105	3196	3182	3146	3133
4.434	3609	3420	3571	3260	3289	3272	3349	3194	3077	3220	3293	3170	3234	3166	3162
4.44	3638	3560	3526	3355	3353	3331	3231	3226	3198	3212	3330	3153	3239	3207	3170
4.446	3799	3458	3539	3444	3410	3287	3254	3297	3246	3256	3256	3225	3337	3299	3316
4.452	3667	3621	3547	3317	3370	3239	3301	3232	3120	3266	3254	3260	3290	3169	3356
4.458	3832	3618	3508	3436	3527	3410	3398	3397	3271	3314	3317	3373	3335	3335	3251
4.464	3762	3610	3584	3507	3482	3389	3452	3360	3413	3276	3195	3252	3337	3290	3343
4.47	3873	3720	3655	3655	3454	3403	3457	3392	3380	3463	3367	3319	3344	3470	3459
4.476	3888	3798	3641	3551	3627	3478	3514	3494	3496	3377	3447	3533	3446	3500	3369
4.482	3596	3686	3486	3462	3426	3296	3456	3290	3399	3224	3392	3366	3209	3350	3278
4.488	3915	3847	3654	3616	3576	3588	3556	3558	3679	3500	3480	3574	3583	3409	3454
4.494	4027	3924	3853	3761	3670	3682	3722	3611	3722	3610	3605	3585	3621	3487	3551
4.5	3987	3786	3675	3688	3571	3580	3641	3611	3615	3513	3448	3394	3426	3345	3429
4.506	3906	3933	3775	3639	3635	3561	3606	3544	3502	3436	3495	3392	3397	3351	3263
4.512	3874	3879	3795	3731	3691	3507	3618	3468	3467	3425	3489	3444	3453	3340	3337
4.518	3782	3741	3545	3701	3640	3467	3326	3365	3304	3378	3351	3250	3305	3410	3440
4.524	3767	3814	3807	3629	3482	3487	3367	3439	3524	3492	3451	3418	3425	3568	3430
4.53	3751	3601	3599	3371	3428	3419	3369	3381	3392	3288	3346	3354	3349	3517	3329
4.536	3732	3613	3612	3389	3388	3433	3421	3414	3383	3367	3359	3402	3394	3429	3456
4.542	3775	3705	3760	3573	3548	3443	3471	3520	3389	3386	3547	3528	3539	3463	3685
4.548	3736	3642	3525	3591	3400	3387	3345	3335	3451	3359	3541	3396	3602	3461	3632
4.554	3838	3653	3551	3430	3520	3455	3444	3431	3537	3475	3490	3535	3614	3709	3632
4.56	3837	3673	3586	3437	3581	3504	3481	3554	3480	3642	3620	3680	3737	3753	3784
4.566	3833	3775	3633	3471	3574	3480	3529	3612	3543	3561	3647	3645	3704	3713	3793
4.572	3840	3676	3615	3542	3710	3626	3523	3607	3635	3708	3628	3743	3731	3862	3920
4.578	3911	3869	3842	3625	3728	3679	3705	3829	3692	3931	3882	3883	3945	3886	4044
4.584	3898	3853	3626	3723	3754	3715	3598	3794	3699	3804	3835	3866	3940	3997	4010
4.59	3828	3897	3670	3729	3716	3666	3723	3662	3649	3839	3851	3853	3981	4056	3951
4.596	3937	3849	3885	3748	3732	3767	3766	3779	3850	3811	3828	3893	3963	3959	3998
4.602	4121	4042	4019	4005	3875	3944	3933	3852	3967	4087	3997	4152	4148	4075	4134
4.608	4170	3970	3924	3925	3973	3897	3916	3918	4015	4021	4094	4018	4123	4029	4162
4.614	4233	4178	4118	3967	4112	4056	4005	4073	4089	4091	4084	4100	4148	4099	4083
4.62	4236	4200	4113	4122	3946	4082	4011	4011	4005	4069	4104	4089	4009	4011	4070
4.626	4329	4266	4227	4208	4144	4197	4127	4070	4097	4143	4008	4195	4043	4137	3997
4.632	4529	4536	4287	4301	4346	4081	4220	4205	4234	4242	4234	4199	4131	4053	4050
4.638	4552	4482	4354	4314	4457	4386	4335	4332	4314	4363	4431	4274	4172	4087	4146
4.644	4516	4327	4312	4210	4144	4309	4228	4179	4298	4120	4128	4136	3971	3989	3891
4.65	4695	4589	4288	4324	4193	4402	4292	4367	4384	4241	4177	4056	4011	3965	3943
4.656	4828	4793	4601	4517	4553	4474	4521	4455	4360	4341	4344	4258	4125	4023	3948
4.662	5010	4855	4789	4682	4503	4659	4559	4556	4294	4518	4371	4476	4190	4064	4040
4.668	4965	4886	4708	4632	4614	4678	4657	4588	4395	4449	4352	4269	4193	4029	3971
4.674	4995	5147	4992	4971	4869	4835	4834	4723	4677	4587	4577	4320	4379	4146	4146
4.68	5260	5067	5035	5092	4859	4899	4822	4822	4754	4743	4642	4553	4496	4344	4200
4.686	5344	5296	5198	5150	5151	5047	5030	4965	4974	4905	4839	4668	4552	4478	4389
4.692	5709	5684	5559	5451	5366	5398	5273	5329	5256	5295	5159	5042	4866	4882	4731
4.698	6096	6202	5965	5915	5835	5960	5849	5692	5850	5720	5566	5495	5418	5258	5252
4.704	6686	6565	6490	6350	6440	6339	6434	6114	6183	6248	6109	5934	5808	5729	5534
4.71	6963	6828	6685	6642	6548	6465	6369	6017	6071	6086	5933	5788	5716	5605	5255
4.716	6967	6636	6521	6400	6279	6235	5972	5740	5673	5676	5465	5282	5313	5170	4945
4.722	6477	6314	5951	6124	5843	5620	5462	5194	5164	5090	4905	4778	4623	4559	4598
4.728	6395	5981	5782	5575	5537	5271	5052	4967	4886	4736	4693	4467	4313	4323	4111
4.734	5829	5677	5335	5180	4916	4699	4497	4515	4384	4195	4139	4142	3967	3963	3788
4.74	5276	5015	4795	4748	4507	4349	4158	3988	3886	3790	3781	3643	3618	3517	3436
4.746	5118	4967	4646	4490	4273	4152	3989	3838	3760	3723	3636	3636	3516	3410	3414
4.752	4887	4716	4453	4183	4091	3981	3766	3732	3668	3716	3463	3541	3348	3312	3204
4.758	4772	4644	4283	4167	3946	3837	3731	3622	3531	3499	3386	3314	3253	3171	2987
4.764	4801	4649	4434	4222	4109	3996	3819	3667	3641	3545	3582	3336	3357	3223	3221
4.77	4501	4300	4237	4083	3894	3735	3572	3489	3486	3394	3281	3247	3206	3122	3178
4.776	4428	4291	4199	3949	3786	3645	3618	3427	3286	3372	3195	3255	3160	3134	3135
4.782	4319	4144	4070	3754	3637	3541	3364	3345	3321	3199	3074	3151	3139	2950	2991
4.788	4470	4270	4096	3898	3768	3594	3525	3443	3411	3293	3202	3199	3251	3111	3129
4.794	4348	4088	3933	3711	3591	3543	3358	3284	3310	3278	3211	3081	3081	3106	3042
4.8	4296	4106	3918	3683	3580	3503	3465	3403	3208	3217	3204	3179	3151	3082	3079
4.806	4119	3914	3671	3520	3499	3342	3323	3270	3153	3145	3079	3143	3096	2985	2969
4.812	4177	3866	3729	3551	3524	3307	3245	3383	3190	3180	3161	3073	3121	3028	2902
4.818	4192	4027	3806	3625	3529	3414	3287	3425	3227	3199	3166	3228	3063	3111	2994
4.824	4015	3917	3702	3523	3445	3350	3344	3244	3227	3142	3128	3108	3002	3004	2978
4.83	4013	3754	3638	3441	3419	3312	3283	3265	3226	3081	3129	3158	3034	2965	3044
4.836	3834	3681	3458	3436	3374	3221	3177	3221	3143	3082	3074	3028	2985	3021	3010
4.842	3860	3763	3544	3498	3345	3332	3251	3240	3070	3169	3110	3047	2962	3024	3001
4.848	3804	3703	3492	3498	3373	3315	3140	3198	3049	3158	3083	3016	2966	2922	2908
4.854	3831	3748	3472	3396	3440	3289	3173	3192	3179	3057	3021	3149	3016	2987	2977
4.86	3829	3627	3439	3337	3385	3153	3214	3180	3140	3093	2983	3029	2949	2971	2970
4.866	3775	3715	3541	3484	3321	3261	3183	3160	3147	3147	3134	3137	3082	2950	2984
4.872	3745	3679	3551	3352	3320	3264	3220	3101	3106	3052	3035	3061	2980	2932	2948
4.878	3770	3678	3528	3367	3357	3275	3290	3232	3165	3173	3066	3134	3025	3004	3066
4.884	3750	3531	3443	3360	3299	3272	3228	3256	3164	3145	3073	3073	3106	2998	3011
4.89	3746	3519	3495	3446	3311	3216	3190	3197	3160	3006	3220	3072	3257	3096	3039
4.896	3571	3390	3391	3297	3153	3077	3054	3054	2986	2898	3046	2995	3052	2999	2911
4.902	3475	3353	3334	3222	3097	3032	3000	2972	2942	2887	2957	2990	2937	2945	2870
4.908	3624	3587	3406	3366	3325	3228	3170	3092	3247	3162	3116	3157	3092	3019	3095
4.914	3552	3509	3330	3261	3183	3056	3060	3112	3021	3126	3024	2978	2995	2959	3068
4.92	3514	3468	3423	3220	3185	3194	3179	3190	3030	3147	3061	3043	3076	2959	3100
4.926	3653	3608	3524	3335	3245	3294	3255	3253	3263	3210	3151	3228	3171	3126	3177
4.932	3608	3579	3494	3390	3373	3305	3246	3258	3306	3223	3259	3217	3157	3259	3343
4.938	3594	3510	3434	3384	3295	3392	3180	3288	3224	3225	3256	3227	3266	3361	3348
4.944	3718	3476	3532	3427	3332	3323	3280	3184	3275	3270	3369	3299	3402	3382	3516
4.95	3727	3653	3571	3480	3358	3395	3367	3315	3338	3369	3411	3492	3484	3540	3699
4.956	3707	3618	3426	3496	3410	3383	3315	3276	3254	3303	3403	3392	3475	3545	3642
4.962	3687	3567	3449	3382	3430	3316	3319	3356	3354	3306	3433	3449	3541	3608	3729
4.968	3588	3527	3517	3391	3320	3301	3303	3304	3296	3302	3439	3471	3595	3764	3898
4.974	3692	3673	3649	3447	3405	3553	3431	3447	3481	3558	3591	3700	3878	4066	4267
4.98	3761	3735	3573	3531	3494	3527	3542	3543	3584	3721	3839	3983	4180	4340	4745
4.986	3648	3575	3410	3362	3348	3367	3386	3404	3474	3582	3652	4007	4296	4624	4973
4.992	3704	3602	3570	3441	3517	3417	3421	3504	3759	3802	3983	4249	4794	5311	5752
4.998	3954	3859	3751	3752	3720	3718	3705	3838	3987	4334	4603	4966	5570	6202	6838
5.004	3941	3883	3749	3839	3826	3831	3934	4062	4257	4588	4912	5560	6287	6815	7595
5.01	4030	3985	3801	3897	3825	3934	4092	4332	4668	5041	5463	6229	6979	7743	8341
5.016	4274	4155	4073	4080	4028	4255	4433	4807	5216	5770	6451	7134	7899	8735	8830
5.022	4268	4065	4081	4133	4293	4415	4750	5148	5720	6384	7169	8007	8645	8834	8464
5.028	4322	4167	4217	4394	4642	4920	5290	5909	6428	7335	8202	8635	8844	8382	7714
5.034	4413	4572	4637	4832	5098	5557	6075	6736	7460	8236	8861	8853	8417	7724	6879
5.04	4898	5076	5176	5333	5916	6322	6956	7911	8507	8956	8945	8419	7641	6702	5905
5.046	5509	5633	5788	6071	6747	7373	7994	8628	8955	8966	8545	7560	6599	5767	5007
5.052	6126	6287	6590	7144	7602	8230	8918	9003	8803	8258	7399	6476	5650	5024	4468
5.058	6723	7107	7438	8045	8385	8979	8908	8654	8030	7216	6358	5555	4918	4340	3975
5.064	7778	8205	8550	8869	9048	8892	8614	7951	6919	6097	5459	4739	4347	3865	3659
5.07	8867	9151	9289	9151	9088	8355	7731	6916	6005	5223	4828	4234	3920	3670	3580
5.076	9475	9403	9258	8573	8208	7285	6647	5756	5106	4640	4175	3903	3567	3413	3451
5.082	9535	9072	8518	7666	7082	6255	5695	4969	4466	4191	3844	3773	3436	3314	3276
5.088	8902	8205	7591	6656	6077	5341	4866	4419	4049	3813	3548	3487	3348	3197	3079
5.094	7949	7249	6531	5882	5305	4733	4431	4181	3755	3622	3573	3438	3251	3139	3132
5.1	6844	6174	5542	5163	4573	4290	4000	3852	3622	3458	3427	3404	3178	3154	3088
5.106	5848	5367	4822	4534	4151	3922	3759	3559	3556	3229	3236	3216	3107	3050	2960
5.112	5048	4780	4413	4124	3865	3725	3642	3414	3330	3235	3108	3125	2989	2994	2876
5.118	4663	4370	4207	3881	3692	3514	3418	3408	3236	3176	3140	3015	2988	2935	2962
5.124	4313	4016	3824	3752	3535	3395	3298	3244	3151	3061	3056	3007	2904	2901	2877
5.13	4138	3883	3715	3625	3412	3361	3257	3227	3152	3095	3132	3100	2912	2875	2859
5.136	3958	3779	3633	3522	3303	3287	3167	3137	3093	2980	2986	2980	2845	2846	2796
5.142	3810	3570	3483	3419	3221	3137	3110	3053	2954	2982	2995	2974	2875	2858	2767
5.148	3819	3550	3526	3414	3253	3189	3179	3124	3082	3063	3052	2994	2963	2922	2890
5.154	3779	3592	3469	3359	3206	3236	3166	3136	3143	2973	2940	2988	2866	2948	2879
5.16	3660	3542	3443	3277	3197	3151	3068	3068	3055	2978	2888	2935	2751	2812	2803
5.166	3573	3416	3350	3165	3202	3042	2987	2965	2967	2936	2876	2902	2807	2771	2854
5.172	3486	3380	3312	3104	3050	2990	3013	2977	2933	2930	2920	2828	2761	2754	2836
5.178	3536	3456	3375	3225	3174	3093	3076	3017	2994	2998	2944	2911	2837	2866	2829
5.184	3511	3411	3207	3143	3206	3089	3072	2994	2989	2969	2924	2937	2924	2875	2807
5.19	3527	3367	3295	3187	3084	3046	2980	2980	3018	2923	2888	2938	2897	2870	2807
5.196	3497	3436	3376	3224	3114	3053	3050	3022	3065	2955	2964	2956	2849	2881	2945
5.202	3371	3269	3195	3119	3015	2946	2901	2903	2910	2886	2829	2806	2801	2741	2729
5.208	3413	3281	3174	3057	2981	2917	2859	2858	2842	2845	2803	2844	2756	2773	2683
5.214	3407	3292	3222	3143	3040	3007	2946	2896	2921	2887	2912	2863	2728	2894	2754
5.22	3427	3321	3217	3147	2996	3032	2935	2883	2825	2880	2827	2874	2753	2816	2776
5.226	3607	3385	3208	3099	3073	3071	3029	2969	2904	2901	2852	2897	2870	2817	2849
5.232	3443	3345	3112	3098	3015	2937	2938	2930	2894	2823	2897	2817	2821	2765	2734
5.238	3387	3341	3189	3084	3070	2959	2931	2875	2846	2830	2871	2782	2814	2736	2711
5.244	3395	3282	3166	3116	3057	2992	2938	2919	2873	2863	2781	2819	2770	2746	2756
5.25	3410	3337	3209	3157	3022	3014	2944	2915	2894	2905	2860	2852	2787	2799	2818
5.256	3545	3470	3318	3224	3096	3070	2975	2981	2935	2903	2886	2944	2805	2882	2832
5.262	3453	3343	3216	3090	3035	3045	2980	2946	2887	2913	2856	2831	2860	2832	2816
5.268	3482	3301	3206	3065	3018	3013	2989	2940	2784	2815	2877	2761	2816	2758	2746
5.274	3586	3492	3375	3213	3135	3140	3051	3062	2969	3018	3000	2874	2927	2930	2909
5.28	3523	3433	3243	3129	3052	3114	2971	3043	2922	3020	2964	2877	2970	2926	2861
5.286	3400	3297	3214	3068	3033	3112	2942	2934	2854	2968	2874	2875	2883	2812	2790
5.292	3435	3292	3161	3090	3045	2996	2903	2886	2854	2849	2857	2885	2798	2816	2754
5.298	3426	3264	3148	3026	3006	2986	2922	2913	2888	2886	2875	2866	2769	2792	2791
5.304	3389	3306	3267	3069	2981	3034	2927	2981	2925	2945	2922	2796	2735	2776	2783
5.31	3549	3410	3333	3215	3113	3083	3097	3009	3014	3011	2954	2912	2933	2914	2873
5.316	3547	3305	3278	3185	3092	3010	3109	2933	2933	2912	2904	2844	2928	2833	2865
5.322	3543	3360	3366	3185	3195	2976	3123	3051	3066	3039	2956	2842	2922	2897	2877
5.328	3505	3381	3312	3108	3137	3001	2972	3097	3034	2934	2903	2901	2840	2864	2813
5.334	3488	3429	3300	3183	3075	3058	2999	3122	3010	2974	3031	2925	2857	2936	2856
5.34	3425	3350	3275	3171	3045	3079	3002	3034	2899	2923	2929	2879	2830	2854	2804
5.346	3502	3380	3318	3214	3114	3113	3065	3105	2879	3020	2913	2873	2873	2887	2853
5.352	3365	3305	3207	3083	3002	2974	2976	2965	2918	3001	2833	2802	2778	2844	2783
5.358	3405	3345	3147	3156	3035	3030	2977	2942	2955	2984	2861	2830	2796	2827	2814
5.364	3409	3391	3216	3204	3096	2981	2994	3007	2908	2962	2913	2850	2840	2835	2868
5.37	3530	3443	3276	3218	3127	3079	3111	3092	3050	3040	3053	2921	3013	2873	2912
5.376	3527	3258	3182	3141	3120	3094	3036	2977	3047	3004	2989	2876	2950	2796	2809
5.382	3536	3189	3175	3152	3126	3016	2983	2992	2976	2876	2882	2909	2880	2847	2792
5.388	3451	3256	3173	3119	3053	2919	2935	3009	2905	2816	2903	2899	2815	2799	2729
5.394	3414	3327	3213	3155	3102	3067	2988	2984	2943	2909	2923	2900	2814	2789	2782
5.4	3461	3367	3267	3205	3105	3091	3072	2958	2933	2973	2930	2844	2827	2841	2869
5.406	3574	3462	3293	3276	3136	3104	3068	2997	2990	3020	2979	2912	2944	2918	2966
5.412	3575	3423	3241	3285	3109	3095	3060	3017	3064	3099	2993	2952	2943	2872	2916
5.418	3517	3371	3226	3263	3127	3063	3073	2995	3078	3035	2932	2986	2954	2863	2878
5.424	3497	3326	3314	3219	3117	3020	3064	3027	2972	3009	2964	2941	2911	2962	2906
5.43	3461	3310	3330	3210	3185	3090	3071	3057	3040	3033	2963	2903	2874	2938	2925
5.436	3465	3383	3352	3219	3202	3145	3150	3111	3067	3020	3001	2962	2945	2913	2955
5.442	3474	3330	3214	3159	3063	2988	3014	2991	2965	2965	2921	2952	2912	2846	2942
5.448	3421	3219	3120	3070	2962	2977	2942	2964	2920	2876	2876	2955	2882	2729	2909
5.454	3499	3270	3219	3053	3104	3047	2994	2965	2929	2850	2861	2905	2881	2748	2852
5.46	3497	3291	3173	3103	3114	3024	2938	2911	2895	2881	2874	2781	2827	2741	2808
5.466	3411	3248	3122	3077	2999	3066	2940	2882	2893	2834	2822	2864	2858	2777	2851
5.472	3377	3206	3115	3002	3002	3007	2879	2922	2848	2843	2788	2872	2838	2759	2808
5.478	3496	3265	3360	3167	3071	3088	3021	3073	2907	2935	2916	2845	2940	2854	2850
5.484	3437	3280	3307	3162	3082	3066	3007	3073	2915	2920	2885	2834	2920	2880	2872
5.49	3461	3358	3260	3111	3057	3026	2929	3017	2951	2929	2863	2891	2838	2868	2895
5.496	3469	3311	3246	3112	3031	2994	2922	3017	2970	2881	2905	2861	2785	2850	2878
5.502	3461	3213	3189	3073	3024	2957	2864	2959	2932	2809	2875	2844	2794	2793	2842
5.508	3443	3260	3202	3060	3030	3064	2885	2858	2895	2788	2868	2934	2815	2771	2828
5.514	3392	3313	3207	3088	3081	3045	2926	2893	2905	2815	2844	2858	2832	2732	2778
5.52	3308	3228	3179	3125	3031	2938	2931	2841	2919	2890	2857	2784	2813	2743	2824
5.526	3357	3237	3167	3090	3013	2995	2939	2881	2941	2894	2894	2868	2858	2783	2864
5.532	3459	3317	3213	3100	3020	3013	2979	2922	2863	2914	2903	2868	2862	2846	2778
5.538	3446	3272	3219	3163	3103	3041	3044	2969	2848	2934	2904	2868	2863	2913	2807
5.544	3374	3169	3069	3057	3027	2954	2929	2913	2787	2795	2818	2878	2749	2865	2805
5.55	3340	3147	3021	3006	2927	2949	2875	2829	2831	2735	2780	2765	2751	2731	2741
5.556	3325	3167	3068	3031	2908	2928	2863	2816	2816	2763	2748	2715	2715	2685	2716
5.562	3402	3220	3153	3018	2900	2916	2900	2847	2820	2821	2819	2809	2736	2785	2751
5.568	3316	3184	3108	2935	2940	2890	2919	2836	2829	2818	2848	2783	2802	2829	2786
5.574	3299	3167	2990	2941	2907	2899	2891	2886	2834	2859	2821	2793	2758	2803	2772
5.58	3439	3213	3069	3077	2933	2994	2949	2970	2887	2977	2907	2908	2839	2825	2824
5.586	3447	3275	3188	3137	3073	3049	3005	2945	2921	2977	2991	2933	2843	2832	2865
5.592	3377	3317	3194	3140	3110	3049	2964	2962	2931	2997	2963	2892	2764	2782	2876
5.598	3383	3289	3165	3077	3086	3055	2887	2901	2940	2930	2818	2807	2754	2732	2792
5.604	3352	3221	3123	3009	3071	3020	2858	2855	2864	2834	2834	2797	2754	2719	2756
5.61	3382	3250	3155	3094	3064	2970	2955	2923	2870	2853	2954	2826	2814	2815	2903
5.616	3358	3214	3195	3046	3031	2920	3011	2927	2821	2862	2881	2792	2835	2820	2943
5.622	3312	3186	3171	3022	2969	2965	3006	2904	2833	2880	2832	2753	2793	2806	2833
5.628	3323	3171	3134	3013	3081	2978	2923	2869	2891	2864	2853	2766	2749	2809	2835
5.634	3399	3250	3171	3061	3143	2944	2912	2895	2942	2881	2864	2851	2781	2842	2877
5.64	3420	3315	3147	3081	3062	2951	2900	2891	2945	2918	2915	2860	2874	2855	2779
5.646	3396	3334	3150	3089	3020	2991	2945	2940	2899	2893	2882	2803	2867	2791	2739
5.652	3428	3301	3112	3191	3013	2940	2958	2913	2869	2851	2853	2796	2850	2748	2741
5.658	3403	3256	3126	3237	3023	2947	2947	2950	2927	2891	2861	2847	2826	2820	2786
5.664	3396	3298	3159	3126	3036	2990	2989	3044	2942	2914	2841	2859	2842	2858	2881
5.67	3511	3418	3238	3134	3177	3049	3072	3040	3035	2950	2946	2917	2920	2813	2944
5.676	3510	3387	3187	3129	3104	3056	3040	2936	3063	2910	2920	2878	2941	2821	2873
5.682	3465	3321	3160	3108	3008	3000	2933	2935	2944	2862	2841	2827	2895	2783	2823
5.688	3502	3366	3260	3127	3079	3044	3001	2984	3009	2949	2911	2901	2882	2853	2878
5.694	3520	3332	3307	3156	3136	3118	3062	3065	3030	2938	2890	2977	2872	2903	2910
5.7	3355	3196	3158	3079	3037	2977	2942	3012	2942	2803	2769	2851	2734	2766	2774
5.706	3311	3234	3161	3071	3062	2954	2900	2975	3000	2848	2793	2859	2816	2786	2734
5.712	3459	3322	3313	3177	3117	3102	3039	3050	3008	2903	2927	2948	2898	2874	2800
5.718	3454	3318	3318	3168	3076	3092	3105	2969	2983	2947	2925	2879	2872	2879	2876
5.724	3455	3279	3225	3164	3086	3044	3075	2942	3008	3028	2909	2872	2921	2869	2914
5.73	3509	3307	3263	3227	3147	3108	3076	3045	3055	3032	2937	2921	2987	2917	2920
5.736	3422	3247	3190	3139	3114	3039	3018	2962	2966	2889	2876	2860	2865	2838	2820
5.742	3416	3286	3170	3141	3148	3075	3021	2939	2939	2900	2873	2852	2847	2838	2835
5.748	3507	3409	3261	3289	3205	3137	3101	3092	3073	3044	3004	2969	2943	3024	2963
5.754	3472	3359	3217	3222	3104	3066	3030	3068	3059	2983	2996	2976	2923	2976	2950
5.76	3489	3316	3218	3159	3046	3104	3067	2991	2989	2955	2980	2969	2977	2906	2967
5.766	3549	3384	3257	3224	3114	3122	3173	3034	2977	3049	2997	3015	3058	2986	3009
5.772	3573	3447	3261	3217	3165	3051	3164	3078	3065	3024	2966	2982	3020	2992	2984
5.778	3550	3416	3296	3219	3177	3110	3209	3109	3158	3038	3059	3049	3057	3018	3021
5.784	3490	3333	3318	3267	3170	3174	3179	3119	3120	3088	3119	3111	3058	3016	3045
5.79	3496	3332	3246	3258	3149	3096	3073	3107	3044	3080	3046	3030	3029	2973	3024
5.796	3533	3434	3278	3251	3167	3092	3071	3105	3063	3102	3071	3073	3166	3042	3130
5.802	3587	3489	3403	3266	3176	3246	3184	3131	3150	3184	3118	3178	3211	3138	3247
5.808	3534	3426	3355	3188	3218	3250	3235	3097	3148	3195	3109	3169	3160	3168	3261
5.814	3479	3324	3305	3232	3223	3199	3116	3055	3132	3132	3127	3144	3264	3247	3353
5.82	3558	3345	3374	3355	3239	3219	3086	3139	3182	3227	3203	3279	3400	3350	3462
5.826	3611	3435	3396	3390	3244	3276	3196	3257	3218	3322	3359	3422	3472	3471	3622
5.832	3603	3505	3376	3409	3348	3343	3251	3304	3281	3329	3428	3428	3566	3674	3888
5.838	3587	3524	3380	3435	3362	3362	3322	3339	3340	3384	3455	3559	3712	3928	4086
5.844	3639	3544	3427	3383	3301	3362	3315	3382	3414	3443	3599	3719	3895	4151	4430
5.85	3712	3601	3488	3361	3391	3393	3372	3496	3577	3585	3826	3971	4256	4534	5082
5.856	3719	3612	3518	3428	3483	3447	3549	3587	3757	3883	4045	4350	4707	5115	5690
5.862	3806	3644	3614	3508	3602	3551	3732	3735	4028	4233	4489	4859	5262	5831	6282
5.868	3896	3848	3801	3690	3853	3774	3999	4076	4458	4664	5035	5519	6010	6513	6854
5.874	3898	3988	3906	3817	3993	3983	4181	4417	4838	5157	5562	6131	6537	6907	6995
5.88	4058	4040	4028	3988	4145	4363	4528	4947	5421	5742	6246	6665	6958	7025	6841
5.886	4219	4239	4190	4331	4436	4851	5065	5584	6104	6406	6768	6907	7058	6791	6527
5.892	4471	4566	4529	4772	4915	5330	5761	6268	6610	6974	7081	6866	6783	6349	6010
5.898	4898	4949	5065	5303	5577	6024	6503	6939	7060	7232	7009	6642	6332	5883	5457
5.904	5307	5441	5521	5889	6184	6661	6900	7170	7070	6842	6493	6151	5740	5428	5044
5.91	5835	6038	6066	6381	6666	7067	7127	6994	6763	6387	5977	5662	5275	5076	4739
5.916	6590	6727	6854	6958	7116	7139	7254	6814	6342	6041	5576	5345	5028	4880	4670
5.922	7073	7093	7201	7113	7082	6860	6765	6307	5769	5489	5128	4956	4764	4668	4536
5.928	7365	7197	7061	6988	6688	6503	6174	5699	5308	5128	4833	4699	4567	4612	4458
5.934	7466	7249	6918	6721	6401	6045	5786	5466	5083	4961	4705	4658	4669	4592	4588
5.94	7102	6848	6595	6176	5943	5554	5364	5186	5002	4846	4752	4643	4665	4554	4662
5.946	6686	6225	6140	5809	5531	5390	5165	4907	4894	4853	4837	4614	4622	4643	4677
5.952	6383	6007	5836	5649	5463	5442	5178	4953	4961	4972	4962	4856	4897	4923	4892
5.958	6059	5859	5642	5513	5382	5365	5176	5125	5020	5044	5114	5097	5104	5100	5170
5.964	5900	5644	5519	5466	5265	5333	5275	5298	5161	5327	5272	5348	5365	5301	5451
5.97	5822	5665	5558	5603	5404	5545	5569	5539	5634	5675	5630	5722	5801	5853	5966
5.976	5873	5772	5753	5711	5636	5797	5788	5803	5918	5910	6071	6147	6053	6247	6383
5.982	6167	5965	6043	5963	6021	6073	6150	6175	6176	6264	6453	6510	6322	6571	6684
5.988	6529	6418	6413	6384	6487	6434	6654	6436	6463	6519	6652	6690	6628	6848	6810
5.994	6816	6777	6561	6635	6680	6567	6644	6460	6449	6496	6542	6559	6588	6756	6740
6	6894	6788	6539	6602	6670	6433	6405	6322	6220	6232	6363	6366	6407	6537	6570
6.006	6673	6506	6264	6381	6272	6081	5937	5840	5756	5670	5949	6012	6027	6094	6113
6.012	6415	6142	5963	5980	5890	5766	5573	5404	5323	5397	5512	5685	5731	5781	5735
6.018	6071	5823	5663	5599	5623	5522	5326	5147	5173	5302	5309	5462	5485	5558	5453
6.024	5793	5525	5462	5448	5317	5205	5027	4911	4952	5030	5092	5120	5090	5227	5042
6.03	5516	5301	5233	5225	5102	4905	4766	4674	4612	4643	4791	4782	4771	4812	4646
6.036	5262	4978	4903	4846	4768	4647	4501	4482	4355	4453	4495	4427	4455	4424	4407
6.042	5091	4893	4801	4713	4574	4485	4491	4391	4251	4384	4291	4296	4279	4207	4319
6.048	4847	4775	4595	4523	4411	4309	4308	4192	4096	4100	4062	4052	4131	4008	4044
6.054	4771	4567	4357	4350	4301	4172	4155	4153	4046	3975	3963	3956	4003	3909	3861
6.06	4695	4524	4338	4316	4253	4113	4131	4087	3972	3950	3875	3940	3839	3830	3797
6.066	4615	4408	4327	4203	4155	4074	4029	3867	3868	3870	3846	3829	3772	3728	3703
6.072	4429	4204	4117	4043	3987	3905	3867	3776	3732	3687	3702	3689	3600	3587	3542
6.078	4435	4192	4140	4006	3982	3804	3921	3812	3759	3688	3675	3638	3500	3452	3488
6.084	4386	4131	4137	3955	4010	3848	3857	3805	3753	3691	3632	3551	3409	3344	3403
6.09	4299	4144	4049	4004	3925	3876	3815	3768	3722	3712	3550	3543	3411	3381	3325
6.096	4335	4155	4019	3989	3939	3888	3835	3727	3666	3724	3534	3499	3403	3412	3326
6.102	4206	4011	3953	3873	3850	3762	3664	3650	3505	3555	3461	3365	3299	3313	3239
6.108	4230	4043	3957	3869	3758	3693	3607	3635	3569	3542	3453	3398	3320	3280	3249
6.114	4271	4099	3918	3905	3762	3738	3690	3643	3601	3548	3531	3376	3344	3269	3265
6.12	4097	3960	3773	3766	3747	3572	3611	3523	3460	3408	3440	3287	3196	3180	3106
6.126	3945	3803	3708	3645	3565	3460	3469	3461	3378	3348	3346	3176	3117	3032	2969
6.132	4067	3846	3785	3669	3646	3585	3557	3589	3405	3418	3318	3188	3235	3129	3154
6.138	4023	3866	3742	3632	3603	3580	3511	3476	3378	3402	3316	3199	3201	3121	3127
6.144	3970	3857	3679	3625	3531	3476	3432	3337	3370	3347	3262	3163	3113	3064	3063
6.15	3983	3829	3632	3597	3537	3509	3374	3284	3350	3271	3186	3090	3098	3034	3029
6.156	3986	3729	3676	3599	3580	3523	3470	3325	3343	3247	3178	3144	3104	3029	3000
6.162	3804	3685	3603	3451	3440	3330	3343	3245	3191	3120	3128	3088	3059	2938	2947
6.168	3796	3720	3582	3406	3398	3294	3283	3260	3150	3164	3138	3049	3053	2997	3040
6.174	3786	3672	3603	3443	3495	3332	3326	3234	3242	3180	3140	3120	3114	3096	3105
6.18	3642	3572	3505	3417	3430	3292	3304	3197	3173	3095	3085	3125	3025	2997	2982
6.186	3754	3622	3617	3481	3464	3356	3406	3341	3239	3223	3141	3167	3099	3086	3041
6.192	3788	3631	3521	3456	3470	3338	3318	3245	3229	3252	3160	3170	3073	3089	3097
6.198	3813	3613	3551	3453	3462	3290	3247	3221	3218	3192	3203	3173	3150	3061	3147
6.204	3797	3580	3557	3449	3371	3277	3282	3271	3275	3199	3232	3151	3224	3152	3237
6.21	3843	3650	3466	3486	3374	3320	3310	3322	3386	3277	3320	3295	3277	3229	3351
6.216	3848	3704	3533	3476	3457	3369	3369	3385	3406	3290	3346	3381	3416	3372	3482
6.222	3780	3646	3522	3419	3420	3391	3297	3405	3358	3306	3393	3375	3520	3491	3544
6.228	3644	3669	3530	3419	3387	3338	3290	3422	3421	3371	3517	3471	3563	3554	3539
6.234	3643	3603	3575	3436	3448	3379	3362	3466	3514	3517	3584	3643	3710	3612	3621
6.24	3748	3612	3503	3503	3440	3472	3404	3527	3674	3627	3647	3712	3815	3718	3550
6.246	3832	3688	3565	3582	3504	3581	3563	3630	3732	3833	3838	3766	3814	3734	3543
6.252	3852	3727	3665	3711	3651	3653	3726	3730	3808	3929	3895	3730	3768	3578	3487
6.258	3902	3874	3781	3759	3801	3786	3902	3857	3920	3906	3874	3729	3626	3439	3340
6.264	4047	4001	3871	3883	3986	3959	4023	4016	3923	3922	3869	3658	3386	3380	3212
6.27	4179	4125	4057	4023	4176	4060	4054	3989	3847	3776	3614	3497	3343	3238	3100
6.276	4325	4262	4310	4104	4259	4100	3961	3967	3735	3577	3429	3344	3153	3111	3105
6.282	4344	4256	4303	4149	4143	3987	3748	3713	3597	3355	3298	3175	3010	2996	2995
6.288	4411	4208	4223	4036	4031	3777	3530	3484	3460	3225	3165	3116	3025	2925	2896
6.294	4512	4200	4110	3891	3811	3695	3465	3377	3248	3183	3091	3077	3059	2911	2935
6.3	4344	4108	3956	3745	3589	3525	3414	3228	3260	3093	3038	3028	2956	2854	2940
6.306	4237	4027	3842	3615	3550	3406	3343	3217	3265	3036	3054	3033	2945	2900	2918
6.312	4123	3975	3679	3558	3482	3414	3304	3237	3093	3073	3072	3002	2968	2977	2871
6.318	3802	3715	3481	3407	3292	3215	3040	3037	2958	2966	3026	2894	2883	2861	2822
6.324	3663	3577	3387	3292	3178	3062	3044	2929	2966	2950	3002	2888	2854	2810	2821
6.33	3670	3560	3369	3251	3191	3109	3122	2938	3027	2964	2989	2898	2891	2850	2876
6.336	3553	3394	3269	3141	3127	3099	3022	2885	3002	2961	2918	2844	2864	2783	2868
6.342	3530	3383	3250	3134	3115	3067	3096	3069	3005	2927	2992	2903	2868	2814	2920
6.348	3475	3371	3250	3118	3182	3022	3041	3041	2976	2897	2931	2934	2850	2853	2840
6.354	3441	3261	3214	3081	3115	2970	2940	2953	2884	2896	2760	2864	2842	2842	2711
6.36	3427	3298	3265	3147	3107	2984	3025	3001	2918	2935	2863	2905	2878	2872	2721
6.366	3464	3393	3290	3176	3196	3092	3058	3092	2930	2946	2985	2986	2884	2887	2813
6.372	3523	3411	3311	3217	3145	3148	3032	3047	2939	2942	2951	2959	2875	2929	2871
6.378	3434	3374	3263	3207	3115	3111	3106	2997	2907	2935	2901	2935	2903	2867	2900
6.384	3429	3290	3262	3225	3028	3031	3063	2999	2951	2941	2933	2930	2890	2840	2898
6.39	3488	3375	3368	3254	3149	3112	3107	3120	3032	3044	3054	3033	2991	3022	2935
6.396	3557	3367	3363	3200	3180	3144	3126	3183	3053	2997	3027	2995	2977	3017	2979
6.402	3543	3266	3231	3253	3166	3090	3040	3061	3027	2900	3007	2927	2914	2880	2864
6.408	3462	3269	3185	3196	3092	3019	3076	3048	3022	2908	2897	2869	2938	2884	2816
6.414	3395	3225	3086	3115	3024	2970	3020	2970	2905	2872	2831	2792	2813	2837	2749
6.42	3363	3225	2994	3034	2945	2942	2960	2906	2811	2861	2784	2727	2728	2765	2756
6.426	3383	3151	3128	2955	2923	2950	2946	2966	2860	2875	2776	2793	2814	2806	2750
6.432	3311	3124	3140	3001	2966	2905	2878	2911	2893	2884	2856	2816	2785	2829	2690
6.438	3330	3155	3179	3007	3032	2978	2988	2879	2941	2929	2949	2866	2787	2817	2756
6.444	3402	3258	3158	3099	3073	3042	2939	2954	2940	2848	2884	2932	2891	2847	2819
6.45	3366	3191	3158	3064	3047	3079	2942	3030	2926	2885	2873	2932	2863	2834	2849
6.456	3488	3282	3242	3207	3100	3100	3089	3031	3028	3009	2912	3026	2923	2876	2906
6.462	3423	3340	3276	3142	3125	3152	3133	3023	2993	3005	2896	3002	2925	2936	2933
6.468	3403	3202	3200	2984	3028	3028	2974	2921	2904	2909	2834	2861	2869	2849	2894
6.474	3348	3087	3065	3088	2974	2968	2994	2951	2967	2893	2866	2864	2960	2863	2889
6.48	3406	3202	3237	3242	3136	3085	3167	3030	3022	3008	2991	2987	3051	2956	2970
6.486	3385	3316	3278	3191	3096	3099	3115	2971	3012	3048	3038	3013	2968	2978	2909
6.492	3478	3359	3215	3113	3159	3083	3022	2984	3030	3045	2945	2982	2915	2958	2915
6.498	3482	3368	3216	3141	3185	3086	3075	3039	3055	3108	3017	3021	2940	2998	2993
6.504	3412	3277	3214	3163	3117	3118	3045	3038	2986	3040	3005	3021	2974	2912	2994
6.51	3540	3323	3169	3153	3196	3184	3111	3028	2980	3005	3025	3090	3094	3003	2993
6.516	3474	3296	3123	3052	3051	3161	3034	2951	3035	2993	3019	3014	3056	2982	3026
6.522	3461	3287	3189	3079	3056	3126	3011	2955	3052	2988	2967	2970	2997	2946	2971
6.528	3465	3385	3327	3186	3124	3144	3076	3070	3011	3070	3013	3019	3038	3072	2985
6.534	3426	3323	3214	3091	3176	3201	3001	3023	3008	3103	2945	3029	2954	3089	3022
6.54	3382	3289	3205	3095	3134	3099	3067	3076	2963	3064	3041	2994	2936	2920	2994
6.546	3462	3294	3173	3138	3104	3076	3066	3068	3007	2993	3088	2993	3004	2971	2987
6.552	3496	3343	3255	3136	3116	3120	3113	3078	3069	3017	3009	3065	3040	3060	3066
6.558	3429	3335	3335	3275	3147	3116	3075	3115	3121	3028	3080	3091	3061	3056	3054
6.564	3450	3341	3193	3186	3074	3036	3055	3141	2975	3018	3028	3061	2984	3025	2989
6.57	3393	3362	3125	3123	3040	3043	3065	3088	3090	3028	2961	3037	2987	3059	2920
6.576	3511	3370	3300	3216	3284	3133	3140	3225	3186	3166	3072	3102	3130	3147	3126
6.582	3453	3325	3250	3162	3186	3111	3110	3183	3102	3119	3033	3094	3197	3092	3114
6.588	3543	3483	3455	3339	3277	3128	3233	3265	3265	3256	3222	3225	3281	3238	3331
6.594	3340	3291	3266	3178	3207	3095	3122	3068	3110	3092	3101	3094	3087	3060	3228
6.6	3463	3324	3250	3143	3228	3101	3109	3133	3090	3083	3147	3099	3176	3119	3270
6.606	3417	3249	3156	3097	3143	3103	3014	3033	3099	3057	3161	3159	3155	3120	3226
6.612	3506	3391	3242	3225	3214	3229	3094	3069	3163	3152	3261	3295	3247	3198	3260
6.618	3460	3389	3213	3216	3195	3127	3080	3036	3122	3092	3145	3194	3218	3199	3301
6.624	3491	3358	3245	3227	3232	3232	3147	3119	3132	3167	3167	3323	3228	3238	3354
6.63	3587	3396	3326	3229	3340	3249	3290	3276	3198	3333	3217	3307	3359	3311	3457
6.636	3489	3235	3349	3226	3316	3232	3266	3264	3196	3282	3193	3210	3339	3323	3425
6.642	3617	3386	3352	3352	3381	3278	3374	3327	3262	3274	3290	3338	3320	3430	3427
6.648	3667	3463	3479	3377	3397	3367	3274	3309	3356	3383	3443	3431	3359	3519	3504
6.654	3646	3465	3469	3310	3295	3349	3384	3271	3344	3480	3438	3535	3388	3572	3562
6.66	3669	3552	3423	3436	3341	3366	3518	3376	3417	3465	3390	3555	3461	3661	3636
6.666	3707	3488	3492	3511	3477	3469	3441	3464	3383	3514	3443	3774	3570	3652	3719
6.672	3655	3528	3423	3466	3454	3477	3487	3478	3478	3534	3520	3625	3671	3735	3772
6.678	3522	3490	3371	3392	3330	3330	3382	3353	3411	3500	3509	3580	3574	3603	3700
6.684	3548	3460	3459	3412	3439	3398	3414	3446	3451	3425	3554	3605	3541	3710	3772
6.69	3582	3489	3411	3473	3438	3403	3480	3546	3450	3500	3520	3619	3715	3704	3770
6.696	3518	3477	3374	3375	3348	3318	3362	3492	3466	3474	3458	3594	3627	3666	3695
6.702	3663	3577	3514	3480	3516	3552	3420	3538	3616	3613	3617	3690	3743	3812	3912
6.708	3740	3604	3553	3493	3557	3559	3480	3586	3602	3609	3714	3741	3832	3844	3960
6.714	3834	3742	3585	3614	3637	3600	3533	3648	3730	3679	3912	3863	3896	3976	4064
6.72	3803	3640	3551	3547	3604	3562	3601	3697	3714	3781	3907	3871	3825	3929	3945
6.726	3797	3772	3661	3568	3565	3556	3575	3717	3847	3898	3879	3902	3972	3985	4047
6.732	3717	3751	3579	3516	3554	3565	3624	3698	3721	3723	3709	3861	3951	3902	3961
6.738	3776	3737	3657	3626	3649	3615	3725	3789	3850	3845	3920	4007	3985	4091	4117
6.744	3858	3728	3757	3829	3742	3867	3836	3886	3961	3947	4048	4222	4156	4163	4192
6.75	4017	3843	3739	3826	3807	3832	3857	3966	3913	4020	3976	4181	4157	4160	4165
6.756	4023	3862	3767	3892	3869	3856	3828	3897	3982	4051	3971	4080	4153	4107	4161
6.762	3909	3741	3761	3746	3836	3764	3809	3845	3861	3987	3887	4006	4131	4065	4016
6.768	4080	3875	3862	3895	3875	3948	3925	3961	3971	4083	4080	4111	4271	4158	4012
6.774	4062	3854	3793	3904	3931	3957	3986	4030	3959	4102	4088	4148	4173	4050	4080
6.78	4153	3947	3936	3973	4136	4019	4095	4161	4120	4183	4220	4230	4272	4084	4045
6.786	4043	3990	3929	4040	4065	4101	4140	4153	4237	4268	4250	4210	4234	4120	4111
6.792	4094	3931	3820	3923	3922	4084	4057	4055	4120	4110	4112	4067	4044	3989	4002
6.798	4160	4129	4048	4130	4222	4190	4142	4173	4181	4285	4257	4200	4052	4061	4044
6.804	4191	3996	3998	4048	4112	4132	4034	4139	4176	4036	4085	4081	3945	4016	3929
6.81	4183	4075	4099	4015	4039	4216	4120	4136	4243	4259	4085	4079	3949	3893	3808
6.816	4141	4005	4045	4037	4153	4169	4117	4114	4141	4166	4076	3940	3949	3933	3749
6.822	4196	4061	4121	4138	4119	4159	4131	4001	4119	4092	4038	4013	3764	3765	3731
6.828	4347	4235	4218	4299	4236	4180	4202	4185	4220	4064	4125	4005	3898	3842	3797
6.834	4369	4206	4186	4143	4228	4241	4152	4204	4211	4187	4040	3934	3786	3772	3762
6.84	4410	4290	4255	4297	4244	4196	4277	4363	4206	4114	3984	3991	3784	3695	3688
6.846	4444	4254	4237	4305	4148	4273	4298	4282	4262	4074	3977	3962	3793	3623	3665
6.852	4525	4357	4335	4335	4261	4368	4207	4213	4200	4097	3989	3861	3788	3685	3610
6.858	4417	4386	4232	4284	4189	4242	4169	4105	3970	4025	3959	3774	3725	3468	3482
6.864	4479	4318	4369	4204	4288	4311	4091	4170	3925	4054	3928	3651	3677	3545	3608
6.87	4202	4219	4148	4086	4101	4227	4022	3992	3763	3881	3737	3621	3559	3431	3412
6.876	4344	4207	4075	4117	4151	4026	3929	3913	3883	3762	3545	3580	3576	3304	3304
6.882	4548	4336	4303	4289	4175	4167	4073	3983	3978	3938	3737	3706	3632	3471	3430
6.888	4519	4471	4281	4397	4309	4248	4195	4017	4054	3922	3898	3757	3693	3440	3535
6.894	4552	4397	4283	4196	4319	4070	4037	3897	3946	3861	3737	3700	3631	3467	3434
6.9	4454	4280	4235	4089	4085	4001	3905	3858	3824	3739	3629	3621	3446	3314	3227
6.906	4347	4219	4141	4006	4066	3885	3781	3764	3721	3581	3595	3490	3417	3337	3290
6.912	4309	4248	4171	4142	3951	3985	3833	3748	3711	3561	3415	3373	3439	3268	3169
6.918	4480	4170	4110	4054	3961	3938	3742	3591	3645	3524	3490	3525	3357	3313	3238
6.924	4318	4134	4089	4011	3962	3873	3771	3688	3613	3627	3460	3451	3283	3262	3149
6.93	4389	4349	4159	3996	3851	3805	3817	3670	3571	3580	3508	3498	3433	3285	3218
6.936	4386	4096	4023	3853	3780	3812	3613	3580	3501	3440	3332	3350	3202	3252	3167
6.942	4272	4120	3960	3731	3730	3759	3669	3570	3514	3431	3362	3380	3274	3199	3088
6.948	4292	4129	4095	3887	3851	3712	3636	3515	3591	3474	3402	3389	3224	3125	3231
6.954	4276	4156	3956	3922	3769	3699	3579	3590	3569	3406	3370	3331	3310	3160	3322
6.96	4216	4087	3912	3732	3764	3763	3564	3453	3502	3502	3310	3387	3199	3248	3206
6.966	4255	4089	4114	3839	3801	3616	3618	3550	3504	3402	3356	3276	3219	3220	3197
6.972	4274	4030	3966	3765	3763	3742	3693	3442	3478	3359	3430	3309	3219	3204	3250
6.978	4195	4010	3936	3852	3769	3621	3573	3375	3505	3339	3370	3319	3233	3189	3174
6.984	4147	4060	4019	3854	3714	3602	3592	3451	3455	3389	3417	3338	3233	3226	3146
6.99	4092	3844	3733	3637	3602	3481	3340	3406	3292	3282	3221	3259	3165	3074	3071
6.996	4153	3939	3931	3673	3594	3542	3399	3391	3321	3369	3307	3289	3208	3209	3061
7.002	4151	3887	3839	3657	3546	3471	3528	3380	3334	3171	3354	3283	3145	3094	3024
7.008	4115	3878	3729	3670	3587	3546	3389	3426	3274	3310	3369	3301	3183	3166	3130
7.014	4146	4013	3842	3705	3665	3542	3565	3512	3392	3394	3399	3331	3297	3193	3153
7.02	3969	3802	3726	3639	3547	3509	3400	3443	3253	3236	3295	3203	3149	3195	2969
7.026	3833	3656	3655	3516	3488	3383	3275	3164	3169	3066	3112	3011	3043	3037	2902
7.032	3788	3703	3548	3539	3398	3325	3229	3105	3106	3137	3073	3042	3064	2957	2960
7.038	3873	3802	3651	3582	3474	3481	3370	3358	3249	3228	3163	3078	3163	3085	3028
7.044	3845	3689	3527	3398	3386	3288	3247	3258	3190	3174	3065	2962	2969	2907	2927
7.05	3935	3691	3505	3501	3409	3358	3220	3210	3190	3140	3156	3070	3085	2951	3005
7.056	3832	3747	3702	3626	3435	3415	3357	3251	3271	3198	3274	3117	3170	3033	3133
7.062	3813	3764	3593	3472	3379	3342	3329	3182	3128	3179	3109	3199	2983	3003	2961
7.068	3820	3598	3482	3480	3390	3340	3306	3180	3179	3145	3133	3069	3109	3047	3004
7.074	3918	3711	3611	3530	3536	3434	3291	3280	3393	3288	3163	3246	3148	3229	3072
7.08	3839	3717	3596	3522	3520	3384	3292	3174	3329	3150	3280	3233	3063	3144	3105
7.086	3898	3722	3550	3481	3527	3397	3233	3367	3284	3118	3203	3185	3107	3104	2971
7.092	3810	3619	3582	3515	3410	3328	3323	3351	3270	3201	3207	3232	3103	3124	3163
7.098	3802	3600	3513	3482	3381	3335	3119	3288	3320	3115	3138	3182	3030	3135	3122
7.104	3849	3646	3357	3458	3316	3174	3344	3187	3209	3090	3128	3120	3065	3018	3008
7.11	3547	3492	3408	3291	3197	3263	3154	3108	3111	3075	3052	3041	2987	2951	2932
7.116	3817	3605	3462	3415	3226	3240	3078	3144	3160	3055	3106	3049	3021	3068	3011
7.122	3726	3686	3548	3402	3250	3206	3173	3330	3179	3191	3065	3038	3055	3089	3104
7.128	3830	3723	3664	3487	3400	3480	3422	3418	3384	3313	3272	3190	3252	3262	3291
7.134	3706	3726	3673	3433	3373	3435	3396	3281	3276	3264	3181	3227	3187	3236	3184
7.14	3742	3554	3365	3328	3290	3240	3202	3142	3141	3163	3209	3157	3154	3099	3145
7.146	3607	3549	3496	3347	3311	3289	3267	3204	3211	3199	3142	3168	3145	3112	3066
7.152	3739	3688	3519	3355	3405	3401	3319	3267	3256	3292	3192	3234	3224	3305	3155
7.158	3730	3731	3697	3512	3496	3463	3311	3243	3345	3385	3383	3342	3323	3378	3368
7.164	3736	3506	3450	3439	3393	3373	3275	3175	3260	3330	3295	3231	3330	3341	3440
7.17	3760	3744	3556	3433	3427	3527	3458	3376	3420	3354	3360	3343	3472	3447	3553
7.176	3961	3739	3652	3613	3472	3423	3494	3458	3477	3484	3462	3577	3539	3668	3749
7.182	3814	3687	3547	3486	3396	3416	3347	3407	3428	3515	3484	3517	3619	3637	3748
7.188	3706	3543	3504	3513	3444	3317	3345	3443	3398	3653	3607	3610	3781	3833	4073
7.194	3742	3672	3482	3531	3484	3471	3512	3556	3639	3579	3696	3852	4041	4253	4406
7.2	3890	3958	3783	3780	3722	3607	3814	3916	3975	3808	3949	4318	4501	4774	4861
7.206	3977	3953	3867	3899	3672	3819	3979	4019	4168	4148	4298	4571	4702	4903	5182
7.212	3970	3960	3906	3802	3908	3944	4196	4177	4259	4384	4660	4882	4935	5209	5311
7.218	3962	3931	3848	3865	3821	3946	4062	4188	4480	4759	4818	4985	5069	5038	5026
7.224	4180	4201	4122	4045	4285	4291	4540	4679	4882	5004	5113	5274	5228	5161	4968
7.23	4241	4315	4199	4332	4460	4470	4825	4815	5030	4998	5243	5091	5065	4866	4570
7.236	4486	4505	4569	4647	4791	4771	4892	5030	5062	5055	5051	4764	4688	4525	4260
7.242	4756	4827	4784	4996	5157	5128	5334	5284	5242	5055	4784	4733	4375	4266	4063
7.248	5122	5223	5224	5287	5608	5493	5382	5387	5111	5021	4766	4379	4333	4187	4046
7.254	5269	5213	5290	5202	5283	4895	4912	4770	4653	4324	4280	3944	3728	3770	3576
7.26	5658	5629	5424	5441	5376	5009	4703	4609	4377	4287	4225	4041	3845	3739	3569
7.266	5566	5480	5300	5156	5106	4795	4476	4239	4130	3927	3834	3608	3575	3530	3381
7.272	5216	5023	4998	4583	4593	4347	4014	3944	3869	3641	3429	3357	3340	3298	3111
7.278	5271	5099	4719	4497	4466	4173	3912	3832	3760	3612	3609	3539	3396	3336	3350
7.284	4853	4572	4291	4201	4122	3875	3709	3644	3554	3520	3465	3338	3230	3252	3166
7.29	4571	4330	4106	4065	3966	3878	3621	3491	3464	3378	3343	3343	3208	3251	3151
7.296	4260	4205	3914	3877	3676	3666	3488	3407	3439	3291	3331	3159	3200	3187	3141
7.302	4201	3991	3940	3761	3657	3606	3514	3374	3359	3350	3277	3296	3230	3209	3099
7.308	3879	3763	3660	3602	3546	3429	3456	3427	3070	3194	3172	3173	3179	3153	3166
7.314	3877	3753	3622	3480	3470	3409	3311	3266	3228	3167	3160	3128	3153	2979	3044
7.32	3764	3619	3565	3374	3464	3266	3201	3214	3281	3199	3014	3109	3013	2959	2878
7.326	3813	3729	3702	3466	3383	3374	3246	3175	3185	3143	3028	3102	3074	2915	3023
7.332	3776	3722	3534	3438	3493	3345	3182	3311	3167	3134	3185	3252	3130	3287	3139
7.338	3743	3669	3503	3424	3362	3232	3215	3287	3298	3036	3213	3086	3038	3112	3116
7.344	3796	3610	3409	3328	3277	3305	3123	3330	3208	3212	3153	3176	2976	3018	2979
7.35	3612	3508	3479	3437	3409	3273	3339	3342	3268	3085	3218	3135	3166	3150	3110
7.356	3594	3426	3379	3348	3275	3215	3148	3146	3136	3024	3047	3063	2851	2964	2874
7.362	3738	3544	3515	3396	3417	3308	3164	3176	3222	3195	3254	3104	3021	2992	2988
7.368	3458	3451	3349	3282	3168	3115	3162	3051	3199	3153	3042	3008	2925	3027	2947
7.374	3679	3547	3327	3376	3275	3368	3225	3256	3143	3108	3154	3129	3088	3100	2987
7.38	3550	3560	3273	3367	3277	3314	3140	3237	3096	3172	3126	3036	3083	3026	2916
7.386	3509	3307	3301	3254	3178	3114	3188	3030	3174	3061	3077	2959	2949	3044	2926
7.392	3555	3473	3190	3313	3319	3215	3121	3214	3240	3122	3054	3007	3050	3029	2879
7.398	3543	3364	3321	3409	3151	3127	3137	3149	3058	3054	3042	2927	2967	2992	2958
7.404	3599	3410	3471	3383	3199	3220	3218	3120	3063	3129	3135	3107	3056	3107	3197
7.41	3464	3381	3262	3163	3134	3121	3089	2940	2980	2938	3015	2968	2949	2942	2929
7.416	3522	3479	3322	3261	3195	3212	3182	3184	3106	3089	3059	2988	3031	3098	2952
7.422	3590	3291	3253	3154	3232	3171	3076	3180	3116	3035	2984	3037	3031	3005	2950
7.428	3523	3427	3167	3245	3136	3178	3052	3027	3031	3102	2963	2976	3042	2998	2900
7.434	3532	3368	3333	3265	3123	3088	3070	3035	3039	3097	3032	2979	2966	2990	2988
7.44	3538	3514	3349	3371	3320	3279	3223	3136	3113	3186	3087	3028	3056	3092	3043
7.446	3678	3465	3284	3267	3260	3274	3242	3164	3094	3141	3087	3018	3109	3040	3007
7.452	3538	3597	3320	3277	3260	3196	3259	3137	3185	3173	2998	3103	3120	3063	2942
7.458	3612	3417	3437	3263	3314	3211	3130	3112	3184	3176	3000	3111	2989	3158	3005
7.464	3665	3501	3466	3277	3293	3276	3213	3183	3301	3040	3163	3141	3094	3029	3005
7.47	3485	3321	3164	3047	3127	3226	3033	2963	2989	3021	2893	2908	2934	2907	2803
7.476	3620	3560	3443	3459	3327	3424	3291	3219	3153	3195	3228	3181	3187	3160	3075
7.482	3610	3457	3375	3375	3277	3278	3222	3203	3115	3087	3169	3122	3046	3038	3097
7.488	3495	3496	3275	3381	3224	3187	3164	3199	3118	3059	3112	3066	3076	3100	3107
7.494	3612	3484	3419	3307	3365	3293	3276	3171	3222	3063	3109	3171	3217	3155	3138
7.5	3593	3527	3322	3333	3229	3202	3134	3199	3140	3096	3135	3125	3161	3048	3033
7.506	3496	3412	3187	3326	3106	3182	3123	3118	3102	3194	3098	3037	2927	2948	2967
7.512	3592	3541	3444	3427	3328	3339	3263	3275	3283	3206	3208	3216	3249	3075	3059
7.518	3524	3349	3344	3300	3282	3197	3144	3202	3140	3185	3081	3067	3131	3045	3011
7.524	3655	3596	3414	3373	3384	3355	3344	3354	3261	3244	3204	3194	3089	3193	3098
7.53	3605	3406	3424	3270	3327	3263	3286	3141	3215	3091	3108	3122	3067	3134	3073
7.536	3613	3437	3314	3273	3224	3240	3129	3056	3107	3155	3089	3101	3081	3015	3070
7.542	3535	3479	3388	3359	3277	3199	3149	3150	3172	3198	3004	3013	3104	3037	3056
7.548	3508	3430	3352	3276	3208	3152	3095	3177	3074	3080	3016	3067	3052	3112	3026
7.554	3409	3386	3269	3322	3123	3281	3067	3171	3121	3030	3062	3100	3054	2988	3086
7.56	3545	3320	3142	3212	3146	3123	3063	3154	3029	3050	2980	3016	3120	3001	3050
7.566	3684	3459	3411	3399	3341	3339	3302	3252	3172	3144	3222	3202	3226	3127	3134
7.572	3748	3490	3387	3318	3276	3306	3213	3230	3308	3133	3219	3248	3142	3198	3101
7.578	3715	3518	3484	3392	3335	3276	3248	3345	3342	3260	3253	3241	3275	3255	3174
7.584	3588	3464	3484	3332	3399	3281	3258	3227	3223	3279	3146	3206	3261	3246	3235
7.59	3631	3483	3408	3391	3382	3375	3379	3266	3170	3273	3073	3165	3276	3177	3194
7.596	3667	3556	3510	3279	3302	3363	3309	3413	3288	3251	3194	3238	3307	3198	3271
7.602	3544	3424	3397	3321	3295	3212	3152	3131	3212	3180	3114	3188	3124	3216	3198
7.608	3560	3503	3411	3287	3318	3234	3174	3146	3204	3144	3134	3243	3118	3185	3190
7.614	3650	3583	3475	3380	3397	3369	3281	3276	3290	3284	3309	3242	3309	3250	3225
7.62	3729	3441	3507	3473	3394	3397	3370	3401	3211	3273	3279	3297	3312	3254	3352
7.626	3765	3674	3519	3586	3424	3438	3404	3374	3365	3371	3330	3411	3477	3334	3406
7.632	3800	3785	3614	3599	3463	3591	3393	3475	3389	3468	3430	3499	3474	3481	3506
7.638	3645	3571	3485	3409	3388	3400	3362	3295	3346	3336	3412	3422	3518	3370	3455
7.644	3824	3661	3674	3587	3570	3523	3612	3477	3514	3546	3567	3545	3629	3491	3555
7.65	3796	3638	3627	3642	3413	3453	3588	3521	3470	3453	3569	3528	3550	3532	3557
7.656	4031	3816	3777	3774	3661	3790	3669	3675	3608	3690	3708	3791	3693	3847	3807
7.662	4118	3930	3781	3840	3829	3856	3747	3748	3681	3782	3701	3826	3799	3913	3871
7.668	4009	3949	3746	3745	3766	3697	3670	3760	3716	3784	3727	3830	3868	3883	3924
7.674	4074	3863	3831	3793	3864	3742	3795	3667	3769	3742	3791	3837	3854	3913	3881
7.68	4032	3779	3774	3650	3736	3725	3642	3667	3723	3644	3701	3820	3805	3801	3758
7.686	4028	3814	3747	3754	3744	3687	3656	3743	3576	3727	3762	3838	3847	3765	4057
7.692	4072	3891	3846	3815	3716	3630	3809	3723	3764	3790	3807	3908	4021	4049	4124
7.698	3926	3754	3733	3771	3773	3523	3757	3734	3693	3791	3833	3856	4027	4131	4109
7.704	4150	4054	3923	3922	3886	3860	3861	4039	3984	4003	4133	4072	4358	4376	4523
7.71	4103	4004	3973	3932	3940	3888	3921	4075	4059	4186	4257	4421	4434	4628	4846
7.716	4095	4017	3858	3966	4036	3979	4017	4087	4111	4199	4327	4558	4717	4718	4934
7.722	4152	4041	4004	4042	4023	3928	4027	4024	4103	4418	4419	4683	4865	5036	5186
7.728	4364	4192	4170	4211	4192	4239	4374	4317	4567	4762	4972	5148	5314	5542	5773
7.734	4316	4266	4311	4221	4228	4344	4444	4567	4768	4883	5140	5460	5761	6056	6364
7.74	4308	4277	4357	4285	4281	4475	4514	4789	4915	5109	5564	5856	6112	6403	7015
7.746	4483	4423	4427	4559	4653	4765	4953	5162	5351	5695	6093	6545	6839	7225	7817
7.752	4758	4647	4642	4845	5003	5160	5487	5683	6018	6332	6697	7300	7719	8325	8723
7.758	4925	4871	4891	5034	5215	5409	5774	6165	6552	6908	7383	8024	8429	8869	9304
7.764	5095	5318	5286	5404	5696	6007	6418	6630	7330	7723	8258	8910	9118	9637	9796
7.77	5377	5494	5691	5928	6165	6572	6983	7420	8159	8504	9160	9538	9760	10148	10195
7.776	5745	5747	5902	6291	6748	7128	7539	8243	8659	9155	9551	9923	10032	9745	9786
7.782	6228	6313	6545	6963	7401	8085	8405	8991	9463	9602	9786	9950	10071	9314	9074
7.788	6859	7131	7401	7850	8187	8857	9359	9643	9806	9872	9734	9559	9204	8774	8474
7.794	7423	7836	8042	8493	8869	9425	9710	9713	9538	9494	9078	8711	8325	7904	7691
7.8	8141	8402	8666	8779	9116	9453	9635	9248	9027	8628	8212	7934	7533	7103	6887
7.806	8921	9043	9110	9351	9205	9365	9217	8635	8376	7830	7503	7202	6778	6601	6438
7.812	9603	9614	9527	9416	9152	9038	8652	8194	7796	7402	7047	6751	6529	6453	6494
7.818	9550	9405	9284	8887	8531	8405	7969	7361	7172	6866	6631	6525	6351	6488	6437
7.824	8819	8721	8459	8034	7730	7452	7186	6766	6406	6374	6322	6187	6007	6329	6441
7.83	8220	8051	7748	7379	7004	6689	6496	6318	6020	5967	6026	6093	6231	6628	6746
7.836	7819	7548	7365	6910	6620	6468	6286	6300	6131	6028	6291	6553	6787	7043	7502
7.842	7215	6864	6584	6344	6156	6069	6201	6123	6181	6117	6567	6914	7265	7770	8136
7.848	6844	6571	6291	6098	6163	6092	6153	6377	6497	6891	7174	7617	8043	8540	8914
7.854	6502	6453	6170	6131	6160	6412	6528	6915	7103	7641	7999	8490	8828	9012	9450
7.86	6534	6428	6408	6317	6547	6727	7166	7646	8004	8579	8860	9200	9455	9374	9376
7.866	6580	6344	6481	6757	6904	7402	7821	8341	8811	9257	9485	9529	9452	9015	8557
7.872	6895	6890	7043	7356	7784	8219	8913	9198	9690	9698	9697	9462	9080	8510	7993
7.878	7458	7614	7770	7987	8692	9133	9690	9806	10017	9617	9319	9042	8324	7705	7182
7.884	8231	8599	8871	9075	9637	9896	10344	10161	9734	9223	8709	8317	7621	7201	6666
7.89	9236	9467	9793	9937	10110	10270	10134	9634	9233	8540	7951	7397	6971	6539	6019
7.896	10120	10167	10286	10202	10209	9739	9393	8708	8222	7641	7159	6679	6285	5899	5580
7.902	10546	10510	10206	10018	9745	8974	8609	7753	7238	6780	6435	6099	5787	5418	5227
7.908	10537	10220	9789	9394	9014	8307	7753	7085	6613	6183	5934	5669	5341	5109	4918
7.914	10127	9694	9089	8555	8333	7526	7123	6543	6132	5839	5596	5338	5107	4966	4776
7.92	9209	8774	8273	7702	7458	6849	6412	5943	5666	5447	5199	5083	4842	4758	4609
7.926	8326	7809	7499	7028	6597	6247	5788	5601	5269	4941	4840	4719	4589	4501	4400
7.932	7534	6963	6765	6215	5944	5667	5334	5067	4900	4778	4586	4451	4371	4251	4334
7.938	6925	6457	6156	5673	5565	5289	5067	4890	4720	4555	4374	4408	4350	4245	4262
7.944	6496	6118	5761	5548	5373	5229	4861	4716	4623	4451	4439	4400	4394	4336	4452
7.95	5996	5764	5475	5309	5187	4938	4674	4652	4495	4368	4398	4330	4322	4259	4402
7.956	5622	5362	5158	5079	4893	4844	4547	4518	4389	4260	4343	4329	4241	4335	4482
7.962	5281	5092	4809	4825	4628	4574	4477	4252	4265	4152	4152	4232	4122	4280	4351
7.968	4969	4937	4694	4610	4546	4409	4293	4179	4209	4192	4200	4111	4130	4264	4338
7.974	4812	4732	4571	4441	4341	4279	4140	4147	4004	4066	4131	4041	4098	4191	4265
7.98	4837	4712	4570	4450	4443	4259	4249	4222	4214	4080	4197	4164	4188	4362	4460
7.986	4751	4640	4566	4460	4468	4269	4273	4163	4222	4086	4239	4221	4366	4483	4573
7.992	4600	4531	4382	4413	4318	4171	4152	4071	4148	4108	4151	4187	4358	4546	4572
7.998	4535	4396	4364	4244	4239	4157	4074	4087	4089	4208	4183	4330	4442	4483	4654
8.004	4666	4382	4407	4311	4273	4157	4174	4132	4246	4324	4293	4366	4513	4606	4859
8.01	4628	4396	4367	4273	4229	4106	4079	4176	4221	4213	4321	4398	4493	4748	4887
8.016	4526	4372	4264	4214	4082	4080	4061	4151	4141	4106	4287	4312	4566	4818	4927
8.022	4410	4243	4125	4120	3964	4060	4058	4023	4125	4009	4229	4297	4567	4858	5008
8.028	4485	4346	4181	4166	4140	4143	4051	4108	4283	4233	4315	4573	4678	5005	5158
8.034	4420	4314	4202	4180	4255	4079	4000	4160	4197	4305	4428	4658	4779	5140	5307
8.04	4295	4204	4154	4153	4182	4102	4032	4172	4213	4301	4483	4669	4904	5201	5485
8.046	4254	4120	4082	4153	4045	4115	4049	4088	4264	4369	4559	4708	5097	5251	5647
8.052	4266	4185	4068	4134	4073	4124	4105	4114	4295	4437	4641	4834	5213	5284	5705
8.058	4220	4158	4077	4119	4052	4110	4218	4191	4408	4496	4741	4919	5289	5474	5524
8.064	4216	4156	4053	4056	4012	4024	4273	4274	4429	4629	4818	5035	5365	5457	5347
8.07	4227	4120	4142	4118	4076	4052	4226	4287	4498	4662	4997	5222	5349	5367	5095
8.076	4352	4159	4239	4167	4204	4158	4270	4453	4640	4911	5167	5388	5573	5392	4878
8.082	4244	4213	4140	4176	4193	4120	4250	4511	4712	5042	5218	5369	5535	5151	4670
8.088	4333	4191	4147	4225	4242	4244	4372	4672	4897	5193	5407	5509	5309	4984	4525
8.094	4348	4204	4169	4198	4302	4418	4494	4786	5064	5361	5526	5513	5119	4695	4370
8.1	4354	4246	4194	4201	4321	4414	4603	4859	5153	5394	5594	5358	4967	4463	4193
8.106	4476	4379	4355	4335	4379	4520	4747	5019	5376	5586	5631	5163	4749	4401	4117
8.112	4524	4471	4438	4527	4556	4735	4958	5293	5575	5769	5562	5180	4607	4243	4018
8.118	4601	4529	4507	4630	4704	4826	5123	5494	5695	5734	5378	5018	4396	4147	3910
8.124	4643	4449	4574	4574	4647	4882	5154	5426	5716	5606	5049	4631	4217	3947	3790
8.13	4728	4528	4679	4753	4794	5102	5326	5537	5662	5429	4864	4422	4135	3826	3705
8.136	4793	4797	4713	4878	5040	5235	5422	5648	5618	5204	4672	4290	3978	3888	3704
8.142	4917	4926	4834	4995	5193	5352	5516	5650	5395	4926	4547	4142	3917	3850	3658
8.148	5037	5052	5101	5207	5404	5584	5718	5570	5128	4733	4360	4055	3939	3774	3731
8.154	5098	5176	5192	5275	5466	5660	5681	5352	4961	4585	4129	3948	3844	3767	3765
8.16	5355	5357	5460	5510	5592	5802	5671	5288	4870	4494	4129	4004	3791	3800	3734
8.166	5488	5447	5621	5631	5735	5730	5462	5077	4633	4320	4028	3983	3745	3807	3670
8.172	5611	5574	5789	5717	5726	5477	5215	4920	4430	4233	3967	3914	3811	3825	3686
8.178	5744	5736	5894	5805	5676	5305	5053	4776	4356	4178	4020	3889	3862	3868	3737
8.184	5706	5763	5774	5637	5391	4970	4747	4459	4178	4003	3839	3819	3727	3701	3638
8.19	5879	5840	5781	5567	5278	4830	4563	4300	4054	3907	3789	3829	3715	3684	3675
8.196	6029	6008	5818	5535	5222	4888	4506	4285	4025	4030	3923	3864	3841	3872	3843
8.202	6020	5947	5656	5358	5004	4688	4476	4300	4087	4049	3959	3956	3928	3899	3971
8.208	6011	5742	5454	5099	4775	4480	4294	4229	4031	3928	3874	3936	3866	3786	3898
8.214	5848	5496	5315	4904	4593	4423	4121	4048	4011	3872	3890	3854	3866	3808	3857
8.22	5689	5237	5104	4697	4532	4346	4106	3974	4038	3849	3921	3889	3892	3867	3920
8.226	5674	5267	5027	4714	4503	4376	4174	4067	4087	3965	4050	3995	3950	4005	4030
8.232	5370	5098	4901	4622	4393	4286	4115	4116	4052	3913	4032	3958	4063	4043	4011
8.238	5224	4939	4825	4591	4446	4315	4182	4139	4122	3945	4002	4020	4104	4107	4071
8.244	5206	4890	4801	4539	4507	4300	4205	4105	4100	4085	4052	4066	4145	4136	4157
8.25	4957	4740	4627	4375	4382	4242	4163	4110	3977	4056	4033	4077	4173	4106	4147
8.256	4826	4675	4519	4392	4259	4285	4197	4171	4056	4111	4094	4132	4153	4144	4167
8.262	4787	4650	4496	4418	4180	4287	4147	4180	4090	4171	4115	4159	4127	4148	4212
8.268	4859	4718	4672	4543	4400	4398	4267	4343	4192	4282	4291	4310	4311	4316	4360
8.274	4949	4785	4700	4572	4585	4459	4442	4385	4362	4395	4468	4421	4443	4471	4526
8.28	4853	4765	4602	4563	4497	4435	4477	4396	4369	4301	4387	4369	4487	4457	4526
8.286	4906	4859	4718	4701	4477	4599	4453	4407	4461	4401	4481	4505	4553	4584	4618
8.292	4837	4777	4756	4586	4510	4656	4374	4336	4454	4528	4567	4530	4507	4661	4711
8.298	4819	4736	4765	4590	4582	4661	4435	4437	4507	4576	4553	4595	4650	4780	4846
8.304	4939	4849	4787	4679	4675	4727	4554	4558	4598	4636	4613	4729	4718	4866	4956
8.31	4841	4760	4753	4647	4680	4622	4609	4595	4460	4531	4658	4662	4703	4831	4784
8.316	4798	4736	4796	4630	4667	4545	4597	4574	4517	4612	4722	4695	4898	4849	4804
8.322	4844	4781	4859	4651	4625	4602	4567	4570	4664	4723	4778	4815	4980	4937	4926
8.328	4936	4814	4778	4703	4631	4705	4594	4664	4709	4692	4863	4919	5049	5059	4879
8.334	4980	4800	4800	4640	4703	4706	4681	4723	4698	4790	4873	4975	5087	5033	4841
8.34	5003	4819	4930	4722	4851	4829	4764	4760	4752	4935	5013	5139	5113	5075	4975
8.346	4956	4846	4958	4807	4858	4896	4829	4865	4846	5027	5149	5217	5233	5123	5074
8.352	5024	4935	5060	4860	4971	4966	4930	5059	4971	5131	5244	5255	5318	5181	5076
8.358	5085	5075	5133	4952	5074	5058	5014	5151	5189	5223	5279	5372	5347	5227	5223
8.364	5151	5171	5151	5082	5108	5136	5168	5322	5358	5335	5391	5413	5360	5334	5332
8.37	5346	5262	5267	5323	5321	5390	5420	5540	5549	5548	5681	5570	5481	5469	5400
8.376	5455	5528	5491	5530	5610	5669	5667	5771	5795	5839	5907	5780	5664	5639	5575
8.382	5800	5740	5850	5810	5947	5886	5943	6094	6030	6155	6063	5970	5833	5813	5766
8.388	6082	5929	6083	5951	6160	5921	6060	6234	6129	6162	6085	5979	5819	5770	5724
8.394	6222	6209	6185	6117	6148	6030	6037	6233	6115	6030	5994	5801	5743	5678	5633
8.4	6321	6235	6226	6174	6028	5951	5963	6058	6060	5841	5823	5612	5460	5486	5533
8.406	6214	6117	6083	5952	5898	5689	5766	5870	5656	5509	5551	5360	5142	5210	5224
8.412	6090	5978	5921	5812	5746	5546	5633	5598	5370	5276	5268	5114	5033	4992	4958
8.418	5873	5722	5724	5560	5412	5381	5296	5175	5040	4963	4946	4808	4762	4716	4683
8.424	5597	5469	5401	5256	5136	5206	4948	4806	4716	4681	4453	4592	4525	4397	4552
8.43	5303	5287	5181	5028	4890	4918	4731	4627	4576	4532	4319	4360	4396	4267	4437
8.436	5083	5173	5064	4916	4757	4730	4642	4524	4480	4439	4294	4239	4222	4248	4342
8.442	4899	4880	4824	4598	4559	4450	4418	4280	4263	4227	4200	4109	4031	4160	4140
8.448	4725	4598	4674	4276	4317	4280	4184	4032	4084	4043	4114	3911	3918	4146	3951
8.454	4728	4568	4598	4328	4353	4342	4151	4069	4009	4058	4066	3963	4053	4080	3997
8.46	4681	4572	4508	4306	4381	4322	4134	4085	3983	4096	4028	3996	4067	4030	4030
8.466	4498	4549	4346	4103	4195	4143	3995	3973	4022	3950	3916	3924	3953	4005	3953
8.472	4401	4327	4198	4052	4078	4010	3897	3895	3941	3827	3870	3840	3926	3937	3929
8.478	4382	4218	4118	4036	4015	3942	3889	3859	3890	3838	3843	3844	3863	3889	3946
8.484	4381	4228	4151	3985	4030	3910	3956	3875	3960	3855	3887	3903	3910	3941	3969
8.49	4234	4166	4012	3905	3933	3798	3835	3818	3856	3838	3809	3776	3840	3921	3954
8.496	4239	4094	3935	3955	3865	3856	3896	3797	3877	3844	3760	3832	3873	4014	3991
8.502	4248	4080	4018	3975	3860	3885	3910	3869	3948	3888	3849	4015	3970	4067	4060
8.508	4225	4087	3963	3925	3857	3899	3877	3937	3903	3861	3942	4005	4038	4180	4186
8.514	4199	3998	3911	3931	3909	3878	3831	3965	3941	3941	4002	3993	4169	4210	4260
8.52	4183	4148	4092	3908	3999	3994	3908	4030	4006	4049	4004	4187	4319	4192	4398
8.526	4184	4212	4098	3929	4003	3994	3973	4041	4018	4109	4044	4280	4396	4427	4574
8.532	4166	4144	4014	3940	3967	3911	4035	4064	4034	4134	4215	4327	4399	4627	4738
8.538	4233	4175	4008	4064	3938	3986	4050	4088	4107	4159	4279	4430	4485	4805	4971
8.544	4284	4292	4169	4143	4109	4121	4193	4188	4317	4305	4565	4765	4813	5166	5406
8.55	4373	4395	4328	4211	4260	4218	4345	4397	4446	4560	4775	5038	5128	5593	5874
8.556	4558	4436	4402	4293	4368	4481	4504	4599	4719	4794	5050	5261	5646	5997	6529
8.562	4624	4547	4443	4453	4505	4567	4609	4677	4999	5120	5367	5658	6114	6508	7085
8.568	4637	4650	4567	4533	4653	4732	4859	4906	5307	5458	5645	6127	6595	7107	8013
8.574	4774	4796	4772	4734	4996	5026	5195	5317	5671	5918	6294	6772	7345	8172	9055
8.58	4976	5035	4974	4954	5220	5386	5522	5814	6020	6517	7051	7607	8306	9394	10175
8.586	5200	5199	5142	5319	5580	5707	6033	6380	6697	7336	7946	8689	9627	10605	11707
8.592	5600	5596	5654	5865	6215	6428	7047	7371	7840	8564	9267	10186	11315	12348	13286
8.598	5831	5993	6085	6405	6741	7102	7628	8356	8795	9721	10524	11687	12758	13655	14047
8.604	6032	6300	6426	6816	7334	7880	8460	9268	9969	10956	11755	12911	13885	14329	14274
8.61	6690	6995	7278	7673	8376	9092	9952	10608	11620	12451	13225	14258	14746	14568	13963
8.616	7380	7704	8080	8613	9571	10227	11193	12077	12934	13429	13924	14589	14644	13889	13057
8.622	8393	8856	9319	10038	11116	11943	12879	13596	14097	14275	14544	14663	13965	13060	12044
8.628	9651	10186	10752	11530	12672	13429	13846	14300	14466	14427	14101	14022	13006	12062	11100
8.634	10879	11394	11946	12674	13737	14043	14053	14136	13958	13693	13350	12554	11714	10753	9944
8.64	12317	12871	13302	13812	14475	14344	13970	13842	13528	13115	12705	11727	10907	10033	9373
8.646	13514	13621	13705	13670	13962	13655	13226	13052	12878	12336	11679	10966	10073	9423	8806
8.652	14046	13772	13492	13432	13502	12929	12508	12423	12084	11773	11078	10376	9588	8931	8486
8.658	13690	13178	12880	12424	12652	11956	11881	11804	11630	11094	10367	9781	9092	8428	8060
8.664	12703	12185	11757	11263	11604	11080	11285	11169	11137	10398	9692	9022	8339	7730	7340
8.67	12055	11680	11143	10997	11165	11110	11194	11350	10932	10184	9305	8546	8099	7464	7010
8.676	11222	10861	10623	10504	10809	10847	11000	10824	10215	9339	8469	7874	7361	6736	6358
8.682	10737	10448	10560	10201	10638	10710	10716	10389	9465	8555	7765	7269	6677	6269	5831
8.688	10466	10309	10476	10329	10646	10783	10326	9749	8649	7833	7264	6506	6096	5798	5373
8.694	10208	10314	10402	10317	10372	10365	9616	8902	7832	7147	6499	5965	5687	5371	4953
8.7	10112	10314	10474	10137	10012	9845	8940	7922	7093	6441	5956	5578	5234	5012	4762
8.706	10061	10276	10416	9929	9585	9040	8214	7161	6405	5929	5500	5152	4969	4782	4453
8.712	9925	10031	10176	9441	8927	8231	7247	6521	5893	5467	5164	4838	4680	4474	4363
8.718	9847	9952	9959	8967	8430	7513	6755	6201	5597	5208	4819	4669	4490	4429	4209
8.724	9667	9398	9458	8145	7553	6772	5982	5700	5059	4806	4530	4463	4299	4199	4061
8.73	9527	9029	8742	7482	6878	6054	5464	5123	4811	4567	4446	4349	4172	4067	3951
8.736	9008	8428	7963	6658	6156	5493	5068	4830	4575	4357	4263	4145	3941	3969	3896
8.742	8492	7828	7129	6174	5661	5123	4873	4562	4258	4194	4033	4000	3960	3809	3758
8.748	7984	7242	6614	5724	5321	4885	4605	4395	4082	4041	3922	3803	3832	3693	3694
8.754	7397	6814	6252	5361	4962	4761	4460	4271	4051	4041	3928	3811	3801	3797	3707
8.76	6541	6094	5635	5001	4631	4511	4270	4061	3916	3927	3702	3689	3634	3671	3583
8.766	6203	5669	5171	4784	4527	4343	4121	4040	3859	3958	3709	3653	3691	3548	3620
8.772	5787	5215	5092	4511	4316	4156	3906	3939	3813	3699	3684	3690	3589	3556	3499
8.778	5485	4960	4867	4434	4128	3934	3902	3759	3716	3706	3675	3656	3523	3464	3562
8.784	5070	4674	4412	4180	3979	3868	3871	3700	3738	3646	3588	3447	3532	3511	3537
8.79	4760	4552	4203	4156	3975	3793	3799	3603	3560	3530	3569	3420	3563	3412	3379
8.796	4896	4543	4392	4205	4074	3942	3850	3659	3662	3631	3681	3617	3701	3593	3545
8.802	4593	4288	4212	3970	3825	3808	3710	3733	3568	3527	3445	3339	3521	3392	3354
8.808	4445	4201	4153	3957	3816	3880	3739	3690	3642	3547	3637	3564	3505	3500	3512
8.814	4504	4162	4132	3863	3872	3784	3747	3694	3667	3573	3551	3552	3538	3575	3610
8.82	4167	3982	3842	3744	3697	3716	3592	3518	3465	3462	3390	3423	3353	3341	3369
8.826	4221	4113	4062	3848	3867	3765	3651	3781	3493	3575	3542	3447	3564	3543	3461
8.832	4205	4133	3880	3786	3730	3537	3547	3648	3528	3510	3460	3423	3433	3437	3473
8.838	4187	4044	3891	3808	3765	3622	3591	3530	3552	3643	3509	3457	3391	3368	3439
8.844	4037	4072	3781	3714	3688	3599	3574	3610	3572	3592	3520	3505	3555	3501	3477
8.85	3991	3974	3943	3655	3628	3594	3481	3494	3582	3428	3539	3467	3416	3407	3408
8.856	3883	3875	3744	3629	3480	3516	3456	3389	3354	3377	3343	3250	3321	3340	3362
8.862	3954	3934	3745	3717	3650	3591	3497	3420	3395	3410	3383	3391	3416	3373	3351
8.868	3931	3778	3665	3770	3510	3556	3422	3441	3402	3398	3416	3387	3374	3376	3328
8.874	3952	3792	3726	3693	3620	3556	3496	3516	3460	3514	3497	3411	3417	3274	3371
8.88	3855	3681	3644	3565	3614	3481	3449	3356	3332	3443	3287	3224	3291	3242	3286
8.886	3911	3779	3744	3548	3554	3522	3492	3456	3493	3387	3445	3339	3275	3381	3319
8.892	3851	3684	3639	3507	3541	3563	3428	3450	3344	3242	3376	3372	3414	3310	3343
8.898	3943	3911	3778	3772	3740	3666	3662	3445	3496	3419	3523	3437	3586	3460	3499
8.904	4042	3836	3802	3648	3533	3684	3647	3543	3468	3474	3413	3547	3488	3442	3542
8.91	3843	3816	3837	3696	3624	3540	3541	3531	3517	3446	3418	3410	3442	3358	3434
8.916	3987	3872	3735	3588	3604	3531	3644	3525	3426	3498	3488	3535	3416	3449	3622
8.922	4028	3808	3715	3651	3583	3621	3488	3527	3476	3565	3522	3429	3411	3538	3518
8.928	3876	3756	3757	3637	3563	3592	3493	3448	3498	3487	3531	3436	3487	3444	3519
8.934	3761	3717	3764	3601	3548	3540	3472	3402	3493	3408	3498	3441	3526	3368	3503
8.94	3825	3734	3700	3562	3571	3516	3399	3504	3461	3402	3417	3449	3460	3449	3448
8.946	3857	3732	3773	3603	3597	3616	3504	3588	3519	3476	3519	3535	3482	3589	3516
8.952	3741	3594	3706	3498	3461	3387	3420	3506	3395	3377	3401	3470	3377	3433	3495
8.958	3848	3747	3707	3639	3556	3429	3479	3440	3531	3483	3547	3504	3415	3455	3502
8.964	3926	3712	3676	3606	3560	3600	3545	3424	3469	3552	3477	3519	3545	3530	3503
8.97	3910	3751	3678	3633	3593	3644	3572	3533	3556	3610	3483	3557	3599	3548	3523
8.976	3929	3848	3819	3675	3684	3718	3629	3632	3575	3726	3578	3628	3711	3620	3598
8.982	3903	3745	3740	3591	3587	3646	3546	3630	3563	3545	3516	3547	3604	3561	3675
8.988	3940	3694	3718	3572	3538	3507	3534	3636	3570	3526	3457	3606	3535	3591	3661
8.994	3992	3778	3748	3498	3536	3514	3522	3538	3480	3501	3549	3521	3507	3604	3665
9	3912	3823	3818	3598	3652	3649	3520	3609	3541	3669	3657	3611	3606	3726	3759
9.006	4028	3942	3796	3723	3753	3778	3608	3743	3558	3685	3739	3668	3620	3756	3849
9.012	4024	3940	3881	3751	3796	3728	3704	3747	3674	3651	3757	3694	3738	3832	3848
9.018	4048	3872	3859	3761	3779	3784	3664	3760	3675	3715	3684	3697	3836	3963	3968
9.024	3963	3697	3743	3607	3607	3616	3544	3561	3573	3705	3573	3660	3736	3817	3956
9.03	3948	3682	3712	3691	3702	3610	3635	3533	3567	3574	3614	3722	3780	3839	4082
9.036	3993	3765	3738	3775	3791	3714	3663	3620	3617	3631	3723	3796	3847	3959	4192
9.042	3924	3760	3713	3755	3725	3690	3653	3650	3630	3694	3682	3792	3891	4079	4201
9.048	3924	3857	3885	3720	3719	3769	3651	3731	3793	3904	3757	3860	3925	4238	4391
9.054	3931	3847	3846	3687	3769	3792	3654	3665	3731	3873	3811	3948	4078	4330	4488
9.06	3855	3786	3820	3648	3771	3722	3614	3654	3732	3707	3927	3935	4148	4378	4554
9.066	3926	3840	3909	3726	3744	3793	3708	3740	3895	3848	3984	4136	4215	4429	4707
9.072	3996	3833	3855	3832	3761	3740	3779	3786	3925	3989	4127	4246	4385	4560	4814
9.078	4057	3924	3980	3933	3871	3771	3955	3975	4027	4105	4216	4355	4620	4839	4946
9.084	4045	4014	4087	3925	3978	3875	3951	4050	4152	4217	4395	4533	4741	4924	4940
9.09	4106	4049	4028	3973	3972	3915	3872	3966	4119	4225	4437	4695	4768	4991	4910
9.096	4100	3969	3975	3836	4000	3886	3913	4049	4103	4321	4493	4781	4845	4891	4793
9.102	4239	4032	4076	3887	4021	4044	4140	4290	4333	4472	4676	4924	5053	5004	4895
9.108	4231	4090	4085	3952	4088	4124	4193	4275	4430	4595	4793	5010	5008	4891	4744
9.114	4260	4095	4124	4043	4215	4152	4163	4341	4589	4769	4963	5151	5011	4791	4675
9.12	4250	4115	4161	3998	4175	4252	4264	4437	4714	4877	5063	5202	4926	4584	4509
9.126	4231	4148	4231	4012	4129	4296	4540	4562	4795	4939	5152	5066	4925	4387	4331
9.132	4327	4162	4338	4136	4330	4413	4631	4794	4951	5120	5247	5007	4824	4383	4324
9.138	4257	4177	4309	4193	4382	4486	4650	4796	4930	5129	4969	4789	4561	4296	4152
9.144	4328	4278	4400	4336	4423	4611	4778	4858	5093	5119	4895	4657	4400	4287	4136
9.15	4442	4438	4522	4510	4525	4768	4922	5109	5241	5181	4937	4714	4328	4251	4199
9.156	4374	4425	4499	4521	4663	4806	4938	5108	5182	4957	4705	4509	4249	4076	4035
9.162	4498	4525	4620	4606	4906	4912	5034	5100	5055	4741	4608	4316	4266	4027	3939
9.168	4541	4491	4705	4650	4909	5040	5081	5108	4840	4648	4483	4213	4111	4029	3918
9.174	4738	4669	4898	4816	5034	5205	5210	5026	4841	4637	4448	4238	4191	4212	4047
9.18	4886	4845	4984	4956	5069	5282	5096	4827	4733	4452	4295	4214	4142	4181	4067
9.186	4962	4887	4986	5038	5050	5087	4911	4665	4442	4233	4171	4136	4049	4125	3975
9.192	5173	5070	5191	5190	5169	4985	4859	4649	4334	4230	4173	4139	4108	4140	4074
9.198	5373	5300	5362	5259	5270	5023	4783	4660	4376	4258	4260	4168	4124	4124	4071
9.204	5385	5337	5350	5076	5064	4876	4625	4538	4271	4231	4194	4206	4094	4050	4037
9.21	5401	5333	5237	4952	4873	4623	4467	4355	4202	4095	4022	4197	4083	4021	4058
9.216	5412	5299	5151	4874	4680	4421	4314	4258	4130	4004	3959	4060	4007	3980	4049
9.222	5426	5176	5094	4746	4510	4432	4230	4205	3986	3987	3998	4031	3929	4012	4009
9.228	5148	4994	4778	4566	4329	4298	4107	4062	3923	3899	3930	3962	3897	3911	3871
9.234	4945	4839	4659	4408	4266	4084	4026	3995	3939	3932	3874	3929	3907	3798	3838
9.24	4882	4661	4562	4319	4189	4120	3967	3929	3817	3895	3887	3897	3914	3872	3865
9.246	4785	4593	4475	4303	4101	4076	3996	3879	3870	3883	3929	3869	3944	3969	3979
9.252	4651	4437	4381	4242	4064	3993	3917	3886	3880	3887	3858	3836	3859	3918	3905
9.258	4641	4410	4423	4236	4148	4069	3901	3993	3916	3931	3916	3926	3926	3990	3943
9.264	4519	4400	4359	4154	4064	3929	3886	3915	3877	3882	3878	3881	3897	3911	3964
9.27	4464	4365	4224	4103	4051	3889	3894	3855	3829	3871	3892	3798	3936	3832	4008
9.276	4429	4278	4226	4088	4039	3994	3951	3864	3811	3904	3942	3780	3969	3970	3978
9.282	4233	4089	4130	4016	3888	3965	3883	3755	3701	3767	3851	3765	3845	3995	3906
9.288	4224	4067	4041	3947	3909	3928	3873	3821	3799	3792	3796	3748	3867	3942	3944
9.294	4318	4172	4034	3914	3969	3947	3880	3938	3929	3939	3895	3753	3973	4014	4006
9.3	4253	4078	4058	3883	3910	3956	3945	3883	3873	3899	3887	3802	3991	4026	3966
9.306	4105	3906	3938	3728	3770	3869	3833	3742	3732	3692	3715	3797	3818	3846	3936
9.312	4217	3986	3923	3847	3890	3878	3843	3814	3836	3849	3782	3935	3835	3862	4062
9.318	4279	4080	4099	4068	4011	4007	3965	3948	4022	4041	3923	4020	4082	4122	4172
9.324	4175	4071	4100	4020	3916	4005	3943	3911	4021	3927	3908	4015	4170	4125	4210
9.33	4195	4127	4153	4069	3967	3945	3991	3982	3979	3934	4018	4089	4135	4124	4251
9.336	4260	4175	4261	4065	4042	3943	4055	4001	4035	4036	4130	4246	4143	4265	4327
9.342	4318	4219	4198	4084	4091	3995	4058	3999	4100	4114	4218	4317	4292	4299	4425
9.348	4316	4167	4145	4029	4024	4008	4005	3986	4068	4045	4262	4270	4405	4277	4456
9.354	4233	4105	4074	3934	3921	3917	3971	4005	4043	4074	4291	4258	4438	4339	4452
9.36	4246	4165	4175	4098	4082	4018	4090	4147	4172	4299	4408	4366	4506	4579	4526
9.366	4371	4212	4317	4175	4263	4178	4216	4252	4357	4450	4563	4595	4669	4799	4741
9.372	4469	4272	4314	4178	4285	4234	4295	4305	4490	4512	4702	4824	4772	4850	4839
9.378	4466	4327	4360	4336	4257	4331	4485	4468	4596	4676	4834	4865	4852	4940	4867
9.384	4533	4479	4547	4521	4496	4564	4780	4766	4912	5017	5030	5041	5159	5100	5140
9.39	4644	4634	4715	4610	4690	4822	4963	4979	5190	5295	5286	5401	5452	5382	5436
9.396	4787	4812	4756	4740	4803	4964	5111	5217	5298	5486	5501	5558	5673	5601	5698
9.402	4953	4974	4919	4965	5080	5153	5342	5475	5564	5763	5711	5766	5939	5785	5971
9.408	5121	5122	5247	5213	5375	5523	5625	5768	5979	6032	6060	6163	6248	6216	6327
9.414	5399	5411	5529	5526	5713	5880	6061	6160	6376	6369	6558	6623	6668	6740	6795
9.42	5718	5823	5934	5929	6093	6207	6477	6495	6708	6761	6962	7015	7021	7143	7255
9.426	5954	6117	6147	6214	6371	6300	6587	6669	6893	6997	7139	7216	7268	7471	7602
9.432	6132	6226	6204	6290	6362	6341	6648	6843	7027	7126	7230	7399	7511	7806	7881
9.438	6426	6435	6461	6468	6599	6653	6841	7104	7229	7313	7504	7670	7944	8185	8261
9.444	6533	6481	6536	6497	6650	6761	6954	7199	7381	7538	7738	7797	8161	8457	8415
9.45	6647	6618	6668	6601	6882	6952	7183	7472	7744	7947	8128	8177	8444	8537	8402
9.456	6780	6802	6916	6865	7165	7373	7607	7870	8179	8289	8618	8499	8635	8475	8281
9.462	6904	7013	7212	7162	7506	7700	7899	8243	8537	8537	8793	8497	8425	8246	7883
9.468	7133	7243	7575	7519	7867	7986	8362	8585	8774	8635	8684	8287	8010	7811	7402
9.474	7801	7787	8182	8185	8448	8602	8798	8789	8836	8562	8543	8030	7754	7417	7113
9.48	8476	8530	8805	8650	8871	8954	8908	8676	8736	8215	8128	7618	7360	7023	6700
9.486	8976	9093	9267	8964	8983	9048	8761	8520	8304	7827	7677	7196	6907	6544	6240
9.492	9345	9409	9505	9061	8909	8824	8510	8116	7743	7402	7205	6669	6488	6051	5816
9.498	9433	9438	9369	8829	8679	8201	7987	7565	7180	6893	6554	6184	6037	5650	5550
9.504	9262	9141	8916	8385	8125	7634	7318	6991	6672	6390	6124	5805	5648	5405	5339
9.51	9115	8911	8590	8056	7732	7259	6917	6579	6444	6063	5916	5597	5417	5310	5171
9.516	8639	8361	8151	7622	7246	6832	6543	6218	6069	5790	5628	5379	5155	5156	5001
9.522	8038	7577	7438	6951	6598	6329	5903	5713	5522	5385	5310	5062	4897	4852	4768
9.528	7507	6946	6912	6418	6114	5905	5552	5355	5251	4999	5075	4904	4721	4613	4618
9.534	6991	6611	6431	6165	5831	5688	5425	5194	5139	4865	4999	4801	4709	4665	4578
9.54	6359	6200	5926	5676	5469	5345	5100	4950	4826	4709	4721	4567	4557	4485	4410
9.546	6061	5893	5596	5368	5269	5014	4865	4835	4667	4646	4563	4513	4544	4409	4263
9.552	5704	5526	5355	5126	5039	4828	4822	4727	4590	4555	4417	4458	4462	4336	4231
9.558	5370	5251	5168	4926	4920	4682	4716	4583	4509	4433	4339	4350	4239	4267	4189
9.564	5270	5227	5110	4966	4890	4709	4628	4521	4484	4552	4448	4409	4405	4361	4239
9.57	5104	4989	4959	4828	4693	4551	4493	4402	4370	4349	4312	4290	4320	4233	4111
9.576	4938	4886	4859	4709	4643	4540	4431	4450	4260	4179	4219	4234	4182	4123	4094
9.582	4904	4778	4809	4540	4574	4557	4430	4414	4293	4270	4199	4157	4267	4123	4018
9.588	4830	4783	4645	4486	4521	4520	4381	4313	4347	4318	4121	4082	4236	4153	4016
9.594	4697	4654	4596	4481	4430	4414	4145	4079	4158	4106	4076	4050	4021	4102	3958
9.6	4663	4555	4570	4381	4375	4234	4140	3951	4050	3989	4053	3968	4029	3931	3965
9.606	4592	4567	4423	4227	4246	4165	4166	3999	3998	3901	4007	3976	4057	3877	3964
9.612	4552	4463	4364	4174	4127	4119	4145	4075	3989	3924	3910	3926	3977	3876	3930
9.618	4524	4350	4323	4132	4095	4007	4086	4006	4020	3833	3871	3829	3912	3900	3888
9.624	4430	4309	4322	4180	4085	4041	4068	3959	3934	3788	3897	3818	3868	3947	3867
9.63	4410	4323	4263	4143	4090	4043	3990	3913	3913	3830	4031	3940	3932	3956	3989
9.636	4375	4336	4194	4102	4050	4003	3898	3822	3884	3919	3902	3937	3932	3862	3915
9.642	4458	4298	4284	4128	4100	4115	3935	3949	3960	4040	3997	3996	3963	3950	3948
9.648	4394	4189	4236	4110	4039	4026	3910	3971	3887	3915	3938	3889	3856	3908	3918
9.654	4262	4128	4225	4061	4008	3932	3967	4033	4016	3999	3937	3936	3954	4008	3950
9.66	4192	4089	4073	3961	3921	3896	4010	3910	3904	3920	3909	3901	3953	3868	3898
9.666	4198	4199	4233	4105	4026	3954	4052	3985	3994	4072	4005	3970	3993	3989	4041
9.672	4149	4190	4182	4039	4023	3952	3950	3928	3881	3979	3975	3931	3945	3981	3998
9.678	4401	4248	4322	4160	4068	4094	4094	4113	4043	4119	4171	4198	4069	4254	4169
9.684	4294	4156	4263	4096	4016	4050	4069	4079	4046	4172	4118	4141	4039	4272	4140
9.69	4409	4392	4324	4269	4210	4112	4234	4236	4209	4289	4240	4193	4227	4242	4277
9.696	4480	4380	4431	4383	4330	4198	4319	4326	4165	4365	4334	4191	4321	4314	4245
9.702	4584	4474	4567	4414	4487	4541	4286	4334	4340	4374	4431	4261	4349	4320	4309
9.708	4629	4425	4507	4334	4392	4403	4076	4432	4412	4294	4180	4219	4251	4205	4146
9.714	4622	4634	4591	4472	4418	4401	4276	4517	4420	4241	4199	4133	4112	4174	4063
9.72	4696	4585	4621	4460	4546	4415	4462	4412	4332	4307	4243	4155	4225	4223	4153
9.726	4906	4811	4716	4663	4531	4569	4486	4419	4443	4394	4257	4216	4357	4348	4307
9.732	4926	4689	4815	4576	4436	4521	4357	4344	4322	4355	4245	4165	4184	4176	4254
9.738	4816	4555	4604	4434	4377	4358	4299	4209	4150	4122	4154	4147	4101	4090	4099
9.744	4858	4672	4641	4439	4391	4426	4345	4281	4185	4214	4245	4212	4203	4138	4183
9.75	4804	4561	4491	4422	4281	4160	4238	4217	4176	4239	4185	4064	4205	4008	4097
9.756	4644	4536	4488	4360	4191	4164	4123	4141	4197	4129	4063	4095	4110	4042	4058
9.762	4631	4515	4536	4340	4271	4303	4189	4169	4161	4120	4062	4167	4130	4189	4099
9.768	4559	4537	4561	4261	4289	4259	4176	4141	4213	4114	4042	4156	4100	4238	4145
9.774	4623	4596	4542	4412	4364	4361	4200	4196	4225	4152	4150	4129	4236	4208	4227
9.78	4757	4585	4583	4461	4394	4407	4251	4329	4264	4296	4248	4138	4271	4395	4314
9.786	4564	4393	4383	4244	4239	4284	4098	4257	4030	4135	4153	4159	4089	4259	4176
9.792	4514	4418	4393	4281	4311	4194	4182	4186	4144	4125	4212	4181	4185	4163	4261
9.798	4622	4634	4470	4366	4394	4366	4245	4249	4267	4222	4230	4222	4271	4287	4336
9.804	4460	4468	4341	4157	4189	4201	4095	4040	4114	4067	4095	4188	4145	4130	4184
9.81	4472	4461	4345	4179	4231	4255	4093	4134	4071	4149	4026	4143	4242	4267	4214
9.816	4542	4426	4452	4314	4303	4233	4136	4257	4199	4284	4200	4225	4416	4396	4520
9.822	4486	4347	4417	4315	4118	4276	4166	4151	4163	4259	4281	4269	4325	4429	4482
9.828	4497	4430	4447	4258	4137	4280	4217	4207	4120	4249	4329	4327	4375	4406	4563
9.834	4531	4484	4446	4375	4284	4273	4268	4227	4284	4315	4475	4488	4613	4635	4605
9.84	4696	4527	4545	4528	4503	4425	4415	4370	4467	4618	4676	4781	4781	4759	4745
9.846	4547	4542	4482	4414	4513	4593	4362	4405	4598	4754	4764	4934	4846	4884	4928
9.852	4531	4423	4482	4494	4404	4431	4480	4489	4731	4747	4662	4804	4811	4835	4704
9.858	4752	4531	4708	4629	4702	4464	4735	4648	4794	4849	4853	4859	4717	4761	4685
9.864	4768	4544	4750	4689	4794	4677	4772	4652	4854	4772	4819	4826	4687	4655	4583
9.87	4858	4846	4925	4900	4843	4868	4893	4849	4834	4823	4724	4759	4664	4500	4479
9.876	4994	5122	5099	4910	5090	4915	4895	4861	4831	4834	4642	4593	4619	4582	4426
9.882	5124	5275	5282	5004	5022	5023	5002	4855	4703	4786	4687	4568	4572	4573	4319
9.888	5205	5192	5341	5050	4884	4922	4966	4775	4524	4507	4561	4319	4482	4368	4275
9.894	5126	4980	5081	4842	4786	4631	4610	4485	4430	4407	4239	4192	4239	4128	4027
9.9	5060	4918	4843	4664	4659	4510	4328	4290	4344	4134	4317	4149	4143	4005	4037
9.906	5127	4836	4822	4694	4552	4550	4495	4279	4349	4237	4219	4135	4072	4117	4128
9.912	5052	4805	4838	4763	4564	4453	4416	4294	4409	4395	4193	4241	4113	4175	4078
9.918	4822	4596	4707	4546	4360	4301	4213	4204	4328	4206	4045	3994	4010	3947	3845
9.924	4692	4606	4468	4397	4282	4164	4228	4196	4163	4049	4088	3975	4057	3916	3920
9.93	4649	4439	4498	4309	4347	4126	4307	4250	3982	4109	4142	3994	4014	3892	3919
9.936	4634	4560	4563	4283	4283	4142	4232	4157	4187	4117	4173	4098	4037	3896	4032
9.942	4706	4619	4546	4437	4410	4342	4364	4288	4304	4094	4192	4067	4031	4048	4114
9.948	4486	4372	4408	4235	4208	4199	4124	4232	4054	3965	4139	4029	4022	4018	3905
9.954	4595	4318	4293	4229	4269	4195	4068	4048	4019	4050	4121	4004	4014	3976	3794
9.96	4467	4331	4256	4106	4036	4115	3849	4037	3898	3928	3938	3896	4002	3891	3896
9.966	4375	4329	4343	4073	4148	4143	4068	4045	3988	4007	3963	3927	3961	3952	3926
9.972	4473	4431	4330	4214	4240	4258	4181	4101	4136	4108	4134	3985	3953	4025	4043
9.978	4377	4321	4229	4199	4031	4028	4120	3987	3963	3979	3985	3888	4003	3965	4048
9.984	4477	4313	4431	4205	4210	4087	4151	4118	4130	4037	4043	4071	3970	3986	4194
9.99	4485	4295	4360	4013	4267	4135	4106	4085	4129	4041	4028	3970	3958	4056	4147
9.996	4538	4280	4407	4306	4268	4261	4190	4239	3996	4234	4103	4104	4081	4291	4275
10.002	4310	4312	4269	4098	4042	4132	3974	4020	3971	4014	3910	3991	3969	4176	4213
10.008	4377	4323	4222	4134	4151	4005	3862	3840	4091	3904	4056	4146	4060	4092	4188
10.014	4491	4205	4177	4210	4107	4038	4097	4087	4036	3999	4166	4148	4233	4192	4232
10.02	4379	4266	4203	4157	4081	3944	4010	3997	4064	3979	3884	4088	4206	4183	4274
10.026	4527	4407	4397	4260	4131	4188	4141	4189	4127	4261	4211	4191	4196	4363	4477
10.032	4508	4384	4464	4320	4319	4349	4219	4300	4172	4250	4292	4327	4509	4555	4670
10.038	4537	4546	4571	4507	4332	4329	4306	4361	4437	4348	4447	4492	4582	4789	4647
10.044	4523	4456	4432	4378	4301	4293	4256	4409	4399	4356	4452	4455	4557	4568	4598
10.05	4600	4449	4414	4274	4304	4321	4317	4245	4367	4342	4588	4605	4615	4786	4534
10.056	4320	4290	4231	4113	4136	4117	4057	4094	4185	4247	4340	4269	4401	4457	4451
10.062	4510	4326	4295	4228	4199	4266	4276	4376	4275	4335	4558	4617	4622	4625	4486
10.068	4329	4273	4258	4231	4184	4124	4207	4231	4415	4501	4427	4546	4475	4533	4471
10.074	4446	4447	4410	4283	4272	4434	4372	4363	4501	4670	4682	4664	4621	4509	4548
10.08	4565	4437	4583	4415	4396	4466	4417	4388	4569	4749	4657	4653	4752	4585	4475
10.086	4493	4352	4375	4337	4466	4420	4437	4435	4559	4641	4742	4479	4441	4417	4458
10.092	4723	4625	4613	4511	4545	4560	4634	4686	4728	4781	4776	4639	4478	4551	4569
10.098	4721	4592	4774	4574	4548	4557	4690	4735	4756	4709	4639	4684	4542	4593	4511
10.104	4875	4788	4803	4658	4682	4676	4896	4925	4902	4901	4967	4847	4716	4776	4600
10.11	4673	4709	4792	4564	4555	4633	4680	4778	4963	4696	4688	4552	4554	4517	4469
10.116	4791	4686	4903	4536	4742	4792	4973	4943	4878	4864	4602	4561	4474	4480	4553
10.122	4816	4819	4909	4635	4830	4813	4753	4811	4772	4645	4492	4515	4568	4506	4455
10.128	4963	5047	5051	5016	4980	5017	4986	4907	4863	4712	4829	4756	4720	4740	4656
10.134	4903	4876	5039	4779	4816	4901	4758	4791	4589	4605	4657	4518	4666	4525	4398
10.14	5003	5017	5133	4780	4855	4774	4878	4725	4574	4525	4410	4380	4534	4582	4516
10.146	5170	5200	5266	5004	5078	5003	4820	4817	4691	4709	4549	4587	4676	4788	4668
10.152	5227	5198	5254	5123	4963	4897	4953	4727	4732	4694	4723	4523	4641	4775	4597
10.158	5271	5396	5327	4936	5029	4778	4794	4803	4620	4678	4575	4550	4536	4713	4573
10.164	5303	5202	5236	4979	4973	4806	4827	4587	4648	4700	4628	4718	4705	4750	4768
10.17	5288	5194	5136	4903	4856	4718	4515	4726	4577	4677	4648	4465	4668	4604	4597
10.176	5401	5245	5072	4890	4864	4814	4652	4735	4705	4695	4719	4633	4717	4651	4755
10.182	5431	5150	5078	4904	4795	4842	4801	4815	4731	4856	4845	4769	4986	4900	4874
10.188	5257	5052	5089	4748	4615	4680	4665	4629	4613	4615	4681	4614	4884	4680	4693
10.194	5166	4994	4913	4709	4789	4605	4648	4744	4546	4712	4690	4801	4776	4741	4835
10.2	4974	4984	4931	4769	4756	4688	4660	4703	4686	4687	4745	4635	4879	4889	4831
10.206	4869	4889	4816	4636	4724	4589	4628	4630	4739	4677	4711	4826	4837	4834	4954
10.212	5267	5041	5209	4867	4890	4857	4900	4931	4983	5002	5112	5108	5110	5133	5331
10.218	5150	5011	5008	4883	4884	4921	4915	4955	5053	5075	5115	5243	5292	5462	5338
10.224	5230	5165	5290	5039	5172	5169	5266	5340	5348	5488	5586	5472	5533	5837	5941
10.23	5132	5070	5226	5179	5092	5088	5109	5142	5319	5456	5487	5677	5682	5752	5809
10.236	5219	5125	5122	5083	5043	5080	5209	5350	5504	5457	5562	5720	5758	5889	5827
10.242	5338	5418	5214	5365	5306	5431	5532	5654	5662	5891	5997	5909	5945	5912	5827
10.248	5280	5342	5519	5491	5437	5544	5632	5949	6013	6002	6146	5948	5986	5846	6028
10.254	5645	5638	5766	5610	5994	6144	5996	6200	6349	6220	6257	6128	6074	6035	5899
10.26	5584	5786	6050	5773	5872	6099	6041	6201	6189	6153	6194	5717	5728	5639	5484
10.266	6084	6108	6326	6299	6283	6378	6351	6350	6317	6192	5972	5688	5665	5580	5531
10.272	6418	6431	6401	6317	6396	6304	6284	6296	6281	5855	5811	5674	5331	5232	5117
10.278	6542	6505	6436	6326	6363	6166	5974	5741	5714	5601	5528	5107	5172	4949	4891
10.284	6576	6713	6598	6300	6207	5982	5886	5666	5503	5332	5176	5046	4883	4858	4811
10.29	6493	6416	6405	6071	6191	5608	5476	5290	5212	5023	5052	4891	4658	4671	4549
10.296	6302	6133	6184	5685	5940	5596	5401	5186	5026	4821	4816	4721	4539	4448	4394
10.302	6253	5980	5965	5595	5591	5444	5086	5084	4898	4721	4794	4600	4551	4404	4410
10.308	5806	5680	5637	5205	5230	4947	4858	4852	4825	4648	4566	4425	4465	4271	4214
10.314	5667	5484	5286	5150	5005	4745	4747	4595	4474	4495	4468	4301	4200	4218	4161
10.32	5565	5399	5322	5079	4883	4781	4686	4622	4380	4539	4500	4427	4419	4368	4295
10.326	5150	5143	4852	4754	4605	4638	4442	4466	4299	4353	4311	4218	4215	4144	4194
10.332	5084	4907	4874	4596	4638	4537	4442	4412	4292	4279	4268	4102	4175	4097	4146
10.338	5095	4909	4915	4589	4666	4652	4647	4510	4332	4416	4356	4330	4163	4210	4321
10.344	4936	4632	4690	4410	4567	4377	4343	4390	4300	4273	4219	4227	4231	4309	4225
10.35	4983	4704	4779	4662	4636	4493	4406	4363	4361	4301	4343	4272	4333	4248	4276
10.356	4720	4771	4690	4566	4378	4358	4379	4243	4252	4263	4179	4268	4190	4116	4103
10.362	4843	4721	4869	4650	4572	4596	4626	4481	4628	4365	4506	4475	4364	4253	4413
10.368	4878	4634	4633	4395	4423	4465	4359	4262	4411	4179	4200	4188	4174	4286	4156
10.374	4739	4683	4722	4613	4477	4387	4302	4261	4249	4174	4213	4234	4194	4157	4264
10.38	4618	4566	4661	4329	4392	4169	4339	4184	4273	4161	4028	4123	4113	4209	4090
10.386	4737	4719	4563	4652	4406	4258	4342	4415	4216	4303	4204	4152	4199	4310	4243
10.392	4700	4672	4604	4564	4466	4419	4363	4375	4278	4282	4224	4181	4269	4353	4350
10.398	4875	4570	4587	4474	4360	4467	4334	4291	4355	4296	4186	4259	4112	4335	4283
10.404	4933	4649	4731	4518	4392	4443	4367	4332	4410	4333	4260	4409	4288	4428	4263
10.41	4764	4634	4458	4464	4496	4402	4321	4277	4395	4276	4308	4263	4361	4395	4377
10.416	4480	4293	4371	4297	4227	4211	4096	4081	4190	4096	4118	4110	4188	4135	4306
10.422	4608	4447	4679	4285	4260	4377	4177	4210	4214	4138	4227	4166	4222	4350	4410
10.428	4466	4380	4333	4139	4184	4156	4110	4100	4141	4165	4147	4248	4234	4347	4381
10.434	4555	4431	4473	4295	4294	4250	4285	4349	4253	4331	4279	4473	4354	4478	4586
10.44	4506	4322	4272	4289	4257	4221	4161	4188	4193	4133	4230	4280	4362	4405	4508
10.446	4337	4200	4338	4140	4179	4125	4092	4107	4153	4023	4128	4175	4156	4379	4304
10.452	4487	4298	4354	4201	4118	4148	4294	4217	4221	4173	4277	4247	4478	4420	4618
10.458	4473	4269	4326	4216	4181	4129	4220	4213	4269	4285	4350	4361	4409	4476	4482
10.464	4582	4363	4417	4249	4272	4319	4357	4195	4280	4378	4392	4431	4553	4516	4533
10.47	4580	4557	4535	4403	4437	4275	4287	4451	4376	4550	4465	4558	4631	4631	4663
10.476	4564	4536	4534	4421	4366	4286	4329	4375	4495	4351	4529	4576	4630	4683	4497
10.482	4426	4323	4310	4320	4352	4243	4156	4228	4378	4359	4454	4387	4437	4407	4445
10.488	4608	4370	4329	4274	4277	4386	4400	4179	4427	4472	4335	4471	4492	4481	4578
10.494	4497	4446	4466	4468	4253	4410	4466	4559	4637	4610	4643	4596	4666	4606	4696
10.5	4389	4474	4363	4242	4269	4316	4345	4344	4524	4486	4524	4297	4450	4458	4456
10.506	4544	4484	4531	4418	4340	4447	4436	4551	4555	4517	4534	4444	4617	4503	4543
10.512	4637	4448	4567	4404	4461	4510	4471	4505	4643	4461	4540	4516	4586	4556	4601
10.518	4483	4466	4504	4382	4350	4483	4589	4450	4547	4410	4500	4414	4621	4520	4507
10.524	4731	4541	4552	4422	4518	4628	4729	4607	4806	4652	4463	4511	4624	4403	4584
10.53	4573	4371	4593	4333	4475	4463	4553	4502	4562	4483	4434	4493	4529	4509	4343
10.536	4563	4496	4562	4420	4468	4510	4742	4521	4518	4527	4550	4403	4484	4362	4379
10.542	4566	4520	4638	4559	4524	4522	4547	4494	4452	4565	4605	4493	4499	4352	4282
10.548	4762	4801	4765	4688	4553	4715	4680	4596	4646	4798	4686	4560	4579	4415	4387
10.554	4902	4826	4760	4657	4666	4797	4748	4757	4863	4961	4686	4686	4504	4396	4346
10.56	4820	4805	4755	4646	4706	4551	4688	4589	4647	4759	4545	4474	4302	4183	4140
10.566	4777	4719	4857	4741	4611	4594	4738	4642	4758	4541	4561	4382	4157	4164	4085
10.572	4813	4821	4882	4576	4770	4653	4711	4748	4746	4634	4406	4277	4207	4140	4087
10.578	5146	4931	4998	4857	4862	4937	4853	4906	4900	4654	4589	4329	4362	4299	4250
10.584	4882	4793	4827	4673	4791	4856	4856	4693	4697	4513	4443	4207	4199	4203	4107
10.59	5059	5030	4962	4617	4907	4850	4904	4695	4656	4466	4427	4261	4083	4194	4157
10.596	4909	4883	4778	4833	4830	4642	4826	4631	4474	4339	4295	4161	4126	4134	4119
10.602	4954	4888	4750	4752	4807	4708	4653	4511	4351	4228	4145	4092	3982	3950	4004
10.608	5062	4902	4968	4739	4767	4814	4614	4499	4385	4330	4122	4105	4093	4030	4056
10.614	5035	5014	4954	4817	4768	4718	4624	4420	4245	4206	4082	4045	4034	4008	3936
10.62	5073	4981	5020	4893	4848	4565	4455	4421	4288	4190	4215	4060	4065	4039	3984
10.626	5030	5039	4922	4681	4628	4385	4325	4180	4159	4015	4072	4010	3948	3884	3888
10.632	5034	4883	4816	4598	4323	4357	4171	4104	4040	3924	3932	3941	3877	3797	3790
10.638	4899	4862	4716	4440	4426	4256	4127	4128	4076	3931	3973	3966	3921	3870	3881
10.644	4902	4840	4770	4561	4273	4204	4168	4227	4105	4052	4030	3924	3845	3814	3841
10.65	4981	4808	4786	4626	4369	4360	4267	4203	4213	4214	4050	4100	4131	4015	3932
10.656	4603	4582	4539	4380	4303	3990	4014	3986	3962	3997	3909	3861	3920	3791	3830
10.662	4707	4647	4608	4275	4268	4222	4134	4026	4039	4077	4002	3931	3926	3890	3917
10.668	4667	4556	4577	4305	4311	4144	4098	4049	3981	4103	4011	3982	4056	3983	3997
10.674	4696	4419	4451	4141	4172	4220	4092	4061	4048	4069	3995	3959	4048	3908	3942
10.68	4688	4428	4481	4347	4268	4224	4079	4106	4051	4030	4052	4021	4001	3855	3935
10.686	4666	4546	4465	4361	4333	4234	4234	4202	4150	4022	4108	4209	4067	4035	4056
10.692	4639	4408	4400	4350	4267	4114	4200	4208	4162	4055	4118	4145	4045	4096	4105
10.698	4560	4591	4463	4335	4141	4189	4181	4135	4165	4153	4098	4060	4089	4041	4060
10.704	4493	4472	4423	4177	4150	4250	4157	4087	4030	4149	4035	3942	3948	4026	4061
10.71	4545	4441	4444	4386	4276	4221	4230	4099	4104	4176	4022	4074	4042	4046	4180
10.716	4544	4424	4407	4209	4162	4193	4232	4074	4213	4082	4190	4022	4098	4128	4124
10.722	4510	4387	4515	4285	4266	4312	4263	4238	4222	4107	4244	4059	4128	4141	4191
10.728	4568	4459	4453	4219	4355	4213	4132	4202	4234	4050	4199	4077	4092	4090	4127
10.734	4477	4312	4186	4138	4135	4064	3992	4031	4186	4100	4081	3974	4109	3844	4034
10.74	4645	4463	4473	4451	4347	4325	4251	4227	4181	4239	4127	4224	4234	4101	4183
10.746	4630	4531	4565	4420	4473	4372	4280	4289	4295	4280	4293	4267	4237	4249	4250
10.752	4590	4391	4379	4297	4269	4224	4251	4231	4155	4130	4204	4204	4165	4243	4156
10.758	4515	4439	4430	4367	4318	4288	4296	4103	4191	4141	4139	4199	4123	4242	4186
10.764	4694	4529	4496	4366	4332	4356	4254	4216	4191	4386	4207	4222	4266	4221	4231
10.77	4636	4419	4424	4375	4327	4258	4236	4188	4251	4271	4275	4206	4232	4186	4200
10.776	4681	4579	4518	4514	4348	4327	4148	4307	4245	4309	4355	4307	4342	4239	4433
10.782	4544	4485	4367	4362	4293	4292	4206	4253	4217	4224	4117	4193	4198	4279	4347
10.788	4538	4473	4551	4449	4424	4296	4304	4370	4408	4207	4241	4319	4205	4375	4194
10.794	4594	4515	4548	4451	4409	4364	4288	4310	4344	4238	4210	4191	4274	4412	4337
10.8	4579	4527	4425	4304	4299	4308	4259	4249	4291	4260	4194	4168	4203	4336	4206
10.806	4519	4587	4463	4300	4367	4385	4286	4268	4332	4148	4210	4278	4313	4373	4220
10.812	4555	4524	4396	4365	4377	4319	4333	4296	4265	4161	4198	4315	4264	4412	4360
10.818	4642	4484	4440	4428	4336	4313	4222	4247	4275	4237	4268	4162	4175	4329	4320
10.824	4490	4458	4496	4306	4240	4255	4339	4281	4301	4164	4129	4184	4184	4327	4185
10.83	4548	4494	4515	4230	4367	4315	4335	4315	4203	4226	4186	4246	4228	4239	4115
10.836	4549	4388	4379	4241	4335	4248	4216	4168	4066	4234	4192	4172	4148	4190	4112
10.842	4425	4295	4287	4095	4077	4153	4198	4164	4046	4131	4040	4057	4116	4090	4074
10.848	4379	4266	4287	4177	4211	4189	4291	4076	4030	4160	4020	4164	4140	4028	4187
10.854	4432	4392	4469	4337	4329	4295	4247	4244	4241	4234	4149	4262	4251	4144	4248
10.86	4564	4368	4378	4281	4260	4161	4065	4172	4182	4239	4152	4025	4139	4067	4151
10.866	4497	4492	4413	4359	4265	4159	4038	4180	4217	4229	4124	4075	4132	4076	4085
10.872	4408	4353	4340	4215	4240	4243	4169	4143	4092	4061	4138	4023	4064	3947	4060
10.878	4485	4397	4318	4146	4249	4138	4245	4157	4148	4155	4116	4192	4045	4099	4069
10.884	4491	4421	4360	4211	4290	4150	4256	4111	4216	4172	4146	4182	4021	4092	4091
10.89	4489	4405	4299	4263	4282	4222	4201	4149	4187	4133	4122	4121	4023	4133	4060
10.896	4254	4233	4206	4005	4099	4029	4035	4057	4010	3944	4019	4092	3938	3992	3964
10.902	4409	4265	4284	4054	4096	4145	4073	4116	4021	3997	4036	4102	3978	4035	4105
10.908	4465	4383	4409	4237	4240	4184	4281	4200	4125	4056	4062	4151	4148	4163	4188
10.914	4351	4298	4426	4246	4240	4257	4200	4158	4131	4088	4044	4092	4105	4150	4118
10.92	4383	4376	4429	4199	4165	4102	4217	3983	4115	3911	4143	4084	4019	4110	4079
10.926	4391	4418	4402	4218	4219	4167	4107	4163	4206	3986	4168	4121	4037	4086	4065
10.932	4348	4211	4243	4186	4240	4155	3980	4140	4088	4039	4022	3993	4052	4028	4012
10.938	4330	4255	4283	4138	4118	4162	3987	4033	4046	4093	3994	3957	4004	3976	4033
10.944	4286	4297	4325	4128	4114	4065	4028	4002	4051	4084	4015	3967	4042	3963	3992
10.95	4366	4347	4473	4144	4286	4206	4189	4075	4138	4130	4057	4025	4044	4098	4112
10.956	4448	4368	4366	4194	4369	4235	4252	4181	4204	4098	4122	4129	4088	4192	4095
10.962	4452	4305	4293	4052	4127	4164	4088	4239	4180	4139	4073	4166	4035	4061	4059
10.968	4326	4101	4104	4008	4015	4038	3933	4017	4017	3916	3955	3965	4005	3888	3935
10.974	4151	4083	4133	3995	4060	4054	3961	3966	4072	3860	3894	3968	3872	3978	3982
10.98	4320	4232	4247	4154	4166	4150	4105	4061	4089	3904	3987	4024	4008	4136	4058
10.986	4198	4150	4204	4105	4028	4037	3957	3996	4038	3951	3865	3960	3946	3948	3966
10.992	4045	3974	4136	3821	4007	3933	3905	3934	3952	3839	3792	3862	3938	3848	3965
10.998	4195	4064	4144	4028	4105	3927	4003	3993	4005	4001	3965	3925	4032	4072	4034
11.004	4215	4100	4107	3961	4100	4015	3889	3884	3934	4068	3961	3865	3968	3940	4101
11.01	4259	4133	4225	4034	4082	3982	3899	3880	3936	4037	3985	3987	4049	3947	4136
11.016	4415	4375	4503	4217	4146	4086	4078	4058	4111	4080	4005	4080	4190	4180	4201
11.022	4267	4261	4290	4069	4083	4060	4120	3997	3993	4009	3956	4075	4080	4101	4104
11.028	4245	4167	4123	4088	4066	4029	4140	4067	3993	4038	3983	4079	4103	4187	4127
11.034	4241	4161	4211	4085	4000	4028	4050	3989	4057	4032	3986	3995	4095	4215	4224
11.04	4226	4313	4393	4212	4118	4130	4167	4142	4058	4204	4110	4125	4215	4298	4362
11.046	4274	4241	4250	4146	4154	4147	4119	4100	4084	4198	4081	4242	4157	4295	4374
11.052	4351	4232	4249	4134	4214	4117	4074	4114	4109	4137	4154	4237	4235	4369	4421
11.058	4269	4233	4232	4101	3996	4046	4016	4067	4119	4127	4173	4131	4239	4277	4423
11.064	4391	4258	4336	4257	4064	4167	4060	4179	4251	4243	4162	4305	4349	4403	4545
11.07	4503	4292	4314	4329	4213	4296	4126	4290	4346	4273	4333	4460	4495	4617	4692
11.076	4404	4239	4241	4197	4202	4224	4093	4223	4310	4152	4274	4328	4345	4662	4787
11.082	4335	4233	4333	4232	4181	4280	4157	4145	4255	4204	4311	4379	4516	4692	4870
11.088	4389	4131	4222	4231	4156	4084	4195	4126	4197	4223	4339	4428	4561	4693	4948
11.094	4411	4261	4237	4221	4243	4130	4227	4201	4261	4376	4432	4530	4665	4956	5038
11.1	4387	4298	4310	4255	4321	4146	4178	4342	4376	4432	4447	4528	4754	5027	5067
11.106	4460	4408	4418	4266	4352	4281	4219	4413	4337	4513	4647	4786	4960	5117	5145
11.112	4420	4309	4357	4189	4280	4305	4211	4383	4355	4538	4625	4832	5059	5087	5202
11.118	4457	4333	4395	4239	4342	4296	4346	4452	4559	4701	4766	4945	5120	5172	5345
11.124	4498	4306	4370	4282	4356	4313	4367	4427	4570	4696	4902	4930	5138	5290	5258
11.13	4513	4466	4442	4354	4504	4480	4588	4629	4727	4815	5084	4990	5273	5387	5240
11.136	4545	4385	4538	4406	4538	4544	4649	4655	4825	4876	5151	5262	5325	5366	5035
11.142	4483	4352	4580	4389	4506	4600	4642	4764	4756	5033	5209	5265	5312	5248	4930
11.148	4356	4251	4390	4278	4329	4493	4526	4667	4716	4972	5113	5036	5093	4857	4664
11.154	4370	4326	4405	4306	4362	4532	4565	4760	4835	5036	5187	5017	5028	4692	4510
11.16	4592	4615	4666	4539	4686	4751	4810	5043	5150	5261	5395	5206	5089	4803	4508
11.166	4574	4548	4584	4560	4597	4746	4831	4955	5191	5279	5128	4946	4773	4532	4324
11.172	4555	4543	4679	4648	4563	4880	4971	5110	5333	5269	4996	4876	4696	4466	4279
11.178	4731	4739	4885	4846	4928	5069	5164	5391	5501	5217	5075	4872	4742	4553	4362
11.184	4914	4906	5010	4939	5093	5246	5318	5520	5479	5209	5021	4763	4565	4498	4279
11.19	4848	4895	5015	5040	5060	5238	5431	5365	5326	4992	4753	4607	4404	4307	4300
11.196	4927	4993	5259	5170	5253	5371	5513	5416	5180	4980	4689	4543	4440	4250	4284
11.202	5169	5229	5315	5300	5470	5563	5492	5363	5133	5001	4717	4451	4381	4286	4207
11.208	5270	5283	5340	5454	5451	5466	5254	5160	4889	4791	4515	4356	4208	4209	4189
11.214	5228	5210	5333	5463	5297	5344	5085	4954	4711	4491	4333	4327	4151	4125	4102
11.22	5224	5163	5461	5324	5170	5140	4835	4751	4575	4306	4139	4140	4069	4041	3943
11.226	5495	5504	5663	5431	5263	5150	4797	4658	4556	4435	4247	4174	4214	4161	4064
11.232	5612	5496	5624	5287	5225	4977	4762	4660	4376	4338	4269	4218	4114	4110	4042
11.238	5490	5256	5174	4939	4819	4621	4485	4369	4114	4067	4051	3952	3820	3916	3856
11.244	5438	5300	5160	4915	4746	4540	4385	4289	4170	4023	4071	3964	3906	3972	3908
11.25	5584	5280	5279	4963	4740	4587	4447	4395	4273	4131	4170	4156	4128	4092	4015
11.256	5390	5185	5069	4789	4604	4502	4345	4324	4152	4114	4061	4131	3978	4018	3938
11.262	5210	4996	4838	4613	4481	4371	4327	4247	4123	4069	3959	4086	4019	3886	3951
11.268	5084	4786	4806	4553	4338	4291	4282	4119	4112	4040	4024	4016	4056	3974	3973
11.274	4808	4508	4612	4272	4174	4162	4153	4040	3987	3965	3906	3905	3950	3882	3812
11.28	4721	4508	4468	4227	4149	4110	4112	3970	3978	3956	3903	3880	3904	3866	3785
11.286	4629	4504	4449	4172	4134	4057	4070	3966	3966	3893	3917	3857	3823	3907	3791
11.292	4580	4514	4382	4193	4177	4177	4047	4049	4032	3922	3986	3783	3861	3936	3826
11.298	4618	4474	4401	4216	4139	4199	4142	4050	4096	4022	4029	3852	3986	3881	3906
11.304	4508	4316	4474	4113	4054	4088	4133	4093	4017	4045	4050	4027	3991	3869	3862
11.31	4399	4177	4358	4055	4050	4044	3969	4000	4007	3916	3999	4009	3933	3875	3858
11.316	4343	4316	4335	4071	4120	4057	3994	4027	4031	3959	3963	3925	3953	3904	3888
11.322	4334	4359	4325	4059	4191	4084	4061	4058	3938	3957	3999	3932	3953	3971	3924
11.328	4248	4315	4266	4098	4080	4036	4004	4012	3945	3958	3952	3936	3857	3973	3889
11.334	4291	4224	4158	4081	4024	4019	4020	4003	3979	3915	3838	3874	3855	3954	3878
11.34	4325	4137	4225	4036	4003	4045	4001	3945	3920	3969	3914	3910	3905	3944	3904
11.346	4348	4191	4341	4130	4096	4149	4036	3944	3914	4054	4001	4005	3913	3984	3918
11.352	4288	4230	4298	4188	4107	4066	4015	3992	3932	4008	4058	4012	3956	3954	3922
11.358	4322	4197	4202	4145	4119	3957	4013	3996	3944	3895	3966	3911	3934	3845	3889
11.364	4236	4137	4254	4098	4119	3999	4029	4054	3911	3869	3941	3922	3853	3871	3908
11.37	4214	4108	4221	4071	4091	4031	4053	4041	3954	3919	3954	3906	3865	3978	3892
11.376	4227	4177	4196	3995	3992	4084	3977	3975	3939	3951	3976	3928	3918	3863	3902
11.382	4264	4202	4272	4079	4078	4048	3993	3961	3998	3964	3867	4048	3952	3816	4004
11.388	4224	4106	4224	4013	4079	3961	3950	3899	3975	3883	3829	3965	3879	3836	4000
11.394	4249	4183	4232	3966	4056	4029	3923	3907	4010	3949	3912	3954	3935	3906	4041
11.4	4348	4328	4306	4157	4087	4140	3977	4011	4063	4025	4112	3971	4028	4029	4065
11.406	4253	4305	4258	4189	4136	4064	3980	4079	4044	4079	4139	3939	3951	4031	3979
11.412	4326	4263	4166	4095	4077	4009	4040	4029	3997	4030	4024	3941	3921	3949	3937
11.418	4256	4145	4133	4014	4012	3999	4064	3920	4062	4005	3923	3966	3932	3877	3991
11.424	4259	4138	4150	4003	4001	4046	4048	3986	4024	4054	3860	3935	3956	3983	4075
11.43	4356	4252	4331	4171	4057	4137	4001	4133	4027	4177	3992	3988	4116	4062	4053
11.436	4287	4232	4226	4194	4139	4113	4030	4111	4103	4136	4051	4109	4068	4021	4069
11.442	4277	4294	4269	4200	4265	4124	4120	4035	4181	4119	4104	4185	4102	4072	4083
11.448	4350	4329	4369	4254	4294	4154	4164	4049	4221	4139	4171	4140	4102	4123	4160
11.454	4227	4171	4244	4091	4045	4050	4047	4020	4079	4057	4031	4001	4019	3967	4049
11.46	4326	4162	4245	4077	3990	4127	4064	4116	4097	4025	3922	4047	4076	4033	3954
11.466	4436	4284	4323	4212	4152	4172	4242	4162	4195	4079	4085	4106	4227	4102	4003
11.472	4480	4358	4405	4235	4211	4174	4307	4199	4166	4087	4128	4074	4245	4099	4063
11.478	4520	4427	4387	4238	4293	4226	4240	4215	4160	4146	4168	4114	4160	4134	4144
11.484	4377	4309	4312	4244	4210	4120	4151	4095	4129	4074	4131	4020	4041	4102	4044
11.49	4391	4306	4342	4183	4124	4127	4212	4063	4127	3968	4050	4013	3994	4027	3921
11.496	4477	4350	4289	4128	4118	4168	4079	4094	4067	3852	3980	4031	3970	3885	3932
11.502	4576	4364	4328	4212	4192	4241	4041	4165	4112	4023	4057	4063	4011	4035	3993
11.508	4628	4455	4377	4298	4195	4295	4147	4234	4219	4182	4170	4080	4139	4192	4016
11.514	4506	4395	4273	4195	4145	4131	4096	4144	4150	4119	4054	3951	4060	4073	3994
11.52	4344	4269	4307	4216	4220	4114	4075	4116	4033	4041	4045	3897	4001	4045	4005
11.526	4453	4306	4478	4325	4348	4202	4145	4212	4170	4097	4124	4071	4206	4100	4058
11.532	4501	4294	4394	4274	4282	4117	4060	4133	4177	4117	4044	4069	4131	4093	3997
11.538	4452	4298	4293	4212	4174	4092	4083	4042	4097	4048	4035	4040	4002	4047	3988
11.544	4290	4213	4193	4107	4133	4049	4077	3964	4072	3963	4077	3965	4083	3983	4035
11.55	4199	4184	4121	3999	4050	3994	4018	3902	4083	3882	4074	3972	4060	3979	4011
11.556	4239	4268	4303	4055	4066	4030	4090	3966	4095	3951	4050	4060	3982	4024	4072
11.562	4324	4329	4426	4209	4124	4085	4179	4068	4071	4101	4095	4119	4033	4129	4116
11.568	4370	4253	4293	4142	4131	4114	4163	4064	3986	4092	4109	4093	4151	4105	4091
11.574	4414	4287	4334	4118	4115	4200	4217	4169	4060	4119	4152	4145	4195	4142	4119
11.58	4392	4278	4396	4148	4095	4177	4153	4061	4148	4103	4096	4109	4096	4171	4155
11.586	4329	4288	4357	4197	4161	4205	4125	4074	4163	4122	4165	4138	4172	4177	4171
11.592	4315	4281	4246	4183	4115	4169	4153	4122	4131	4135	4145	4114	4217	4229	4212
11.598	4394	4251	4289	4277	4112	4133	4165	4168	4152	4163	4190	4169	4225	4320	4353
11.604	4342	4240	4269	4237	4107	4058	4160	4130	4159	4106	4183	4153	4166	4255	4321
11.61	4320	4286	4299	4243	4168	4059	4243	4219	4254	4108	4181	4132	4242	4260	4303
11.616	4469	4323	4334	4321	4228	4210	4323	4319	4268	4199	4264	4279	4343	4315	4331
11.622	4552	4486	4358	4388	4422	4395	4408	4346	4322	4355	4400	4395	4424	4340	4413
11.628	4470	4480	4418	4350	4430	4374	4379	4413	4343	4383	4408	4327	4417	4288	4368
11.634	4502	4403	4480	4274	4358	4358	4357	4447	4370	4398	4400	4354	4376	4351	4273
11.64	4489	4391	4492	4307	4346	4365	4401	4405	4361	4327	4312	4354	4319	4327	4237
11.646	4523	4488	4543	4403	4488	4429	4470	4429	4395	4310	4350	4326	4301	4310	4267
11.652	4736	4618	4581	4434	4595	4452	4472	4392	4381	4375	4427	4349	4222	4326	4345
11.658	4960	4690	4717	4591	4615	4520	4510	4416	4383	4492	4433	4496	4364	4403	4380
11.664	4895	4793	4740	4626	4647	4485	4441	4433	4378	4458	4370	4468	4468	4373	4290
11.67	4860	4777	4742	4611	4648	4431	4446	4447	4424	4452	4407	4380	4464	4334	4396
11.676	4859	4714	4756	4604	4544	4435	4471	4398	4480	4465	4446	4359	4382	4296	4404
11.682	4877	4730	4689	4637	4571	4480	4457	4356	4481	4389	4420	4375	4364	4350	4354
11.688	4892	4788	4757	4596	4628	4521	4502	4452	4431	4413	4413	4452	4403	4505	4458
11.694	4743	4748	4735	4468	4476	4417	4461	4441	4336	4450	4346	4335	4303	4482	4527
11.7	4664	4678	4580	4514	4409	4450	4322	4347	4345	4422	4384	4235	4248	4428	4566
11.706	4619	4699	4541	4493	4426	4489	4317	4356	4360	4377	4403	4294	4358	4465	4634
11.712	4545	4580	4554	4406	4430	4409	4430	4362	4339	4319	4381	4370	4419	4534	4603
11.718	4532	4504	4504	4311	4365	4382	4358	4264	4306	4294	4333	4369	4508	4568	4641
11.724	4669	4539	4569	4315	4401	4459	4330	4288	4238	4372	4362	4477	4639	4637	4879
11.73	4795	4627	4693	4445	4610	4511	4422	4431	4310	4461	4522	4651	4732	4821	5037
11.736	4673	4651	4602	4462	4571	4480	4455	4477	4427	4380	4479	4638	4765	4926	5029
11.742	4653	4696	4557	4424	4495	4473	4436	4489	4473	4405	4482	4747	4829	5044	5164
11.748	4652	4620	4558	4358	4439	4450	4300	4498	4441	4512	4593	4802	4961	5134	5286
11.754	4591	4508	4563	4381	4355	4410	4326	4423	4428	4486	4675	4786	5071	5212	5401
11.76	4658	4531	4642	4390	4443	4399	4488	4499	4537	4572	4778	4938	5217	5375	5617
11.766	4618	4515	4628	4414	4511	4329	4422	4643	4604	4691	4884	5025	5302	5412	5782
11.772	4602	4583	4565	4482	4459	4322	4418	4613	4661	4736	4953	5096	5423	5575	5925
11.778	4640	4624	4618	4484	4459	4545	4634	4652	4826	4880	5120	5270	5565	5789	6050
11.784	4648	4573	4655	4512	4534	4646	4738	4837	5022	5138	5351	5513	5779	5938	6279
11.79	4688	4567	4628	4512	4576	4660	4760	4935	5102	5295	5435	5749	5975	6157	6463
11.796	4626	4552	4514	4419	4601	4687	4786	4919	5043	5285	5414	5800	6030	6269	6473
11.802	4633	4540	4466	4494	4613	4762	4788	4967	5081	5301	5527	5863	6127	6398	6601
11.808	4680	4568	4607	4680	4727	4881	4830	5090	5245	5466	5632	5945	6338	6629	6893
11.814	4690	4654	4728	4824	4809	4998	5050	5261	5457	5622	5776	6150	6624	6930	7274
11.82	4673	4663	4776	4831	4834	5051	5261	5427	5612	5766	5936	6403	6822	7170	7546
11.826	4737	4783	4913	4852	5016	5235	5356	5552	5765	6009	6136	6631	7036	7439	7657
11.832	4989	5011	5149	5133	5346	5526	5612	5719	6014	6326	6613	7098	7428	7779	7896
11.838	5157	5153	5321	5361	5526	5645	5838	5883	6209	6566	6990	7425	7707	7811	8003
11.844	5282	5269	5353	5352	5593	5731	5906	5954	6329	6796	7139	7507	7717	7790	7782
11.85	5331	5285	5339	5298	5657	5806	5912	6123	6525	6948	7243	7556	7615	7608	7397
11.856	5409	5404	5525	5480	5735	5977	6129	6347	6723	7203	7591	7765	7688	7388	7039
11.862	5605	5595	5722	5717	5890	6182	6407	6711	6957	7431	7702	7839	7574	7257	6772
11.868	5666	5682	5824	5809	6102	6380	6538	7062	7310	7548	7699	7676	7345	6878	6532
11.874	5629	5669	5910	5909	6260	6501	6792	7169	7488	7671	7666	7344	7046	6452	6146
11.88	5743	5880	6017	6088	6454	6612	7110	7268	7677	7709	7495	7026	6671	6131	5826
11.886	5894	6027	6228	6234	6692	6844	7342	7615	7777	7581	7332	6795	6475	5963	5668
11.892	6057	6145	6468	6480	6940	7147	7482	7886	7759	7389	6975	6429	6215	5784	5521
11.898	6237	6339	6734	6723	7098	7402	7566	7747	7564	7077	6594	6100	5852	5531	5360
11.904	6397	6514	6969	7015	7287	7548	7667	7534	7139	6730	6287	5850	5637	5414	5196
11.91	6445	6755	7189	7233	7563	7593	7630	7369	6804	6455	6051	5761	5538	5398	5141
11.916	6798	6984	7546	7466	7712	7622	7429	7151	6584	6317	5917	5692	5499	5513	5121
11.922	7340	7336	7801	7681	7756	7614	7178	6864	6439	6136	5784	5633	5423	5488	5216
11.928	7513	7554	7789	7648	7524	7268	6883	6440	6118	5731	5539	5457	5355	5266	5262
11.934	7579	7594	7783	7404	7198	6865	6491	6063	5741	5492	5292	5307	5296	5194	5187
11.94	7727	7653	7755	7341	6949	6627	6336	5939	5643	5493	5346	5403	5298	5274	5268
11.946	7656	7528	7506	7220	6624	6333	6056	5789	5511	5353	5280	5389	5225	5243	5179
11.952	7531	7297	7137	6733	6241	5940	5631	5507	5262	5155	5055	5195	5094	5120	4899
11.958	7395	7112	6874	6372	5965	5658	5508	5360	5236	5189	5168	5218	5218	5136	4878
11.964	7157	6921	6724	6097	5756	5526	5504	5319	5314	5361	5325	5308	5273	5134	5035
11.97	6855	6601	6482	5783	5647	5445	5320	5221	5257	5402	5237	5201	5158	5003	5011
11.976	6556	6231	6169	5574	5555	5418	5236	5250	5294	5358	5210	5130	5187	4968	4833
11.982	6372	6073	5943	5484	5454	5372	5305	5335	5346	5337	5234	5174	5040	5018	4844
11.988	5968	5822	5559	5281	5197	5233	5273	5201	5217	5137	5036	4971	4797	4788	4747
11.994	5723	5669	5454	5317	5175	5262	5392	5257	5284	5155	5036	4875	4757	4665	4700
12	5760	5652	5494	5418	5296	5376	5376	5463	5369	5251	5060	4923	4743	4695	4744
12.006	5588	5463	5361	5211	5249	5365	5154	5287	5131	5022	4898	4696	4678	4614	4623
12.012	5466	5419	5407	5257	5322	5402	5182	5171	5078	4845	4797	4604	4681	4556	4614
12.018	5561	5530	5549	5460	5399	5389	5238	5230	5128	4803	4755	4618	4695	4613	4662
12.024	5506	5561	5524	5487	5447	5318	5167	5160	4948	4701	4663	4561	4619	4578	4638
12.03	5602	5631	5605	5426	5429	5328	5124	4991	4822	4657	4614	4593	4676	4561	4626
12.036	5631	5674	5667	5423	5296	5231	5106	4872	4749	4632	4595	4556	4671	4628	4622
12.042	5583	5617	5549	5319	5250	5081	4963	4783	4690	4561	4552	4503	4539	4575	4534
12.048	5638	5550	5510	5235	5242	4979	4833	4659	4663	4512	4568	4537	4564	4581	4536
12.054	5694	5609	5508	5267	5163	5002	4804	4664	4637	4550	4624	4616	4696	4737	4700
12.06	5641	5397	5362	5111	4955	4907	4683	4637	4546	4509	4510	4551	4556	4717	4697
12.066	5594	5322	5298	4990	4850	4718	4658	4541	4513	4518	4463	4499	4423	4669	4627
12.072	5504	5292	5189	4863	4798	4619	4653	4499	4491	4584	4513	4565	4606	4641	4628
12.078	5382	5133	5107	4880	4694	4588	4588	4454	4474	4562	4540	4645	4734	4637	4688
12.084	5280	5003	5068	4813	4569	4556	4492	4437	4449	4529	4585	4627	4693	4648	4615
12.09	5117	4815	4891	4659	4562	4616	4517	4424	4518	4508	4689	4611	4704	4667	4517
12.096	4922	4803	4695	4569	4557	4651	4479	4489	4575	4546	4683	4601	4628	4561	4460
12.102	4917	4816	4710	4513	4566	4646	4529	4553	4658	4592	4738	4728	4561	4507	4351
12.108	4818	4692	4697	4503	4514	4576	4575	4487	4576	4541	4664	4665	4514	4421	4188
12.114	4795	4721	4639	4643	4595	4544	4627	4569	4634	4638	4608	4598	4451	4256	4220
12.12	4831	4788	4664	4729	4708	4603	4744	4822	4718	4741	4590	4549	4405	4262	4180
12.126	4815	4836	4766	4640	4740	4668	4811	4920	4697	4664	4645	4351	4338	4259	4101
12.132	4887	4825	4853	4614	4653	4731	4797	4831	4768	4626	4552	4364	4257	4090	4048
12.138	4817	4786	4893	4719	4662	4741	4772	4796	4746	4598	4519	4413	4253	4092	4037
12.144	4800	4797	4988	4776	4776	4769	4768	4861	4648	4498	4425	4306	4196	4113	4044
12.15	4957	4922	5133	4962	4946	4885	4848	4741	4644	4513	4330	4241	4198	4111	4081
12.156	4901	4981	5059	4938	4959	4935	4744	4537	4511	4412	4197	4112	4058	4078	3952
12.162	4976	4944	4993	4892	4925	4905	4531	4484	4384	4298	4199	4043	4018	3999	3925
12.168	5183	5107	5203	5010	4899	4904	4589	4631	4447	4315	4265	4167	4102	4073	4064
12.174	5150	5085	5124	4953	4736	4753	4523	4451	4346	4273	4054	4044	4030	4005	3924
12.18	5089	5000	4994	4800	4660	4588	4432	4330	4283	4229	3976	3973	3935	3889	3854
12.186	5264	5096	5046	4758	4702	4580	4448	4396	4331	4194	4116	4050	4090	3976	3894
12.192	5183	5037	4986	4684	4620	4486	4468	4243	4299	4137	4127	4076	4092	4005	3922
12.198	5012	4945	4789	4592	4531	4419	4336	4236	4169	4070	4073	4063	3941	3937	3898
12.204	5093	4939	4869	4648	4499	4401	4430	4304	4151	4088	4089	4098	4020	4002	3949
12.21	5070	4855	4843	4538	4371	4307	4417	4187	4150	4146	4073	3968	4022	4007	3959
12.216	4946	4747	4621	4423	4341	4271	4180	4171	4178	4099	4078	4023	3995	3982	4017
12.222	4789	4686	4520	4363	4408	4209	4174	4186	4118	4059	4072	4052	3976	3985	4056
12.228	4632	4452	4463	4255	4172	4182	4071	4111	3962	4019	3919	3905	3806	3857	3890
12.234	4614	4336	4397	4115	4116	4177	3967	3977	3873	3963	3878	3822	3765	3796	3829
12.24	4509	4407	4414	4109	4175	4068	4048	3985	3931	3969	3886	3892	3936	3867	3939
12.246	4470	4373	4325	4202	4140	4028	4083	4039	3976	3988	3934	3964	3950	3827	3901
12.252	4513	4381	4321	4285	4172	4075	4008	4038	4041	4044	4035	3968	3887	3824	3985
12.258	4356	4290	4305	4091	4062	4097	3951	3944	3937	3890	3863	3832	3838	3848	3879
12.264	4246	4248	4252	4065	4086	4110	4015	3876	3910	3906	3829	3745	3829	3959	3900
12.27	4314	4215	4248	4133	4201	4086	4025	3923	3984	4008	3877	3801	3885	3916	3907
12.276	4367	4275	4275	4062	4117	4034	3961	3988	4026	3974	3923	3840	3904	3935	3949
12.282	4364	4300	4199	4057	4000	4003	3953	3931	3911	3898	3876	3796	3868	3840	3869
12.288	4284	4142	4036	4018	3974	3928	3882	3933	3801	3796	3894	3706	3857	3771	3748
12.294	4292	4030	4214	4093	3993	4033	3920	3971	3817	3827	3897	3784	3860	3856	3775
12.3	4200	4017	4160	3969	3918	3930	3875	3945	3813	3901	3815	3739	3729	3744	3752
12.306	4213	4182	4119	3985	4018	3899	3922	3920	3837	3888	3804	3842	3852	3836	3797
12.312	4291	4222	4114	3974	4075	3941	3867	3863	3915	3804	3839	3837	3869	3888	3862
12.318	4228	4162	4147	3998	4027	3911	3963	3965	3870	3850	3894	3849	3841	3905	3871
12.324	4081	4014	4078	3923	3918	3873	3865	3844	3802	3695	3776	3748	3817	3745	3816
12.33	4151	4081	4114	3985	3954	3972	3909	3824	3914	3828	3846	3764	3866	3864	3901
12.336	4154	4089	4142	3993	3935	3900	3873	3863	3838	3846	3891	3848	3815	3871	4016
12.342	4269	4096	4134	4014	3980	3903	3924	3908	3761	3823	3836	3871	3858	3889	4059
12.348	4180	4147	4151	3972	4040	3974	3949	3887	3880	3897	3883	3851	3874	3913	4088
12.354	4133	4103	4090	3923	3904	3916	3838	3800	3897	3846	3900	3859	3904	3942	4015
12.36	4072	4071	4059	3931	3890	3898	3864	3806	3832	3843	3855	3925	4002	4020	4091
12.366	4107	4067	4041	3938	3969	3912	3878	3907	3823	3853	3879	3974	3940	3996	4144
12.372	4053	3966	3883	3872	3914	3868	3809	3815	3756	3693	3815	3893	3847	3945	3963
12.378	3976	3914	3801	3743	3699	3800	3733	3664	3830	3654	3793	3789	3867	3918	3945
12.384	4096	3933	3929	3838	3815	3924	3817	3823	4044	3867	3921	3946	4007	4045	4187
12.39	4080	3949	3885	3784	3914	3888	3846	3808	3832	3817	3893	3925	3945	4034	4042
12.396	3973	3864	3929	3787	3842	3891	3838	3828	3763	3791	3839	3914	3941	4023	4138
12.402	3956	3918	4014	3844	3775	3924	3880	3839	3788	3790	3806	3912	4027	4044	4152
12.408	4010	4040	4063	3928	3907	3968	3939	3786	3788	3886	3912	4030	4074	4085	4264
12.414	3904	3915	3897	3804	3777	3832	3755	3740	3759	3835	3934	4030	3966	4148	4301
12.42	3957	3780	3921	3816	3870	3828	3792	3825	3842	3781	3894	4020	4176	4241	4443
12.426	3996	3888	3947	3794	4001	3942	3904	3863	3867	3805	3980	4046	4183	4364	4531
12.432	4037	3867	3855	3739	3861	3925	3821	3791	3871	3843	4016	4013	4188	4328	4572
12.438	4106	3966	3970	3863	3911	3969	3864	3967	3930	4032	4208	4221	4365	4559	4756
12.444	3981	3922	4016	3871	3893	3971	3876	3934	3957	4075	4185	4265	4396	4570	4755
12.45	3996	3971	4105	3955	3890	3948	3959	4013	3998	4129	4149	4307	4456	4664	4895
12.456	4103	4076	4068	3907	3830	3857	3877	4007	3991	4039	4209	4308	4468	4816	4927
12.462	4156	4117	4127	3902	3834	3974	3978	4017	4051	4093	4324	4438	4574	4938	4958
12.468	4210	4032	4099	3918	4012	3998	4148	4182	4238	4257	4356	4540	4897	4865	5000
12.474	4149	3966	4097	3925	3996	3970	4029	4160	4189	4288	4353	4538	4907	4978	4904
12.48	4109	3950	4107	3907	3967	4023	4047	4089	4191	4295	4453	4581	4848	4918	4841
12.486	4096	3984	4036	3918	4016	4056	4096	4147	4355	4329	4541	4701	4934	4877	4813
12.492	4072	4009	4047	3964	4103	4051	4020	4191	4354	4465	4739	4861	4943	4961	4747
12.498	4150	4081	3979	4074	4064	4207	4132	4281	4434	4666	4828	4956	5001	4940	4731
12.504	4109	3978	4034	4037	4039	4193	4185	4241	4534	4692	4746	4889	4900	4762	4537
12.51	4166	4096	4214	4101	4142	4154	4230	4354	4543	4725	4862	4958	4910	4746	4417
12.516	4222	4177	4241	4078	4214	4226	4269	4487	4592	4764	5053	4991	4852	4660	4396
12.522	4219	4189	4222	4115	4254	4274	4394	4646	4635	4802	5036	4903	4912	4562	4286
12.528	4287	4234	4311	4286	4242	4392	4500	4703	4859	4931	5022	4967	4807	4531	4301
12.534	4192	4145	4345	4276	4162	4363	4476	4623	4975	4873	5017	4787	4572	4354	4191
12.54	4240	4201	4301	4258	4251	4385	4569	4820	4993	4902	4952	4652	4506	4197	4030
12.546	4381	4305	4371	4408	4462	4510	4746	4803	4960	4943	4936	4566	4375	4149	4011
12.552	4382	4353	4432	4369	4542	4583	4745	4841	4885	4974	4726	4455	4292	4094	3980
12.558	4479	4555	4639	4472	4639	4777	4852	4991	5116	4977	4704	4492	4241	4051	4038
12.564	4455	4638	4703	4686	4757	4850	4910	4999	5094	4988	4812	4441	4267	4147	4030
12.57	4468	4591	4652	4608	4721	4828	4852	4913	5014	4780	4580	4192	4191	4096	3920
12.576	4592	4598	4788	4626	4778	4880	4939	4970	5013	4739	4545	4224	4054	3946	3934
12.582	4705	4738	4907	4761	4821	4872	5010	4943	4855	4531	4440	4299	4145	4035	4004
12.588	4824	4846	4891	4775	4800	4915	5004	4989	4772	4359	4379	4238	4157	4001	3954
12.594	4975	4858	5046	4883	4949	5066	4997	5107	4778	4364	4319	4307	4154	4041	3991
12.6	4993	4962	5154	4868	5012	5084	4995	4960	4729	4434	4256	4210	4046	3973	3953
12.606	4913	4953	5057	4975	4947	5061	5015	4897	4501	4399	4258	4102	3966	4000	3869
12.612	5033	5061	5094	5120	5076	5082	4983	4900	4601	4320	4184	4057	4034	3918	3919
12.618	5191	5134	5306	5062	5195	5192	4980	4797	4568	4317	4210	4060	4045	4018	3953
12.624	5219	5149	5285	5166	5159	5193	4933	4669	4501	4282	4228	4163	3990	4075	4061
12.63	5136	5126	5215	5069	5069	4992	4770	4552	4322	4286	4270	4056	3997	4063	3964
12.636	5122	5089	5209	5098	5038	4882	4683	4550	4379	4143	4147	4098	4040	4011	3976
12.642	5313	5296	5244	5121	5055	4934	4736	4634	4367	4249	4199	4254	4161	4049	4138
12.648	5329	5292	5147	5017	5040	4914	4676	4466	4377	4244	4257	4202	4071	4072	4174
12.654	5168	5173	5220	5048	4875	4688	4564	4329	4333	4162	4227	4082	3957	3971	4048
12.66	5139	5239	5276	4997	4761	4672	4518	4296	4318	4139	4174	4032	3943	3918	3911
12.666	5165	5073	5135	4852	4639	4473	4289	4260	4151	3975	4055	3953	3859	3828	3872
12.672	5107	5132	4974	4586	4525	4321	4178	4088	4054	3848	3809	3900	3724	3718	3790
12.678	5164	5150	5033	4698	4379	4318	4283	4057	4158	3886	3878	3861	3887	3810	3705
12.684	5053	4982	4890	4603	4443	4215	4156	3965	4067	3944	3803	3769	3819	3761	3676
12.69	5109	4933	4838	4485	4475	4247	4109	4049	4010	3954	3905	3778	3757	3786	3722
12.696	5184	5006	4763	4480	4337	4244	4059	3979	3887	3920	3950	3815	3820	3709	3759
12.702	4979	4754	4631	4396	4229	4132	4084	3997	3855	3869	3783	3771	3785	3650	3734
12.708	4974	4696	4629	4328	4295	4217	4067	3993	3893	3888	3837	3931	3821	3756	3799
12.714	4884	4592	4537	4387	4240	4131	4042	3967	3872	3850	3887	3946	3805	3819	3800
12.72	4622	4400	4410	4100	3994	3942	3887	3794	3751	3679	3748	3843	3686	3624	3654
12.726	4397	4338	4316	4032	3933	3848	3821	3794	3804	3763	3705	3749	3805	3641	3651
12.732	4583	4409	4298	3984	3954	4015	3905	3952	3878	3962	3817	3805	3849	3832	3795
12.738	4510	4297	4206	3961	3956	3984	3837	4027	3843	3896	3845	3771	3748	3803	3778
12.744	4331	4265	4233	4028	3973	3949	3866	3954	3748	3846	3890	3864	3815	3742	3796
12.75	4449	4214	4238	4068	4031	4089	4001	3903	3824	3947	3952	3902	3840	3800	3877
12.756	4347	4233	4064	4028	3924	3986	3915	3936	3875	3814	3898	3844	3805	3887	3816
12.762	4291	4242	4076	4013	3978	3887	3915	3986	3925	3826	3841	3852	3843	3834	3800
12.768	4214	4139	4007	3849	3958	3889	3827	3934	3885	3832	3869	3742	3793	3734	3829
12.774	4163	4136	4152	3983	3928	3826	3784	3804	3874	3810	3856	3680	3843	3787	3778
12.78	4170	4255	4293	4053	4103	3938	3936	3853	3931	3872	3821	3901	3923	3868	3822
12.786	4087	4105	4151	3945	3975	3827	3953	3830	3846	3663	3759	3870	3789	3818	3823
12.792	4183	4019	4110	3823	3903	3763	3817	3833	3764	3620	3775	3782	3651	3859	3745
12.798	4188	4029	4079	3847	4010	3854	3821	3764	3788	3714	3728	3693	3788	3813	3726
12.804	4105	4040	3970	3874	3959	3904	3858	3799	3751	3724	3756	3794	3803	3787	3829
12.81	4108	4025	4113	3833	3914	3871	3811	3876	3772	3753	3805	3742	3785	3723	3831
12.816	3966	3957	3973	3762	3772	3756	3677	3796	3634	3667	3739	3573	3586	3698	3644
12.822	4017	3975	3845	3889	3710	3750	3629	3701	3694	3573	3734	3596	3532	3614	3698
12.828	4031	4052	4002	3858	3809	3790	3875	3828	3808	3766	3817	3774	3724	3746	3774
12.834	3935	3997	3860	3800	3699	3777	3873	3708	3763	3737	3618	3659	3629	3638	3697
12.84	4046	4146	4035	3950	3841	3862	3844	3835	3861	3814	3806	3830	3792	3790	3780
12.846	3887	3850	3804	3656	3666	3643	3569	3727	3659	3628	3605	3616	3610	3617	3605
12.852	3967	3882	3678	3593	3693	3640	3582	3722	3711	3683	3684	3639	3607	3749	3595
12.858	3846	3753	3737	3702	3746	3667	3564	3636	3567	3557	3536	3579	3456	3567	3518
12.864	3949	3810	3847	3814	3879	3798	3683	3754	3610	3670	3714	3691	3615	3658	3705
12.87	3932	3759	3709	3638	3736	3707	3594	3574	3570	3674	3732	3618	3582	3637	3610
12.876	3879	3761	3756	3678	3650	3678	3715	3689	3683	3717	3666	3664	3647	3689	3680
12.882	3876	3775	3836	3713	3710	3617	3751	3780	3704	3712	3763	3778	3731	3761	3805
12.888	3940	3707	3744	3629	3743	3683	3618	3701	3653	3662	3708	3783	3810	3738	3725
12.894	3986	3861	3852	3776	3798	3841	3763	3703	3840	3755	3869	3882	3840	3910	3805
12.9	4026	3946	3988	3841	3912	3810	3818	3861	3880	3800	3904	4009	3960	3951	3981
12.906	4065	3891	3934	3893	3789	3882	3879	3954	3895	3943	3873	3930	4001	4052	4078
12.912	4042	4023	3985	3892	3846	3808	4064	4068	3942	4117	4043	4125	4111	4027	4228
12.918	4217	4123	4124	4079	3999	4079	4147	4246	4173	4179	4143	4285	4300	4331	4408
12.924	4204	4138	4152	4139	4035	4062	4284	4268	4262	4255	4389	4373	4436	4512	4492
12.93	4187	4092	4145	3995	3998	4165	4240	4141	4282	4368	4353	4467	4512	4512	4554
12.936	4255	4301	4195	4176	4216	4222	4332	4388	4506	4583	4616	4808	4820	4788	4754
12.942	4331	4315	4343	4294	4315	4498	4473	4590	4661	4772	4777	4892	4970	4842	4885
12.948	4181	4170	4359	4264	4452	4471	4544	4659	4760	4877	4780	4877	4908	4849	4859
12.954	4429	4482	4592	4619	4706	4699	4944	4916	5014	5047	5030	4961	5011	5039	4851
12.96	4572	4694	4756	4783	4921	4929	5088	5084	5091	5136	5140	5047	5039	4966	4739
12.966	4830	4911	5143	5109	5132	5238	5299	5311	5251	5183	5163	5123	4926	4875	4739
12.972	5062	5062	5126	5126	5201	5211	5183	5277	5236	5080	4900	4852	4868	4662	4566
12.978	5186	5244	5389	5190	5434	5283	5130	5150	5063	4869	4787	4725	4674	4475	4495
12.984	5281	5211	5200	5178	5194	5269	5014	4878	4801	4547	4511	4491	4441	4291	4230
12.99	5484	5402	5311	5160	5207	5204	5032	4840	4774	4573	4600	4460	4376	4342	4151
12.996	5579	5463	5472	5150	5042	5054	4897	4778	4669	4445	4473	4265	4365	4211	4007
13.002	5368	5389	5239	4877	5063	4767	4641	4512	4505	4227	4279	4133	4172	4047	4006
13.008	5294	5159	5118	4769	4657	4518	4498	4276	4276	4145	4027	4051	4011	3947	3986
13.014	5026	4860	4737	4442	4358	4272	4160	4099	3948	3850	3768	3774	3681	3745	3726
13.02	4834	4749	4676	4387	4395	4269	4203	4092	4009	3887	3800	3921	3757	3748	3716
13.026	4667	4567	4509	4302	4141	4153	3976	3951	3862	3828	3828	3804	3785	3672	3654
13.032	4670	4504	4472	4178	4203	4095	4010	3907	3947	3879	3901	3824	3819	3693	3816
13.038	4447	4339	4307	4062	4024	3964	3885	3901	3873	3766	3778	3719	3702	3708	3765
13.044	4229	4084	3977	3898	3987	3802	3680	3753	3676	3699	3678	3500	3596	3587	3540
13.05	4219	4141	4144	3895	3864	3885	3814	3773	3761	3803	3871	3643	3687	3759	3667
13.056	4073	4076	3977	3865	3782	3731	3692	3772	3724	3773	3627	3608	3656	3611	3520
13.062	3947	4125	4009	3846	3826	3781	3717	3681	3740	3634	3678	3698	3554	3608	3561
13.068	3965	3998	3877	3764	3829	3648	3680	3584	3693	3583	3717	3686	3602	3415	3546
13.074	3931	3810	3871	3643	3741	3690	3660	3583	3557	3552	3569	3573	3570	3564	3357
13.08	4000	3971	3918	3704	3723	3772	3719	3650	3669	3619	3713	3612	3605	3540	3553
13.086	3975	3956	3974	3757	3826	3704	3638	3651	3599	3666	3616	3486	3541	3492	3561
13.092	3928	3865	3906	3802	3775	3709	3718	3743	3659	3648	3629	3643	3594	3507	3480
13.098	3917	3960	3813	3731	3738	3611	3659	3598	3644	3516	3655	3525	3538	3467	3470
13.104	3943	3945	3893	3786	3743	3676	3767	3700	3646	3516	3643	3563	3490	3407	3528
13.11	3957	3778	3751	3744	3683	3595	3627	3491	3657	3509	3478	3430	3349	3437	3340
13.116	3875	3898	3757	3715	3701	3521	3527	3531	3653	3594	3532	3435	3427	3473	3329
13.122	3748	3631	3660	3453	3499	3490	3469	3430	3362	3272	3204	3234	3255	3146	3239
13.128	3620	3675	3695	3439	3531	3501	3449	3463	3389	3335	3237	3246	3298	3233	3235
13.134	3922	3786	3801	3681	3540	3563	3596	3529	3425	3449	3482	3449	3472	3518	3351
13.14	3880	3803	3861	3762	3666	3669	3630	3626	3501	3473	3536	3437	3568	3500	3451
13.146	3872	3737	3688	3672	3579	3558	3689	3516	3628	3491	3581	3371	3546	3422	3443
13.152	3776	3653	3594	3516	3520	3472	3514	3431	3331	3327	3377	3458	3416	3309	3323
13.158	3725	3636	3660	3465	3465	3404	3266	3371	3452	3321	3302	3256	3328	3327	3257
13.164	3634	3619	3658	3488	3564	3382	3339	3372	3400	3392	3339	3335	3386	3283	3254
13.17	3575	3617	3493	3524	3523	3381	3521	3359	3478	3398	3355	3365	3270	3365	3331
13.176	3706	3603	3555	3438	3502	3454	3439	3338	3361	3322	3321	3322	3370	3307	3368
13.182	3668	3581	3481	3532	3473	3504	3479	3398	3560	3445	3363	3306	3284	3290	3288
13.188	3566	3529	3545	3475	3378	3281	3336	3336	3366	3333	3333	3319	3263	3253	3304
13.194	3642	3567	3606	3352	3372	3365	3385	3315	3327	3373	3350	3377	3293	3265	3280
13.2	3736	3648	3659	3545	3427	3469	3436	3487	3373	3431	3337	3306	3412	3378	3390
13.206	3705	3665	3610	3552	3498	3447	3407	3416	3452	3402	3456	3401	3470	3406	3297
13.212	3833	3599	3499	3543	3521	3411	3426	3439	3480	3380	3402	3349	3410	3372	3500
13.218	3811	3592	3510	3527	3483	3416	3462	3523	3522	3469	3462	3418	3370	3381	3377
13.224	3885	3733	3602	3555	3519	3511	3471	3451	3486	3479	3316	3455	3424	3400	3468
13.23	3760	3616	3702	3439	3505	3557	3490	3374	3418	3401	3378	3367	3402	3267	3442
13.236	3839	3592	3581	3521	3631	3500	3382	3425	3515	3410	3493	3377	3503	3405	3363
13.242	3704	3604	3583	3451	3481	3379	3412	3401	3290	3321	3274	3243	3384	3281	3226
13.248	3738	3657	3582	3469	3512	3498	3435	3393	3434	3480	3528	3293	3490	3457	3465
13.254	3703	3652	3632	3487	3523	3541	3370	3446	3413	3440	3384	3341	3396	3416	3383
13.26	3770	3694	3734	3618	3529	3624	3520	3540	3490	3530	3513	3536	3560	3509	3609
13.266	3976	3709	3788	3653	3628	3617	3646	3535	3628	3571	3575	3627	3636	3643	3604
13.272	3792	3674	3693	3592	3603	3609	3529	3496	3539	3597	3590	3438	3463	3453	3472
13.278	3581	3559	3566	3419	3481	3468	3449	3428	3376	3362	3414	3277	3484	3447	3484
13.284	3696	3526	3550	3413	3481	3489	3484	3448	3473	3462	3486	3316	3508	3550	3472
13.29	3672	3832	3758	3613	3593	3614	3605	3487	3601	3499	3529	3627	3644	3636	3603
13.296	3597	3578	3541	3478	3539	3476	3503	3430	3373	3546	3459	3586	3594	3485	3584
13.302	3697	3694	3617	3468	3625	3640	3577	3556	3523	3597	3584	3630	3636	3573	3692
13.308	3866	3838	3686	3678	3797	3693	3728	3756	3565	3769	3707	3644	3728	3667	3707
13.314	3839	3728	3782	3660	3676	3667	3721	3612	3594	3663	3632	3692	3683	3620	3699
13.32	3765	3787	3850	3538	3700	3671	3565	3719	3651	3609	3597	3736	3542	3674	3718
13.326	3964	3829	3858	3755	3671	3749	3758	3661	3826	3801	3667	3794	3751	3721	3790
13.332	3955	3919	3866	3718	3712	3708	3706	3670	3656	3727	3754	3677	3767	3862	3726
13.338	3889	3849	3841	3811	3701	3646	3670	3780	3665	3732	3653	3900	3842	3775	3916
13.344	3941	3791	3794	3755	3732	3735	3744	3740	3663	3779	3889	3787	3762	3867	3828
13.35	3870	3801	3765	3709	3661	3600	3679	3712	3673	3642	3664	3752	3714	3764	3745
13.356	3715	3673	3719	3675	3582	3600	3759	3630	3654	3731	3685	3794	3836	3884	3837
13.362	3790	3620	3694	3502	3591	3512	3563	3588	3592	3630	3608	3621	3717	3840	3817
13.368	3870	3753	3798	3581	3517	3668	3672	3658	3716	3672	3753	3780	3905	3988	3979
13.374	3838	3766	3778	3758	3703	3735	3769	3853	3819	3753	3825	3841	3905	4013	4023
13.38	3961	3954	3909	3854	3880	3863	3842	3956	4062	4022	4075	4098	4150	4239	4225
13.386	3873	3894	3911	3776	3810	3847	3920	3821	4065	3845	4191	4015	3960	4264	4286
13.392	3930	3676	3808	3682	3834	3788	3741	3881	3975	3932	4028	4018	3995	4164	4138
13.398	3874	3826	3811	3742	3792	3725	3871	3866	4039	4053	4097	4080	4140	4221	4226
13.404	3865	3927	4001	3859	3846	3973	3901	4042	4165	4049	4309	4268	4275	4403	4380
13.41	4114	4043	4190	3893	4170	4134	4101	4163	4326	4319	4338	4408	4445	4363	4441
13.416	4061	4003	4038	4014	4048	4078	4185	4259	4200	4141	4341	4288	4179	4218	4181
13.422	4100	4041	4088	4098	4128	4183	4205	4324	4378	4309	4359	4418	4241	4409	4323
13.428	4123	4134	4210	4146	4176	4329	4206	4302	4482	4322	4526	4396	4382	4368	4282
13.434	4244	4198	4163	4093	4239	4212	4144	4192	4363	4232	4392	4398	4099	4188	3970
13.44	4156	4227	4281	4084	4145	4099	4177	4270	4357	4350	4292	4273	4292	4219	3989
13.446	4190	4191	4198	4139	4203	4129	4241	4240	4350	4296	4234	4110	4122	4059	3940
13.452	4246	4334	4339	4329	4366	4362	4531	4586	4376	4410	4459	4323	4141	4075	3988
13.458	4471	4383	4474	4433	4489	4486	4412	4503	4493	4336	4184	4152	4039	3906	4000
13.464	4424	4401	4505	4320	4427	4483	4408	4478	4526	4223	4216	4073	4027	3871	3955
13.47	4196	4449	4331	4204	4370	4344	4166	4264	4226	4097	4035	3820	3818	3767	3701
13.476	4376	4411	4375	4344	4452	4308	4366	4299	4224	4164	4088	3810	3841	3746	3718
13.482	4313	4438	4373	4277	4529	4275	4217	4270	4062	4059	3800	3895	3757	3747	3734
13.488	4436	4385	4232	4354	4337	4227	4160	4055	3877	3855	3836	3612	3683	3611	3649
13.494	4457	4457	4491	4304	4327	4179	4185	4128	3986	3935	3868	3830	3762	3619	3654
13.5	4641	4663	4718	4511	4537	4337	4297	4073	4115	3937	3973	3802	3888	3975	3912
13.506	4577	4559	4392	4328	4207	4099	3893	3801	3775	3787	3720	3565	3745	3776	3772
13.512	4762	4632	4537	4413	4217	4169	4136	4054	4016	3839	4039	3933	3940	4120	4052
13.518	4553	4534	4516	4199	4163	3952	3982	3906	3877	3760	3820	3915	3995	4043	4066
13.524	4275	4376	4234	4001	3929	3795	3833	3727	3623	3711	3643	3692	3861	3803	3917
13.53	4667	4342	4362	4096	3973	3959	3901	3864	3700	3802	4016	3922	3935	4181	4309
13.536	4335	4279	4103	4013	3948	3811	3742	3774	3865	3831	3856	3999	4197	4247	4143
13.542	4407	4180	4069	3772	3925	3794	3847	3709	3782	3842	4021	4037	4013	4269	4510
13.548	4073	4018	3955	3849	3858	3858	3736	3814	3853	3936	4035	3980	4315	4445	4416
13.554	4347	4086	3900	3978	3922	3819	3809	4010	4007	4079	4330	4304	4411	4548	4645
13.56	4103	3945	3924	3737	4008	3768	3962	3900	4017	4084	4107	4408	4494	4602	4651
13.566	4178	3945	3922	3759	3936	3884	3843	4029	4139	4078	4406	4483	4633	4643	4588
13.572	4034	3877	3934	3804	3872	3901	3892	4124	4355	4365	4421	4533	4619	4666	4511
13.578	4091	3997	3901	3909	4119	4009	4208	4320	4460	4430	4577	4639	4682	4656	4665
13.584	4189	4144	4122	4086	4148	4377	4451	4525	4787	4709	4835	4829	4689	4781	4589
13.59	4102	4167	4238	4141	4149	4363	4503	4670	4803	4963	4988	4944	4815	4731	4650
13.596	4208	4138	4395	4216	4338	4552	4608	4788	4941	4936	4992	4977	4651	4739	4500
13.602	4496	4496	4570	4510	4624	4673	4836	5148	5270	5209	4994	4974	4748	4750	4682
13.608	4345	4319	4484	4540	4651	4785	4825	5075	5112	5170	4974	4746	4547	4476	4270
13.614	4666	4721	4818	4745	4802	4907	5197	5256	5218	5093	4927	4771	4569	4439	4381
13.62	4585	4636	4738	4825	4925	5013	5122	5254	4967	4942	4612	4384	4273	4178	4207
13.626	4861	4944	4962	4964	5127	5298	5311	5194	5079	4951	4774	4482	4320	4254	4114
13.632	5027	5084	5149	5108	5283	5202	5251	5090	4836	4676	4452	4255	4282	4219	3993
13.638	5012	5082	5183	4912	5200	5099	5070	4746	4515	4419	4334	4190	4103	4041	3897
13.644	5263	5325	5298	5154	5339	4982	5055	4660	4415	4350	4222	4015	4087	3971	3902
13.65	5455	5307	5483	5194	5009	4888	4755	4495	4406	4178	4041	3946	3879	3828	3849
13.656	5633	5704	5366	5187	5261	4882	4658	4484	4280	4109	4036	3915	3903	3774	3743
13.662	5318	5287	5305	4973	4758	4711	4360	4229	4012	3784	3928	3755	3706	3641	3609
13.668	5547	5362	5238	4962	4809	4621	4427	4158	3952	3848	3791	3751	3792	3805	3755
13.674	5507	5307	5014	4703	4708	4386	4184	4043	3896	3845	3636	3751	3588	3605	3731
13.68	5291	5151	4776	4622	4410	4193	3942	3870	3739	3744	3575	3651	3593	3570	3579
13.686	5189	4989	4698	4470	4247	4059	3882	3869	3808	3727	3646	3539	3536	3469	3584
13.692	5150	4796	4742	4338	4314	3999	3988	3924	3764	3703	3673	3650	3635	3685	3601
13.698	4914	4624	4738	4344	4030	3975	3919	3769	3730	3663	3520	3648	3637	3761	3668
13.704	4768	4516	4386	4256	4089	3937	3878	3805	3678	3645	3650	3582	3561	3710	3780
13.71	4699	4473	4334	4117	3890	3890	3786	3684	3623	3660	3545	3499	3564	3568	3675
13.716	4566	4311	4267	4016	4032	3769	3733	3657	3559	3590	3655	3598	3650	3620	3707
13.722	4218	4189	3907	3724	3661	3563	3472	3453	3333	3473	3352	3343	3423	3462	3615
13.728	4471	4220	4275	3948	3916	3778	3662	3595	3572	3577	3538	3578	3687	3640	3829
13.734	4203	4007	3915	3811	3743	3543	3568	3465	3541	3478	3546	3534	3551	3588	3750
13.74	4021	3859	3820	3646	3540	3599	3535	3579	3520	3516	3530	3495	3553	3734	3763
13.746	4074	3943	3847	3742	3693	3686	3541	3592	3425	3536	3515	3588	3739	3842	3931
13.752	3875	3776	3708	3596	3649	3527	3519	3614	3545	3439	3601	3482	3694	3860	3859
13.758	3834	3714	3687	3521	3532	3530	3401	3339	3522	3399	3382	3345	3577	3633	3880
13.764	3929	3846	3752	3680	3685	3573	3563	3464	3624	3455	3527	3670	3704	3946	4061
13.77	3732	3677	3698	3577	3480	3563	3524	3473	3285	3508	3444	3623	3664	3912	3996
13.776	3998	3688	3728	3507	3617	3623	3588	3439	3497	3660	3600	3679	3866	3914	4098
13.782	3717	3627	3677	3429	3593	3535	3464	3452	3486	3492	3509	3658	3745	3928	4024
13.788	3661	3633	3638	3464	3522	3380	3380	3298	3328	3523	3444	3685	3825	3925	4122
13.794	3577	3535	3482	3463	3487	3377	3442	3456	3393	3566	3485	3671	3728	4048	4154
13.8	3627	3498	3388	3389	3367	3273	3353	3427	3276	3275	3489	3504	3744	3979	4144
13.806	3539	3512	3428	3395	3315	3372	3270	3269	3308	3333	3499	3679	3793	4037	4231
13.812	3458	3401	3397	3381	3276	3315	3296	3260	3359	3414	3504	3794	3825	3988	4256
13.818	3665	3568	3659	3371	3456	3416	3514	3518	3425	3574	3639	3843	4034	4276	4632
13.824	3661	3597	3566	3399	3344	3366	3447	3512	3427	3542	3774	3776	4150	4472	4710
13.83	3720	3655	3589	3519	3473	3385	3399	3475	3607	3691	3853	3967	4242	4482	4831
13.836	3567	3528	3549	3434	3480	3396	3480	3430	3536	3666	3837	4084	4260	4530	4806
13.842	3540	3507	3499	3334	3413	3390	3320	3415	3504	3692	3735	4155	4244	4684	4871
13.848	3615	3550	3590	3411	3410	3443	3493	3386	3734	3686	3885	4136	4451	4738	4941
13.854	3584	3483	3466	3410	3308	3394	3411	3408	3599	3743	3855	4122	4402	4713	4925
13.86	3527	3477	3450	3391	3359	3460	3480	3484	3684	3831	4020	4130	4549	4873	4989
13.866	3554	3457	3478	3472	3474	3526	3522	3533	3682	3940	4085	4427	4698	4865	5034
13.872	3486	3498	3487	3451	3484	3620	3488	3679	3733	4065	4301	4609	4831	4826	4937
13.878	3515	3653	3587	3474	3596	3670	3669	3785	3952	4114	4453	4736	4940	5064	4896
13.884	3612	3646	3648	3549	3637	3693	3768	3797	4014	4188	4567	4837	5093	5017	4780
13.89	3562	3530	3550	3506	3573	3684	3657	3776	4033	4174	4425	4758	4951	4745	4437
13.896	3674	3647	3746	3606	3757	3727	3881	4008	4231	4370	4699	4967	5067	4847	4485
13.902	3649	3660	3677	3559	3756	3663	3809	4018	4215	4457	4881	4863	4871	4684	4213
13.908	3719	3696	3821	3715	3924	3875	3976	4193	4404	4638	5007	5094	4936	4554	4246
13.914	3612	3729	3921	3776	3806	3901	4113	4224	4556	4836	5115	5147	4700	4414	4077
13.92	3675	3735	3784	3813	3788	3944	4231	4390	4572	4835	5113	4852	4618	4302	3920
13.926	3754	3781	3724	3801	3923	3982	4175	4501	4682	4940	5038	4767	4545	4143	3875
13.932	3778	3683	3799	3809	3920	3975	4108	4422	4706	4873	4895	4528	4133	3944	3653
13.938	3826	3707	3865	3838	3864	4150	4147	4617	4762	5016	4844	4385	4088	3769	3601
13.944	3928	3883	3895	3937	4026	4209	4319	4770	5031	4991	4793	4315	4054	3731	3581
13.95	3829	3811	3794	3808	4003	4236	4419	4684	4879	4799	4501	4029	3800	3524	3395
13.956	4051	3976	4055	4162	4210	4435	4727	4922	4984	4976	4586	4084	3760	3579	3543
13.962	4016	4018	4211	4192	4250	4514	4752	4979	5018	4794	4498	4084	3763	3575	3365
13.968	4045	4076	4141	4067	4305	4551	4625	4935	4888	4511	4284	3812	3641	3513	3290
13.974	3911	4030	4058	4071	4382	4528	4683	4834	4657	4310	3971	3670	3449	3327	3259
13.98	4126	4195	4329	4275	4538	4718	5003	5028	4638	4227	3974	3700	3532	3522	3366
13.986	4223	4078	4404	4379	4487	4809	4829	4811	4478	4099	3857	3643	3431	3408	3294
13.992	4170	4145	4439	4420	4604	4793	4776	4661	4327	3982	3717	3577	3302	3227	3214
13.998	4344	4277	4554	4650	4697	4815	4905	4621	4259	3959	3656	3412	3339	3213	3226
14.004	4341	4509	4825	4785	4867	4922	4875	4489	4118	3816	3660	3393	3396	3324	3263
14.01	4446	4568	4767	4879	4946	4860	4575	4273	3937	3624	3454	3382	3354	3256	3137
14.016	4668	4695	4940	4939	4934	4799	4553	4098	3901	3727	3441	3408	3356	3289	3240
14.022	4742	4789	4962	4921	4932	4717	4515	3975	3870	3607	3443	3416	3308	3249	3305
14.028	4689	4772	4834	4936	4800	4430	4247	3888	3720	3491	3363	3236	3238	3144	3223
14.034	4875	4924	4970	4827	4637	4330	4123	3731	3600	3369	3296	3222	3246	3140	3196
14.04	4998	5030	5033	4880	4557	4341	4042	3765	3599	3387	3295	3325	3335	3228	3174
14.046	5070	4966	4910	4653	4365	4074	3866	3696	3529	3287	3336	3220	3358	3253	3250
14.052	4870	4806	4797	4410	4302	3974	3647	3590	3407	3256	3300	3144	3255	3172	3220
14.058	4891	4926	4774	4321	4127	3874	3577	3407	3322	3293	3233	3171	3252	3252	3295
14.064	5026	4981	4756	4439	4164	3935	3684	3565	3432	3372	3467	3256	3345	3266	3345
14.07	4945	4791	4600	4207	4015	3794	3589	3531	3390	3361	3435	3260	3330	3357	3269
14.076	4704	4471	4323	3901	3874	3592	3465	3359	3258	3276	3257	3230	3191	3235	3132
14.082	4545	4325	4154	3872	3745	3413	3395	3280	3239	3302	3267	3186	3160	3155	3133
[truncated: 10,689 more rows]
