# Supplementary material for: Switching molecular recognition selectivities by temperature in a diffusion-regulatory porous material
Source: Nat Commun. 2024 Jan 2;15:144. doi: 10.1038/s41467-023-44424-3 (PMC10761840; doi:10.1038/s41467-023-44424-3)
Supplement: Supplementary file 3 — source data [file 41467_2023_44424_MOESM3_ESM.zip › Figure S22.xlsx]

## Sheet: Sheet1
Chemical shift (ppm)	Intensity
-122.128	0.06005
-122.126	0.06006
-122.124	0.06008
-122.122	0.0601
-122.12	0.06013
-122.119	0.06017
-122.117	0.0602
-122.115	0.06023
-122.113	0.06026
-122.111	0.06029
-122.109	0.0603
-122.107	0.06031
-122.105	0.06031
-122.103	0.0603
-122.101	0.06027
-122.1	0.06023
-122.098	0.06018
-122.096	0.06011
-122.094	0.06004
-122.092	0.05995
-122.09	0.05985
-122.088	0.05974
-122.086	0.05963
-122.084	0.05951
-122.082	0.05939
-122.08	0.05927
-122.079	0.05916
-122.077	0.05905
-122.075	0.05895
-122.073	0.05886
-122.071	0.05878
-122.069	0.05871
-122.067	0.05866
-122.065	0.05863
-122.063	0.05861
-122.061	0.05861
-122.059	0.05862
-122.058	0.05865
-122.056	0.05869
-122.054	0.05874
-122.052	0.0588
-122.05	0.05887
-122.048	0.05894
-122.046	0.05902
-122.044	0.0591
-122.042	0.05917
-122.04	0.05924
-122.039	0.05931
-122.037	0.05936
-122.035	0.05941
-122.033	0.05944
-122.031	0.05946
-122.029	0.05947
-122.027	0.05946
-122.025	0.05944
-122.023	0.0594
-122.021	0.05936
-122.019	0.0593
-122.018	0.05923
-122.016	0.05915
-122.014	0.05907
-122.012	0.05898
-122.01	0.05889
-122.008	0.0588
-122.006	0.05871
-122.004	0.05863
-122.002	0.05855
-122	0.05847
-121.998	0.05841
-121.997	0.05835
-121.995	0.0583
-121.993	0.05826
-121.991	0.05823
-121.989	0.05821
-121.987	0.0582
-121.985	0.0582
-121.983	0.0582
-121.981	0.05821
-121.979	0.05823
-121.977	0.05825
-121.976	0.05828
-121.974	0.05831
-121.972	0.05833
-121.97	0.05836
-121.968	0.05839
-121.966	0.05841
-121.964	0.05843
-121.962	0.05845
-121.96	0.05846
-121.958	0.05847
-121.957	0.05847
-121.955	0.05847
-121.953	0.05846
-121.951	0.05845
-121.949	0.05843
-121.947	0.05841
-121.945	0.05839
-121.943	0.05837
-121.941	0.05834
-121.939	0.05831
-121.937	0.05828
-121.936	0.05824
-121.934	0.05821
-121.932	0.05817
-121.93	0.05813
-121.928	0.0581
-121.926	0.05806
-121.924	0.05802
-121.922	0.05797
-121.92	0.05793
-121.918	0.05788
-121.916	0.05784
-121.915	0.05779
-121.913	0.05774
-121.911	0.05769
-121.909	0.05763
-121.907	0.05758
-121.905	0.05752
-121.903	0.05746
-121.901	0.05741
-121.899	0.05735
-121.897	0.05729
-121.896	0.05723
-121.894	0.05718
-121.892	0.05713
-121.89	0.05708
-121.888	0.05703
-121.886	0.05699
-121.884	0.05695
-121.882	0.05691
-121.88	0.05688
-121.878	0.05685
-121.876	0.05683
-121.875	0.05681
-121.873	0.05679
-121.871	0.05678
-121.869	0.05676
-121.867	0.05675
-121.865	0.05674
-121.863	0.05673
-121.861	0.05671
-121.859	0.0567
-121.857	0.05668
-121.855	0.05666
-121.854	0.05663
-121.852	0.0566
-121.85	0.05657
-121.848	0.05653
-121.846	0.05649
-121.844	0.05644
-121.842	0.05639
-121.84	0.05633
-121.838	0.05627
-121.836	0.05622
-121.834	0.05616
-121.833	0.0561
-121.831	0.05604
-121.829	0.05598
-121.827	0.05593
-121.825	0.05588
-121.823	0.05584
-121.821	0.05581
-121.819	0.05578
-121.817	0.05576
-121.815	0.05574
-121.814	0.05574
-121.812	0.05574
-121.81	0.05575
-121.808	0.05577
-121.806	0.05579
-121.804	0.05582
-121.802	0.05585
-121.8	0.05588
-121.798	0.05592
-121.796	0.05595
-121.794	0.05599
-121.793	0.05602
-121.791	0.05605
-121.789	0.05607
-121.787	0.05609
-121.785	0.0561
-121.783	0.05611
-121.781	0.0561
-121.779	0.05609
-121.777	0.05607
-121.775	0.05604
-121.773	0.056
-121.772	0.05596
-121.77	0.0559
-121.768	0.05584
-121.766	0.05578
-121.764	0.05571
-121.762	0.05564
-121.76	0.05557
-121.758	0.05549
-121.756	0.05542
-121.754	0.05535
-121.753	0.05528
-121.751	0.05521
-121.749	0.05515
-121.747	0.05509
-121.745	0.05504
-121.743	0.05499
-121.741	0.05495
-121.739	0.05492
-121.737	0.05489
-121.735	0.05486
-121.733	0.05485
-121.732	0.05483
-121.73	0.05482
-121.728	0.05482
-121.726	0.05482
-121.724	0.05482
-121.722	0.05482
-121.72	0.05482
-121.718	0.05483
-121.716	0.05483
-121.714	0.05483
-121.712	0.05483
-121.711	0.05483
-121.709	0.05483
-121.707	0.05483
-121.705	0.05482
-121.703	0.05481
-121.701	0.0548
-121.699	0.05478
-121.697	0.05476
-121.695	0.05474
-121.693	0.05472
-121.692	0.05469
-121.69	0.05466
-121.688	0.05463
-121.686	0.05459
-121.684	0.05455
-121.682	0.05451
-121.68	0.05447
-121.678	0.05443
-121.676	0.05438
-121.674	0.05434
-121.672	0.05429
-121.671	0.05424
-121.669	0.05419
-121.667	0.05413
-121.665	0.05408
-121.663	0.05403
-121.661	0.05398
-121.659	0.05393
-121.657	0.05388
-121.655	0.05383
-121.653	0.05378
-121.651	0.05374
-121.65	0.0537
-121.648	0.05366
-121.646	0.05363
-121.644	0.0536
-121.642	0.05357
-121.64	0.05355
-121.638	0.05353
-121.636	0.05351
-121.634	0.0535
-121.632	0.05349
-121.63	0.05349
-121.629	0.05349
-121.627	0.05349
-121.625	0.05349
-121.623	0.05349
-121.621	0.05349
-121.619	0.05349
-121.617	0.05349
-121.615	0.05349
-121.613	0.05349
-121.611	0.05349
-121.61	0.05348
-121.608	0.05347
-121.606	0.05345
-121.604	0.05344
-121.602	0.05342
-121.6	0.0534
-121.598	0.05337
-121.596	0.05335
-121.594	0.05332
-121.592	0.05329
-121.59	0.05326
-121.589	0.05324
-121.587	0.05321
-121.585	0.05318
-121.583	0.05316
-121.581	0.05314
-121.579	0.05313
-121.577	0.05311
-121.575	0.0531
-121.573	0.0531
-121.571	0.05309
-121.569	0.05309
-121.568	0.05309
-121.566	0.0531
-121.564	0.0531
-121.562	0.05311
-121.56	0.05311
-121.558	0.05311
-121.556	0.05311
-121.554	0.05311
-121.552	0.0531
-121.55	0.05308
-121.549	0.05306
-121.547	0.05303
-121.545	0.05299
-121.543	0.05294
-121.541	0.05289
-121.539	0.05283
-121.537	0.05276
-121.535	0.05269
-121.533	0.05261
-121.531	0.05252
-121.529	0.05243
-121.528	0.05234
-121.526	0.05224
-121.524	0.05215
-121.522	0.05206
-121.52	0.05198
-121.518	0.0519
-121.516	0.05182
-121.514	0.05176
-121.512	0.0517
-121.51	0.05165
-121.508	0.05162
-121.507	0.05159
-121.505	0.05158
-121.503	0.05157
-121.501	0.05158
-121.499	0.0516
-121.497	0.05163
-121.495	0.05166
-121.493	0.0517
-121.491	0.05175
-121.489	0.0518
-121.487	0.05185
-121.486	0.05191
-121.484	0.05196
-121.482	0.052
-121.48	0.05205
-121.478	0.05208
-121.476	0.05211
-121.474	0.05213
-121.472	0.05214
-121.47	0.05214
-121.468	0.05213
-121.467	0.05211
-121.465	0.05208
-121.463	0.05204
-121.461	0.05199
-121.459	0.05193
-121.457	0.05186
-121.455	0.05179
-121.453	0.05171
-121.451	0.05163
-121.449	0.05155
-121.447	0.05146
-121.446	0.05138
-121.444	0.0513
-121.442	0.05122
-121.44	0.05114
-121.438	0.05107
-121.436	0.05101
-121.434	0.05095
-121.432	0.0509
-121.43	0.05086
-121.428	0.05082
-121.426	0.05079
-121.425	0.05077
-121.423	0.05075
-121.421	0.05075
-121.419	0.05074
-121.417	0.05074
-121.415	0.05075
-121.413	0.05076
-121.411	0.05077
-121.409	0.05079
-121.407	0.05081
-121.406	0.05083
-121.404	0.05085
-121.402	0.05087
-121.4	0.05089
-121.398	0.05091
-121.396	0.05093
-121.394	0.05095
-121.392	0.05096
-121.39	0.05098
-121.388	0.05099
-121.386	0.051
-121.385	0.05101
-121.383	0.05101
-121.381	0.05101
-121.379	0.05101
-121.377	0.051
-121.375	0.05099
-121.373	0.05098
-121.371	0.05096
-121.369	0.05094
-121.367	0.05091
-121.365	0.05087
-121.364	0.05083
-121.362	0.05079
-121.36	0.05074
-121.358	0.05068
-121.356	0.05062
-121.354	0.05055
-121.352	0.05048
-121.35	0.05041
-121.348	0.05033
-121.346	0.05025
-121.345	0.05017
-121.343	0.05009
-121.341	0.05001
-121.339	0.04993
-121.337	0.04985
-121.335	0.04978
-121.333	0.04972
-121.331	0.04966
-121.329	0.0496
-121.327	0.04956
-121.325	0.04952
-121.324	0.04949
-121.322	0.04947
-121.32	0.04946
-121.318	0.04945
-121.316	0.04946
-121.314	0.04947
-121.312	0.04949
-121.31	0.04951
-121.308	0.04954
-121.306	0.04957
-121.304	0.0496
-121.303	0.04963
-121.301	0.04966
-121.299	0.04969
-121.297	0.04971
-121.295	0.04973
-121.293	0.04974
-121.291	0.04975
-121.289	0.04974
-121.287	0.04973
-121.285	0.04971
-121.283	0.04967
-121.282	0.04963
-121.28	0.04958
-121.278	0.04952
-121.276	0.04946
-121.274	0.04939
-121.272	0.04931
-121.27	0.04923
-121.268	0.04914
-121.266	0.04905
-121.264	0.04897
-121.263	0.04888
-121.261	0.0488
-121.259	0.04872
-121.257	0.04864
-121.255	0.04857
-121.253	0.04851
-121.251	0.04845
-121.249	0.0484
-121.247	0.04836
-121.245	0.04833
-121.243	0.0483
-121.242	0.04827
-121.24	0.04826
-121.238	0.04824
-121.236	0.04823
-121.234	0.04823
-121.232	0.04823
-121.23	0.04822
-121.228	0.04822
-121.226	0.04822
-121.224	0.04821
-121.222	0.0482
-121.221	0.04819
-121.219	0.04818
-121.217	0.04816
-121.215	0.04814
-121.213	0.04811
-121.211	0.04808
-121.209	0.04805
-121.207	0.04802
-121.205	0.04798
-121.203	0.04794
-121.202	0.0479
-121.2	0.04786
-121.198	0.04783
-121.196	0.04779
-121.194	0.04776
-121.192	0.04773
-121.19	0.0477
-121.188	0.04768
-121.186	0.04767
-121.184	0.04765
-121.182	0.04765
-121.181	0.04765
-121.179	0.04765
-121.177	0.04766
-121.175	0.04767
-121.173	0.04769
-121.171	0.04771
-121.169	0.04773
-121.167	0.04776
-121.165	0.04778
-121.163	0.04781
-121.161	0.04783
-121.16	0.04785
-121.158	0.04788
-121.156	0.0479
-121.154	0.04791
-121.152	0.04792
-121.15	0.04793
-121.148	0.04794
-121.146	0.04794
-121.144	0.04793
-121.142	0.04792
-121.14	0.04791
-121.139	0.04789
-121.137	0.04787
-121.135	0.04785
-121.133	0.04782
-121.131	0.04779
-121.129	0.04775
-121.127	0.04772
-121.125	0.04768
-121.123	0.04764
-121.121	0.0476
-121.12	0.04755
-121.118	0.04751
-121.116	0.04746
-121.114	0.04742
-121.112	0.04737
-121.11	0.04733
-121.108	0.04728
-121.106	0.04724
-121.104	0.04719
-121.102	0.04715
-121.1	0.0471
-121.099	0.04706
-121.097	0.04702
-121.095	0.04698
-121.093	0.04694
-121.091	0.04691
-121.089	0.04687
-121.087	0.04684
-121.085	0.04682
-121.083	0.04679
-121.081	0.04677
-121.079	0.04675
-121.078	0.04674
-121.076	0.04673
-121.074	0.04672
-121.072	0.04672
-121.07	0.04672
-121.068	0.04672
-121.066	0.04672
-121.064	0.04673
-121.062	0.04674
-121.06	0.04675
-121.059	0.04676
-121.057	0.04677
-121.055	0.04678
-121.053	0.04679
-121.051	0.0468
-121.049	0.04681
-121.047	0.04681
-121.045	0.0468
-121.043	0.0468
-121.041	0.04679
-121.039	0.04677
-121.038	0.04675
-121.036	0.04673
-121.034	0.0467
-121.032	0.04666
-121.03	0.04663
-121.028	0.04659
-121.026	0.04654
-121.024	0.0465
-121.022	0.04645
-121.02	0.0464
-121.018	0.04635
-121.017	0.0463
-121.015	0.04626
-121.013	0.04621
-121.011	0.04617
-121.009	0.04613
-121.007	0.0461
-121.005	0.04606
-121.003	0.04603
-121.001	0.04601
-120.999	0.04599
-120.998	0.04597
-120.996	0.04595
-120.994	0.04593
-120.992	0.04592
-120.99	0.04591
-120.988	0.0459
-120.986	0.04588
-120.984	0.04587
-120.982	0.04585
-120.98	0.04583
-120.978	0.04581
-120.977	0.04578
-120.975	0.04575
-120.973	0.04572
-120.971	0.04568
-120.969	0.04564
-120.967	0.0456
-120.965	0.04555
-120.963	0.0455
-120.961	0.04545
-120.959	0.04539
-120.957	0.04534
-120.956	0.04529
-120.954	0.04523
-120.952	0.04519
-120.95	0.04514
-120.948	0.0451
-120.946	0.04506
-120.944	0.04503
-120.942	0.045
-120.94	0.04499
-120.938	0.04497
-120.936	0.04497
-120.935	0.04496
-120.933	0.04497
-120.931	0.04498
-120.929	0.04499
-120.927	0.04501
-120.925	0.04503
-120.923	0.04505
-120.921	0.04507
-120.919	0.04509
-120.917	0.04511
-120.916	0.04512
-120.914	0.04513
-120.912	0.04513
-120.91	0.04513
-120.908	0.04511
-120.906	0.04509
-120.904	0.04507
-120.902	0.04503
-120.9	0.04498
-120.898	0.04493
-120.896	0.04487
-120.895	0.0448
-120.893	0.04472
-120.891	0.04464
-120.889	0.04456
-120.887	0.04447
-120.885	0.04438
-120.883	0.04429
-120.881	0.04421
-120.879	0.04413
-120.877	0.04405
-120.875	0.04398
-120.874	0.04391
-120.872	0.04386
-120.87	0.04381
-120.868	0.04378
-120.866	0.04375
-120.864	0.04373
-120.862	0.04373
-120.86	0.04373
-120.858	0.04375
-120.856	0.04377
-120.855	0.0438
-120.853	0.04384
-120.851	0.04389
-120.849	0.04393
-120.847	0.04399
-120.845	0.04404
-120.843	0.04409
-120.841	0.04414
-120.839	0.04419
-120.837	0.04423
-120.835	0.04426
-120.834	0.04429
-120.832	0.04432
-120.83	0.04433
-120.828	0.04433
-120.826	0.04433
-120.824	0.04431
-120.822	0.04429
-120.82	0.04425
-120.818	0.04421
-120.816	0.04416
-120.814	0.04411
-120.813	0.04404
-120.811	0.04398
-120.809	0.04391
-120.807	0.04384
-120.805	0.04377
-120.803	0.0437
-120.801	0.04363
-120.799	0.04357
-120.797	0.04351
-120.795	0.04346
-120.793	0.04341
-120.792	0.04337
-120.79	0.04334
-120.788	0.04332
-120.786	0.0433
-120.784	0.0433
-120.782	0.0433
-120.78	0.0433
-120.778	0.04332
-120.776	0.04333
-120.774	0.04336
-120.773	0.04338
-120.771	0.04341
-120.769	0.04344
-120.767	0.04346
-120.765	0.04349
-120.763	0.04351
-120.761	0.04352
-120.759	0.04353
-120.757	0.04353
-120.755	0.04353
-120.753	0.04351
-120.752	0.04349
-120.75	0.04346
-120.748	0.04342
-120.746	0.04337
-120.744	0.04332
-120.742	0.04325
-120.74	0.04318
-120.738	0.0431
-120.736	0.04302
-120.734	0.04294
-120.732	0.04285
-120.731	0.04276
-120.729	0.04267
-120.727	0.04259
-120.725	0.0425
-120.723	0.04243
-120.721	0.04236
-120.719	0.04229
-120.717	0.04223
-120.715	0.04219
-120.713	0.04215
-120.712	0.04212
-120.71	0.0421
-120.708	0.04209
-120.706	0.04209
-120.704	0.0421
-120.702	0.04211
-120.7	0.04214
-120.698	0.04217
-120.696	0.0422
-120.694	0.04224
-120.692	0.04229
-120.691	0.04233
-120.689	0.04238
-120.687	0.04243
-120.685	0.04247
-120.683	0.04252
-120.681	0.04256
-120.679	0.04259
-120.677	0.04262
-120.675	0.04265
-120.673	0.04267
-120.671	0.04268
-120.67	0.04269
-120.668	0.04269
-120.666	0.04269
-120.664	0.04269
-120.662	0.04268
-120.66	0.04266
-120.658	0.04264
-120.656	0.04263
-120.654	0.0426
-120.652	0.04258
-120.651	0.04256
-120.649	0.04254
-120.647	0.04251
-120.645	0.04249
-120.643	0.04247
-120.641	0.04246
-120.639	0.04244
-120.637	0.04242
-120.635	0.04241
-120.633	0.0424
-120.631	0.04238
-120.63	0.04237
-120.628	0.04236
-120.626	0.04235
-120.624	0.04234
-120.622	0.04232
-120.62	0.04231
-120.618	0.04229
-120.616	0.04227
-120.614	0.04224
-120.612	0.04221
-120.61	0.04218
-120.609	0.04215
-120.607	0.04211
-120.605	0.04207
-120.603	0.04203
-120.601	0.04199
-120.599	0.04194
-120.597	0.04189
-120.595	0.04184
-120.593	0.04179
-120.591	0.04174
-120.589	0.04169
-120.588	0.04164
-120.586	0.0416
-120.584	0.04155
-120.582	0.04151
-120.58	0.04146
-120.578	0.04142
-120.576	0.04139
-120.574	0.04135
-120.572	0.04132
-120.57	0.04128
-120.569	0.04125
-120.567	0.04122
-120.565	0.04119
-120.563	0.04116
-120.561	0.04114
-120.559	0.04111
-120.557	0.04108
-120.555	0.04105
-120.553	0.04102
-120.551	0.04099
-120.549	0.04095
-120.548	0.04092
-120.546	0.04089
-120.544	0.04085
-120.542	0.04082
-120.54	0.04079
-120.538	0.04075
-120.536	0.04072
-120.534	0.04069
-120.532	0.04067
-120.53	0.04064
-120.528	0.04062
-120.527	0.0406
-120.525	0.04059
-120.523	0.04058
-120.521	0.04057
-120.519	0.04057
-120.517	0.04057
-120.515	0.04058
-120.513	0.04058
-120.511	0.04059
-120.509	0.0406
-120.508	0.04061
-120.506	0.04062
-120.504	0.04062
-120.502	0.04063
-120.5	0.04063
-120.498	0.04063
-120.496	0.04062
-120.494	0.04061
-120.492	0.04059
-120.49	0.04056
-120.488	0.04053
-120.487	0.04049
-120.485	0.04045
-120.483	0.0404
-120.481	0.04035
-120.479	0.0403
-120.477	0.04024
-120.475	0.04018
-120.473	0.04012
-120.471	0.04006
-120.469	0.04001
-120.467	0.03996
-120.466	0.03991
-120.464	0.03987
-120.462	0.03984
-120.46	0.03982
-120.458	0.0398
-120.456	0.0398
-120.454	0.03981
-120.452	0.03982
-120.45	0.03985
-120.448	0.03988
-120.447	0.03992
-120.445	0.03997
-120.443	0.04002
-120.441	0.04007
-120.439	0.04012
-120.437	0.04018
-120.435	0.04023
-120.433	0.04027
-120.431	0.04031
-120.429	0.04034
-120.427	0.04036
-120.426	0.04037
-120.424	0.04036
-120.422	0.04034
-120.42	0.04031
-120.418	0.04026
-120.416	0.0402
-120.414	0.04012
-120.412	0.04003
-120.41	0.03993
-120.408	0.03983
-120.406	0.03971
-120.405	0.03959
-120.403	0.03947
-120.401	0.03935
-120.399	0.03923
-120.397	0.03911
-120.395	0.03901
-120.393	0.03891
-120.391	0.03883
-120.389	0.03876
-120.387	0.03871
-120.385	0.03868
-120.384	0.03866
-120.382	0.03867
-120.38	0.03869
-120.378	0.03873
-120.376	0.03879
-120.374	0.03886
-120.372	0.03895
-120.37	0.03905
-120.368	0.03915
-120.366	0.03927
-120.365	0.03938
-120.363	0.0395
-120.361	0.03961
-120.359	0.03972
-120.357	0.03982
-120.355	0.03991
-120.353	0.03998
-120.351	0.04004
-120.349	0.04008
-120.347	0.0401
-120.345	0.0401
-120.344	0.04008
-120.342	0.04004
-120.34	0.03998
-120.338	0.03991
-120.336	0.03981
-120.334	0.03971
-120.332	0.03959
-120.33	0.03946
-120.328	0.03932
-120.326	0.03919
-120.324	0.03905
-120.323	0.03891
-120.321	0.03878
-120.319	0.03866
-120.317	0.03854
-120.315	0.03845
-120.313	0.03836
-120.311	0.0383
-120.309	0.03825
-120.307	0.03823
-120.305	0.03822
-120.304	0.03823
-120.302	0.03826
-120.3	0.03831
-120.298	0.03837
-120.296	0.03845
-120.294	0.03854
-120.292	0.03864
-120.29	0.03875
-120.288	0.03886
-120.286	0.03898
-120.284	0.03909
-120.283	0.0392
-120.281	0.0393
-120.279	0.0394
-120.277	0.03948
-120.275	0.03956
-120.273	0.03961
-120.271	0.03966
-120.269	0.03968
-120.267	0.0397
-120.265	0.03969
-120.263	0.03967
-120.262	0.03963
-120.26	0.03958
-120.258	0.03952
-120.256	0.03945
-120.254	0.03936
-120.252	0.03927
-120.25	0.03917
-120.248	0.03907
-120.246	0.03897
-120.244	0.03887
-120.242	0.03877
-120.241	0.03868
-120.239	0.03859
-120.237	0.03851
-120.235	0.03844
-120.233	0.03837
-120.231	0.03832
-120.229	0.03827
-120.227	0.03823
-120.225	0.03821
-120.223	0.03819
-120.222	0.03818
-120.22	0.03817
-120.218	0.03817
-120.216	0.03818
-120.214	0.03819
-120.212	0.0382
-120.21	0.03821
-120.208	0.03822
-120.206	0.03823
-120.204	0.03824
-120.202	0.03824
-120.201	0.03823
-120.199	0.03822
-120.197	0.03821
-120.195	0.03819
-120.193	0.03816
-120.191	0.03813
-120.189	0.03809
-120.187	0.03804
-120.185	0.03799
-120.183	0.03794
-120.181	0.03788
-120.18	0.03782
-120.178	0.03776
-120.176	0.03769
-120.174	0.03763
-120.172	0.03757
-120.17	0.03751
-120.168	0.03745
-120.166	0.03739
-120.164	0.03734
-120.162	0.03729
-120.161	0.03725
-120.159	0.03721
-120.157	0.03718
-120.155	0.03715
-120.153	0.03712
-120.151	0.0371
-120.149	0.03709
-120.147	0.03708
-120.145	0.03707
-120.143	0.03706
-120.141	0.03706
-120.14	0.03706
-120.138	0.03706
-120.136	0.03706
-120.134	0.03707
-120.132	0.03707
-120.13	0.03708
-120.128	0.03708
-120.126	0.03708
-120.124	0.03709
-120.122	0.03709
-120.12	0.03709
-120.119	0.03709
-120.117	0.03708
-120.115	0.03708
-120.113	0.03708
-120.111	0.03707
-120.109	0.03706
-120.107	0.03705
-120.105	0.03704
-120.103	0.03702
-120.101	0.037
-120.1	0.03698
-120.098	0.03696
-120.096	0.03694
-120.094	0.03691
-120.092	0.03687
-120.09	0.03684
-120.088	0.0368
-120.086	0.03676
-120.084	0.03671
-120.082	0.03666
-120.08	0.03661
-120.079	0.03655
-120.077	0.0365
-120.075	0.03644
-120.073	0.03638
-120.071	0.03632
-120.069	0.03625
-120.067	0.03619
-120.065	0.03613
-120.063	0.03608
-120.061	0.03602
-120.059	0.03597
-120.058	0.03593
-120.056	0.03589
-120.054	0.03586
-120.052	0.03583
-120.05	0.03581
-120.048	0.0358
-120.046	0.03579
-120.044	0.03579
-120.042	0.0358
-120.04	0.03582
-120.038	0.03584
-120.037	0.03587
-120.035	0.0359
-120.033	0.03594
-120.031	0.03598
-120.029	0.03602
-120.027	0.03607
-120.025	0.03611
-120.023	0.03615
-120.021	0.03619
-120.019	0.03623
-120.018	0.03626
-120.016	0.03629
-120.014	0.03632
-120.012	0.03633
-120.01	0.03635
-120.008	0.03636
-120.006	0.03636
-120.004	0.03636
-120.002	0.03635
-120	0.03634
-119.998	0.03633
-119.997	0.03631
-119.995	0.0363
-119.993	0.03628
-119.991	0.03627
-119.989	0.03626
-119.987	0.03625
-119.985	0.03625
-119.983	0.03625
-119.981	0.03626
-119.979	0.03627
-119.977	0.03628
-119.976	0.0363
-119.974	0.03633
-119.972	0.03636
-119.97	0.03639
-119.968	0.03642
-119.966	0.03646
-119.964	0.03649
-119.962	0.03652
-119.96	0.03655
-119.958	0.03658
-119.957	0.0366
-119.955	0.03661
-119.953	0.03661
-119.951	0.03661
-119.949	0.03659
-119.947	0.03657
-119.945	0.03653
-119.943	0.03649
-119.941	0.03643
-119.939	0.03637
-119.937	0.0363
-119.936	0.03622
-119.934	0.03614
-119.932	0.03605
-119.93	0.03596
-119.928	0.03588
-119.926	0.03579
-119.924	0.03571
-119.922	0.03564
-119.92	0.03557
-119.918	0.03551
-119.916	0.03546
-119.915	0.03543
-119.913	0.0354
-119.911	0.03539
-119.909	0.03539
-119.907	0.0354
-119.905	0.03542
-119.903	0.03545
-119.901	0.03549
-119.899	0.03554
-119.897	0.03559
-119.895	0.03565
-119.894	0.0357
-119.892	0.03576
-119.89	0.03581
-119.888	0.03586
-119.886	0.0359
-119.884	0.03593
-119.882	0.03596
-119.88	0.03597
-119.878	0.03597
-119.876	0.03596
-119.875	0.03593
-119.873	0.0359
-119.871	0.03585
-119.869	0.0358
-119.867	0.03573
-119.865	0.03566
-119.863	0.03559
-119.861	0.03551
-119.859	0.03543
-119.857	0.03535
-119.855	0.03528
-119.854	0.03521
-119.852	0.03515
-119.85	0.03509
-119.848	0.03505
-119.846	0.03502
-119.844	0.03499
-119.842	0.03498
-119.84	0.03498
-119.838	0.03499
-119.836	0.035
-119.834	0.03503
-119.833	0.03506
-119.831	0.0351
-119.829	0.03514
-119.827	0.03518
-119.825	0.03521
-119.823	0.03525
-119.821	0.03528
-119.819	0.0353
-119.817	0.03531
-119.815	0.03531
-119.814	0.0353
-119.812	0.03528
-119.81	0.03525
-119.808	0.03521
-119.806	0.03516
-119.804	0.0351
-119.802	0.03503
-119.8	0.03496
-119.798	0.03488
-119.796	0.0348
-119.794	0.03473
-119.793	0.03465
-119.791	0.03458
-119.789	0.03452
-119.787	0.03447
-119.785	0.03443
-119.783	0.0344
-119.781	0.03439
-119.779	0.03439
-119.777	0.03441
-119.775	0.03444
-119.773	0.03448
-119.772	0.03453
-119.77	0.0346
-119.768	0.03467
-119.766	0.03475
-119.764	0.03483
-119.762	0.03492
-119.76	0.035
-119.758	0.03507
-119.756	0.03514
-119.754	0.0352
-119.753	0.03524
-119.751	0.03527
-119.749	0.03529
-119.747	0.03528
-119.745	0.03526
-119.743	0.03522
-119.741	0.03517
-119.739	0.03509
-119.737	0.035
-119.735	0.0349
-119.733	0.03479
-119.732	0.03467
-119.73	0.03455
-119.728	0.03442
-119.726	0.03429
-119.724	0.03417
-119.722	0.03405
-119.72	0.03395
-119.718	0.03385
-119.716	0.03377
-119.714	0.0337
-119.712	0.03365
-119.711	0.03362
-119.709	0.03361
-119.707	0.03361
-119.705	0.03363
-119.703	0.03366
-119.701	0.03371
-119.699	0.03376
-119.697	0.03383
-119.695	0.0339
-119.693	0.03397
-119.691	0.03404
-119.69	0.03411
-119.688	0.03417
-119.686	0.03423
-119.684	0.03427
-119.682	0.03431
-119.68	0.03432
-119.678	0.03433
-119.676	0.03432
-119.674	0.03429
-119.672	0.03425
-119.671	0.0342
-119.669	0.03413
-119.667	0.03406
-119.665	0.03397
-119.663	0.03388
-119.661	0.03379
-119.659	0.0337
-119.657	0.03361
-119.655	0.03353
-119.653	0.03345
-119.651	0.03339
-119.65	0.03333
-119.648	0.03329
-119.646	0.03326
-119.644	0.03324
-119.642	0.03324
-119.64	0.03326
-119.638	0.03328
-119.636	0.03332
-119.634	0.03337
-119.632	0.03342
-119.63	0.03348
-119.629	0.03355
-119.627	0.03361
-119.625	0.03368
-119.623	0.03374
-119.621	0.03379
-119.619	0.03384
-119.617	0.03387
-119.615	0.0339
-119.613	0.03391
-119.611	0.03391
-119.61	0.0339
-119.608	0.03387
-119.606	0.03384
-119.604	0.03379
-119.602	0.03373
-119.6	0.03367
-119.598	0.0336
-119.596	0.03353
-119.594	0.03345
-119.592	0.03338
-119.59	0.03331
-119.589	0.03325
-119.587	0.0332
-119.585	0.03315
-119.583	0.03312
-119.581	0.03309
-119.579	0.03308
-119.577	0.03308
-119.575	0.03308
-119.573	0.0331
-119.571	0.03313
-119.569	0.03317
-119.568	0.03321
-119.566	0.03326
-119.564	0.03331
-119.562	0.03335
-119.56	0.0334
-119.558	0.03344
-119.556	0.03347
-119.554	0.0335
-119.552	0.03351
-119.55	0.03351
-119.548	0.0335
-119.547	0.03347
-119.545	0.03344
-119.543	0.03338
-119.541	0.03332
-119.539	0.03324
-119.537	0.03316
-119.535	0.03307
-119.533	0.03297
-119.531	0.03286
-119.529	0.03276
-119.528	0.03265
-119.526	0.03255
-119.524	0.03245
-119.522	0.03236
-119.52	0.03228
-119.518	0.03221
-119.516	0.03215
-119.514	0.0321
-119.512	0.03207
-119.51	0.03205
-119.508	0.03204
-119.507	0.03205
-119.505	0.03207
-119.503	0.0321
-119.501	0.03214
-119.499	0.03218
-119.497	0.03224
-119.495	0.03229
-119.493	0.03235
-119.491	0.03242
-119.489	0.03248
-119.487	0.03254
-119.486	0.03259
-119.484	0.03265
-119.482	0.03269
-119.48	0.03273
-119.478	0.03277
-119.476	0.0328
-119.474	0.03282
-119.472	0.03284
-119.47	0.03285
-119.468	0.03285
-119.467	0.03286
-119.465	0.03285
-119.463	0.03285
-119.461	0.03285
-119.459	0.03284
-119.457	0.03284
-119.455	0.03283
-119.453	0.03283
-119.451	0.03283
-119.449	0.03283
-119.447	0.03283
-119.446	0.03284
-119.444	0.03284
-119.442	0.03284
-119.44	0.03285
-119.438	0.03285
-119.436	0.03285
-119.434	0.03285
-119.432	0.03284
-119.43	0.03283
-119.428	0.03281
-119.426	0.03279
-119.425	0.03276
-119.423	0.03272
-119.421	0.03268
-119.419	0.03263
-119.417	0.03258
-119.415	0.03252
-119.413	0.03246
-119.411	0.0324
-119.409	0.03234
-119.407	0.03227
-119.406	0.03221
-119.404	0.03215
-119.402	0.0321
-119.4	0.03205
-119.398	0.03201
-119.396	0.03197
-119.394	0.03195
-119.392	0.03193
-119.39	0.03192
-119.388	0.03192
-119.386	0.03193
-119.385	0.03194
-119.383	0.03196
-119.381	0.03199
-119.379	0.03202
-119.377	0.03205
-119.375	0.03208
-119.373	0.03211
-119.371	0.03214
-119.369	0.03217
-119.367	0.03219
-119.365	0.0322
-119.364	0.03221
-119.362	0.0322
-119.36	0.03219
-119.358	0.03216
-119.356	0.03213
-119.354	0.03208
-119.352	0.03203
-119.35	0.03197
-119.348	0.0319
-119.346	0.03183
-119.344	0.03175
-119.343	0.03167
-119.341	0.03159
-119.339	0.03151
-119.337	0.03143
-119.335	0.03136
-119.333	0.0313
-119.331	0.03124
-119.329	0.0312
-119.327	0.03117
-119.325	0.03115
-119.324	0.03114
-119.322	0.03114
-119.32	0.03116
-119.318	0.03118
-119.316	0.03122
-119.314	0.03127
-119.312	0.03133
-119.31	0.03139
-119.308	0.03146
-119.306	0.03154
-119.304	0.03161
-119.303	0.03169
-119.301	0.03177
-119.299	0.03184
-119.297	0.03191
-119.295	0.03197
-119.293	0.03203
-119.291	0.03208
-119.289	0.03212
-119.287	0.03216
-119.285	0.03219
-119.283	0.0322
-119.282	0.03222
-119.28	0.03222
-119.278	0.03222
-119.276	0.03221
-119.274	0.0322
-119.272	0.03218
-119.27	0.03216
-119.268	0.03214
-119.266	0.03212
-119.264	0.03209
-119.263	0.03207
-119.261	0.03205
-119.259	0.03203
-119.257	0.03201
-119.255	0.03199
-119.253	0.03198
-119.251	0.03196
-119.249	0.03194
-119.247	0.03193
-119.245	0.03191
-119.243	0.0319
-119.242	0.03188
-119.24	0.03185
-119.238	0.03183
-119.236	0.0318
-119.234	0.03177
-119.232	0.03173
-119.23	0.03169
-119.228	0.03164
-119.226	0.03159
-119.224	0.03154
-119.222	0.03148
-119.221	0.03143
-119.219	0.03137
-119.217	0.03131
-119.215	0.03125
-119.213	0.03119
-119.211	0.03113
-119.209	0.03108
-119.207	0.03103
-119.205	0.03099
-119.203	0.03095
-119.201	0.03092
-119.2	0.0309
-119.198	0.03088
-119.196	0.03087
-119.194	0.03087
-119.192	0.03088
-119.19	0.03089
-119.188	0.0309
-119.186	0.03092
-119.184	0.03095
-119.182	0.03097
-119.181	0.031
-119.179	0.03103
-119.177	0.03106
-119.175	0.03109
-119.173	0.03112
-119.171	0.03114
-119.169	0.03116
-119.167	0.03118
-119.165	0.03119
-119.163	0.0312
-119.161	0.0312
-119.16	0.0312
-119.158	0.0312
-119.156	0.03119
-119.154	0.03118
-119.152	0.03117
-119.15	0.03115
-119.148	0.03114
-119.146	0.03112
-119.144	0.0311
-119.142	0.03109
-119.14	0.03107
-119.139	0.03106
-119.137	0.03105
-119.135	0.03104
-119.133	0.03103
-119.131	0.03102
-119.129	0.03102
-119.127	0.03102
-119.125	0.03101
-119.123	0.03101
-119.121	0.03101
-119.12	0.03101
-119.118	0.03101
-119.116	0.031
-119.114	0.031
-119.112	0.03099
-119.11	0.03098
-119.108	0.03097
-119.106	0.03095
-119.104	0.03094
-119.102	0.03092
-119.1	0.0309
-119.099	0.03087
-119.097	0.03085
-119.095	0.03083
-119.093	0.03081
-119.091	0.03079
-119.089	0.03077
-119.087	0.03076
-119.085	0.03075
-119.083	0.03074
-119.081	0.03075
-119.079	0.03075
-119.078	0.03077
-119.076	0.03079
-119.074	0.03081
-119.072	0.03085
-119.07	0.03088
-119.068	0.03093
-119.066	0.03098
-119.064	0.03103
-119.062	0.03108
-119.06	0.03114
-119.059	0.0312
-119.057	0.03125
-119.055	0.0313
-119.053	0.03135
-119.051	0.0314
-119.049	0.03144
-119.047	0.03147
-119.045	0.03149
-119.043	0.0315
-119.041	0.03151
-119.039	0.0315
-119.038	0.03149
-119.036	0.03146
-119.034	0.03143
-119.032	0.03138
-119.03	0.03133
-119.028	0.03127
-119.026	0.0312
-119.024	0.03113
-119.022	0.03105
-119.02	0.03097
-119.018	0.03088
-119.017	0.0308
-119.015	0.03071
-119.013	0.03063
-119.011	0.03055
-119.009	0.03047
-119.007	0.03039
-119.005	0.03032
-119.003	0.03025
-119.001	0.03019
-118.999	0.03013
-118.997	0.03008
-118.996	0.03004
-118.994	0.03
-118.992	0.02997
-118.99	0.02994
-118.988	0.02992
-118.986	0.0299
-118.984	0.02989
-118.982	0.02988
-118.98	0.02987
-118.978	0.02987
-118.977	0.02987
-118.975	0.02987
-118.973	0.02987
-118.971	0.02988
-118.969	0.02988
-118.967	0.02989
-118.965	0.0299
-118.963	0.02991
-118.961	0.02992
-118.959	0.02993
-118.957	0.02994
-118.956	0.02995
-118.954	0.02996
-118.952	0.02997
-118.95	0.02998
-118.948	0.03
-118.946	0.03001
-118.944	0.03002
-118.942	0.03003
-118.94	0.03004
-118.938	0.03005
-118.936	0.03006
-118.935	0.03007
-118.933	0.03007
-118.931	0.03008
-118.929	0.03008
-118.927	0.03008
-118.925	0.03007
-118.923	0.03006
-118.921	0.03005
-118.919	0.03004
-118.917	0.03003
-118.916	0.03001
-118.914	0.02998
-118.912	0.02996
-118.91	0.02994
-118.908	0.02991
-118.906	0.02988
-118.904	0.02985
-118.902	0.02982
-118.9	0.02979
-118.898	0.02976
-118.896	0.02973
-118.895	0.0297
-118.893	0.02967
-118.891	0.02965
-118.889	0.02962
-118.887	0.0296
-118.885	0.02958
-118.883	0.02957
-118.881	0.02955
-118.879	0.02954
-118.877	0.02953
-118.875	0.02952
-118.874	0.02951
-118.872	0.0295
-118.87	0.02949
-118.868	0.02948
-118.866	0.02947
-118.864	0.02946
-118.862	0.02944
-118.86	0.02942
-118.858	0.0294
-118.856	0.02938
-118.855	0.02935
-118.853	0.02932
-118.851	0.02928
-118.849	0.02924
-118.847	0.02919
-118.845	0.02914
-118.843	0.02908
-118.841	0.02902
-118.839	0.02896
-118.837	0.02889
-118.835	0.02882
-118.834	0.02875
-118.832	0.02868
-118.83	0.02861
-118.828	0.02854
-118.826	0.02847
-118.824	0.0284
-118.822	0.02834
-118.82	0.02829
-118.818	0.02824
-118.816	0.0282
-118.814	0.02817
-118.813	0.02814
-118.811	0.02813
-118.809	0.02813
-118.807	0.02814
-118.805	0.02816
-118.803	0.0282
-118.801	0.02824
-118.799	0.0283
-118.797	0.02837
-118.795	0.02846
-118.793	0.02855
-118.792	0.02866
-118.79	0.02877
-118.788	0.02889
-118.786	0.02901
-118.784	0.02914
-118.782	0.02927
-118.78	0.0294
-118.778	0.02953
-118.776	0.02965
-118.774	0.02976
-118.773	0.02986
-118.771	0.02996
-118.769	0.03003
-118.767	0.0301
-118.765	0.03014
-118.763	0.03017
-118.761	0.03017
-118.759	0.03016
-118.757	0.03012
-118.755	0.03007
-118.753	0.02999
-118.752	0.0299
-118.75	0.02978
-118.748	0.02966
-118.746	0.02951
-118.744	0.02936
-118.742	0.02919
-118.74	0.02902
-118.738	0.02885
-118.736	0.02868
-118.734	0.02852
-118.732	0.02836
-118.731	0.02821
-118.729	0.02808
-118.727	0.02796
-118.725	0.02786
-118.723	0.02779
-118.721	0.02774
-118.719	0.02771
-118.717	0.02771
-118.715	0.02773
-118.713	0.02778
-118.712	0.02785
-118.71	0.02795
-118.708	0.02806
-118.706	0.0282
-118.704	0.02835
-118.702	0.02851
-118.7	0.02868
-118.698	0.02886
-118.696	0.02904
-118.694	0.02922
-118.692	0.02939
-118.691	0.02956
-118.689	0.02971
-118.687	0.02985
-118.685	0.02997
-118.683	0.03007
-118.681	0.03016
-118.679	0.03022
-118.677	0.03027
-118.675	0.03029
-118.673	0.03029
-118.671	0.03027
-118.67	0.03024
-118.668	0.03018
-118.666	0.03012
-118.664	0.03005
-118.662	0.02996
-118.66	0.02987
-118.658	0.02978
-118.656	0.02969
-118.654	0.0296
-118.652	0.02952
-118.65	0.02944
-118.649	0.02937
-118.647	0.02932
-118.645	0.02927
-118.643	0.02923
-118.641	0.0292
-118.639	0.02918
-118.637	0.02917
-118.635	0.02917
-118.633	0.02918
-118.631	0.02919
-118.63	0.0292
-118.628	0.02921
-118.626	0.02923
-118.624	0.02923
-118.622	0.02923
-118.62	0.02923
-118.618	0.02921
-118.616	0.02919
-118.614	0.02915
-118.612	0.02911
-118.61	0.02905
-118.609	0.02898
-118.607	0.02891
-118.605	0.02882
-118.603	0.02873
-118.601	0.02863
-118.599	0.02853
-118.597	0.02843
-118.595	0.02833
-118.593	0.02824
-118.591	0.02815
-118.589	0.02807
-118.588	0.028
-118.586	0.02795
-118.584	0.02791
-118.582	0.02788
-118.58	0.02787
-118.578	0.02788
-118.576	0.0279
-118.574	0.02794
-118.572	0.02799
-118.57	0.02806
-118.569	0.02814
-118.567	0.02823
-118.565	0.02833
-118.563	0.02843
-118.561	0.02854
-118.559	0.02865
-118.557	0.02876
-118.555	0.02886
-118.553	0.02896
-118.551	0.02905
-118.549	0.02913
-118.548	0.0292
-118.546	0.02926
-118.544	0.02931
-118.542	0.02935
-118.54	0.02937
-118.538	0.02939
-118.536	0.02939
-118.534	0.02939
-118.532	0.02938
-118.53	0.02937
-118.528	0.02935
-118.527	0.02932
-118.525	0.0293
-118.523	0.02928
-118.521	0.02926
-118.519	0.02924
-118.517	0.02922
-118.515	0.02921
-118.513	0.02921
-118.511	0.02921
-118.509	0.02922
-118.508	0.02923
-118.506	0.02924
-118.504	0.02925
-118.502	0.02927
-118.5	0.02928
-118.498	0.0293
-118.496	0.02931
-118.494	0.02932
-118.492	0.02932
-118.49	0.02931
-118.488	0.02929
-118.487	0.02927
-118.485	0.02923
-118.483	0.02919
-118.481	0.02913
-118.479	0.02907
-118.477	0.02899
-118.475	0.02891
-118.473	0.02882
-118.471	0.02872
-118.469	0.02862
-118.467	0.02852
-118.466	0.02842
-118.464	0.02832
-118.462	0.02822
-118.46	0.02813
-118.458	0.02804
-118.456	0.02796
-118.454	0.0279
-118.452	0.02784
-118.45	0.02779
-118.448	0.02776
-118.446	0.02773
-118.445	0.02772
-118.443	0.02772
-118.441	0.02773
-118.439	0.02775
-118.437	0.02778
-118.435	0.02781
-118.433	0.02785
-118.431	0.0279
-118.429	0.02795
-118.427	0.028
-118.426	0.02805
-118.424	0.0281
-118.422	0.02814
-118.42	0.02819
-118.418	0.02823
-118.416	0.02826
-118.414	0.0283
-118.412	0.02832
-118.41	0.02835
-118.408	0.02837
-118.406	0.02839
-118.405	0.02841
-118.403	0.02842
-118.401	0.02844
-118.399	0.02845
-118.397	0.02847
-118.395	0.02849
-118.393	0.02851
-118.391	0.02854
-118.389	0.02857
-118.387	0.0286
-118.385	0.02864
-118.384	0.02867
-118.382	0.02872
-118.38	0.02876
-118.378	0.0288
-118.376	0.02884
-118.374	0.02888
-118.372	0.02892
-118.37	0.02895
-118.368	0.02898
-118.366	0.029
-118.365	0.02901
-118.363	0.02901
-118.361	0.029
-118.359	0.02897
-118.357	0.02894
-118.355	0.0289
-118.353	0.02884
-118.351	0.02877
-118.349	0.02869
-118.347	0.0286
-118.345	0.02851
-118.344	0.02841
-118.342	0.0283
-118.34	0.02819
-118.338	0.02808
-118.336	0.02797
-118.334	0.02786
-118.332	0.02776
-118.33	0.02767
-118.328	0.02758
-118.326	0.0275
-118.324	0.02744
-118.323	0.02739
-118.321	0.02735
-118.319	0.02732
[truncated: 129,073 more rows]
