# Supplementary material for: Switching molecular recognition selectivities by temperature in a diffusion-regulatory porous material
Source: Nat Commun. 2024 Jan 2;15:144. doi: 10.1038/s41467-023-44424-3 (PMC10761840; doi:10.1038/s41467-023-44424-3)
Supplement: Supplementary file 3 — source data [file 41467_2023_44424_MOESM3_ESM.zip › Figure S23.xlsx]

## Sheet: Sheet1
318 K	383 K	413 K
Chemical shift (ppm)	Intensity	Intensity	Intensity
-37.0072	0.0549	1.12443	2.1139
-37.0026	0.05397	1.12503	2.11052
-36.9981	0.05304	1.12563	2.10724
-36.9936	0.05213	1.12622	2.10408
-36.9891	0.05124	1.12679	2.1011
-36.9846	0.0504	1.12731	2.09834
-36.9801	0.04961	1.12776	2.09582
-36.9756	0.04888	1.12812	2.09358
-36.971	0.04823	1.12838	2.09165
-36.9665	0.04765	1.12851	2.09005
-36.962	0.04717	1.12849	2.08879
-36.9575	0.04677	1.12831	2.08789
-36.953	0.04648	1.12794	2.08734
-36.9485	0.04628	1.12739	2.08716
-36.944	0.04617	1.12664	2.08733
-36.9395	0.04617	1.1257	2.08784
-36.9349	0.04625	1.12456	2.08868
-36.9304	0.04642	1.12324	2.08982
-36.9259	0.04667	1.12176	2.09124
-36.9214	0.04698	1.12012	2.09291
-36.9169	0.04735	1.11836	2.09479
-36.9124	0.04777	1.11651	2.09686
-36.9079	0.04822	1.11459	2.09908
-36.9033	0.04869	1.11263	2.10142
-36.8988	0.04916	1.11068	2.10384
-36.8943	0.04963	1.10877	2.10631
-36.8898	0.05006	1.10693	2.1088
-36.8853	0.05046	1.10521	2.11127
-36.8808	0.05081	1.10362	2.11371
-36.8763	0.0511	1.10221	2.11608
-36.8718	0.05131	1.10099	2.11838
-36.8672	0.05145	1.1	2.12057
-36.8627	0.05149	1.09923	2.12265
-36.8582	0.05143	1.0987	2.1246
-36.8537	0.05128	1.09841	2.12643
-36.8492	0.05103	1.09836	2.12812
-36.8447	0.05069	1.09853	2.12967
-36.8402	0.05024	1.09891	2.13109
-36.8356	0.04971	1.09948	2.13238
-36.8311	0.0491	1.1002	2.13355
-36.8266	0.04841	1.10105	2.13459
-36.8221	0.04767	1.10197	2.13552
-36.8176	0.04687	1.10295	2.13635
-36.8131	0.04604	1.10392	2.13708
-36.8086	0.04519	1.10486	2.13772
-36.8041	0.04433	1.10572	2.13827
-36.7995	0.04349	1.10645	2.13874
-36.795	0.04267	1.10703	2.13914
-36.7905	0.04188	1.10742	2.13946
-36.786	0.04116	1.10758	2.13971
-36.7815	0.0405	1.10751	2.13989
-36.777	0.03991	1.10717	2.13999
-36.7725	0.03942	1.10656	2.14002
-36.7679	0.03902	1.10568	2.13997
-36.7634	0.03873	1.10452	2.13983
-36.7589	0.03855	1.10311	2.13961
-36.7544	0.03847	1.10146	2.13929
-36.7499	0.0385	1.09958	2.13888
-36.7454	0.03864	1.09753	2.13836
-36.7409	0.03889	1.09532	2.13774
-36.7364	0.03923	1.093	2.13701
-36.7318	0.03966	1.0906	2.13618
-36.7273	0.04017	1.08819	2.13523
-36.7228	0.04074	1.08579	2.13418
-36.7183	0.04138	1.08346	2.13303
-36.7138	0.04206	1.08125	2.13178
-36.7093	0.04277	1.07919	2.13044
-36.7048	0.04351	1.07732	2.12901
-36.7003	0.04425	1.07569	2.12752
-36.6957	0.04498	1.07431	2.12597
-36.6912	0.04571	1.07322	2.12437
-36.6867	0.04641	1.07244	2.12274
-36.6822	0.04708	1.07197	2.12109
-36.6777	0.04771	1.07182	2.11945
-36.6732	0.0483	1.072	2.11782
-36.6687	0.04884	1.0725	2.11622
-36.6641	0.04934	1.0733	2.11467
-36.6596	0.0498	1.07439	2.11319
-36.6551	0.05021	1.07574	2.11179
-36.6506	0.05059	1.07732	2.11048
-36.6461	0.05094	1.0791	2.10928
-36.6416	0.05127	1.08105	2.1082
-36.6371	0.05158	1.08313	2.10725
-36.6326	0.05189	1.08531	2.10644
-36.628	0.05221	1.08754	2.10578
-36.6235	0.05254	1.08979	2.10527
-36.619	0.0529	1.09202	2.10491
-36.6145	0.0533	1.09419	2.10472
-36.61	0.05373	1.09629	2.10469
-36.6055	0.05422	1.09827	2.10482
-36.601	0.05476	1.10011	2.10511
-36.5964	0.05536	1.1018	2.10557
-36.5919	0.05602	1.10332	2.10618
-36.5874	0.05675	1.10465	2.10694
-36.5829	0.05752	1.1058	2.10785
-36.5784	0.05835	1.10674	2.1089
-36.5739	0.05923	1.10749	2.11008
-36.5694	0.06014	1.10805	2.11138
-36.5649	0.06107	1.10843	2.11281
-36.5603	0.06201	1.10863	2.11434
-36.5558	0.06295	1.10866	2.11597
-36.5513	0.06387	1.10855	2.11768
-36.5468	0.06474	1.10831	2.11947
-36.5423	0.06556	1.10795	2.12131
-36.5378	0.06631	1.10749	2.12321
-36.5333	0.06696	1.10694	2.12514
-36.5287	0.0675	1.10633	2.1271
-36.5242	0.06792	1.10567	2.12905
-36.5197	0.06821	1.10496	2.131
-36.5152	0.06834	1.10423	2.13292
-36.5107	0.06831	1.10349	2.1348
-36.5062	0.06811	1.10274	2.13662
-36.5017	0.06775	1.102	2.13836
-36.4972	0.06721	1.10128	2.14001
-36.4926	0.0665	1.10057	2.14155
-36.4881	0.06562	1.09989	2.14297
-36.4836	0.06459	1.09923	2.14425
-36.4791	0.06342	1.0986	2.14537
-36.4746	0.06212	1.09801	2.14634
-36.4701	0.0607	1.09745	2.14712
-36.4656	0.05919	1.09692	2.14772
-36.461	0.05761	1.09643	2.14813
-36.4565	0.05599	1.09597	2.14835
-36.452	0.05434	1.09555	2.14836
-36.4475	0.05269	1.09516	2.14818
-36.443	0.05108	1.09481	2.14779
-36.4385	0.04952	1.09449	2.14722
-36.434	0.04804	1.0942	2.14645
-36.4295	0.04666	1.09395	2.14551
-36.4249	0.04541	1.09373	2.14439
-36.4204	0.04431	1.09355	2.14313
-36.4159	0.04336	1.0934	2.14171
-36.4114	0.0426	1.09329	2.14018
-36.4069	0.04203	1.09321	2.13853
-36.4024	0.04165	1.09316	2.13678
-36.3979	0.04147	1.09314	2.13497
-36.3933	0.0415	1.09314	2.13309
-36.3888	0.04173	1.09317	2.13117
-36.3843	0.04216	1.09322	2.12923
-36.3798	0.04277	1.09329	2.12727
-36.3753	0.04356	1.09337	2.12532
-36.3708	0.04451	1.09346	2.12339
-36.3663	0.0456	1.09356	2.12149
-36.3618	0.04683	1.09365	2.11962
-36.3572	0.04816	1.09373	2.11781
-36.3527	0.04957	1.0938	2.11604
-36.3482	0.05105	1.09386	2.11434
-36.3437	0.05256	1.09389	2.11269
-36.3392	0.0541	1.0939	2.11111
-36.3347	0.05563	1.09389	2.1096
-36.3302	0.05714	1.09385	2.10814
-36.3256	0.05861	1.09377	2.10675
-36.3211	0.06002	1.09367	2.10542
-36.3166	0.06135	1.09355	2.10415
-36.3121	0.06259	1.09339	2.10293
-36.3076	0.06373	1.09322	2.10178
-36.3031	0.06476	1.09303	2.10067
-36.2986	0.06567	1.09283	2.09963
-36.2941	0.06646	1.09262	2.09864
-36.2895	0.06712	1.09241	2.09771
-36.285	0.06767	1.0922	2.09684
-36.2805	0.06808	1.09201	2.09604
-36.276	0.06838	1.09184	2.09532
-36.2715	0.06856	1.09169	2.09468
-36.267	0.06863	1.09158	2.09413
-36.2625	0.0686	1.09149	2.09368
-36.2579	0.06847	1.09144	2.09334
-36.2534	0.06825	1.09143	2.09312
-36.2489	0.06795	1.09146	2.09302
-36.2444	0.06758	1.09152	2.09306
-36.2399	0.06714	1.09162	2.09325
-36.2354	0.06663	1.09175	2.09358
-36.2309	0.06608	1.0919	2.09407
-36.2264	0.06547	1.09208	2.09472
-36.2218	0.06481	1.09226	2.09553
-36.2173	0.06412	1.09245	2.0965
-36.2128	0.06338	1.09263	2.09762
-36.2083	0.0626	1.0928	2.09889
-36.2038	0.06178	1.09294	2.10029
-36.1993	0.06093	1.09305	2.10182
-36.1948	0.06004	1.09311	2.10346
-36.1902	0.05911	1.09313	2.10519
-36.1857	0.05814	1.09309	2.10699
-36.1812	0.05714	1.09299	2.10884
-36.1767	0.0561	1.09283	2.11071
-36.1722	0.05503	1.09261	2.11259
-36.1677	0.05392	1.09232	2.11445
-36.1632	0.05278	1.09197	2.11626
-36.1587	0.05162	1.09156	2.118
-36.1541	0.05043	1.09111	2.11965
-36.1496	0.04922	1.09062	2.12118
-36.1451	0.048	1.0901	2.12258
-36.1406	0.04678	1.08957	2.12382
-36.1361	0.04557	1.08904	2.1249
-36.1316	0.04437	1.08852	2.12581
-36.1271	0.04319	1.08803	2.12652
-36.1225	0.04204	1.08759	2.12705
-36.118	0.04094	1.08722	2.12739
-36.1135	0.03989	1.08693	2.12753
-36.109	0.0389	1.08673	2.1275
-36.1045	0.03798	1.08664	2.12729
-36.1	0.03714	1.08667	2.12693
-36.0955	0.03638	1.08683	2.12641
-36.091	0.03571	1.08713	2.12577
-36.0864	0.03514	1.08758	2.12502
-36.0819	0.03466	1.08818	2.12418
-36.0774	0.03429	1.08892	2.12327
-36.0729	0.034	1.08982	2.12231
-36.0684	0.03382	1.09085	2.12132
-36.0639	0.03373	1.09202	2.12033
-36.0594	0.03372	1.09332	2.11934
-36.0548	0.03379	1.09473	2.11839
-36.0503	0.03393	1.09623	2.11747
-36.0458	0.03414	1.09782	2.11661
-36.0413	0.0344	1.09947	2.11582
-36.0368	0.0347	1.10116	2.11509
-36.0323	0.03503	1.10289	2.11444
-36.0278	0.03539	1.10461	2.11387
-36.0233	0.03576	1.10632	2.11336
-36.0187	0.03613	1.108	2.11293
-36.0142	0.03651	1.10963	2.11255
-36.0097	0.03686	1.11119	2.11222
-36.0052	0.03721	1.11267	2.11193
-36.0007	0.03753	1.11404	2.11167
-35.9962	0.03782	1.11531	2.11141
-35.9917	0.03809	1.11646	2.11116
-35.9871	0.03834	1.11748	2.11088
-35.9826	0.03856	1.11837	2.11057
-35.9781	0.03876	1.11912	2.11021
-35.9736	0.03894	1.11974	2.10979
-35.9691	0.03911	1.12022	2.10929
-35.9646	0.03928	1.12057	2.10872
-35.9601	0.03945	1.1208	2.10805
-35.9556	0.03963	1.12091	2.10729
-35.951	0.03982	1.12091	2.10644
-35.9465	0.04003	1.12081	2.10549
-35.942	0.04027	1.12063	2.10445
-35.9375	0.04055	1.12036	2.10331
-35.933	0.04087	1.12004	2.1021
-35.9285	0.04122	1.11965	2.10082
-35.924	0.04162	1.11923	2.09948
-35.9194	0.04206	1.11877	2.0981
-35.9149	0.04255	1.1183	2.09668
-35.9104	0.04307	1.11781	2.09525
-35.9059	0.04363	1.11731	2.09383
-35.9014	0.04421	1.11682	2.09243
-35.8969	0.04482	1.11634	2.09106
-35.8924	0.04544	1.11587	2.08975
-35.8879	0.04606	1.11541	2.08851
-35.8833	0.04668	1.11497	2.08735
-35.8788	0.04728	1.11454	2.08629
-35.8743	0.04786	1.11412	2.08533
-35.8698	0.0484	1.11371	2.08449
-35.8653	0.0489	1.1133	2.08378
-35.8608	0.04934	1.11289	2.0832
-35.8563	0.04973	1.11247	2.08275
-35.8517	0.05006	1.11203	2.08244
-35.8472	0.05031	1.11157	2.08225
-35.8427	0.05051	1.11108	2.0822
-35.8382	0.05063	1.11054	2.08227
-35.8337	0.05069	1.10995	2.08245
-35.8292	0.05068	1.10931	2.08274
-35.8247	0.05062	1.1086	2.08313
-35.8202	0.05052	1.10782	2.08361
-35.8156	0.05037	1.10696	2.08416
-35.8111	0.05019	1.10602	2.08477
-35.8066	0.04999	1.10499	2.08543
-35.8021	0.04978	1.10387	2.08613
-35.7976	0.04958	1.10267	2.08684
-35.7931	0.04939	1.10137	2.08757
-35.7886	0.04921	1.1	2.0883
-35.784	0.04907	1.09854	2.08901
-35.7795	0.04897	1.09701	2.0897
-35.775	0.04891	1.09541	2.09036
-35.7705	0.0489	1.09376	2.09097
-35.766	0.04893	1.09206	2.09154
-35.7615	0.04902	1.09033	2.09205
-35.757	0.04914	1.08858	2.09251
-35.7525	0.04931	1.08683	2.0929
-35.7479	0.0495	1.08509	2.09324
-35.7434	0.04972	1.08338	2.0935
-35.7389	0.04995	1.08171	2.09371
-35.7344	0.05017	1.08011	2.09385
-35.7299	0.05038	1.07859	2.09393
-35.7254	0.05056	1.07717	2.09395
-35.7209	0.05069	1.07587	2.09391
-35.7163	0.05077	1.07469	2.09383
-35.7118	0.05076	1.07365	2.0937
-35.7073	0.05068	1.07278	2.09353
-35.7028	0.0505	1.07207	2.09333
-35.6983	0.05021	1.07154	2.09309
-35.6938	0.04981	1.07119	2.09283
-35.6893	0.0493	1.07103	2.09255
-35.6848	0.04868	1.07105	2.09225
-35.6802	0.04794	1.07127	2.09194
-35.6757	0.0471	1.07168	2.09162
-35.6712	0.04617	1.07227	2.0913
-35.6667	0.04515	1.07303	2.09098
-35.6622	0.04406	1.07396	2.09065
-35.6577	0.04292	1.07504	2.09033
-35.6532	0.04175	1.07625	2.09002
-35.6486	0.04057	1.07759	2.08971
-35.6441	0.0394	1.07902	2.08941
-35.6396	0.03827	1.08054	2.08912
-35.6351	0.03719	1.08212	2.08883
-35.6306	0.03619	1.08375	2.08855
-35.6261	0.03529	1.08539	2.08828
-35.6216	0.0345	1.08703	2.08801
-35.6171	0.03385	1.08864	2.08774
-35.6125	0.03335	1.09021	2.08747
-35.608	0.033	1.09172	2.0872
-35.6035	0.03281	1.09314	2.08694
-35.599	0.03279	1.09445	2.08667
-35.5945	0.03293	1.09565	2.0864
-35.59	0.03323	1.09671	2.08613
-35.5855	0.03367	1.09763	2.08586
-35.5809	0.03424	1.09838	2.08559
-35.5764	0.03493	1.09897	2.08533
-35.5719	0.03572	1.09939	2.08507
-35.5674	0.03658	1.09962	2.08481
-35.5629	0.03749	1.09968	2.08457
-35.5584	0.03842	1.09955	2.08434
-35.5539	0.03934	1.09924	2.08414
-35.5494	0.04024	1.09875	2.08396
-35.5448	0.04107	1.09808	2.08381
-35.5403	0.04183	1.09725	2.08369
-35.5358	0.04249	1.09625	2.08362
-35.5313	0.04302	1.09509	2.08359
-35.5268	0.04341	1.09379	2.08361
-35.5223	0.04365	1.09236	2.08369
-35.5178	0.04374	1.0908	2.08382
-35.5132	0.04365	1.08913	2.08402
-35.5087	0.04341	1.08735	2.08428
-35.5042	0.043	1.08549	2.0846
-35.4997	0.04245	1.08356	2.08499
-35.4952	0.04176	1.08157	2.08544
-35.4907	0.04094	1.07953	2.08595
-35.4862	0.04003	1.07747	2.08651
-35.4817	0.03904	1.07539	2.08711
-35.4771	0.038	1.07332	2.08776
-35.4726	0.03693	1.07127	2.08844
-35.4681	0.03587	1.06925	2.08913
-35.4636	0.03484	1.0673	2.08984
-35.4591	0.03386	1.06541	2.09055
-35.4546	0.03297	1.06362	2.09124
-35.4501	0.03219	1.06194	2.0919
-35.4455	0.03154	1.06038	2.09253
-35.441	0.03104	1.05897	2.0931
-35.4365	0.0307	1.05772	2.09361
-35.432	0.03053	1.05665	2.09405
-35.4275	0.03056	1.05577	2.09441
-35.423	0.03076	1.05511	2.09468
-35.4185	0.03116	1.05465	2.09485
-35.414	0.03173	1.05443	2.09493
-35.4094	0.03248	1.05445	2.0949
-35.4049	0.03339	1.05471	2.09478
-35.4004	0.03444	1.05521	2.09457
-35.3959	0.03561	1.05595	2.09426
-35.3914	0.0369	1.05693	2.09387
-35.3869	0.03826	1.05815	2.09342
-35.3824	0.03969	1.05958	2.09291
-35.3778	0.04115	1.06122	2.09235
-35.3733	0.04262	1.06305	2.09177
-35.3688	0.04408	1.06504	2.09118
-35.3643	0.04552	1.06718	2.09059
-35.3598	0.0469	1.06943	2.09004
-35.3553	0.04821	1.07177	2.08953
-35.3508	0.04944	1.07416	2.08908
-35.3463	0.05057	1.07658	2.08871
-35.3417	0.0516	1.07898	2.08844
-35.3372	0.05251	1.08135	2.08828
-35.3327	0.05332	1.08363	2.08823
-35.3282	0.054	1.08581	2.08832
-35.3237	0.05458	1.08785	2.08854
-35.3192	0.05505	1.08973	2.0889
-35.3147	0.05542	1.09141	2.08939
-35.3101	0.05569	1.09288	2.09001
-35.3056	0.05589	1.09412	2.09076
-35.3011	0.05601	1.09512	2.09163
-35.2966	0.05608	1.09586	2.09259
-35.2921	0.05609	1.09636	2.09364
-35.2876	0.05607	1.0966	2.09475
-35.2831	0.05601	1.0966	2.0959
-35.2786	0.05594	1.09636	2.09708
-35.274	0.05585	1.09591	2.09826
-35.2695	0.05576	1.09527	2.09941
-35.265	0.05566	1.09445	2.10051
-35.2605	0.05556	1.0935	2.10154
-35.256	0.05545	1.09243	2.10247
-35.2515	0.05534	1.09128	2.10329
-35.247	0.05522	1.0901	2.10398
-35.2424	0.05508	1.0889	2.10452
-35.2379	0.05493	1.08773	2.10489
-35.2334	0.05474	1.08662	2.1051
-35.2289	0.05453	1.08559	2.10513
-35.2244	0.05427	1.08469	2.10498
-35.2199	0.05396	1.08393	2.10465
-35.2154	0.05359	1.08334	2.10416
-35.2109	0.05317	1.08293	2.10349
-35.2063	0.05268	1.08272	2.10268
-35.2018	0.05212	1.08271	2.10173
-35.1973	0.05149	1.08291	2.10065
-35.1928	0.05079	1.08331	2.09948
-35.1883	0.05003	1.08391	2.09822
-35.1838	0.04921	1.08469	2.0969
-35.1793	0.04834	1.08563	2.09554
-35.1748	0.04742	1.08672	2.09416
-35.1702	0.04647	1.08793	2.09279
-35.1657	0.0455	1.08924	2.09143
-35.1612	0.04451	1.09061	2.09012
-35.1567	0.04353	1.09201	2.08886
-35.1522	0.04257	1.09342	2.08766
-35.1477	0.04165	1.0948	2.08655
-35.1432	0.04077	1.09612	2.08552
-35.1386	0.03994	1.09737	2.08458
-35.1341	0.03919	1.0985	2.08374
-35.1296	0.03852	1.0995	2.08298
-35.1251	0.03794	1.10036	2.08232
-35.1206	0.03745	1.10105	2.08174
-35.1161	0.03706	1.10156	2.08124
-35.1116	0.03677	1.1019	2.08081
-35.1071	0.03658	1.10205	2.08044
-35.1025	0.03649	1.10201	2.08011
-35.098	0.03649	1.10181	2.07982
-35.0935	0.03658	1.10143	2.07956
-35.089	0.03674	1.10091	2.07932
-35.0845	0.03696	1.10024	2.07909
-35.08	0.03724	1.09946	2.07886
-35.0755	0.03756	1.09858	2.07864
-35.0709	0.0379	1.09761	2.07842
-35.0664	0.03826	1.09659	2.07819
-35.0619	0.03862	1.09553	2.07798
-35.0574	0.03896	1.09446	2.07777
-35.0529	0.03928	1.09338	2.07759
-35.0484	0.03956	1.09232	2.07743
-35.0439	0.0398	1.09129	2.07732
-35.0394	0.03999	1.0903	2.07727
-35.0348	0.04013	1.08936	2.07729
-35.0303	0.0402	1.08848	2.0774
-35.0258	0.04022	1.08765	2.07761
-35.0213	0.04018	1.08688	2.07794
-35.0168	0.04008	1.08616	2.07841
-35.0123	0.03994	1.08549	2.07903
-35.0078	0.03976	1.08486	2.0798
-35.0032	0.03954	1.08426	2.08073
-34.9987	0.03931	1.08368	2.08183
-34.9942	0.03906	1.0831	2.0831
-34.9897	0.03882	1.08252	2.08453
-34.9852	0.03859	1.08193	2.08611
-34.9807	0.03839	1.08131	2.08783
-34.9762	0.03822	1.08066	2.08969
-34.9717	0.0381	1.07997	2.09164
-34.9671	0.03804	1.07924	2.09368
-34.9626	0.03804	1.07846	2.09578
-34.9581	0.03812	1.07765	2.0979
-34.9536	0.03827	1.07681	2.10001
-34.9491	0.0385	1.07594	2.10209
-34.9446	0.03882	1.07507	2.1041
-34.9401	0.03922	1.0742	2.106
-34.9355	0.03969	1.07335	2.10777
-34.931	0.04024	1.07254	2.10938
-34.9265	0.04086	1.07181	2.11081
-34.922	0.04154	1.07116	2.11202
-34.9175	0.04228	1.07063	2.113
-34.913	0.04306	1.07023	2.11373
-34.9085	0.04387	1.07	2.11422
-34.904	0.0447	1.06995	2.11445
-34.8994	0.04554	1.07011	2.11443
-34.8949	0.04638	1.07049	2.11418
-34.8904	0.0472	1.0711	2.11369
-34.8859	0.048	1.07196	2.113
-34.8814	0.04876	1.07306	2.11213
-34.8769	0.04947	1.07442	2.11111
-34.8724	0.05013	1.07603	2.10997
-34.8678	0.05072	1.07788	2.10875
-34.8633	0.05124	1.07995	2.10749
-34.8588	0.05168	1.08223	2.10623
-34.8543	0.05204	1.0847	2.10501
-34.8498	0.0523	1.08732	2.10387
-34.8453	0.05247	1.09008	2.10285
-34.8408	0.05255	1.09292	2.10198
-34.8363	0.05254	1.09582	2.1013
-34.8317	0.05243	1.09875	2.10083
-34.8272	0.05222	1.10166	2.10059
-34.8227	0.05192	1.10451	2.10061
-34.8182	0.05153	1.10727	2.10088
-34.8137	0.05106	1.1099	2.10142
-34.8092	0.0505	1.11236	2.10222
-34.8047	0.04986	1.11464	2.10327
-34.8001	0.04916	1.1167	2.10456
-34.7956	0.04839	1.11851	2.10606
-34.7911	0.04756	1.12007	2.10774
-34.7866	0.04668	1.12135	2.10958
-34.7821	0.04576	1.12236	2.11153
-34.7776	0.04481	1.12308	2.11356
-34.7731	0.04384	1.12353	2.11563
-34.7686	0.04285	1.12371	2.11769
-34.764	0.04185	1.12364	2.1197
-34.7595	0.04087	1.12333	2.12162
-34.755	0.0399	1.1228	2.12341
-34.7505	0.03897	1.12209	2.12504
-34.746	0.03807	1.12122	2.12647
-34.7415	0.03723	1.12023	2.12768
-34.737	0.03645	1.11913	2.12865
-34.7324	0.03574	1.11798	2.12936
-34.7279	0.03511	1.1168	2.12981
-34.7234	0.03458	1.11562	2.12999
-34.7189	0.03414	1.11448	2.1299
-34.7144	0.0338	1.11341	2.12957
-34.7099	0.03358	1.11243	2.129
-34.7054	0.03346	1.11156	2.12822
-34.7009	0.03346	1.11083	2.12725
-34.6963	0.03357	1.11025	2.12613
-34.6918	0.03379	1.10984	2.12489
-34.6873	0.03412	1.1096	2.12357
-34.6828	0.03454	1.10953	2.1222
-34.6783	0.03505	1.10964	2.12082
-34.6738	0.03564	1.10992	2.11947
-34.6693	0.0363	1.11037	2.11818
-34.6647	0.03702	1.11096	2.11699
-34.6602	0.03777	1.1117	2.11591
-34.6557	0.03854	1.11257	2.11498
-34.6512	0.03933	1.11353	2.1142
-34.6467	0.0401	1.11459	2.11359
-34.6422	0.04085	1.11572	2.11316
-34.6377	0.04157	1.11689	2.11291
-34.6332	0.04223	1.1181	2.11282
-34.6286	0.04283	1.11932	2.11288
-34.6241	0.04335	1.12053	2.11308
-34.6196	0.04378	1.12172	2.11339
-34.6151	0.04413	1.12287	2.11379
-34.6106	0.04438	1.12398	2.11424
-34.6061	0.04453	1.12504	2.11471
-34.6016	0.04459	1.12603	2.11516
-34.597	0.04456	1.12696	2.11557
-34.5925	0.04445	1.12782	2.1159
-34.588	0.04426	1.12861	2.1161
-34.5835	0.04401	1.12933	2.11617
-34.579	0.04371	1.12999	2.11606
-34.5745	0.04337	1.13059	2.11575
-34.57	0.04302	1.13114	2.11524
-34.5655	0.04268	1.13164	2.1145
-34.5609	0.04234	1.1321	2.11353
-34.5564	0.04205	1.13253	2.11233
-34.5519	0.04181	1.13292	2.11092
-34.5474	0.04163	1.1333	2.10929
-34.5429	0.04154	1.13366	2.10748
-34.5384	0.04155	1.134	2.1055
-34.5339	0.04166	1.13433	2.10338
-34.5293	0.04188	1.13464	2.10116
-34.5248	0.04221	1.13493	2.09887
-34.5203	0.04267	1.1352	2.09654
-34.5158	0.04324	1.13544	2.09423
-34.5113	0.04392	1.13565	2.09196
-34.5068	0.04471	1.13582	2.08978
-34.5023	0.04558	1.13594	2.08771
-34.4978	0.04654	1.136	2.0858
-34.4932	0.04756	1.13598	2.08408
-34.4887	0.04863	1.13589	2.08256
-34.4842	0.04973	1.1357	2.08128
-34.4797	0.05084	1.13541	2.08025
-34.4752	0.05194	1.13502	2.07947
-34.4707	0.05301	1.13451	2.07895
-34.4662	0.05403	1.13388	2.0787
-34.4616	0.05499	1.13313	2.07869
-34.4571	0.05587	1.13226	2.07893
-34.4526	0.05665	1.13127	2.07939
-34.4481	0.05732	1.13016	2.08005
-34.4436	0.05788	1.12894	2.08089
-34.4391	0.05832	1.12763	2.08188
-34.4346	0.05863	1.12622	2.08299
-34.4301	0.05881	1.12474	2.08419
-34.4255	0.05886	1.12321	2.08545
-34.421	0.0588	1.12163	2.08675
-34.4165	0.05861	1.12004	2.08804
-34.412	0.05833	1.11844	2.08931
-34.4075	0.05794	1.11687	2.09053
-34.403	0.05747	1.11533	2.09169
-34.3985	0.05693	1.11385	2.09276
-34.3939	0.05632	1.11246	2.09373
-34.3894	0.05567	1.11117	2.09461
-34.3849	0.05499	1.10999	2.09537
-34.3804	0.05428	1.10894	2.09603
-34.3759	0.05356	1.10804	2.09659
-34.3714	0.05284	1.10729	2.09705
-34.3669	0.05213	1.10671	2.09742
-34.3624	0.05143	1.1063	2.09772
-34.3578	0.05075	1.10606	2.09797
-34.3533	0.05009	1.10599	2.09816
-34.3488	0.04945	1.10609	2.09833
-34.3443	0.04883	1.10635	2.09849
-34.3398	0.04824	1.10677	2.09864
-34.3353	0.04767	1.10734	2.09881
-34.3308	0.04711	1.10805	2.099
-34.3262	0.04657	1.10888	2.09923
-34.3217	0.04603	1.10983	2.09949
-34.3172	0.04551	1.11087	2.09978
-34.3127	0.04499	1.11199	2.10012
-34.3082	0.04447	1.11319	2.10049
-34.3037	0.04396	1.11445	2.10088
-34.2992	0.04345	1.11575	2.10129
-34.2947	0.04295	1.11708	2.1017
-34.2901	0.04246	1.11844	2.10211
-34.2856	0.04198	1.11981	2.10249
-34.2811	0.04153	1.12119	2.10283
-34.2766	0.04111	1.12257	2.10311
-34.2721	0.04073	1.12396	2.10332
-34.2676	0.04039	1.12533	2.10345
-34.2631	0.04012	1.12671	2.10348
-34.2585	0.03991	1.12807	2.1034
-34.254	0.03978	1.12943	2.10321
-34.2495	0.03974	1.13079	2.10289
-34.245	0.03978	1.13214	2.10246
-34.2405	0.03993	1.13349	2.10191
-34.236	0.04017	1.13484	2.10124
-34.2315	0.04051	1.13619	2.10048
-34.227	0.04096	1.13753	2.09962
-34.2224	0.04149	1.13886	2.09868
-34.2179	0.0421	1.14018	2.09769
-34.2134	0.04279	1.14149	2.09666
-34.2089	0.04354	1.14277	2.09561
-34.2044	0.04433	1.14401	2.09456
-34.1999	0.04514	1.1452	2.09353
-34.1954	0.04595	1.14633	2.09255
-34.1908	0.04674	1.14739	2.09162
-34.1863	0.04749	1.14834	2.09078
-34.1818	0.04818	1.14918	2.09004
-34.1773	0.04878	1.14989	2.08939
-34.1728	0.04927	1.15045	2.08887
-34.1683	0.04964	1.15083	2.08846
-34.1638	0.04987	1.15103	2.08818
-34.1593	0.04995	1.15101	2.08801
-34.1547	0.04986	1.15077	2.08796
-34.1502	0.04962	1.15029	2.08802
-34.1457	0.0492	1.14957	2.08817
-34.1412	0.04863	1.14858	2.08841
-34.1367	0.04791	1.14733	2.08871
-34.1322	0.04706	1.14582	2.08907
-34.1277	0.04609	1.14404	2.08946
-34.1231	0.04503	1.142	2.08988
-34.1186	0.04391	1.13971	2.0903
-34.1141	0.04275	1.13719	2.09071
-34.1096	0.04158	1.13445	2.09111
-34.1051	0.04045	1.13151	2.09147
-34.1006	0.03937	1.1284	2.09181
-34.0961	0.03839	1.12514	2.09212
-34.0916	0.03753	1.12176	2.0924
-34.087	0.03682	1.11829	2.09265
-34.0825	0.0363	1.11477	2.0929
-34.078	0.03596	1.11122	2.09314
-34.0735	0.03584	1.10769	2.09341
-34.069	0.03595	1.10419	2.09371
-34.0645	0.03627	1.10076	2.09407
-34.06	0.03682	1.09744	2.09452
-34.0554	0.03759	1.09424	2.09506
-34.0509	0.03855	1.09119	2.09574
-34.0464	0.03969	1.08832	2.09657
-34.0419	0.04098	1.08564	2.09757
-34.0374	0.04238	1.08316	2.09875
-34.0329	0.04387	1.0809	2.10014
-34.0284	0.0454	1.07887	2.10173
-34.0239	0.04693	1.07706	2.10354
-34.0193	0.04842	1.07549	2.10556
-34.0148	0.04982	1.07414	2.10778
-34.0103	0.0511	1.07301	2.1102
-34.0058	0.05222	1.0721	2.1128
-34.0013	0.05313	1.07139	2.11555
-33.9968	0.05382	1.07087	2.11843
-33.9923	0.05426	1.07052	2.1214
-33.9877	0.05443	1.07034	2.12444
-33.9832	0.05432	1.07031	2.1275
-33.9787	0.05393	1.07042	2.13054
-33.9742	0.05326	1.07064	2.13353
-33.9697	0.05232	1.07097	2.13642
-33.9652	0.05114	1.0714	2.13917
-33.9607	0.04974	1.07191	2.14176
-33.9562	0.04816	1.07249	2.14414
-33.9516	0.04643	1.07314	2.14628
-33.9471	0.0446	1.07386	2.14817
-33.9426	0.04271	1.07463	2.14978
-33.9381	0.04082	1.07545	2.1511
-33.9336	0.03897	1.07632	2.15212
-33.9291	0.03721	1.07724	2.15285
-33.9246	0.03559	1.07821	2.15328
-33.92	0.03416	1.07922	2.15342
-33.9155	0.03295	1.08028	2.1533
-33.911	0.03199	1.08139	2.15293
-33.9065	0.03132	1.08254	2.15234
-33.902	0.03095	1.08373	2.15155
-33.8975	0.03089	1.08496	2.15059
-33.893	0.03115	1.08623	2.1495
-33.8885	0.03171	1.08752	2.1483
-33.8839	0.03257	1.08882	2.14701
-33.8794	0.03371	1.09014	2.14568
-33.8749	0.03508	1.09145	2.14431
-33.8704	0.03667	1.09275	2.14294
-33.8659	0.03841	1.09401	2.14157
-33.8614	0.04027	1.09523	2.14021
-33.8569	0.0422	1.09639	2.13887
-33.8523	0.04415	1.09746	2.13754
-33.8478	0.04605	1.09844	2.13623
-33.8433	0.04787	1.0993	2.13493
-33.8388	0.04955	1.10004	2.13361
-33.8343	0.05105	1.10064	2.13226
-33.8298	0.05232	1.10108	2.13086
-33.8253	0.05334	1.10136	2.12939
-33.8208	0.05408	1.10147	2.12782
-33.8162	0.05452	1.1014	2.12614
-33.8117	0.05466	1.10115	2.12432
-33.8072	0.05448	1.10073	2.12235
-33.8027	0.054	1.10014	2.12021
-33.7982	0.05323	1.09939	2.1179
-33.7937	0.0522	1.09849	2.11542
-33.7892	0.05094	1.09745	2.11277
-33.7846	0.04948	1.0963	2.10996
-33.7801	0.04787	1.09505	2.10701
-33.7756	0.04616	1.09372	2.10396
-33.7711	0.0444	1.09234	2.10083
-33.7666	0.04263	1.09093	2.09766
-33.7621	0.0409	1.08952	2.09451
-33.7576	0.03928	1.08814	2.09141
-33.7531	0.03779	1.08679	2.08844
-33.7485	0.03649	1.08552	2.08563
-33.744	0.03542	1.08434	2.08306
-33.7395	0.03459	1.08327	2.08078
-33.735	0.03403	1.08232	2.07883
-33.7305	0.03377	1.08151	2.07728
-33.726	0.03381	1.08085	2.07617
-33.7215	0.03414	1.08035	2.07553
-33.7169	0.03476	1.08001	2.07539
-33.7124	0.03565	1.07983	2.07577
-33.7079	0.03679	1.0798	2.07669
-33.7034	0.03815	1.07991	2.07813
-33.6989	0.03969	1.08017	2.08008
-33.6944	0.04137	1.08055	2.08252
-33.6899	0.04316	1.08103	2.08541
-33.6854	0.045	1.08161	2.08871
-33.6808	0.04684	1.08226	2.09235
-33.6763	0.04866	1.08296	2.09627
-33.6718	0.05039	1.08369	2.1004
-33.6673	0.052	1.08444	2.10465
-33.6628	0.05346	1.08518	2.10896
-33.6583	0.05474	1.08589	2.11322
-33.6538	0.0558	1.08657	2.11737
-33.6493	0.05663	1.08718	2.12132
-33.6447	0.05722	1.08773	2.12499
-33.6402	0.05756	1.08819	2.12832
-33.6357	0.05766	1.08857	2.13124
-33.6312	0.05751	1.08886	2.13371
-33.6267	0.05714	1.08905	2.13568
-33.6222	0.05656	1.08914	2.13713
-33.6177	0.0558	1.08914	2.13804
-33.6131	0.05487	1.08905	2.13841
-33.6086	0.05382	1.08888	2.13825
-33.6041	0.05268	1.08863	2.13759
-33.5996	0.05147	1.08832	2.13646
-33.5951	0.05023	1.08796	2.13491
-33.5906	0.04898	1.08755	2.133
-33.5861	0.04776	1.08711	2.13079
-33.5816	0.04659	1.08664	2.12837
-33.577	0.04549	1.08617	2.12579
-33.5725	0.04448	1.0857	2.12315
-33.568	0.04356	1.08524	2.12052
-33.5635	0.04276	1.0848	2.11798
-33.559	0.04205	1.08438	2.1156
-33.5545	0.04146	1.084	2.11344
-33.55	0.04096	1.08365	2.11157
-33.5454	0.04055	1.08335	2.11004
-33.5409	0.04021	1.08309	2.10888
-33.5364	0.03993	1.08288	2.10812
-33.5319	0.03968	1.08271	2.10778
-33.5274	0.03945	1.08259	2.10785
-33.5229	0.03922	1.08252	2.10832
-33.5184	0.03898	1.08249	2.10919
-33.5139	0.03869	1.08252	2.1104
-33.5093	0.03836	1.08258	2.11192
-33.5048	0.03797	1.0827	2.11369
-33.5003	0.03752	1.08286	2.11566
-33.4958	0.03699	1.08307	2.11776
-33.4913	0.03641	1.08333	2.11992
-33.4868	0.03576	1.08364	2.12207
-33.4823	0.03506	1.08401	2.12415
-33.4777	0.03433	1.08443	2.12608
-33.4732	0.03359	1.08492	2.12781
-33.4687	0.03285	1.08548	2.12928
-33.4642	0.03215	1.08611	2.13044
-33.4597	0.03151	1.08682	2.13126
-33.4552	0.03095	1.0876	2.13171
-33.4507	0.0305	1.08848	2.13176
-33.4462	0.03019	1.08944	2.13142
-33.4416	0.03004	1.09049	2.13069
-33.4371	0.03008	1.09164	2.12958
-33.4326	0.03031	1.09287	2.12812
-33.4281	0.03074	1.0942	2.12635
-33.4236	0.0314	1.09561	2.12432
-33.4191	0.03226	1.09711	2.12207
-33.4146	0.03334	1.09868	2.11967
-33.41	0.03462	1.10031	2.11717
-33.4055	0.03607	1.102	2.11465
-33.401	0.03768	1.10373	2.11216
-33.3965	0.03943	1.10548	2.10977
-33.392	0.04126	1.10726	2.10754
-33.3875	0.04315	1.10903	2.10553
-33.383	0.04506	1.11078	2.10378
-33.3785	0.04694	1.11249	2.10235
-33.3739	0.04876	1.11416	2.10125
-33.3694	0.05046	1.11575	2.10053
-33.3649	0.052	1.11726	2.1002
-33.3604	0.05335	1.11866	2.10026
-33.3559	0.05447	1.11995	2.10072
-33.3514	0.05532	1.12112	2.10156
-33.3469	0.05589	1.12214	2.10277
-33.3423	0.05615	1.12301	2.10431
-33.3378	0.05609	1.12372	2.10616
-33.3333	0.0557	1.12427	2.10828
-33.3288	0.05498	1.12466	2.11062
-33.3243	0.05394	1.12487	2.11314
-33.3198	0.0526	1.12492	2.11579
-33.3153	0.05099	1.1248	2.11852
-33.3108	0.04911	1.12452	2.1213
-33.3062	0.04703	1.12408	2.12407
-33.3017	0.04476	1.1235	2.12679
-33.2972	0.04236	1.12278	2.12943
-33.2927	0.03987	1.12193	2.13196
-33.2882	0.03734	1.12096	2.13435
-33.2837	0.03481	1.11989	2.13658
-33.2792	0.03234	1.11874	2.13863
-33.2746	0.02996	1.1175	2.14051
-33.2701	0.02772	1.1162	2.14219
-33.2656	0.02566	1.11486	2.14369
-33.2611	0.0238	1.11348	2.14502
-33.2566	0.02219	1.11209	2.14617
-33.2521	0.02084	1.11069	2.14718
-33.2476	0.01976	1.1093	2.14804
-33.2431	0.01897	1.10794	2.14878
-33.2385	0.01847	1.10663	2.14942
-33.234	0.01826	1.10537	2.14997
-33.2295	0.01832	1.10418	2.15045
-33.225	0.01865	1.10308	2.15088
-33.2205	0.01922	1.10209	2.15126
-33.216	0.02	1.10121	2.15161
-33.2115	0.02098	1.10046	2.15194
-33.2069	0.02212	1.09985	2.15225
-33.2024	0.02339	1.0994	2.15254
-33.1979	0.02476	1.09912	2.15282
-33.1934	0.02619	1.09902	2.15308
-33.1889	0.02766	1.09911	2.15332
-33.1844	0.02914	1.0994	2.15353
-33.1799	0.03059	1.09989	2.15371
-33.1754	0.032	1.10059	2.15385
-33.1708	0.03335	1.1015	2.15394
-33.1663	0.03463	1.10263	2.15398
-33.1618	0.03581	1.10395	2.15397
-33.1573	0.03689	1.10548	2.1539
-33.1528	0.03788	1.1072	2.15378
-33.1483	0.03876	1.1091	2.15359
-33.1438	0.03955	1.11116	2.15336
-33.1392	0.04025	1.11335	2.15307
-33.1347	0.04087	1.11567	2.15275
-33.1302	0.04142	1.11807	2.15239
-33.1257	0.04191	1.12054	2.15201
-33.1212	0.04237	1.12304	2.15163
-33.1167	0.0428	1.12553	2.15124
-33.1122	0.04321	1.12799	2.15086
-33.1077	0.04362	1.13037	2.15051
-33.1031	0.04404	1.13265	2.15019
-33.0986	0.04448	1.13477	2.1499
-33.0941	0.04494	1.13672	2.14964
-33.0896	0.04543	1.13846	2.14943
-33.0851	0.04594	1.13995	2.14924
-33.0806	0.04648	1.14117	2.14908
-33.0761	0.04703	1.14209	2.14894
-33.0715	0.0476	1.14271	2.14879
-33.067	0.04816	1.143	2.14862
-33.0625	0.04872	1.14296	2.14841
-33.058	0.04925	1.14259	2.14813
-33.0535	0.04973	1.14188	2.14776
-33.049	0.05016	1.14085	2.14726
-33.0445	0.05053	1.13952	2.14662
-33.04	0.0508	1.13791	2.1458
-33.0354	0.05098	1.13603	2.14479
-33.0309	0.05104	1.13394	2.14355
-33.0264	0.05098	1.13165	2.14208
-33.0219	0.0508	1.12921	2.14037
-33.0174	0.05048	1.12666	2.13839
-33.0129	0.05003	1.12405	2.13617
-33.0084	0.04945	1.12142	2.13369
-33.0038	0.04873	1.11881	2.13098
-32.9993	0.0479	1.11627	2.12805
-32.9948	0.04695	1.11384	2.12494
-32.9903	0.0459	1.11156	2.12167
-32.9858	0.04477	1.10946	2.11829
-32.9813	0.04357	1.10757	2.11484
-32.9768	0.04232	1.10592	2.11137
-32.9723	0.04105	1.10452	2.10793
-32.9677	0.03976	1.1034	2.10458
-32.9632	0.03848	1.10254	2.10136
-32.9587	0.03722	1.10196	2.09834
-32.9542	0.03601	1.10165	2.09556
-32.9497	0.03486	1.1016	2.09306
-32.9452	0.03379	1.10178	2.09089
-32.9407	0.0328	1.10218	2.08907
-32.9361	0.0319	1.10277	2.08763
-32.9316	0.03111	1.10351	2.08659
-32.9271	0.03042	1.10437	2.08595
-32.9226	0.02983	1.10531	2.08571
-32.9181	0.02935	1.1063	2.08584
-32.9136	0.02896	1.1073	2.08634
-32.9091	0.02867	1.10827	2.08716
-32.9046	0.02846	1.10919	2.08825
-32.9	0.02831	1.11001	2.08958
-32.8955	0.02823	1.11071	2.09108
-32.891	0.02819	1.11126	2.09269
-32.8865	0.02819	1.11166	2.09435
-32.882	0.02821	1.11187	2.09599
-32.8775	0.02823	1.11191	2.09753
-32.873	0.02824	1.11175	2.09893
-32.8684	0.02824	1.11142	2.10011
-32.8639	0.02821	1.11091	2.10103
-32.8594	0.02815	1.11024	2.10164
-32.8549	0.02804	1.10943	2.10189
-32.8504	0.02789	1.1085	2.10177
-32.8459	0.0277	1.10747	2.10125
-32.8414	0.02745	1.10638	2.10033
-32.8369	0.02716	1.10526	2.09902
-32.8323	0.02683	1.10413	2.09733
-32.8278	0.02647	1.10302	2.0953
-32.8233	0.02607	1.10197	2.09296
-32.8188	0.02566	1.101	2.09037
-32.8143	0.02524	1.10014	2.08758
-32.8098	0.02481	1.0994	2.08467
-32.8053	0.02439	1.09882	2.08169
-32.8007	0.024	1.09839	2.07874
-32.7962	0.02363	1.09814	2.07587
-32.7917	0.0233	1.09806	2.07317
-32.7872	0.02301	1.09815	2.0707
-32.7827	0.02278	1.09841	2.06854
-32.7782	0.0226	1.09882	2.06674
-32.7737	0.02249	1.09938	2.06534
-32.7692	0.02244	1.10007	2.0644
-32.7646	0.02246	1.10086	2.06393
-32.7601	0.02254	1.10173	2.06396
-32.7556	0.02269	1.10265	2.06449
-32.7511	0.0229	1.1036	2.06551
-32.7466	0.02316	1.10456	2.06699
-32.7421	0.02348	1.10548	2.06891
-32.7376	0.02385	1.10636	2.07121
-32.733	0.02426	1.10716	2.07385
-32.7285	0.0247	1.10787	2.07675
-32.724	0.02518	1.10846	2.07984
-32.7195	0.02568	1.10893	2.08306
-32.715	0.0262	1.10925	2.08631
-32.7105	0.02673	1.10943	2.08952
-32.706	0.02727	1.10946	2.09261
-32.7015	0.02783	1.10934	2.0955
-32.6969	0.02838	1.10908	2.09813
-32.6924	0.02894	1.10868	2.10042
-32.6879	0.02951	1.10816	2.10234
-32.6834	0.03008	1.10753	2.10382
-32.6789	0.03066	1.10681	2.10484
-32.6744	0.03124	1.10602	2.10538
-32.6699	0.03183	1.10518	2.10543
-32.6653	0.03244	1.10431	2.10499
-32.6608	0.03306	1.10343	2.10408
-32.6563	0.0337	1.10256	2.10274
-32.6518	0.03436	1.10172	2.10099
-32.6473	0.03504	1.10092	2.0989
-32.6428	0.03575	1.10018	2.09651
-32.6383	0.03648	1.09952	2.0939
-32.6338	0.03723	1.09893	2.09113
-32.6292	0.038	1.09843	2.08828
-32.6247	0.03878	1.09802	2.08541
-32.6202	0.03959	1.09769	2.08262
-32.6157	0.04039	1.09745	2.07995
-32.6112	0.04121	1.09729	2.07749
-32.6067	0.04201	1.09719	2.07529
-32.6022	0.0428	1.09715	2.0734
-32.5976	0.04357	1.09716	2.07187
-32.5931	0.0443	1.09719	2.07073
-32.5886	0.04498	1.09723	2.07
-32.5841	0.04562	1.09727	2.0697
-32.5796	0.04619	1.09729	2.06983
-32.5751	0.04668	1.09728	2.07038
-32.5706	0.04709	1.09721	2.07134
-32.5661	0.04741	1.09709	2.07267
-32.5615	0.04763	1.09689	2.07435
-32.557	0.04774	1.09662	2.07632
-32.5525	0.04775	1.09626	2.07855
-32.548	0.04764	1.09582	2.08097
-32.5435	0.04741	1.09528	2.08354
-32.539	0.04707	1.09467	2.0862
-32.5345	0.04662	1.09398	2.08889
-32.5299	0.04606	1.09321	2.09156
-32.5254	0.0454	1.09239	2.09416
-32.5209	0.04464	1.09152	2.09665
-32.5164	0.0438	1.09062	2.09898
-32.5119	0.04288	1.0897	2.10112
-32.5074	0.0419	1.08878	2.10305
-32.5029	0.04087	1.08787	2.10473
-32.4984	0.0398	1.087	2.10617
-32.4938	0.03871	1.08617	2.10736
-32.4893	0.03761	1.08541	2.10829
-32.4848	0.03652	1.08473	2.10898
-32.4803	0.03545	1.08413	2.10943
-32.4758	0.03442	1.08364	2.10968
-32.4713	0.03344	1.08325	2.10973
-32.4668	0.03251	1.08299	2.10963
-32.4622	0.03167	1.08284	2.10939
-32.4577	0.03091	1.08282	2.10904
-32.4532	0.03024	1.08292	2.10862
-32.4487	0.02967	1.08314	2.10815
-32.4442	0.02922	1.08349	2.10766
-32.4397	0.02887	1.08395	2.10717
-32.4352	0.02864	1.08451	2.10669
-32.4307	0.02853	1.08518	2.10626
-32.4261	0.02854	1.08594	2.10587
-32.4216	0.02866	1.08679	2.10554
-32.4171	0.02889	1.08772	2.10526
-32.4126	0.02922	1.08871	2.10504
-32.4081	0.02966	1.08978	2.10488
-32.4036	0.03019	1.09089	2.10476
-32.3991	0.0308	1.09206	2.10467
-32.3945	0.03149	1.09328	2.1046
-32.39	0.03225	1.09454	2.10454
-32.3855	0.03305	1.09584	2.10447
-32.381	0.0339	1.09719	2.10437
-32.3765	0.03479	1.09857	2.10423
-32.372	0.0357	1.1	2.10405
-32.3675	0.03661	1.10147	2.1038
-32.363	0.03753	1.10298	2.10348
-32.3584	0.03844	1.10454	2.10308
-32.3539	0.03933	1.10615	2.10261
-32.3494	0.04019	1.1078	2.10207
-32.3449	0.04102	1.1095	2.10147
-32.3404	0.0418	1.11125	2.10081
-32.3359	0.04253	1.11304	2.10011
-32.3314	0.04321	1.11487	2.09938
-32.3268	0.04383	1.11672	2.09865
-32.3223	0.04439	1.1186	2.09794
-32.3178	0.04488	1.12048	2.09727
-32.3133	0.04531	1.12236	2.09665
-32.3088	0.04566	1.12421	2.09613
-32.3043	0.04596	1.12603	2.09571
-32.2998	0.04618	1.12778	2.09543
-32.2953	0.04635	1.12945	2.09529
-32.2907	0.04645	1.13101	2.09532
-32.2862	0.04649	1.13243	2.09552
-32.2817	0.04648	1.1337	2.09592
-32.2772	0.04642	1.13479	2.09651
-32.2727	0.04632	1.13568	2.09729
-32.2682	0.04618	1.13633	2.09827
-32.2637	0.046	1.13674	2.09943
-32.2591	0.0458	1.13688	2.10076
-32.2546	0.04557	1.13673	2.10225
-32.2501	0.04533	1.1363	2.10387
-32.2456	0.04507	1.13556	2.10561
-32.2411	0.04481	1.13452	2.10744
-32.2366	0.04455	1.13317	2.10934
-32.2321	0.0443	1.13154	2.11128
-32.2276	0.04406	1.12961	2.11323
-32.223	0.04384	1.12742	2.11516
-32.2185	0.04364	1.12499	2.11705
-32.214	0.04346	1.12234	2.11887
-32.2095	0.04332	1.11949	2.1206
-32.205	0.04321	1.1165	2.12223
-32.2005	0.04315	1.11339	2.12373
-32.196	0.04312	1.1102	2.1251
-32.1914	0.04314	1.10698	2.12632
-32.1869	0.04321	1.10377	2.1274
-32.1824	0.04334	1.10062	2.12833
-32.1779	0.04351	1.09756	2.12911
-32.1734	0.04374	1.09464	2.12976
-32.1689	0.04402	1.09191	2.13027
-32.1644	0.04436	1.08938	2.13068
-32.1599	0.04476	1.0871	2.13099
-32.1553	0.04521	1.0851	2.13123
-32.1508	0.04571	1.0834	2.1314
-32.1463	0.04626	1.082	2.13155
-32.1418	0.04686	1.08094	2.13167
-32.1373	0.0475	1.0802	2.13181
-32.1328	0.04818	1.07979	2.13198
-32.1283	0.04889	1.0797	2.13219
-32.1238	0.04963	1.07991	2.13247
-32.1192	0.05038	1.0804	2.13283
-32.1147	0.05115	1.08115	2.13328
-32.1102	0.05193	1.08212	2.13383
-32.1057	0.05269	1.08328	2.13449
-32.1012	0.05345	1.08459	2.13525
-32.0967	0.05418	1.08601	2.13612
-32.0922	0.05488	1.0875	2.13709
-32.0876	0.05553	1.08901	2.13814
-32.0831	0.05614	1.0905	2.13927
-32.0786	0.05668	1.09193	2.14047
-32.0741	0.05715	1.09326	2.1417
-32.0696	0.05755	1.09445	2.14295
-32.0651	0.05785	1.09547	2.14419
-32.0606	0.05806	1.0963	2.14541
-32.0561	0.05818	1.0969	2.14657
-32.0515	0.05819	1.09728	2.14764
-32.047	0.05809	1.0974	2.1486
-32.0425	0.05788	1.09728	2.14942
-32.038	0.05756	1.09692	2.15008
-32.0335	0.05712	1.09631	2.15055
-32.029	0.05658	1.09549	2.15082
-32.0245	0.05593	1.09446	2.15085
-32.0199	0.05517	1.09325	2.15063
-32.0154	0.05432	1.09189	2.15016
-32.0109	0.05337	1.09041	2.14941
-32.0064	0.05235	1.08885	2.14839
-32.0019	0.05124	1.08725	2.1471
-31.9974	0.05007	1.08563	2.14552
-31.9929	0.04884	1.08403	2.14368
-31.9884	0.04756	1.0825	2.14158
-31.9838	0.04624	1.08106	2.13923
-31.9793	0.0449	1.07974	2.13667
-31.9748	0.04354	1.07857	2.13389
-31.9703	0.04217	1.07756	2.13094
-31.9658	0.04081	1.07675	2.12785
-31.9613	0.03945	1.07612	2.12464
-31.9568	0.03812	1.07571	2.12134
-31.9522	0.03681	1.07549	2.118
-31.9477	0.03554	1.07547	2.11466
-31.9432	0.0343	1.07564	2.11134
-31.9387	0.03311	1.07598	2.1081
-31.9342	0.03198	1.07647	2.10496
-31.9297	0.03089	1.07709	2.10197
-31.9252	0.02987	1.07782	2.09916
-31.9207	0.02892	1.07862	2.09656
-31.9161	0.02802	1.07947	2.09421
-31.9116	0.0272	1.08034	2.09213
-31.9071	0.02646	1.0812	2.09036
-31.9026	0.02579	1.08202	2.0889
-31.8981	0.0252	1.08277	2.08778
-31.8936	0.02469	1.08343	2.08701
-31.8891	0.02427	1.08398	2.08659
-31.8845	0.02394	1.08441	2.08654
-31.88	0.02371	1.08471	2.08684
-31.8755	0.02357	1.08486	2.08749
-31.871	0.02354	1.08487	2.08847
-31.8665	0.02362	1.08474	2.08978
-31.862	0.02382	1.08447	2.09139
-31.8575	0.02413	1.08408	2.09326
-31.853	0.02456	1.08358	2.09539
-31.8484	0.02512	1.08299	2.09773
-31.8439	0.02581	1.08233	2.10025
-31.8394	0.02663	1.08163	2.10291
-31.8349	0.02757	1.0809	2.10567
-31.8304	0.02865	1.08017	2.1085
-31.8259	0.02985	1.07946	2.11136
-31.8214	0.03117	1.07881	2.11421
-31.8168	0.0326	1.07822	2.11701
-31.8123	0.03414	1.07772	2.11973
-31.8078	0.03577	1.07733	2.12232
-31.8033	0.03749	1.07706	2.12477
-31.7988	0.03927	1.07691	2.12703
-31.7943	0.0411	1.07689	2.12909
-31.7898	0.04296	1.07701	2.13092
-31.7853	0.04484	1.07726	2.1325
-31.7807	0.04671	1.07763	2.13382
-31.7762	0.04855	1.07812	2.13486
-31.7717	0.05034	1.07871	2.13562
-31.7672	0.05206	1.0794	2.1361
-31.7627	0.05368	1.08015	2.13629
-31.7582	0.05519	1.08097	2.13621
-31.7537	0.05657	1.08182	2.13584
-31.7491	0.05779	1.08269	2.13522
-31.7446	0.05885	1.08355	2.13434
-31.7401	0.05972	1.08441	2.13323
-31.7356	0.06041	1.08523	2.1319
-31.7311	0.06089	1.08601	2.13037
-31.7266	0.06117	1.08674	2.12867
-31.7221	0.06125	1.0874	2.12681
-31.7176	0.06113	1.08801	2.12482
-31.713	0.06081	1.08854	2.12272
-31.7085	0.06031	1.08902	2.12054
-31.704	0.05963	1.08943	2.1183
-31.6995	0.05879	1.08979	2.11602
-31.695	0.05781	1.09011	2.11374
-31.6905	0.05671	1.0904	2.11147
-31.686	0.05551	1.09066	2.10925
-31.6814	0.05423	1.09091	2.10709
-31.6769	0.05289	1.09117	2.10501
-31.6724	0.05153	1.09143	2.10305
-31.6679	0.05017	1.09172	2.10121
-31.6634	0.04882	1.09204	2.09953
-31.6589	0.04751	1.0924	2.09801
-31.6544	0.04626	1.09279	2.09668
-31.6499	0.0451	1.09322	2.09556
-31.6453	0.04403	1.09369	2.09465
-31.6408	0.04307	1.09419	2.09397
-31.6363	0.04224	1.09471	2.09353
-31.6318	0.04153	1.09523	2.09334
-31.6273	0.04097	1.09576	2.09341
-31.6228	0.04054	1.09627	2.09373
-31.6183	0.04025	1.09674	2.0943
-31.6137	0.0401	1.09716	2.09513
-31.6092	0.04009	1.09751	2.09621
-31.6047	0.0402	1.09778	2.09752
-31.6002	0.04042	1.09796	2.09906
-31.5957	0.04075	1.09803	2.10081
-31.5912	0.04118	1.09798	2.10274
-31.5867	0.04168	1.09781	2.10485
-31.5822	0.04226	1.09753	2.10709
-31.5776	0.04288	1.09713	2.10946
-31.5731	0.04355	1.09662	2.11191
-31.5686	0.04425	1.09602	2.11441
-31.5641	0.04495	1.09535	2.11694
-31.5596	0.04567	1.09463	2.11946
-31.5551	0.04637	1.09389	2.12194
-31.5506	0.04706	1.09316	2.12434
-31.546	0.04772	1.09247	2.12665
-31.5415	0.04834	1.09186	2.12881
-31.537	0.04893	1.09137	2.13082
-31.5325	0.04947	1.09103	2.13264
-31.528	0.04996	1.09088	2.13426
-31.5235	0.0504	1.09094	2.13567
-31.519	0.05078	1.09126	2.13684
-31.5145	0.0511	1.09185	2.13777
-31.5099	0.05136	1.09274	2.13846
-31.5054	0.05156	1.09393	2.13892
-31.5009	0.05169	1.09545	2.13915
-31.4964	0.05176	1.09727	2.13915
-31.4919	0.05175	1.09941	2.13896
-31.4874	0.05168	1.10184	2.13858
-31.4829	0.05154	1.10454	2.13805
-31.4783	0.05133	1.10747	2.13738
-31.4738	0.05105	1.11061	2.13661
-31.4693	0.05069	1.11391	2.13576
-31.4648	0.05027	1.11732	2.13486
-31.4603	0.04977	1.12079	2.13394
-31.4558	0.0492	1.12426	2.13303
-31.4513	0.04858	1.12768	2.13215
-31.4468	0.04789	1.131	2.13133
-31.4422	0.04715	1.13416	2.13058
-31.4377	0.04637	1.13711	2.12993
-31.4332	0.04555	1.13981	2.12937
-31.4287	0.04471	1.14221	2.12892
-31.4242	0.04386	1.14427	2.12857
-31.4197	0.04301	1.14598	2.12832
-31.4152	0.04219	1.14732	2.12817
-31.4106	0.0414	1.14827	2.12809
-31.4061	0.04067	1.14884	2.12807
-31.4016	0.04002	1.14904	2.12808
-31.3971	0.03946	1.14888	2.12811
-31.3926	0.03901	1.14839	2.12811
-31.3881	0.03868	1.1476	2.12807
-31.3836	0.03851	1.14656	2.12795
-31.3791	0.03849	1.14531	2.12773
-31.3745	0.03863	1.1439	2.12737
-31.37	0.03896	1.14239	2.12685
-31.3655	0.03946	1.14082	2.12614
-31.361	0.04014	1.13926	2.12523
-31.3565	0.04099	1.13775	2.1241
-31.352	0.04201	1.13635	2.12274
-31.3475	0.04319	1.13509	2.12114
-31.3429	0.0445	1.13401	2.11932
-31.3384	0.04593	1.13314	2.11726
-31.3339	0.04744	1.1325	2.11499
-31.3294	0.04902	1.1321	2.11253
-31.3249	0.05062	1.13195	2.10989
-31.3204	0.05222	1.13203	2.1071
-31.3159	0.05377	1.13234	2.10419
-31.3114	0.05524	1.13284	2.10119
-31.3068	0.05659	1.1335	2.09815
-31.3023	0.05779	1.13428	2.09509
-31.2978	0.0588	1.13514	2.09206
-31.2933	0.05958	1.13602	2.08908
-31.2888	0.06012	1.13686	2.0862
-31.2843	0.06038	1.13762	2.08344
-31.2798	0.06035	1.13823	2.08082
-31.2752	0.06001	1.13864	2.07839
-31.2707	0.05936	1.1388	2.07614
-31.2662	0.0584	1.13866	2.0741
-31.2617	0.05713	1.13819	2.07227
-31.2572	0.05557	1.13735	2.07066
-31.2527	0.05374	1.13612	2.06927
-31.2482	0.05166	1.13449	2.06807
-31.2437	0.04937	1.13246	2.06707
-31.2391	0.04691	1.13003	2.06625
-31.2346	0.04431	1.12723	2.06558
-31.2301	0.04163	1.12407	2.06505
-31.2256	0.03891	1.12061	2.06463
-31.2211	0.03621	1.11688	2.06428
-31.2166	0.03356	1.11294	2.064
-31.2121	0.03103	1.10885	2.06375
-31.2075	0.02866	1.10468	2.06351
-31.203	0.02649	1.10049	2.06326
-31.1985	0.02457	1.09635	2.06299
-31.194	0.02293	1.09234	2.06268
-31.1895	0.02159	1.08851	2.06232
-31.185	0.02059	1.08493	2.06192
-31.1805	0.01993	1.08167	2.06146
-31.176	0.01962	1.07876	2.06097
-31.1714	0.01967	1.07625	2.06044
-31.1669	0.02007	1.07418	2.05989
-31.1624	0.0208	1.07256	2.05934
-31.1579	0.02184	1.07142	2.05881
-31.1534	0.02316	1.07075	2.05831
-31.1489	0.02472	1.07055	2.05789
-31.1444	0.0265	1.07081	2.05755
-31.1398	0.02844	1.07148	2.05732
-31.1353	0.03051	1.07255	2.05722
-31.1308	0.03265	1.07396	2.05728
-31.1263	0.03483	1.07568	2.05749
-31.1218	0.03698	1.07763	2.05788
-31.1173	0.03908	1.07978	2.05845
-31.1128	0.04107	1.08206	2.0592
-31.1083	0.04292	1.08441	2.06013
-31.1037	0.0446	1.08678	2.06122
-31.0992	0.04608	1.08911	2.06246
-31.0947	0.04733	1.09136	2.06383
-31.0902	0.04834	1.09348	2.06531
-31.0857	0.04911	1.09543	2.06686
-31.0812	0.04962	1.09719	2.06844
-31.0767	0.04988	1.09873	2.07004
-31.0721	0.0499	1.10004	2.0716
-31.0676	0.04969	1.10112	2.07309
-31.0631	0.04926	1.10197	2.07448
-31.0586	0.04865	1.1026	2.07574
-31.0541	0.04787	1.10303	2.07682
-31.0496	0.04696	1.10329	2.07771
-31.0451	0.04594	1.1034	2.07839
-31.0406	0.04484	1.10341	2.07883
-31.036	0.04369	1.10335	2.07903
-31.0315	0.04252	1.10326	2.07899
-31.027	0.04135	1.10319	2.07871
-31.0225	0.04021	1.10317	2.07821
-31.018	0.03912	1.10324	2.07749
-31.0135	0.03809	1.10344	2.07659
-31.009	0.03715	1.10381	2.07554
-31.0044	0.03629	1.10435	2.07437
-30.9999	0.03554	1.10511	2.07312
-30.9954	0.03488	1.10608	2.07184
-30.9909	0.03432	1.10728	2.07056
-30.9864	0.03386	1.10871	2.06934
-30.9819	0.03349	1.11036	2.06822
-30.9774	0.0332	1.11222	2.06724
-30.9729	0.03299	1.11427	2.06643
-30.9683	0.03283	1.11648	2.06584
-30.9638	0.03273	1.11882	2.06549
-30.9593	0.03267	1.12126	2.06541
-30.9548	0.03265	1.12376	2.06561
-30.9503	0.03265	1.12628	2.06609
-30.9458	0.03266	1.12877	2.06686
-30.9413	0.0327	1.1312	2.06791
-30.9367	0.03274	1.13352	2.06923
-30.9322	0.03279	1.13569	2.07078
-30.9277	0.03286	1.13768	2.07254
-30.9232	0.03294	1.13945	2.07448
-30.9187	0.03304	1.14098	2.07656
-30.9142	0.03318	1.14223	2.07872
-30.9097	0.03335	1.14318	2.08092
-30.9052	0.03357	1.14383	2.08311
-30.9006	0.03385	1.14417	2.08525
-30.8961	0.03419	1.14418	2.08729
-30.8916	0.03461	1.14387	2.08918
-30.8871	0.0351	1.14325	2.09088
-30.8826	0.03568	1.14233	2.09236
-30.8781	0.03635	1.14112	2.09359
-30.8736	0.0371	1.13965	2.09454
-30.869	0.03793	1.13793	2.0952
-30.8645	0.03884	1.13599	2.09557
-30.86	0.03982	1.13385	2.09564
-30.8555	0.04085	1.13155	2.09543
-30.851	0.04193	1.12912	2.09494
-30.8465	0.04303	1.12657	2.09421
-30.842	0.04414	1.12394	2.09326
-30.8375	0.04523	1.12126	2.09214
-30.8329	0.04628	1.11856	2.09088
-30.8284	0.04727	1.11585	2.08953
-30.8239	0.04819	1.11316	2.08813
-30.8194	0.04901	1.11051	2.08673
-30.8149	0.04971	1.10791	2.08539
-30.8104	0.05027	1.10539	2.08415
-30.8059	0.05069	1.10296	2.08305
-30.8013	0.05095	1.10062	2.08214
-30.7968	0.05104	1.09839	2.08145
-30.7923	0.05097	1.09627	2.08102
-30.7878	0.05074	1.09427	2.08088
-30.7833	0.05035	1.09239	2.08103
-30.7788	0.04981	1.09064	2.0815
-30.7743	0.04914	1.089	2.08229
-30.7698	0.04836	1.08749	2.08341
-30.7652	0.04748	1.0861	2.08483
-30.7607	0.04653	1.08482	2.08656
-30.7562	0.04554	1.08366	2.08858
-30.7517	0.04453	1.08261	2.09085
-30.7472	0.04353	1.08166	2.09336
-30.7427	0.04257	1.08081	2.09608
-30.7382	0.04167	1.08006	2.09896
-30.7336	0.04087	1.07939	2.10198
-30.7291	0.04017	1.07879	2.1051
-30.7246	0.0396	1.07827	2.10829
-30.7201	0.03917	1.07782	2.11151
-30.7156	0.0389	1.07742	2.11473
-30.7111	0.03879	1.07707	2.11792
-30.7066	0.03884	1.07675	2.12106
-30.7021	0.03906	1.07647	2.12411
-30.6975	0.03944	1.07621	2.12706
-30.693	0.03996	1.07597	2.12988
-30.6885	0.04061	1.07574	2.13257
-30.684	0.04138	1.07551	2.1351
-30.6795	0.04224	1.07528	2.13747
-30.675	0.04317	1.07503	2.13967
-30.6705	0.04415	1.07478	2.1417
-30.6659	0.04515	1.07451	2.14354
-30.6614	0.04615	1.07423	2.1452
-30.6569	0.04713	1.07393	2.14666
-30.6524	0.04806	1.07363	2.14794
-30.6479	0.04892	1.07331	2.14902
-30.6434	0.0497	1.073	2.1499
-30.6389	0.05038	1.07269	2.15058
-30.6344	0.05096	1.07239	2.15106
-30.6298	0.05142	1.07213	2.15132
-30.6253	0.05177	1.0719	2.15136
-30.6208	0.052	1.07171	2.15117
-30.6163	0.05212	1.07159	2.15075
-30.6118	0.05214	1.07154	2.15009
-30.6073	0.05207	1.07157	2.14919
-30.6028	0.05192	1.0717	2.14804
-30.5983	0.05172	1.07194	2.14664
-30.5937	0.05147	1.07228	2.14498
-30.5892	0.05119	1.07275	2.14307
-30.5847	0.05091	1.07335	2.14091
-30.5802	0.05064	1.07407	2.13851
-30.5757	0.05039	1.07491	2.13588
-30.5712	0.05018	1.07588	2.13304
-30.5667	0.05002	1.07696	2.13
-30.5621	0.04993	1.07815	2.12679
-30.5576	0.0499	1.07943	2.12343
-30.5531	0.04994	1.08079	2.11995
-30.5486	0.05004	1.08221	2.11639
-30.5441	0.0502	1.08366	2.11277
-30.5396	0.05042	1.08513	2.10914
-30.5351	0.05068	1.0866	2.10552
-30.5306	0.05097	1.08803	2.10197
-30.526	0.05127	1.08941	2.09851
-30.5215	0.05157	1.09071	2.09518
-30.517	0.05184	1.09191	2.092
-30.5125	0.05206	1.09298	2.08902
-30.508	0.05223	1.0939	2.08625
-30.5035	0.05232	1.09466	2.08372
-30.499	0.05231	1.09525	2.08144
-30.4944	0.05219	1.09564	2.07942
-30.4899	0.05195	1.09584	2.07766
-30.4854	0.05158	1.09584	2.07616
-30.4809	0.05108	1.09563	2.07492
-30.4764	0.05045	1.09523	2.07392
-30.4719	0.04969	1.09463	2.07314
-30.4674	0.04881	1.09386	2.07255
-30.4629	0.04782	1.09292	2.07214
-30.4583	0.04674	1.09184	2.07186
-30.4538	0.04559	1.09063	2.07169
-30.4493	0.04437	1.08932	2.07159
-30.4448	0.04313	1.08793	2.07152
-30.4403	0.04189	1.08649	2.07145
-30.4358	0.04066	1.08503	2.07135
-30.4313	0.03949	1.08357	2.07119
-30.4267	0.03838	1.08214	2.07094
-30.4222	0.03738	1.08077	2.07057
-30.4177	0.0365	1.07947	2.07008
-30.4132	0.03577	1.07828	2.06945
-30.4087	0.0352	1.07721	2.06867
-30.4042	0.0348	1.07627	2.06774
-30.3997	0.0346	1.07549	2.06668
-30.3952	0.03459	1.07487	2.06548
-30.3906	0.03478	1.07442	2.06418
-30.3861	0.03516	1.07415	2.06279
-30.3816	0.03574	1.07405	2.06133
-30.3771	0.0365	1.07413	2.05985
-30.3726	0.03742	1.07437	2.05837
-30.3681	0.0385	1.07478	2.05692
-30.3636	0.03971	1.07533	2.05554
-30.359	0.04103	1.07603	2.05427
-30.3545	0.04244	1.07685	2.05313
-30.35	0.04391	1.07778	2.05216
-30.3455	0.04542	1.07881	2.05138
-30.341	0.04693	1.07991	2.05081
-30.3365	0.04843	1.08107	2.05047
-30.332	0.04988	1.08228	2.05037
-30.3275	0.05127	1.08351	2.0505
-30.3229	0.05257	1.08475	2.05088
-30.3184	0.05377	1.08598	2.05149
-30.3139	0.05484	1.08719	2.05231
-30.3094	0.05578	1.08836	2.05333
-30.3049	0.05657	1.08949	2.05452
-30.3004	0.05719	1.09055	2.05586
-30.2959	0.05766	1.09154	2.05729
-30.2913	0.05795	1.09244	2.0588
-30.2868	0.05808	1.09326	2.06034
-30.2823	0.05804	1.09397	2.06187
-30.2778	0.05784	1.09458	2.06335
-30.2733	0.05748	1.09508	2.06475
-30.2688	0.05696	1.09547	2.06604
-30.2643	0.0563	1.09573	2.06717
-30.2598	0.05551	1.09588	2.06812
-30.2552	0.0546	1.0959	2.06888
-30.2507	0.05357	1.0958	2.06942
-30.2462	0.05243	1.09558	2.06973
-30.2417	0.05121	1.09524	2.06981
-30.2372	0.0499	1.09479	2.06966
-30.2327	0.04852	1.09424	2.06928
-30.2282	0.04707	1.09358	2.06869
-30.2236	0.04558	1.09283	2.06792
-30.2191	0.04405	1.092	2.06697
-30.2146	0.04248	1.0911	2.06588
-30.2101	0.0409	1.09015	2.06468
-30.2056	0.0393	1.08915	2.0634
-30.2011	0.03771	1.08814	2.06208
-30.1966	0.03612	1.08711	2.06076
-30.1921	0.03455	1.08611	2.05946
-30.1875	0.03301	1.08514	2.05822
-30.183	0.03151	1.08422	2.05707
-30.1785	0.03006	1.08338	2.05605
-30.174	0.02867	1.08263	2.05517
-30.1695	0.02736	1.08201	2.05446
-30.165	0.02612	1.08152	2.05394
-30.1605	0.02497	1.08118	2.05361
-30.1559	0.02393	1.08101	2.05349
-30.1514	0.02299	1.08102	2.05359
-30.1469	0.02217	1.08123	2.05389
-30.1424	0.02147	1.08164	2.0544
-30.1379	0.0209	1.08226	2.05511
-30.1334	0.02046	1.08308	2.056
-30.1289	0.02016	1.08411	2.05706
-30.1244	0.02	1.08533	2.05828
-30.1198	0.01996	1.08675	2.05964
-30.1153	0.02007	1.08833	2.06112
-30.1108	0.02029	1.09007	2.0627
-30.1063	0.02064	1.09194	2.06437
-30.1018	0.02111	1.09393	2.0661
-30.0973	0.02167	1.096	2.06789
-30.0928	0.02233	1.09813	2.06971
-30.0882	0.02307	1.10029	2.07157
-30.0837	0.02388	1.10244	2.07345
-30.0792	0.02475	1.10457	2.07534
-30.0747	0.02566	1.10664	2.07725
-30.0702	0.02661	1.10862	2.07916
-30.0657	0.02757	1.11049	2.08108
-30.0612	0.02855	1.11223	2.083
-30.0567	0.02952	1.11382	2.08494
-30.0521	0.03048	1.11524	2.08689
-30.0476	0.03142	1.11648	2.08885
-30.0431	0.03235	1.11754	2.09083
-30.0386	0.03324	1.1184	2.09282
-30.0341	0.03411	1.11907	2.09483
-30.0296	0.03495	1.11956	2.09686
-30.0251	0.03576	1.11988	2.09889
-30.0205	0.03654	1.12003	2.10092
-30.016	0.0373	1.12004	2.10294
-30.0115	0.03805	1.11992	2.10494
-30.007	0.03878	1.1197	2.1069
-30.0025	0.03949	1.1194	2.10881
-29.998	0.04021	1.11904	2.11065
-29.9935	0.04092	1.11865	2.1124
-29.989	0.04163	1.11825	2.11403
-29.9844	0.04234	1.11786	2.11553
-29.9799	0.04306	1.1175	2.11686
-29.9754	0.04378	1.1172	2.11802
-29.9709	0.0445	1.11696	2.11898
-29.9664	0.04521	1.1168	2.11972
-29.9619	0.04591	1.11672	2.12023
-29.9574	0.04658	1.11673	2.12049
-29.9528	0.04723	1.11683	2.1205
-29.9483	0.04783	1.11702	2.12025
-29.9438	0.04837	1.11727	2.11974
-29.9393	0.04885	1.11759	2.11898
-29.9348	0.04925	1.11795	2.11797
-29.9303	0.04955	1.11834	2.11674
-29.9258	0.04975	1.11874	2.11529
-29.9213	0.04983	1.11911	2.11366
-29.9167	0.04978	1.11944	2.11186
-29.9122	0.04961	1.1197	2.10994
-29.9077	0.04929	1.11987	2.10792
-29.9032	0.04884	1.11993	2.10583
-29.8987	0.04825	1.11984	2.10372
-29.8942	0.04753	1.1196	2.10162
-29.8897	0.04668	1.11918	2.09956
-29.8851	0.04572	1.11858	2.09758
-29.8806	0.04466	1.11778	2.09571
-29.8761	0.04351	1.11678	2.09399
-29.8716	0.04231	1.11558	2.09244
-29.8671	0.04106	1.11418	2.09107
-29.8626	0.03979	1.11258	2.08992
-29.8581	0.03852	1.11082	2.08899
-29.8536	0.03728	1.10889	2.08829
-29.849	0.03609	1.10682	2.08782
-29.8445	0.03498	1.10463	2.08759
-29.84	0.03396	1.10235	2.08758
-29.8355	0.03306	1.10002	2.08778
-29.831	0.03229	1.09765	2.08818
-29.8265	0.03166	1.09528	2.08875
-29.822	0.03119	1.09294	2.08948
-29.8174	0.03088	1.09066	2.09033
-29.8129	0.03073	1.08848	2.09128
-29.8084	0.03073	1.08642	2.0923
-29.8039	0.03089	1.08451	2.09336
-29.7994	0.0312	1.08277	2.09443
-29.7949	0.03163	1.08123	2.09547
-29.7904	0.03218	1.07989	2.09648
-29.7859	0.03282	1.07878	2.09741
-29.7813	0.03353	1.07791	2.09825
-29.7768	0.0343	1.07727	2.09898
-29.7723	0.0351	1.07688	2.09958
-29.7678	0.0359	1.07673	2.10005
-29.7633	0.03669	1.07682	2.10037
-29.7588	0.03744	1.07713	2.10054
-29.7543	0.03814	1.07766	2.10057
-29.7497	0.03877	1.07839	2.10046
-29.7452	0.03932	1.07931	2.10021
-29.7407	0.03978	1.08039	2.09983
-29.7362	0.04015	1.08161	2.09935
-29.7317	0.04042	1.08296	2.09877
-29.7272	0.0406	1.08442	2.09811
-29.7227	0.04069	1.08595	2.0974
-29.7182	0.0407	1.08754	2.09665
-29.7136	0.04065	1.08916	2.09588
-29.7091	0.04055	1.0908	2.09512
-29.7046	0.04042	1.09243	2.09437
-29.7001	0.04028	1.09404	2.09366
-29.6956	0.04014	1.09561	2.093
-29.6911	0.04002	1.09713	2.09241
-29.6866	0.03994	1.09858	2.09191
-29.682	0.03992	1.09996	2.09149
-29.6775	0.03997	1.10125	2.09117
-29.673	0.0401	1.10245	2.09095
-29.6685	0.04032	1.10355	2.09084
-29.664	0.04063	1.10456	2.09084
-29.6595	0.04104	1.10547	2.09094
-29.655	0.04153	1.10629	2.09113
-29.6505	0.04209	1.10702	2.09143
-29.6459	0.04273	1.10766	2.09181
-29.6414	0.04341	1.10823	2.09227
-29.6369	0.04413	1.10873	2.09281
-29.6324	0.04486	1.10917	2.0934
-29.6279	0.04558	1.10956	2.09404
-29.6234	0.04625	1.10991	2.09472
-29.6189	0.04687	1.11024	2.09544
-29.6143	0.04741	1.11056	2.09616
-29.6098	0.04784	1.11087	2.0969
-29.6053	0.04814	1.1112	2.09763
-29.6008	0.0483	1.11154	2.09836
-29.5963	0.0483	1.11192	2.09906
-29.5918	0.04815	1.11234	2.09974
-29.5873	0.04782	1.11282	2.10039
-29.5828	0.04733	1.11335	2.101
-29.5782	0.04668	1.11395	2.10157
-29.5737	0.04589	1.11461	2.1021
-29.5692	0.04496	1.11536	2.10258
-29.5647	0.04393	1.11617	2.10301
-29.5602	0.04282	1.11707	2.10339
-29.5557	0.04166	1.11803	2.10373
-29.5512	0.04048	1.11907	2.10402
-29.5466	0.03931	1.12017	2.10427
-29.5421	0.0382	1.12132	2.10448
-29.5376	0.03718	1.12253	2.10465
-29.5331	0.03629	1.12377	2.10479
-29.5286	0.03555	1.12504	2.1049
-29.5241	0.035	1.12632	2.10499
-29.5196	0.03466	1.1276	2.10506
-29.5151	0.03456	1.12886	2.10512
-29.5105	0.03471	1.1301	2.10518
-29.506	0.03512	1.1313	2.10524
-29.5015	0.03579	1.13244	2.10531
-29.497	0.03674	1.13352	2.10539
-29.4925	0.03793	1.13451	2.1055
-29.488	0.03937	1.13541	2.10564
-29.4835	0.04102	1.1362	2.1058
-29.4789	0.04287	1.13689	2.10601
-29.4744	0.04487	1.13746	2.10626
-29.4699	0.047	1.1379	2.10656
-29.4654	0.04922	1.13823	2.1069
-29.4609	0.05148	1.13842	2.10729
-29.4564	0.05375	1.13849	2.10773
-29.4519	0.05597	1.13844	2.10822
-29.4474	0.05812	1.13826	2.10876
-29.4428	0.06016	1.13797	2.10933
-29.4383	0.06204	1.13757	2.10994
-29.4338	0.06375	1.13707	2.11057
-29.4293	0.06525	1.13647	2.11122
-29.4248	0.06652	1.13578	2.11188
-29.4203	0.06755	1.13502	2.11254
-29.4158	0.06833	1.13418	2.11318
-29.4112	0.06886	1.13327	2.11381
-29.4067	0.06915	1.13231	2.11439
-29.4022	0.0692	1.13129	2.11493
-29.3977	0.06903	1.13022	2.11541
-29.3932	0.06867	1.1291	2.11582
-29.3887	0.06814	1.12794	2.11615
-29.3842	0.06746	1.12674	2.11641
-29.3797	0.06667	1.1255	2.11657
-29.3751	0.06581	1.12422	2.11665
-29.3706	0.0649	1.1229	2.11664
-29.3661	0.06397	1.12154	2.11654
-29.3616	0.06307	1.12014	2.11636
-29.3571	0.06221	1.1187	2.11611
-29.3526	0.06143	1.11722	2.11579
-29.3481	0.06074	1.11572	2.11543
-29.3435	0.06016	1.11418	2.11503
-29.339	0.0597	1.11262	2.11462
-29.3345	0.05937	1.11105	2.11421
-29.33	0.05917	1.10948	2.11382
-29.3255	0.05909	1.10792	2.11348
-29.321	0.05913	1.10639	2.1132
-29.3165	0.05927	1.10491	2.11301
-29.312	0.05948	1.10349	2.11292
-29.3074	0.05976	1.10217	2.11295
-29.3029	0.06007	1.10096	2.11313
-29.2984	0.06038	1.09989	2.11345
-29.2939	0.06067	1.09899	2.11393
-29.2894	0.06091	1.09828	2.11457
-29.2849	0.06106	1.09779	2.11538
-29.2804	0.06111	1.09753	2.11636
-29.2758	0.06103	1.09754	2.11749
-29.2713	0.06081	1.09782	2.11876
-29.2668	0.06041	1.0984	2.12016
-29.2623	0.05983	1.09928	2.12167
-29.2578	0.05907	1.10046	2.12327
-29.2533	0.05812	1.10196	2.12492
-29.2488	0.05698	1.10376	2.12661
-29.2443	0.05566	1.10585	2.12829
-29.2397	0.05417	1.10822	2.12994
-29.2352	0.05254	1.11083	2.13152
-29.2307	0.05078	1.11368	2.13301
-29.2262	0.04892	1.11671	2.13437
-29.2217	0.04699	1.11989	2.13558
-29.2172	0.04501	1.12318	2.13661
-29.2127	0.04302	1.12653	2.13744
-29.2081	0.04106	1.1299	2.13806
-29.2036	0.03915	1.13323	2.13845
-29.1991	0.03732	1.13648	2.13862
-29.1946	0.03561	1.1396	2.13855
-29.1901	0.03405	1.14253	2.13826
-29.1856	0.03265	1.14525	2.13776
-29.1811	0.03144	1.1477	2.13707
-29.1766	0.03043	1.14985	2.13621
-29.172	0.02964	1.15168	2.13522
-29.1675	0.02907	1.15315	2.13412
-29.163	0.02873	1.15427	2.13295
-29.1585	0.02862	1.15501	2.13176
-29.154	0.02873	1.15538	2.13058
-29.1495	0.02904	1.15538	2.12945
-29.145	0.02956	1.15503	2.12842
-29.1404	0.03026	1.15436	2.12752
-29.1359	0.03112	1.15338	2.1268
-29.1314	0.03211	1.15213	2.12627
-29.1269	0.03323	1.15065	2.12597
-29.1224	0.03443	1.14897	2.12593
-29.1179	0.0357	1.14715	2.12615
-29.1134	0.03701	1.14522	2.12665
-29.1089	0.03834	1.14322	2.12743
-29.1043	0.03966	1.14121	2.12847
-29.0998	0.04095	1.13921	2.12978
-29.0953	0.04219	1.13726	2.13132
-29.0908	0.04336	1.1354	2.13306
-29.0863	0.04445	1.13364	2.13499
-29.0818	0.04545	1.13201	2.13705
-29.0773	0.04633	1.13052	2.13921
-29.0728	0.0471	1.12917	2.14141
-29.0682	0.04776	1.12795	2.14361
-29.0637	0.04829	1.12687	2.14576
-29.0592	0.04869	1.12591	2.14781
-29.0547	0.04898	1.12503	2.14971
-29.0502	0.04915	1.12422	2.15142
-29.0457	0.0492	1.12344	2.1529
-29.0412	0.04915	1.12267	2.15411
-29.0366	0.049	1.12185	2.15502
-29.0321	0.04876	1.12096	2.15562
-29.0276	0.04844	1.11996	2.15588
-29.0231	0.04805	1.11882	2.1558
-29.0186	0.04759	1.1175	2.15538
-29.0141	0.04709	1.11598	2.15463
-29.0096	0.04655	1.11423	2.15356
-29.0051	0.04597	1.11224	2.15221
-29.0005	0.04538	1.11	2.15061
-28.996	0.04477	1.10751	2.14878
-28.9915	0.04415	1.10478	2.14678
-28.987	0.04355	1.10181	2.14465
-28.9825	0.04295	1.09865	2.14244
-28.978	0.04238	1.0953	2.1402
-28.9735	0.04183	1.09181	2.13798
-28.9689	0.04131	1.08822	2.13582
-28.9644	0.04083	1.08458	2.13378
-28.9599	0.0404	1.08093	2.1319
-28.9554	0.04001	1.07733	2.13022
-28.9509	0.03968	1.07384	2.12876
-28.9464	0.03941	1.0705	2.12755
-28.9419	0.03919	1.06737	2.12661
-28.9374	0.03903	1.0645	2.12595
-28.9328	0.03894	1.06193	2.12558
-28.9283	0.03891	1.0597	2.12549
-28.9238	0.03894	1.05785	2.12566
-28.9193	0.03903	1.05639	2.12608
-28.9148	0.03918	1.05535	2.12672
-28.9103	0.03938	1.05475	2.12755
-28.9058	0.03963	1.05457	2.12855
-28.9012	0.03992	1.05481	2.12966
-28.8967	0.04025	1.05546	2.13085
-28.8922	0.0406	1.0565	2.13207
-28.8877	0.04098	1.0579	2.1333
-28.8832	0.04136	1.05961	2.13448
-28.8787	0.04175	1.06161	2.13557
-28.8742	0.04212	1.06385	2.13655
-28.8697	0.04248	1.06627	2.13739
-28.8651	0.0428	1.06884	2.13806
-28.8606	0.04309	1.0715	2.13854
-28.8561	0.04332	1.07421	2.13883
-28.8516	0.0435	1.07692	2.1389
-28.8471	0.04361	1.07959	2.13877
-28.8426	0.04365	1.08217	2.13845
-28.8381	0.0436	1.08464	2.13793
-28.8335	0.04348	1.08698	2.13724
-28.829	0.04327	1.08914	2.13641
-28.8245	0.04298	1.09113	2.13544
-28.82	0.04261	1.09293	2.13438
-28.8155	0.04215	1.09454	2.13325
-28.811	0.04162	1.09596	2.13207
-28.8065	0.04102	1.09719	2.13088
-28.802	0.04035	1.09825	2.1297
-28.7974	0.03964	1.09916	2.12855
-28.7929	0.03888	1.09993	2.12746
-28.7884	0.03809	1.10058	2.12643
-28.7839	0.03729	1.10113	2.12549
-28.7794	0.03648	1.10161	2.12463
-28.7749	0.03567	1.10204	2.12386
-28.7704	0.03489	1.10244	2.12317
-28.7658	0.03414	1.10283	2.12255
-28.7613	0.03344	1.10322	2.12198
-28.7568	0.03279	1.10363	2.12146
-28.7523	0.0322	1.10405	2.12095
-28.7478	0.0317	1.10451	2.12043
-28.7433	0.03127	1.105	2.11988
-28.7388	0.03094	1.10552	2.11927
-28.7343	0.0307	1.10607	2.11857
-28.7297	0.03056	1.10663	2.11776
-28.7252	0.03051	1.1072	2.11683
-28.7207	0.03057	1.10777	2.11575
-28.7162	0.03072	1.10832	2.11451
-28.7117	0.03096	1.10884	2.1131
-28.7072	0.0313	1.10931	2.11153
-28.7027	0.03171	1.10974	2.1098
-28.6981	0.0322	1.11009	2.10793
-28.6936	0.03275	1.11038	2.10592
-28.6891	0.03336	1.11058	2.10381
-28.6846	0.03402	1.11071	2.10163
-28.6801	0.0347	1.11075	2.09941
-28.6756	0.03541	1.11072	2.0972
-28.6711	0.03613	1.11062	2.09504
-28.6666	0.03685	1.11046	2.09296
-28.662	0.03754	1.11026	2.09103
-28.6575	0.03821	1.11002	2.08929
-28.653	0.03884	1.10977	2.08777
-28.6485	0.03942	1.10953	2.08652
-28.644	0.03993	1.10931	2.08558
-28.6395	0.04036	1.10913	2.08497
-28.635	0.04071	1.10901	2.08472
-28.6304	0.04096	1.10897	2.08485
-28.6259	0.04112	1.10901	2.08535
-28.6214	0.04116	1.10915	2.08623
-28.6169	0.04109	1.1094	2.08747
-28.6124	0.04091	1.10976	2.08905
-28.6079	0.0406	1.11022	2.09096
-28.6034	0.04018	1.11078	2.09313
-28.5989	0.03964	1.11143	2.09554
-28.5943	0.03899	1.11216	2.09812
-28.5898	0.03824	1.11295	2.10083
-28.5853	0.0374	1.11377	2.10359
-28.5808	0.03646	1.1146	2.10635
-28.5763	0.03546	1.11543	2.10904
-28.5718	0.0344	1.1162	2.1116
-28.5673	0.03331	1.11691	2.11396
-28.5627	0.03219	1.11752	2.11607
-28.5582	0.03108	1.118	2.11789
-28.5537	0.02998	1.11834	2.11935
-28.5492	0.02894	1.1185	2.12043
-28.5447	0.02796	1.11846	2.1211
-28.5402	0.02708	1.11823	2.12134
-28.5357	0.02631	1.11778	2.12115
-28.5312	0.02569	1.1171	2.12052
-28.5266	0.02522	1.11622	2.11947
-28.5221	0.02493	1.11512	2.11803
-28.5176	0.02483	1.11382	2.11622
-28.5131	0.02495	1.11234	2.11409
-28.5086	0.02528	1.1107	2.11168
-28.5041	0.02585	1.10892	2.10904
-28.4996	0.02664	1.10704	2.10625
-28.495	0.02766	1.10508	2.10334
-28.4905	0.02891	1.10309	2.1004
-28.486	0.03038	1.10109	2.09747
-28.4815	0.03205	1.09911	2.09461
-28.477	0.0339	1.0972	2.09189
-28.4725	0.03592	1.09539	2.08934
-28.468	0.03808	1.09369	2.08702
-28.4635	0.04034	1.09214	2.08495
-28.4589	0.04268	1.09075	2.08318
-28.4544	0.04506	1.08955	2.0817
-28.4499	0.04745	1.08854	2.08053
-28.4454	0.04982	1.08772	2.07968
-28.4409	0.05212	1.0871	2.07913
-28.4364	0.05433	1.08666	2.07886
-28.4319	0.05641	1.08639	2.07884
-28.4273	0.05833	1.08629	2.07906
-28.4228	0.06006	1.08631	2.07946
-28.4183	0.06159	1.08645	2.08
-28.4138	0.06289	1.08666	2.08064
-28.4093	0.06395	1.08693	2.08134
-28.4048	0.06476	1.0872	2.08205
-28.4003	0.06532	1.08747	2.08273
-28.3958	0.06562	1.08768	2.08333
-28.3912	0.06568	1.08781	2.08382
-28.3867	0.06552	1.08783	2.08417
-28.3822	0.06513	1.08771	2.08437
-28.3777	0.06456	1.08743	2.08439
-28.3732	0.06383	1.08698	2.08423
-28.3687	0.06296	1.08634	2.0839
-28.3642	0.06198	1.0855	2.0834
-28.3596	0.06093	1.08445	2.08275
-28.3551	0.05985	1.0832	2.08198
-28.3506	0.05876	1.08176	2.08112
-28.3461	0.05769	1.08013	2.08021
-28.3416	0.05669	1.07834	2.07928
-28.3371	0.05577	1.07639	2.0784
-28.3326	0.05495	1.07433	2.07759
-28.3281	0.05427	1.07215	2.07691
-28.3235	0.05373	1.06991	2.0764
-28.319	0.05335	1.06762	2.07611
-28.3145	0.05312	1.06532	2.07605
-28.31	0.05305	1.06303	2.07628
-28.3055	0.05314	1.06078	2.0768
-28.301	0.05338	1.0586	2.07763
-28.2965	0.05374	1.05651	2.07878
-28.2919	0.05422	1.05454	2.08024
-28.2874	0.05479	1.05271	2.082
-28.2829	0.05543	1.05104	2.08403
-28.2784	0.05611	1.04952	2.08631
-28.2739	0.0568	1.04819	2.08878
-28.2694	0.05747	1.04704	2.09141
-28.2649	0.05811	1.04608	2.09414
-28.2604	0.05868	1.0453	2.09691
-28.2558	0.05916	1.04472	2.09966
-28.2513	0.05953	1.04431	2.10232
-28.2468	0.05978	1.04407	2.10485
-28.2423	0.05989	1.04401	2.10716
-28.2378	0.05985	1.04409	2.10922
-28.2333	0.05966	1.04432	2.11096
-28.2288	0.05932	1.04467	2.11234
-28.2242	0.05883	1.04514	2.11333
-28.2197	0.05821	1.04571	2.11389
-28.2152	0.05747	1.04637	2.11401
-28.2107	0.05662	1.04711	2.11368
-28.2062	0.05569	1.04791	2.11291
-28.2017	0.0547	1.04876	2.11169
-28.1972	0.05366	1.04965	2.11007
-28.1927	0.05261	1.05056	2.10806
-28.1881	0.05156	1.0515	2.10572
-28.1836	0.05055	1.05244	2.10309
-28.1791	0.0496	1.05338	2.10023
-28.1746	0.04871	1.05431	2.09719
-28.1701	0.04792	1.05523	2.09404
-28.1656	0.04724	1.05613	2.09085
-28.1611	0.04667	1.057	2.08768
-28.1565	0.04622	1.05783	2.08459
-28.152	0.04591	1.05863	2.08164
-28.1475	0.04571	1.05939	2.0789
-28.143	0.04564	1.06011	2.07639
-28.1385	0.04567	1.06077	2.07418
-28.134	0.04581	1.0614	2.07228
-28.1295	0.04604	1.06197	2.07074
-28.125	0.04633	1.0625	2.06955
-28.1204	0.04667	1.06299	2.06872
-28.1159	0.04704	1.06343	2.06826
-28.1114	0.04743	1.06385	2.06815
-28.1069	0.0478	1.06424	2.06837
-28.1024	0.04815	1.06461	2.0689
-28.0979	0.04845	1.06497	2.06969
-28.0934	0.04868	1.06534	2.07071
-28.0888	0.04884	1.06572	2.07193
-28.0843	0.04891	1.06614	2.07328
-28.0798	0.04888	1.0666	2.07474
-28.0753	0.04875	1.06713	2.07625
-28.0708	0.04852	1.06773	2.07777
-28.0663	0.04817	1.06842	2.07927
-28.0618	0.04772	1.06922	2.08071
-28.0573	0.04718	1.07013	2.08205
-28.0527	0.04654	1.07118	2.08329
-28.0482	0.04581	1.07236	2.08439
-28.0437	0.04501	1.07369	2.08536
-28.0392	0.04414	1.07516	2.08619
-28.0347	0.04322	1.07678	2.08688
-28.0302	0.04226	1.07854	2.08745
-28.0257	0.04127	1.08044	2.08792
-28.0211	0.04025	1.08245	2.0883
-28.0166	0.03921	1.08458	2.08863
-28.0121	0.03817	1.08678	2.08893
-28.0076	0.03713	1.08905	2.08924
-28.0031	0.03609	1.09136	2.08959
-27.9986	0.03506	1.09367	2.09001
-27.9941	0.03404	1.09595	2.09053
[truncated: 63,538 more rows]
