# Supplementary material for: Switching molecular recognition selectivities by temperature in a diffusion-regulatory porous material
Source: Nat Commun. 2024 Jan 2;15:144. doi: 10.1038/s41467-023-44424-3 (PMC10761840; doi:10.1038/s41467-023-44424-3)
Supplement: Supplementary file 3 — source data [file 41467_2023_44424_MOESM3_ESM.zip › Figure S27.xlsx]

## Sheet: Sheet1
	CO2	C2H2					CO2	C2H2
Reaction coordinate	Energy (kJ mol-1)	Energy (kJ mol-1)				Temperature (K)	D/D0	D/D0
0	0	0				180	4.14e-11	5.838e-17
1	12.3948	17.8691				190	1.457e-10	4.175e-16
2	17.9634	29.9023				200	4.521e-10	2.453e-15
3	35.7785	24.5575				210	1.26e-09	1.217e-14
4	22.4317	55.9393				220	3.197e-09	5.222e-14
5	0	0				230	7.484e-09	1.974e-13
						240	1.632e-08	6.679e-13
						250	3.344e-08	2.05e-12
						260	6.483e-08	5.771e-12
						270	1.197e-07	1.505e-11
						280	2.114e-07	3.665e-11
						290	3.592e-07	8.392e-11
						300	5.891e-07	1.819e-10
						310	9.357e-07	3.749e-10
						320	1.444e-06	7.388e-10
						330	2.17e-06	1.397e-09
						340	3.185e-06	2.545e-09
						350	4.573e-06	4.479e-09
						360	6.434e-06	7.641e-09
						370	8.888e-06	1.266e-08
						380	1.207e-05	2.043e-08
						390	1.614e-05	3.217e-08
						400	2.126e-05	4.952e-08
