# Supplementary material for: Switching molecular recognition selectivities by temperature in a diffusion-regulatory porous material
Source: Nat Commun. 2024 Jan 2;15:144. doi: 10.1038/s41467-023-44424-3 (PMC10761840; doi:10.1038/s41467-023-44424-3)
Supplement: Supplementary file 3 — source data [file 41467_2023_44424_MOESM3_ESM.zip › Figure S29.xlsx]

## Sheet: Sheet1
	CO2	C2H2				CO2		C2H2
Time (s)	Intensity	Intensity				Gas flow rate (sccm)	Intensity	Gas flow rate (sccm)	Intensity
0	50	290.307				1.35465	33073	1.71556	73245
1	50	289.149				2.70929	66129	3.43112	138214
2	50.626	288.983				4.06394	89558	5.14668	182583
3	51.3893	289.351				5.41859	113956	6.86224	231211
4	51.7736	289.668				6.77323	138556	8.5778	283305
5	50.6415	288.289
6	49.5094	286.912
7	49.6274	286.632
8	50.768	288.069
9	51.9087	289.506
10	50.2443	288.768
11	48.3359	287.381
12	47.1145	286.137
13	47.4962	285.704
14	47.8778	285.271
15	48	284.879
16	48	284.524
17	48.0229	284.169
18	48.4046	283.812
19	48.7863	283.456
20	49.1679	283.047
21	49.5496	282.5
22	49.9313	281.952
23	49.687	281.653
24	49.3053	281.487
25	48.9246	281.339
26	48.5472	282.967
27	48.1698	284.595
28	48.2099	284.973
29	48.5916	283.395
30	48.9733	281.817
31	48.2901	281.532
32	47.5267	281.633
33	47	281.723
34	47	281.748
35	47	281.773
36	47.5227	281.656
37	48.2803	281.414
38	49	281.172
39	49	281.173
40	49	281.198
41	48.8359	281.112
42	48.4542	280.756
43	48.0725	280.399
44	48.9275	280.298
45	50.0725	280.323
46	50.7122	280.296
47	49.197	279.291
48	47.6818	278.285
49	47.2099	278.002
50	47.5916	278.676
51	47.9733	279.35
52	46.9351	278.217
53	45.7901	276.66
54	45.8284	275.524
55	48.5	276.77
56	51.1716	278.016
57	51.4773	277.462
58	50.7197	275.312
59	49.9809	273.161
60	49.5992	273.859
61	49.2176	274.838
62	48.8359	275.241
63	48.4542	274.236
64	48.0725	273.23
65	47.3817	273.222
66	46.6183	273.705
67	46.2175	274.175
68	47.3626	274.391
69	48.5077	274.607
70	49	274.248
71	49	273.128
72	49	272.008
73	48.6415	271.352
74	48.2641	270.804
75	48	270.402
76	48	270.617
77	48	270.833
78	47.4886	270.832
79	46.7252	270.666
80	46.0191	270.5
81	46.4008	269.727
82	46.7824	268.922
83	47.3282	268.267
84	48.0916	267.977
85	48.855	267.899
86	48.0725	267.923
87	46.9275	267.962
88	46.29	268.254
89	47.8168	268.546
90	49.3436	268.871
91	49.1297	269.24
92	47.6031	269.608
93	46.0764	268.505
94	46	267.056
95	46	265.965
96	45.7633	266.753
97	45	267.542
98	44.2367	267.505
99	43.7366	266.767
100	43.355	266.029
101	43	265.99
102	43	266.012
103	43	266.204
104	43.3435	266.878
105	44.1069	267.551
106	44.8703	266.564
107	44.6832	264.643
108	44.3015	262.799
109	43.6794	264.771
110	42.1526	266.742
111	40.6258	267.889
112	41.5765	267.8
113	44.2481	267.71
114	46.9198	266.46
115	45.9019	264.882
116	44.7698	263.621
117	44	264.028
118	44	264.435
119	44	264.145
120	42.9466	263.262
121	41.4198	262.379
122	40.1065	262.61
123	41.6274	262.978
124	43.1482	262.904
125	43.8321	261.631
126	43.4504	260.358
127	43.0687	260.225
128	43	260.706
129	43	261.157
130	43.3802	260.151
131	45.2814	259.146
132	47.1826	258.552
133	47.5665	258.577
134	46.8061	258.602
135	46.0457	258.33
136	45.2825	257.973
137	44.5191	257.586
138	43.6335	257.038
139	42.4885	256.491
140	41.3436	256.562
141	41.8015	257.159
142	42.9466	257.757
143	43.8478	258.003
144	41.9467	258.219
145	40.0457	258.423
146	39.5152	258.601
147	40.6603	258.779
148	41.8054	258.359
149	42.6336	257.659
150	43.3969	256.941
151	43.8397	255.945
152	43.0763	254.949
153	42.3129	254.215
154	42.6756	253.858
155	43.8206	253.502
156	44.9656	252.995
157	43.5191	252.449
158	41.9923	252.16
159	41.5345	253.215
160	43.0611	254.271
161	44.5878	254.46
162	44.1736	253.913
163	43.0415	253.365
164	42	251.729
165	42	249.999
166	42	248.84
167	42.1756	249.018
168	42.5573	249.196
169	42.939	250.1
170	43.3206	251.347
171	43.7023	252.442
172	44.0827	251.169
173	44.4586	249.896
174	44.8346	248.691
175	44.3587	247.571
176	43.2138	246.451
177	42.0688	247.647
178	42	249.351
179	42	250.606
180	42	250.061
181	42	249.516
182	42	249.141
183	42.5344	248.899
184	43.2977	248.657
185	44	248.379
186	44	248.098
187	44	247.746
188	43.6489	247.24
189	42.8855	246.735
190	42.1221	246.815
191	41.683	247.184
192	41.3057	247.525
193	40.7825	247.36
194	39.6374	247.194
195	38.4923	246.667
196	38.8703	245.661
197	40.3969	244.656
198	41.9236	244.726
199	41.6388	245.049
200	41.2585	245.213
201	40.8783	244.474
202	40.4981	243.736
203	40.1179	243.301
204	39.7366	243.135
205	39.355	242.97
206	39.0267	243.151
207	39.4084	243.367
208	39.7901	243.286
209	40.3435	242.479
210	41.1069	241.671
211	41.8703	241.03
212	40.7424	240.483
213	39.2273	239.953
214	38.2175	240.322
215	39.3626	240.69
216	40.5077	240.815
217	41.2176	240.572
218	41.5992	240.33
219	41.9809	239.704
220	40.5606	238.97
221	39.0454	238.332
222	38.2367	238.281
223	39	238.229
224	39.7633	238.694
225	39.4733	239.635
226	38.7099	240.576
227	37.9465	239.353
228	37.1832	237.889
229	36.4199	236.95
230	37.0227	237.356
231	39.2955	237.763
232	41.5683	237.968
233	40.145	238.069
234	37.855	238.168
235	36.3625	238.193
236	38.271	238.218
237	40.1795	237.847
238	40.7824	236.929
239	40.4008	236.011
240	40.0191	234.882
241	39.2748	233.685
242	38.5114	232.804
243	38.3779	233.86
244	39.5229	234.915
245	40.6679	235.832
246	42.084	236.62
247	43.6108	237.409
248	44.83	236.588
249	42.9433	235.589
250	41.0567	234.707
251	40.5019	234.16
252	41.6426	233.612
253	42.7833	233.016
254	41.145	232.392
255	38.855	231.779
256	37	231.689
257	37	231.6
258	37	231.587
259	38.0837	231.688
260	39.9848	231.789
261	41.8858	231.533
262	41.2825	231.177
263	40.5191	230.673
264	39.3915	229.401
265	37.4905	228.128
266	35.5894	228.257
267	35.7901	229.58
268	36.9351	230.902
269	38.0266	231.029
270	38.4068	231.052
271	38.7871	231.096
272	38.8321	231.197
273	38.4504	231.299
274	38.0687	230.93
275	38	230.308
276	38	229.67
277	37.924	228.288
278	37.5437	226.905
279	37.1635	226.399
280	37.4352	227.264
281	38.1985	228.128
282	38.9618	227.494
283	38.2748	226.412
284	37.5114	225.508
285	37.5039	225.609
286	39.0306	225.711
287	40.5572	225.63
288	40.729	225.388
289	40.3473	225.146
290	40	224.8
291	40	224.444
292	40	224.066
293	40	223.633
294	40	223.2
295	40	223.118
296	39.374	223.216
297	38.6107	223.305
298	38	222.491
299	38	221.676
300	38	283.964
301	175.443	444.943
302	420.852	605.923
303	666.261	789.18
304	747.373	979.091
305	817.987	1520.25
306	1897.9	4051.41
307	5121.9	6496.98
308	7517.82	8416.82
309	8154.64	11175.2
310	8780.03	19084.2
311	9380.03	24814.2
312	9814.37	24653.6
313	9880.06	24940.2
314	10570.1	25897.4
315	11466.5	26412.4
316	12370.9	26519.2
317	12805.8	27863.4
318	13120	29873.8
319	13629.2	32510.2
320	14423.5	35344.3
321	15080.3	35798.6
322	15787.6	35984.6
323	16307.2	37428.3
324	16379.6	38783.7
325	17413.2	39639.2
326	17925.6	40581
327	18042	41744.8
328	18331.8	42579.8
329	19275.3	42900.5
330	19852.1	43662.9
331	19810.3	44832.9
332	20248.2	46554.6
333	20988.4	48586.5
334	21630.4	48765.4
335	21775.3	48390.9
336	21646.8	49258.1
337	22000.1	50252.1
338	22526.5	50145
339	22238.7	50180.1
340	22952.6	51089.1
341	23612.5	51882.5
342	23848.5	52363.6
343	23341.3	52588.3
344	23637.3	52428.6
345	24247.5	53102.7
346	24758.4	54546.4
347	24302.1	55708.5
348	24910.1	56718.9
349	26056.5	57278.9
350	25911.5	57704.2
351	26061.4	57036.9
352	26184	56270
353	26244.9	57232.4
354	27114.4	58042.4
355	26981.1	57989.3
356	26700.8	58130.8
357	27065.7	58825.8
358	27767.5	59646
359	28084	60661.8
360	27836.2	61566.5
361	26531.8	62368.5
362	27584.7	62303.3
363	28419.8	61771.2
364	28268.7	61730.6
365	28049.7	61836.8
366	27730.4	62179.8
367	27787.7	62547.7
368	28736.5	62494
369	29200.1	62507.8
370	29045.3	62935.4
371	28690.5	63565.2
372	29197.8	64741.5
373	29465.8	65682.5
374	29449.7	66270.6
375	29268.9	66743.2
376	30210.8	67113.4
377	30484	66630.5
378	30508.3	65667.8
379	30579.7	66224.4
380	30584	67234.9
381	30216.1	67631.4
382	29794.9	67933.9
383	30378.9	67345.5
384	30364.3	66719.1
385	30707.9	65876.8
386	31548.7	65672.9
387	31045.2	67383.9
388	31231.4	68363.9
389	31629.3	68150.9
390	31775.2	67589.8
391	31440.9	66680.6
392	31614.4	66445.1
393	32014.7	66605.4
394	31649.7	68391.3
395	31284.7	70690.7
396	31019.2	71180.1
397	30927.8	71438.9
398	31657.7	71011
399	31684	70508.1
400	31619.8	69545.4
401	32057.7	68784.8
402	31466.5	68570.7
403	31225.6	68977
404	31342	70313.8
405	31631.8	70689.5
406	31625	70213.2
407	31740.9	69630.9
408	32066.5	68989
409	31774.5	69994.2
410	31734.4	71491.4
411	31853.6	70827.1
412	32071	69965.4
413	32358.5	71195.1
414	32567.2	72200.3
415	32611.5	71932.8
416	32249.2	71665.2
417	31768.1	71397.7
418	31547.8	71174
419	31710.3	71013.4
420	32148.2	70594.7
421	32636.6	69956.2
422	32960.8	69950.9
423	32888.3	70271.6
424	32746.8	70920.9
425	32434.4	71657.6
426	32184.7	71119.7
427	32688.3	70444.6
428	32843.1	70763.6
429	33108.8	71180.2
430	33543.4	72196.1
431	32963.7	73053.1
432	32632.9	73480.7
433	32343.8	72967.2
434	31905.9	71041.9
435	33605.1	70618.8
436	33475.3	71527.7
437	32266.6	71625.9
438	32701.4	71306.6
439	33217.2	72362.5
440	33751.9	73806.2
441	33080.2	74471.2
442	32391.5	74943
443	32498.4	72627.1
444	32690.4	70851.4
445	33222.3	72393.8
446	33481.9	73521.3
447	33162.7	73467.9
448	33078.1	74105.4
449	33292	75869.9
450	33293	75622.2
451	33133.5	73441.2
452	32973.3	73543.7
453	32812.9	74987.4
454	32433.2	73992.6
455	32005.4	72227.7
456	32838.5	72081
457	33619.8	72132.2
458	32550.3	72078.9
459	31856.7	72242.6
460	32765.8	73739.8
461	33469.6	74529.4
462	33736.9	73406.2
463	33788.3	72882
464	33575.5	73256.2
465	33240.1	72978.4
466	32812.4	72122.7
467	32609.1	71550.8
468	32502.2	71125.1
469	33016.6	71615.3
470	33658.3	72363.8
471	33324.6	74036.9
472	33008	75663.4
473	33273.9	73979
474	33406.6	72695.2
475	33038.2	73871.5
476	32767.4	74586.5
477	32714	74054.4
478	32825.2	74084.4
479	33146	74993.3
480	33344.6	75067.9
481	33451	74372.6
482	36066.8	77740.4
483	39810.4	83295.7
484	42783.5	90481.3
485	45587.5	98181.7
486	47922.5	105739
487	50141.8	113225
488	51104.3	118037
489	52005.9	122048
490	52647.7	121516
491	53169.6	120406
492	53436.9	117732
493	53798.3	116555
494	54274.5	117624
495	54993.1	122379
496	55902.1	130400
497	56294.1	131715
498	56453.7	129576
499	56873.8	127866
500	57355.1	126270
501	57032.1	128559
502	56717.7	131042
503	57199	128936
504	57658.1	127799
505	58028.4	132612
506	58466.4	135694
507	59054.6	134098
508	59289.9	133333
509	59076	133868
510	59380.3	133846
511	60075.4	133312
512	59874.4	134493
513	59289.3	136598
514	58745.5	137926
515	58210.8	138995
516	59555.7	139592
517	60978.2	140123
518	62154.6	137449
519	62670.8	135679
520	60702.6	139957
521	59507.6	142845
522	59881.9	141775
523	60305.4	140080
524	60786.7	137406
525	61646.6	136399
526	62769.6	136930
527	62313.9	137122
528	61244.3	137122
529	61129.2	136298
530	61182.4	135228
531	61650.9	138931
532	62057.2	143121
533	61789.9	143121
534	61705.1	142522
535	62231.4	138243
536	62319.2	135553
537	61517.2	137158
538	61499.9	137907
539	62404.3	137375
540	62349.8	137673
541	61601.1	138736
542	61649.8	139460
543	62024.1	139991
544	62353.5	138087
545	62674.4	135413
546	61698.4	137022
547	60890.5	139086
548	61954.2	137482
549	62866.3	136439
550	63240.7	138578
551	63244.5	139671
552	62560.3	138075
553	62328.4	136690
554	62649.3	135620
555	63092.5	135117
556	63624.4	135117
557	63409.7	135117
558	62874.9	135116
559	63272.2	137651
560	63860.4	140859
561	64397.4	140634
562	64744.3	140116
563	63193.6	140116
564	62147.8	140116
565	62892.5	140115
566	63311.3	139971
567	63097.4	139436
568	63635.8	138689
569	64810.9	137625
570	64081.1	137114
571	64360.1	137114
572	64508.9	135403
573	63723.3	132729
574	65001.6	132523
575	65163.7	133055
576	64788.3	132638
577	65810.3	132124
578	64711.7	132659
579	64253.3	133514
580	64905.7	136188
581	64036.2	137666
582	64341.9	136070
583	65246.1	134685
584	66413.9	133615
585	66143.4	134813
586	65370.8	138021
587	64497.9	137347
588	64570.9	134673
589	65475.3	136224
590	66340.9	138897
591	66761.3	138148
592	65009.6	137100
593	65454.8	136031
594	66336.2	135260
595	66191.2	136330
596	65629.2	136677
597	65426.3	135073
598	65652.6	133898
599	66455.6	133369
600	65305.7	133382
601	64651.9	133917
602	65054.8	135136
603	65840.4	136740
604	65884	135061
605	65548.2	132402
606	65110.3	134964
607	65084	138056
608	65992.7	135424
609	67048.3	132915
610	65807.3	131311
611	65464.3	130241
612	65545.9	130772
613	65862.1	132493
614	65497.2	136236
615	66484	137305
616	66927.7	135701
617	64811.1	134096
618	64684	132492
619	65973.8	135358
620	67378.3	139635
621	65349.1	138213
622	65162.3	136133
623	65220.2	138806
624	65132.2	140956
625	65935.1	139886
626	65529.2	138383
627	64953.6	135710
628	65170.9	134951
629	64429.2	137068
630	64289	137014
631	64741.6	134875
632	65617.6	135131
633	66316.1	136735
634	65791.3	135045
635	63932.2	132371
636	64735.1	134497
637	65588.4	137039
638	66207.4	133831
639	66280.4	131504
640	66967.5	134178
641	66756.5	136552
642	65944.6	138156
643	65725.6	138012
644	65388.4	135352
645	64927.1	134952
646	64419.5	136556
647	64926.7	136396
648	65738.8	135326
649	66267.2	136349
650	65902.3	137927
651	65132.2	136673
652	65233.6	135112
653	65746.4	135643
654	65021.7	136175
655	64943.1	136710
656	65401.5	136378
657	66140.8	133704
658	64097.2	133158
659	64498.5	135803
660	64839.3	137918
661	62825.1	139522
662	67435.9	143521
663	72259.2	148869
664	76538.6	160393
665	79458.6	173761
666	83370.9	178928
667	86679.6	183162
668	88819.8	186353
669	89330.7	188726
670	90088.3	186066
671	90276.7	184376
672	88962.9	185445
673	89769.5	185472
674	89652.6	183867
675	89202.9	185044
676	90881.9	188786
677	89342	189065
678	87942.8	187478
679	87621.9	185877
680	87726.6	184273
681	88152.1	185048
682	88173.9	186043
683	88014.3	183383
684	89846.6	181619
685	92145.9	185363
686	91982.4	187377
687	91564.1	184718
688	89853	182680
689	88633.7	181616
690	89382.4	183004
691	89831.3	186746
692	89671.8	185357
693	89223.1	181078
694	88420.9	179270
695	88642.3	178201
696	89604.8	179998
697	89732.1	182094
698	89518.2	182093
699	90112.9	182093
700	90861.5	182093
701	90680.9	183098
702	90442.2	186821
703	89747.1	187216
704	89255.1	182402
705	89629.5	182039
706	89302.1	185782
707	87484	186404
708	87154.2	185346
709	88643.6	181840
710	89526.6	177562
711	89952.1	178995
712	89496.8	181144
713	88645.7	183818
714	89783.5	185612
715	91387.7	182420
716	91031.6	180521
717	90532.1	182117
718	89791.4	182675
719	89309.1	181611
720	90004.3	180544
721	90450.8	179475
722	90343.9	179089
723	89037	179089
724	86202.6	180736
725	86894.2	182875
726	90245	183565
727	90029.5	184046
728	88211.2	179768
729	87970.8	176911
730	88076.6	182794
731	89178.1	186801
732	90296.8	185737
733	90510.7	184254
734	90440.2	182114
735	89156.7	182478
736	88763.2	185151
737	90260.4	183306
738	90512.6	179028
739	89242.7	182265
740	88983.5	181629
741	89518.2	177905
742	89647.1	180006
743	89593.6	183749
744	89409.5	183112
745	89196.8	182043
746	88631.1	180991
747	88069.2	180308
748	87857.6	181904
749	87914.9	182112
750	89198.4	178368
751	90084	176919
752	90084	179058
753	89566.4	178442
754	88389.8	175284
755	87762.1	175733
756	87548.2	178392
757	88973.4	177896
758	91101.1	176292
759	90698.9	177014
760	89741.5	178083
761	89534	179152
762	89380.8	180083
763	89327.3	180082
764	89426.2	180221
765	90174.9	180752
766	90239	180473
767	88848.7	178868
768	88512.6	179445
769	89465	182119
770	89584.5	181370
771	89049.8	178696
772	89363.7	178904
773	90058.9	179974
774	90271.2	178176
775	90377.6	176080
776	89931.6	176080
777	89391.3	176006
778	88068.7	175474
779	87263.1	175219
780	88814	175754
781	88706.8	176497
782	84910.3	177566
783	84266.3	178635
784	87635.5	179705
785	89084	180079
786	89084	180079
787	89307.4	178453
788	89626.6	176314
789	89070.1	173223
790	88321.5	170196
791	88284	176078
792	88361.1	180280
793	89323.6	174961
794	89747.1	172083
795	88142.8	175806
796	87245.9	178077
797	87722.1	178077
798	87671.2	176713
799	86975.9	174039
800	87085.1	172392
801	87776.5	171322
802	88208.6	173135
803	88529.5	175808
804	88007	177504
805	87311.8	179092
806	87637.7	180696
807	88035.4	181851
808	88890.9	180246
809	89594.1	178357
810	89647.3	175697
811	89551.4	175743
812	89123.6	180021
813	89189.9	180684
814	89885.1	178010
815	89696.3	177762
816	88840.7	178820
817	88134.8	176229
818	87493.1	172486
819	87207.4	175405
820	86994.6	179041
821	88203.3	177437
822	89289.8	176472
823	88113.4	179131
824	87431	180785
825	88607.6	179721
826	89401.8	178035
827	89454.2	175375
828	89576	175708
829	89789.9	178916
830	89884	178703
831	89884	176563
832	90068.5	177306
833	90335.9	178910
834	88454.6	174785
835	86101.8	170108
836	85230	173851
837	84657.4	177444
838	87544.9	180118
839	89459.6	181783
840	87225.4	180719
841	86844.6	181738
842	90587.7	186016
843	93836.9	191665
844	96457.4	198579
845	101333	207536
846	107910	217643
847	110995	225758
848	112582	233244
849	112884	234544
850	112884	234918
851	113889	227432
852	114847	221469
853	114315	224142
854	113884	225621
855	113884	224025
856	113544	223067
857	112480	223067
858	112586	222783
859	114182	222248
860	116082	224890
861	118221	229168
862	116301	227954
863	112558	225280
864	111884	228491
865	111884	232173
866	111884	234846
867	111948	237065
868	113018	237065
869	113579	235621
870	111975	230808
871	111224	229214
872	112288	231888
873	113118	231892
874	113650	229797
875	113586	230454
876	113054	232593
877	113611	232646
878	114681	232112
879	113584	231090
880	111980	230020
881	111381	228957
882	110809	228063
883	109740	228063
884	109203	228062
885	110799	228062
886	112226	228479
887	113296	229549
888	114125	229785
889	114659	229253
890	113954	229062
891	112349	229061
892	113023	228246
893	114627	227188
894	114884	230355
895	114884	234023
896	113392	230280
897	111852	226911
898	111317	225841
899	111189	226359
900	112793	231172
901	113714	233209
902	113182	231081
903	113118	229230
904	113650	227634
905	113288	227401
906	112224	227936
907	112248	227649
908	112782	227117
909	113317	226582
910	113852	226112
911	113381	228785
912	112734	230497
913	110595	226753
914	109307	225405
915	111424	230218
916	112552	232185
917	111483	230057
918	112060	227640
919	114734	224966
920	116187	226527
921	116719	230270
922	115408	227254
923	113269	222441
924	112450	221072
925	111921	220189
926	112381	222848
927	112884	225510
928	112884	228184
929	112986	230697
930	113520	232836
931	114397	232675
932	116002	229466
933	115694	228354
934	113048	228888
935	112184	228687
936	112718	228155
937	112517	229786
938	111985	231925
939	111884	231048
940	111884	230164
941	111884	231742
942	111922	233053
943	112456	233053
944	112777	233208
945	112242	233742
946	111884	233603
947	111884	232533
948	112606	230581
949	114210	227907
950	114574	230968
951	114039	236727
952	114264	235169
953	114798	231426
954	114004	231532
955	112957	231954
956	110397	228746
957	108109	226307
958	111852	227911
959	114579	229204
960	112975	229736
961	112561	229173
962	114678	227034
963	114964	228937
964	112825	234284
965	111884	233899
966	111884	230690
967	111884	228338
968	111884	226198
969	112317	231984
970	112852	238022
971	112381	237495
972	111847	237048
973	111318	237048
974	110788	236449
975	110253	234310
976	110879	232170
977	114087	230031
978	115649	230196
979	115114	232323
980	114579	232004
981	114044	230425
982	113139	232891
983	112075	236634
984	111446	232763
985	110911	228067
986	112916	229131
987	114841	230419
988	114306	233093
989	113772	235045
990	113237	235045
991	112884	233571
992	112884	229887
993	112654	229374
994	112119	232034
995	113082	231718
996	115221	229579
997	113301	229044
998	109558	229044
999	111937	228102
1000	115660	227065
1001	114376	229203
1002	112995	230894
1003	114582	229830
1004	115595	228904
1005	113991	228369
1006	113381	228042
1007	114986	228042
1008	115413	228317
1009	114344	228846
1010	113579	231063
1011	113044	234271
1012	112512	235854
1013	111980	236923
1014	113638	230854
1015	115777	224062
1016	114868	225126
1017	113798	226636
1018	112729	230891
1019	111884	234179
1020	111884	234714
1021	112418	234625
1022	113989	233561
1023	118563	241494
1024	127120	258070
1025	131184	269514
1026	131718	278071
1027	130408	281274
1028	128269	282878
1029	132246	285419
1030	137565	287963
1031	137381	280477
1032	136884	274861
1033	136884	280744
1034	136682	283314
1035	135618	276931
1036	135879	274080
1037	139087	276754
1038	139943	275286
1039	137804	269995
1040	136884	271742
1041	136884	277625
1042	136884	278224
1043	136884	277154
1044	139533	274656
1045	142724	272111
1046	139836	275854
1047	136798	279432
1048	135729	282078
1049	134884	283062
1050	134884	279319
1051	134719	278487
1052	134187	282210
1053	135264	283216
1054	138472	281612
1055	138986	281718
1056	137381	282788
1057	138729	278093
1058	141403	271676
1059	138814	279215
1060	135071	288033
1061	136895	288033
1062	138788	286991
1063	137184	280038
1064	136086	275033
1065	137150	275032
1066	138050	277224
1067	138584	282572
1068	138178	281906
1069	136574	276116
1070	135579	271989
1071	135044	268797
1072	136381	274127
1073	138520	282148
1074	138442	279700
1075	137911	275956
1076	137884	272213
1077	137841	269268
1078	137306	270856
1079	136772	273977
1080	136237	281463
1081	136248	283319
1082	137317	276367
1083	138384	278008
1084	139448	287582
1085	139568	284527
1086	139034	274366
1087	138884	278617
1088	138884	287172
1089	139793	286103
1090	140863	284109
1091	140884	286782
1092	140943	288518
1093	141474	285326
1094	140777	283028
1095	135964	283028
1096	134232	284322
1097	137975	287480
1098	138836	287118
1099	136697	283375
1100	137542	283729
1101	140216	286388
1102	138490	285401
1103	135298	283262
1104	135349	281122
1105	135884	279089
1106	138558	282264
1107	140606	284400
1108	138467	279587
1109	137023	276720
1110	137558	279394
1111	137262	281442
1112	135666	282511
1113	134884	283024
1114	134884	283024
1115	134884	282340
1116	134884	281270
1117	136531	283468
1118	138670	286642
1119	139355	281847
1120	139879	276018
1121	137766	275483
1122	136077	275846
1123	137681	281728
1124	138750	284290
1125	138216	277873
1126	137681	274022
1127	137146	274022
1128	135804	275658
1129	133688	278866
1130	134210	278311
1131	136349	275636
1132	136082	275431
1133	135012	275963
1134	137224	278401
1135	139884	280968
1136	138280	278322
1137	136676	276437
1138	135071	279646
1139	134857	281047
1140	138600	277304
1141	140258	278148
1142	138654	286169
1143	137607	289185
1144	137076	287581
1145	138595	285636
1146	141269	283508
1147	141884	281381
1148	141884	279253
1149	138568	277598
1150	134884	276104
1151	134352	284659
1152	134077	291719
1153	135681	289579
1154	137018	286285
1155	137552	279868
1156	138087	276440
1157	138622	277499
1158	138614	280199
1159	138085	284476
1160	137552	283279
1161	137018	279000
1162	136884	279245
1163	136884	280840
1164	137352	279112
1165	137884	277144
1166	137884	283561
1167	137954	288454
1168	138488	284711
1169	138606	282914
1170	137536	286122
1171	136050	284962
1172	133911	277515
1173	135097	275998
1174	139352	279741
1175	139515	279972
1176	137376	278393
1177	137708	283297
1178	138777	290248
1179	134621	290067
1180	129884	289008
1181	134672	288473
1182	138756	288537
1183	137686	292280
1184	136884	293727
1185	136884	288965
1186	136681	286419
1187	136146	287488
1188	136154	284194
1189	136683	276708
