# Supplementary material for: Switching molecular recognition selectivities by temperature in a diffusion-regulatory porous material
Source: Nat Commun. 2024 Jan 2;15:144. doi: 10.1038/s41467-023-44424-3 (PMC10761840; doi:10.1038/s41467-023-44424-3)
Supplement: Supplementary file 3 — source data [file 41467_2023_44424_MOESM3_ESM.zip › Figure S3.xlsx]

## Sheet: Sheet1
	FDC-3a	FDC-3	OPTz-t3da
Wavenumber (cm-1)	Intensity	Intensity	Intensity
400.157	0.94429	1.97203	2.9331
400.639	0.94387	1.97162	2.93899
401.121	0.94439	1.97279	2.9463
401.603	0.94488	1.97426	2.95267
402.085	0.94462	1.97497	2.95653
402.567	0.94358	1.97464	2.95773
403.05	0.94239	1.97374	2.95743
403.532	0.94207	1.97326	2.95746
404.014	0.94343	1.97413	2.95932
404.496	0.94671	1.97683	2.96352
404.978	0.95138	1.98112	2.96933
405.46	0.95625	1.98614	2.97515
405.942	0.96004	1.99071	2.97933
406.424	0.962	1.99401	2.98119
406.906	0.96234	1.99591	2.98142
407.389	0.96201	1.99695	2.98163
407.871	0.96207	1.99785	2.98331
408.353	0.96308	1.99902	2.98699
408.835	0.96441	1.99988	2.99097
409.317	0.96547	2	2.99399
409.799	0.96639	1.99968	2.99646
410.281	0.96746	1.99991	3
410.763	0.96628	1.99813	2.99885
411.245	0.96516	1.99668	2.99778
411.728	0.96412	1.99563	2.99641
412.21	0.96411	1.99606	2.99681
412.692	0.96466	1.99724	2.99787
413.174	0.9651	1.99848	2.99821
413.656	0.96437	1.99832	2.99618
414.138	0.96412	1.99845	2.99602
414.62	0.96236	1.99719	2.99374
415.103	0.95988	1.99511	2.99047
415.585	0.95785	1.99354	2.98853
416.067	0.95676	1.99305	2.98865
416.549	0.95646	1.99361	2.99036
417.031	0.9562	1.99452	2.99221
417.513	0.95553	1.99549	2.99372
417.995	0.95301	1.99433	2.99183
418.477	0.9494	1.99152	2.98842
418.959	0.94477	1.98645	2.98228
419.442	0.94153	1.98156	2.97769
419.924	0.94082	1.97863	2.97663
420.406	0.94159	1.97716	2.97752
420.888	0.94238	1.97615	2.97819
421.37	0.94259	1.97495	2.97802
421.852	0.94265	1.97345	2.97814
422.334	0.94233	1.97149	2.97743
422.816	0.94111	1.96845	2.97544
423.298	0.94033	1.96569	2.97444
423.781	0.94131	1.96529	2.97767
424.263	0.94217	1.96495	2.98051
424.745	0.94257	1.96486	2.98286
425.227	0.94239	1.96513	2.98499
425.709	0.94158	1.96549	2.98693
426.191	0.93952	1.96463	2.98694
426.673	0.93716	1.96332	2.98684
427.155	0.9353	1.96201	2.98766
427.637	0.93417	1.96078	2.98934
428.12	0.93368	1.95968	2.99148
428.602	0.93366	1.95892	2.9939
429.084	0.93322	1.95782	2.9949
429.566	0.93262	1.95702	2.99558
430.048	0.93129	1.95544	2.99421
430.53	0.92947	1.95377	2.99228
431.012	0.92741	1.95218	2.99059
431.494	0.92559	1.95094	2.98996
431.977	0.92396	1.94988	2.99019
432.459	0.92225	1.94869	2.9906
432.941	0.92025	1.94708	2.99057
433.423	0.91796	1.94503	2.99007
433.905	0.91541	1.94248	2.98889
434.387	0.91275	1.93973	2.98758
434.869	0.91052	1.93721	2.98694
435.351	0.90891	1.93517	2.98728
435.834	0.90771	1.93353	2.98819
436.316	0.90626	1.93168	2.98826
436.798	0.90417	1.92943	2.98692
437.28	0.90276	1.92846	2.98764
437.762	0.90046	1.92667	2.98647
438.244	0.89779	1.9247	2.98474
438.726	0.8951	1.92293	2.9833
439.208	0.89278	1.9215	2.98247
439.69	0.89078	1.92039	2.98203
440.173	0.88917	1.91987	2.98234
440.655	0.88753	1.91927	2.98227
441.137	0.88558	1.91843	2.98177
441.619	0.88309	1.91695	2.98074
442.101	0.88028	1.91506	2.98013
442.583	0.87715	1.91257	2.9798
443.065	0.87421	1.90994	2.98027
443.547	0.87147	1.90732	2.98114
444.029	0.86923	1.90516	2.98265
444.512	0.86644	1.90216	2.98173
444.994	0.86383	1.89982	2.98023
445.476	0.86187	1.89798	2.97959
445.958	0.85987	1.896	2.97878
446.44	0.8581	1.89427	2.9786
446.922	0.85673	1.89282	2.97949
447.404	0.8557	1.89155	2.98116
447.886	0.85471	1.89011	2.98263
448.368	0.85411	1.88886	2.98466
448.851	0.8528	1.88702	2.98412
449.333	0.85066	1.88416	2.98108
449.815	0.84948	1.88262	2.98038
450.297	0.84815	1.88064	2.97892
450.779	0.84741	1.87904	2.97849
451.261	0.84692	1.87746	2.97833
451.743	0.84659	1.87587	2.97826
452.226	0.84604	1.87397	2.97751
452.708	0.84509	1.87179	2.97586
453.19	0.8443	1.87034	2.97519
453.672	0.84298	1.86846	2.97352
454.154	0.84182	1.86691	2.97246
454.636	0.84112	1.86578	2.97223
455.118	0.84094	1.86494	2.97257
455.6	0.84097	1.86416	2.97282
456.082	0.84101	1.86326	2.97234
456.565	0.84079	1.86213	2.97075
457.047	0.84044	1.86136	2.96923
457.529	0.8392	1.86032	2.96636
458.011	0.8379	1.85995	2.96428
458.493	0.83758	1.86152	2.96512
458.975	0.83686	1.86296	2.96531
459.457	0.83578	1.8644	2.96459
459.939	0.83602	1.86708	2.96556
460.421	0.83506	1.86847	2.96376
460.904	0.83393	1.8695	2.9614
461.386	0.83273	1.87023	2.95906
461.868	0.83197	1.87094	2.95767
462.35	0.83175	1.87181	2.9576
462.832	0.83185	1.87281	2.95838
463.314	0.8321	1.87361	2.95899
463.796	0.83203	1.87401	2.95859
464.278	0.83217	1.87483	2.9585
464.76	0.83214	1.87558	2.95781
465.243	0.83263	1.87719	2.95848
465.725	0.83293	1.87817	2.95812
466.207	0.83353	1.87922	2.9581
466.689	0.83462	1.88026	2.95843
467.171	0.83626	1.88141	2.95944
467.653	0.83799	1.88212	2.95989
468.135	0.83958	1.88227	2.95951
468.617	0.84093	1.88197	2.95853
469.099	0.84254	1.88199	2.95865
469.582	0.84369	1.88156	2.95805
470.064	0.84501	1.88138	2.95818
470.546	0.84634	1.88113	2.95836
471.028	0.84737	1.88015	2.95736
471.51	0.84876	1.8796	2.95669
471.992	0.85025	1.87882	2.95611
472.474	0.8521	1.87825	2.95669
472.957	0.8541	1.87808	2.95783
473.439	0.85558	1.87708	2.95807
473.921	0.85744	1.87658	2.95942
474.403	0.85953	1.87636	2.9611
474.885	0.86114	1.87589	2.96159
475.367	0.86267	1.87597	2.96178
475.849	0.86462	1.877	2.9638
476.331	0.86553	1.87742	2.96321
476.813	0.86615	1.8779	2.96251
477.296	0.86703	1.87886	2.96253
477.778	0.86781	1.87989	2.96249
478.26	0.86876	1.88134	2.96241
478.742	0.87011	1.8832	2.96302
479.224	0.87159	1.88549	2.96386
479.706	0.87271	1.88709	2.96302
480.188	0.87377	1.88838	2.96159
480.67	0.8746	1.88952	2.95986
481.152	0.8755	1.89074	2.95857
481.635	0.87696	1.89262	2.95875
482.117	0.87843	1.89446	2.95908
482.599	0.87985	1.89599	2.95888
483.081	0.88077	1.89677	2.95725
483.563	0.88184	1.89764	2.95582
484.045	0.88349	1.89901	2.95584
484.527	0.8848	1.89981	2.95459
485.009	0.88619	1.9006	2.95388
485.491	0.8879	1.9018	2.95429
485.974	0.89042	1.90439	2.95701
486.456	0.89132	1.90554	2.95634
486.938	0.89206	1.90706	2.95612
487.42	0.89258	1.90896	2.95573
487.902	0.89246	1.91037	2.9543
488.384	0.89198	1.9115	2.95239
488.866	0.89166	1.91259	2.95077
489.348	0.89201	1.91416	2.95047
489.831	0.8927	1.91574	2.95061
490.313	0.89334	1.91709	2.95066
490.795	0.89383	1.918	2.9502
491.277	0.89395	1.91829	2.94892
491.759	0.89416	1.91863	2.94847
492.241	0.89377	1.91832	2.94661
492.723	0.8935	1.91782	2.9452
493.205	0.89366	1.91792	2.94495
493.688	0.89359	1.91765	2.94435
494.17	0.89346	1.91747	2.94333
494.652	0.89331	1.91748	2.94266
495.134	0.89277	1.9172	2.94109
495.616	0.89219	1.91701	2.93966
496.098	0.89152	1.91664	2.93794
496.58	0.89094	1.91637	2.93646
497.062	0.89113	1.91693	2.93651
497.544	0.89108	1.91729	2.93602
498.027	0.89081	1.91766	2.93525
498.509	0.89102	1.91869	2.93566
498.991	0.89038	1.9194	2.93447
499.473	0.88905	1.91938	2.9317
499.955	0.88846	1.92023	2.93125
500.437	0.88763	1.92069	2.92983
500.919	0.88716	1.92132	2.92921
501.401	0.88695	1.92185	2.92875
501.884	0.88661	1.92206	2.92786
502.366	0.88682	1.92304	2.92813
502.848	0.88669	1.92364	2.92733
503.33	0.8864	1.92414	2.92622
503.812	0.88616	1.92488	2.92535
504.294	0.88593	1.92547	2.92463
504.776	0.88581	1.92619	2.92444
505.258	0.88584	1.92714	2.92499
505.74	0.886	1.92785	2.92557
506.223	0.88538	1.92773	2.92515
506.705	0.88495	1.92767	2.9254
507.187	0.88426	1.92691	2.92535
507.669	0.88373	1.9259	2.92554
508.151	0.88345	1.92476	2.92624
508.633	0.88365	1.92367	2.9277
509.115	0.8843	1.92302	2.93001
509.597	0.88467	1.92184	2.93163
510.079	0.88528	1.92069	2.93325
510.562	0.88504	1.91878	2.93341
511.044	0.8857	1.91817	2.93514
511.526	0.88506	1.9167	2.93482
512.008	0.88452	1.9157	2.93483
512.49	0.88439	1.91552	2.9357
512.972	0.88458	1.91594	2.93712
513.454	0.88447	1.91607	2.93769
513.936	0.88435	1.91625	2.93792
514.418	0.88408	1.91634	2.93761
514.901	0.88367	1.91632	2.93682
515.383	0.88322	1.91637	2.9359
515.865	0.8829	1.91669	2.93523
516.347	0.88289	1.91777	2.93537
516.829	0.88306	1.91935	2.93622
517.311	0.88329	1.92093	2.93665
517.793	0.88296	1.92219	2.93611
518.275	0.88288	1.92294	2.93597
518.758	0.8819	1.92318	2.93387
519.24	0.88131	1.92387	2.93281
519.722	0.88092	1.92459	2.93223
520.204	0.88081	1.92548	2.93223
520.686	0.88088	1.92659	2.93261
521.168	0.88097	1.92782	2.93294
521.65	0.88087	1.92907	2.93282
522.132	0.88048	1.93025	2.93207
522.615	0.87994	1.93144	2.93089
523.097	0.87938	1.93298	2.92975
523.579	0.87853	1.93419	2.92801
524.061	0.87834	1.93587	2.92702
524.543	0.87897	1.93834	2.92744
525.025	0.8796	1.94029	2.92702
525.507	0.88062	1.94206	2.92658
525.989	0.88128	1.943	2.9251
526.471	0.88181	1.94332	2.92306
526.954	0.88274	1.94379	2.92188
527.436	0.884	1.94416	2.92116
527.918	0.88505	1.94421	2.92026
528.4	0.88648	1.94463	2.92004
528.882	0.88799	1.94503	2.91981
529.364	0.88949	1.94526	2.9193
529.846	0.89089	1.94523	2.91841
530.328	0.89218	1.94496	2.91725
530.811	0.89343	1.94453	2.91609
531.293	0.89474	1.94409	2.91523
531.775	0.89616	1.94373	2.9148
532.257	0.89762	1.94345	2.91471
532.739	0.89899	1.94316	2.91468
533.221	0.9001	1.94274	2.91442
533.703	0.90083	1.94213	2.91377
534.185	0.9012	1.94135	2.91282
534.668	0.90133	1.94052	2.91189
535.149	0.90139	1.93977	2.91131
535.632	0.90151	1.93916	2.91126
536.114	0.90169	1.93863	2.91169
536.596	0.90186	1.93808	2.91234
537.078	0.90187	1.93736	2.91288
537.56	0.90163	1.93644	2.91309
538.042	0.90113	1.93536	2.91295
538.524	0.90047	1.9343	2.91264
539.006	0.89994	1.93379	2.91282
539.489	0.89903	1.93294	2.91241
539.971	0.89838	1.93243	2.91244
540.453	0.89764	1.93192	2.91239
540.935	0.89669	1.93122	2.91205
541.417	0.89564	1.93018	2.9114
541.899	0.8939	1.92842	2.90976
542.381	0.89218	1.92675	2.90833
542.863	0.89041	1.92503	2.90691
543.346	0.88864	1.92335	2.9056
543.828	0.88717	1.92234	2.90533
544.31	0.88511	1.92074	2.90382
544.792	0.88259	1.9189	2.90168
545.274	0.87933	1.91644	2.89827
545.756	0.87596	1.9142	2.89516
546.238	0.87231	1.9118	2.89159
546.72	0.86847	1.90897	2.8875
547.202	0.86477	1.90607	2.88339
547.685	0.86127	1.90307	2.87914
548.167	0.8579	1.89993	2.8746
548.649	0.85459	1.89672	2.86977
549.131	0.85123	1.89332	2.86453
549.613	0.84759	1.88977	2.85896
550.095	0.84367	1.88625	2.85346
550.577	0.83947	1.88296	2.84847
551.059	0.83495	1.87999	2.84421
551.542	0.83001	1.87734	2.84076
552.024	0.82426	1.87452	2.8374
552.506	0.81747	1.87123	2.83369
552.988	0.81012	1.86819	2.83104
553.47	0.80202	1.86498	2.82867
553.952	0.7931	1.86114	2.82604
554.434	0.78374	1.85683	2.82325
554.916	0.77434	1.85216	2.8202
555.398	0.76526	1.84705	2.81646
555.881	0.75686	1.8415	2.81154
556.363	0.7496	1.83573	2.80531
556.845	0.74361	1.82956	2.79727
557.327	0.73907	1.82314	2.78745
557.809	0.73604	1.8167	2.77619
558.291	0.7345	1.81055	2.76403
558.773	0.73446	1.80542	2.75206
559.255	0.73551	1.80128	2.74083
559.737	0.73714	1.79789	2.72991
560.22	0.73915	1.79585	2.72058
560.702	0.74124	1.79523	2.7133
561.184	0.74307	1.79586	2.7082
561.666	0.7447	1.79765	2.70559
562.148	0.74588	1.80065	2.70585
562.63	0.74675	1.80467	2.70875
563.112	0.74703	1.80899	2.71342
563.595	0.74651	1.81309	2.71906
564.077	0.74496	1.81642	2.72481
564.559	0.74217	1.81852	2.72986
565.041	0.73803	1.81907	2.7335
565.523	0.73252	1.81784	2.7352
566.005	0.72572	1.81468	2.73445
566.487	0.71776	1.80944	2.73076
566.969	0.70885	1.80192	2.72369
567.451	0.69922	1.79194	2.71292
567.933	0.68919	1.7794	2.69851
568.416	0.67957	1.76512	2.68226
568.898	0.66975	1.74787	2.66264
569.38	0.66074	1.72931	2.64278
569.862	0.65249	1.70952	2.62344
570.344	0.64551	1.68982	2.60647
570.826	0.64022	1.67157	2.59337
571.308	0.63677	1.65583	2.58482
571.79	0.63535	1.64377	2.58131
572.273	0.63604	1.63629	2.5829
572.755	0.63896	1.63424	2.58969
573.237	0.64376	1.63727	2.60061
573.719	0.65053	1.64553	2.61551
574.201	0.6592	1.65864	2.63393
574.683	0.66966	1.67593	2.65533
575.165	0.68166	1.69634	2.6789
575.647	0.69473	1.71844	2.70358
576.13	0.70821	1.74062	2.72808
576.612	0.72145	1.76141	2.75123
577.094	0.73394	1.77985	2.77225
577.576	0.74547	1.79565	2.79085
578.058	0.75607	1.80897	2.80711
578.54	0.76588	1.82025	2.82129
579.022	0.77505	1.82991	2.83367
579.504	0.78364	1.83824	2.84443
579.986	0.79165	1.84543	2.85372
580.468	0.799	1.85155	2.86168
580.951	0.80568	1.85669	2.8685
581.433	0.8117	1.86098	2.87437
581.915	0.81714	1.86456	2.87947
582.397	0.82208	1.86754	2.88385
582.879	0.82657	1.86998	2.8875
583.361	0.83062	1.87188	2.89042
583.843	0.8342	1.87324	2.89265
584.325	0.83733	1.87406	2.89438
584.808	0.84004	1.87441	2.89588
585.29	0.84241	1.87439	2.8974
585.772	0.84449	1.87408	2.89906
586.254	0.84632	1.87351	2.9008
586.736	0.84785	1.87266	2.90246
587.218	0.84905	1.8715	2.90383
587.7	0.84988	1.87004	2.90474
588.182	0.85038	1.86833	2.90525
588.665	0.85064	1.8665	2.90551
589.147	0.85078	1.86471	2.90575
589.629	0.85092	1.86304	2.90607
590.111	0.85107	1.86154	2.90643
590.593	0.8512	1.86013	2.90668
591.075	0.85122	1.8587	2.90662
591.557	0.85104	1.85713	2.90613
592.039	0.85064	1.85537	2.90529
592.521	0.85009	1.85345	2.90425
593.004	0.84948	1.85144	2.90319
593.486	0.84887	1.84936	2.90211
593.968	0.84824	1.84722	2.90084
594.45	0.8475	1.84491	2.89907
594.932	0.84651	1.84237	2.89648
595.414	0.84516	1.83956	2.89288
595.896	0.84342	1.83653	2.88829
596.378	0.84133	1.83343	2.88288
596.861	0.83897	1.83041	2.8769
597.343	0.83642	1.8276	2.87056
597.825	0.83367	1.82502	2.86393
598.307	0.83064	1.82262	2.85704
598.789	0.82725	1.82031	2.84993
599.271	0.82342	1.81803	2.84278
599.753	0.81925	1.81585	2.83594
600.235	0.81497	1.81396	2.82986
600.717	0.81098	1.81264	2.82497
601.2	0.80771	1.81216	2.82156
601.682	0.80559	1.81273	2.8198
602.164	0.80498	1.81443	2.81975
602.646	0.80611	1.81729	2.82156
603.128	0.80911	1.82127	2.82546
603.61	0.81399	1.8263	2.83178
604.092	0.82063	1.83232	2.84075
604.574	0.82872	1.83921	2.85231
605.057	0.8378	1.84677	2.86598
605.539	0.84731	1.85471	2.88088
606.021	0.85665	1.86265	2.89588
606.503	0.8653	1.87021	2.90987
606.985	0.87293	1.87711	2.92206
607.467	0.87939	1.88316	2.93208
607.949	0.88471	1.88832	2.94
608.431	0.88906	1.89267	2.94616
608.913	0.89261	1.89631	2.95096
609.396	0.8955	1.89934	2.95471
609.878	0.89782	1.90179	2.95758
610.36	0.89964	1.90367	2.95964
610.842	0.90101	1.90496	2.96093
611.324	0.90205	1.90572	2.9616
611.806	0.90288	1.90606	2.96183
612.288	0.90363	1.90614	2.96184
612.77	0.90438	1.90609	2.96172
613.253	0.90512	1.906	2.96144
613.735	0.90576	1.9059	2.96084
614.217	0.90617	1.9057	2.95971
614.699	0.90625	1.90533	2.95787
615.181	0.90592	1.9047	2.95525
615.663	0.90519	1.90374	2.95183
616.145	0.90402	1.90244	2.94757
616.627	0.90237	1.90074	2.94237
617.109	0.90012	1.89861	2.93606
617.592	0.8971	1.89594	2.92848
618.074	0.89311	1.89265	2.91969
618.556	0.88805	1.88871	2.91001
619.038	0.88193	1.88416	2.90013
619.52	0.87494	1.87911	2.89094
620.002	0.86739	1.87375	2.88333
620.484	0.85971	1.86832	2.87804
620.966	0.8524	1.86303	2.87546
621.448	0.846	1.8581	2.8756
621.931	0.84102	1.85377	2.87815
622.413	0.83792	1.85033	2.88262
622.895	0.83704	1.84809	2.8885
623.377	0.83857	1.84742	2.89533
623.859	0.84243	1.84861	2.9027
624.341	0.84826	1.8518	2.91019
624.823	0.85539	1.85685	2.91733
625.305	0.86293	1.86331	2.92363
625.788	0.86991	1.87046	2.92863
626.27	0.87551	1.87751	2.93207
626.752	0.87918	1.88371	2.93386
627.234	0.88068	1.88851	2.93415
627.716	0.87998	1.8916	2.93315
628.198	0.87723	1.89284	2.93103
628.68	0.87265	1.89222	2.92793
629.162	0.86653	1.88983	2.92389
629.644	0.85933	1.88587	2.91898
630.127	0.85167	1.88068	2.91332
630.609	0.84434	1.8748	2.90717
631.091	0.83816	1.86887	2.90085
631.573	0.8339	1.86361	2.89468
632.055	0.83205	1.85967	2.88886
632.537	0.83276	1.85751	2.88347
633.019	0.83579	1.85734	2.87844
633.501	0.84062	1.85909	2.87364
633.984	0.8466	1.86246	2.86896
634.466	0.85312	1.86703	2.86445
634.948	0.85973	1.87236	2.86025
635.43	0.86619	1.87807	2.85666
635.912	0.87242	1.88386	2.85403
636.394	0.87838	1.88951	2.85273
636.876	0.88406	1.89486	2.85304
637.358	0.88938	1.8998	2.85517
637.841	0.89431	1.9043	2.85919
638.323	0.89882	1.90834	2.86497
638.805	0.90294	1.912	2.87218
639.287	0.90673	1.91534	2.88018
639.769	0.91022	1.9184	2.88815
640.251	0.91337	1.92117	2.89513
640.733	0.91607	1.92361	2.9003
641.215	0.9182	1.92563	2.90312
641.697	0.9197	1.92718	2.90349
642.179	0.92057	1.92829	2.90171
642.662	0.92095	1.92904	2.89831
643.144	0.92099	1.92954	2.89389
643.626	0.92087	1.92989	2.88892
644.108	0.92067	1.93014	2.88371
644.59	0.92037	1.93025	2.8784
645.072	0.91991	1.93017	2.8731
645.554	0.91922	1.9298	2.86795
646.036	0.91827	1.92913	2.86318
646.519	0.9171	1.92818	2.85905
647.001	0.91579	1.92701	2.85577
647.483	0.91442	1.92568	2.85338
647.965	0.91298	1.92424	2.85178
648.447	0.91144	1.92266	2.85071
648.929	0.90972	1.92093	2.84989
649.411	0.90777	1.91903	2.84913
649.893	0.90563	1.91703	2.84837
650.375	0.90341	1.91501	2.84767
650.858	0.90128	1.91311	2.8471
651.34	0.89937	1.91141	2.84661
651.822	0.89771	1.90991	2.84609
652.304	0.89621	1.90851	2.84532
652.786	0.89469	1.90701	2.84418
653.268	0.89289	1.90515	2.84268
653.75	0.89058	1.90268	2.84104
654.232	0.88755	1.89939	2.83962
654.715	0.88359	1.89508	2.83876
655.197	0.87856	1.88966	2.83868
655.679	0.87233	1.88309	2.83938
656.161	0.86488	1.87549	2.84067
656.643	0.85639	1.86718	2.84228
657.125	0.84731	1.8587	2.84398
657.607	0.83842	1.85086	2.84564
658.089	0.83073	1.84459	2.84729
658.572	0.82532	1.8408	2.84901
659.054	0.82309	1.84018	2.85083
659.536	0.82454	1.84297	2.85273
660.018	0.82954	1.84885	2.85457
660.5	0.83744	1.85704	2.85623
660.982	0.84724	1.86651	2.85766
661.464	0.85783	1.87623	2.85889
661.946	0.86826	1.88536	2.85997
662.428	0.87781	1.89337	2.86094
662.91	0.88606	1.9	2.86177
663.393	0.8928	1.90523	2.8623
663.875	0.89803	1.90915	2.86243
664.357	0.90185	1.91194	2.86209
664.839	0.90448	1.91378	2.86136
665.321	0.90612	1.91489	2.86037
665.803	0.90702	1.91547	2.85925
666.285	0.90738	1.91574	2.858
666.768	0.90739	1.91595	2.85646
667.25	0.90727	1.91631	2.85433
667.732	0.9072	1.91686	2.8514
668.214	0.90734	1.91749	2.84784
668.696	0.90771	1.91806	2.84405
669.178	0.90824	1.91855	2.84068
669.66	0.9088	1.91897	2.83836
670.142	0.90932	1.91933	2.83745
670.624	0.90971	1.91957	2.83796
671.106	0.90987	1.91964	2.83969
671.589	0.90966	1.91943	2.84238
672.071	0.90895	1.91882	2.84575
672.553	0.9076	1.91772	2.84959
673.035	0.90556	1.91606	2.85376
673.517	0.90281	1.91381	2.85825
673.999	0.89942	1.91096	2.8631
674.481	0.89541	1.90748	2.86833
674.963	0.89074	1.90333	2.87384
675.446	0.88533	1.89841	2.87943
675.928	0.87905	1.8926	2.88484
676.41	0.87183	1.88585	2.88983
676.892	0.86365	1.87814	2.89431
677.374	0.8546	1.86954	2.89834
677.856	0.84481	1.86015	2.90203
678.338	0.83444	1.8501	2.90548
678.82	0.82366	1.83955	2.90862
679.303	0.81269	1.82875	2.91126
679.785	0.80181	1.81803	2.9131
680.267	0.79139	1.80781	2.91395
680.749	0.78181	1.79859	2.91373
681.231	0.77343	1.79084	2.91258
681.713	0.76651	1.7849	2.91071
682.195	0.76113	1.78096	2.90828
682.677	0.75728	1.77907	2.90533
683.159	0.75482	1.77909	2.90177
683.641	0.75355	1.78078	2.8974
684.124	0.75326	1.78382	2.8921
684.606	0.75374	1.78784	2.88583
685.088	0.75479	1.7925	2.87867
685.57	0.75628	1.79754	2.87071
686.052	0.75804	1.80277	2.86196
686.534	0.75993	1.80805	2.85235
687.016	0.76176	1.81328	2.8417
687.499	0.76326	1.81829	2.82992
687.981	0.7641	1.82287	2.81705
688.463	0.76394	1.82679	2.80335
688.945	0.76245	1.82977	2.78922
689.427	0.75938	1.83159	2.7751
689.909	0.7546	1.83203	2.76129
690.391	0.74813	1.8309	2.74798
690.873	0.74017	1.82801	2.73527
691.355	0.73107	1.82325	2.72326
691.837	0.72138	1.81661	2.71221
692.32	0.71172	1.8082	2.70247
692.802	0.70278	1.79836	2.69452
693.284	0.69514	1.78756	2.68879
693.766	0.68927	1.77643	2.68561
694.248	0.68538	1.76565	2.68507
694.73	0.68351	1.75587	2.68709
695.212	0.68347	1.74762	2.6914
695.694	0.68498	1.74125	2.69765
696.177	0.68767	1.73688	2.70546
696.659	0.69126	1.73445	2.71446
697.141	0.69553	1.73378	2.72428
697.623	0.70041	1.73462	2.73459
698.105	0.70587	1.73677	2.74504
698.587	0.71196	1.74009	2.75529
699.069	0.71865	1.74449	2.76509
699.551	0.72588	1.74987	2.77431
700.034	0.73348	1.75613	2.78297
700.516	0.74129	1.76312	2.7912
700.998	0.74912	1.77066	2.79921
701.48	0.75682	1.77851	2.80715
701.962	0.7643	1.78642	2.81509
702.444	0.77147	1.79414	2.82297
702.926	0.77829	1.80144	2.83068
703.408	0.78471	1.80811	2.83812
703.89	0.79071	1.814	2.84522
704.373	0.79624	1.81904	2.852
704.855	0.80128	1.82321	2.85847
705.337	0.80573	1.82654	2.86459
705.819	0.8095	1.8291	2.87022
706.301	0.81242	1.831	2.87516
706.783	0.81435	1.83233	2.87919
707.265	0.81518	1.83323	2.88218
707.747	0.81487	1.83381	2.88413
708.23	0.81342	1.83412	2.88512
708.712	0.81088	1.83413	2.88525
709.194	0.8073	1.83366	2.88451
709.676	0.80264	1.83239	2.88274
710.158	0.79682	1.82988	2.87966
710.64	0.78969	1.82565	2.87503
711.122	0.78111	1.81923	2.86871
711.604	0.771	1.81033	2.86089
712.086	0.75936	1.79884	2.85202
712.568	0.74631	1.78488	2.84279
713.051	0.73211	1.76881	2.83405
713.533	0.71713	1.7512	2.82662
714.015	0.70191	1.73281	2.8213
714.497	0.68706	1.71459	2.81874
714.979	0.67327	1.69752	2.81941
715.461	0.66122	1.68262	2.82357
715.943	0.65145	1.67073	2.83116
716.426	0.64435	1.66251	2.84183
716.908	0.64013	1.65835	2.85492
717.39	0.63881	1.65838	2.86952
717.872	0.64024	1.66245	2.88456
718.354	0.64412	1.67018	2.89898
718.836	0.65008	1.68098	2.91188
719.318	0.65765	1.69406	2.92267
719.8	0.6664	1.70858	2.93115
720.282	0.67594	1.72375	2.93742
720.764	0.68601	1.7389	2.94181
721.247	0.69641	1.75351	2.94472
721.729	0.70702	1.76728	2.94647
722.211	0.71774	1.78	2.94735
722.693	0.72849	1.79159	2.94761
723.175	0.73915	1.80205	2.94747
723.657	0.74963	1.81143	2.94718
724.139	0.75985	1.81985	2.94696
724.621	0.76975	1.82748	2.9469
725.104	0.7793	1.83449	2.94702
725.586	0.78848	1.84105	2.94721
726.068	0.79732	1.8473	2.94736
726.55	0.80586	1.85335	2.94739
727.032	0.81418	1.85924	2.94735
727.514	0.82236	1.86499	2.94738
727.996	0.83047	1.87057	2.94767
728.478	0.83852	1.87593	2.94829
728.961	0.84644	1.88099	2.94921
729.443	0.85409	1.88563	2.95029
729.925	0.86126	1.88976	2.95131
730.407	0.86776	1.89331	2.95211
730.889	0.87347	1.89625	2.95263
731.371	0.87834	1.8986	2.95291
731.853	0.8824	1.90041	2.95306
732.335	0.88571	1.90174	2.95312
732.817	0.88833	1.90263	2.95302
733.3	0.89027	1.90309	2.95262
733.782	0.89153	1.9031	2.95175
734.264	0.89212	1.90265	2.95027
734.746	0.89205	1.90174	2.9482
735.228	0.8914	1.90037	2.94562
735.71	0.89023	1.89856	2.94267
736.192	0.8886	1.89631	2.93937
736.674	0.8865	1.89358	2.93565
737.157	0.88385	1.89032	2.93128
737.639	0.88053	1.88646	2.92599
738.121	0.87641	1.88192	2.91953
738.603	0.87135	1.87664	2.91172
739.085	0.86525	1.87056	2.90249
739.567	0.85801	1.86364	2.89174
740.049	0.84947	1.85578	2.87934
740.531	0.83948	1.84691	2.865
741.013	0.82779	1.8369	2.84836
741.495	0.81413	1.82563	2.82902
741.978	0.7982	1.81302	2.80665
742.46	0.7797	1.799	2.78104
742.942	0.75832	1.78352	2.75205
743.424	0.73374	1.76659	2.71967
743.906	0.70568	1.74825	2.68388
744.388	0.67388	1.72861	2.64471
744.87	0.63822	1.70786	2.60232
745.352	0.59872	1.68625	2.55702
745.835	0.55562	1.66409	2.50934
746.317	0.50935	1.64168	2.46002
746.799	0.46056	1.61928	2.40992
747.281	0.41012	1.59712	2.36002
747.763	0.35916	1.57538	2.31128
748.245	0.30911	1.55422	2.26469
748.727	0.26165	1.53381	2.22115
749.209	0.21851	1.51432	2.18143
749.692	0.1813	1.49585	2.14607
750.174	0.15125	1.47843	2.1153
750.656	0.12907	1.46204	2.08912
751.138	0.11495	1.44661	2.06736
751.62	0.10868	1.43213	2.04979
752.102	0.10968	1.41865	2.03628
752.584	0.11709	1.40629	2.02676
753.066	0.12979	1.39521	2.02114
753.548	0.14634	1.38549	2.01929
754.031	0.16517	1.37713	2.02095
754.513	0.18468	1.37	2.02578
754.995	0.2035	1.36391	2.03348
755.477	0.2206	1.35866	2.04381
755.959	0.23534	1.35409	2.05668
756.441	0.24741	1.35002	2.07202
756.923	0.25669	1.34628	2.08968
757.405	0.26312	1.34263	2.10935
757.888	0.26662	1.33881	2.13054
758.37	0.26714	1.33454	2.1526
758.852	0.26464	1.32972	2.17492
759.334	0.25929	1.32445	2.197
759.816	0.25147	1.31915	2.21852
760.298	0.24188	1.31454	2.23932
760.78	0.23149	1.31146	2.25939
761.262	0.2214	1.31079	2.27877
761.744	0.21279	1.31323	2.29755
762.227	0.20673	1.31923	2.31587
762.709	0.20416	1.32889	2.33392
763.191	0.20579	1.342	2.35199
763.673	0.21203	1.35802	2.37043
764.155	0.22299	1.37615	2.38957
764.637	0.23835	1.39531	2.40971
765.119	0.2574	1.41429	2.43102
765.601	0.27911	1.43189	2.4535
766.083	0.30231	1.44714	2.47699
766.566	0.32586	1.45943	2.50117
767.048	0.34886	1.46863	2.52566
767.53	0.37065	1.47503	2.54997
768.012	0.39088	1.47929	2.57361
768.494	0.40942	1.48225	2.59611
768.976	0.42634	1.48475	2.6171
769.458	0.44188	1.48752	2.6364
769.94	0.45638	1.49106	2.65397
770.423	0.47025	1.49568	2.66991
770.905	0.48389	1.50152	2.68436
771.387	0.49762	1.50863	2.69746
771.869	0.51165	1.51701	2.7093
772.351	0.52603	1.52672	2.71992
772.833	0.54071	1.53779	2.72937
773.315	0.55562	1.55033	2.73775
773.797	0.57079	1.56448	2.74522
774.279	0.58637	1.58037	2.75196
774.762	0.60263	1.59809	2.75814
775.244	0.61988	1.61761	2.76389
775.726	0.63834	1.63875	2.76929
776.208	0.65801	1.66108	2.7744
776.69	0.67871	1.68406	2.7793
777.172	0.70002	1.70705	2.78416
777.654	0.72148	1.72948	2.78918
778.136	0.74261	1.75088	2.79459
778.619	0.763	1.77097	2.80057
779.101	0.78234	1.78957	2.80719
779.583	0.80038	1.8066	2.81442
780.065	0.81694	1.82201	2.82214
780.547	0.83194	1.8358	2.83021
781.029	0.84536	1.84805	2.83851
781.511	0.85728	1.85885	2.84692
781.993	0.86784	1.86837	2.85537
782.476	0.87721	1.87676	2.86371
782.958	0.8855	1.88413	2.87176
783.44	0.89279	1.89056	2.87928
783.922	0.89906	1.89607	2.88605
784.404	0.90431	1.90068	2.89195
784.886	0.90857	1.90443	2.89699
785.368	0.91191	1.90738	2.9013
785.85	0.91444	1.90963	2.90507
786.332	0.91627	1.91126	2.90843
786.814	0.91747	1.91231	2.91142
787.297	0.91803	1.9128	2.91401
787.779	0.91792	1.91272	2.9161
788.261	0.91714	1.9121	2.91767
788.743	0.91572	1.91102	2.91878
789.225	0.91378	1.90966	2.9196
789.707	0.9115	1.90821	2.92032
790.189	0.90907	1.9069	2.92106
790.671	0.90669	1.90587	2.92187
791.154	0.90451	1.90524	2.92269
791.636	0.90264	1.90503	2.9234
792.118	0.9012	1.90523	2.92394
792.6	0.90028	1.90582	2.92434
793.082	0.90001	1.90678	2.9247
793.564	0.90045	1.9081	2.92516
794.046	0.90165	1.90972	2.92579
794.528	0.90352	1.91157	2.92657
795.01	0.90591	1.91353	2.92739
795.493	0.90859	1.91546	2.92812
795.975	0.91134	1.91723	2.92867
796.457	0.91396	1.91875	2.92905
796.939	0.91635	1.92002	2.92937
797.421	0.91846	1.92107	2.92977
797.903	0.92028	1.92192	2.93032
798.385	0.92175	1.92258	2.93099
798.867	0.92279	1.92301	2.93167
799.35	0.9233	1.92315	2.9322
799.832	0.92316	1.92292	2.93248
800.314	0.92233	1.92228	2.93252
800.796	0.92084	1.92122	2.93243
801.278	0.91879	1.91977	2.93235
801.76	0.91632	1.91793	2.93239
802.242	0.91361	1.9157	2.93253
802.724	0.91082	1.91309	2.93269
803.207	0.90813	1.91011	2.93271
803.689	0.90574	1.90687	2.93251
804.171	0.90384	1.90354	2.93207
804.653	0.9026	1.90038	2.93147
805.135	0.90215	1.89768	2.93082
805.617	0.90247	1.89568	2.93018
806.099	0.90345	1.89456	2.92951
806.581	0.90484	1.89436	2.92869
807.063	0.90635	1.89504	2.92758
807.545	0.9077	1.89644	2.92611
808.028	0.90874	1.89841	2.92431
808.51	0.90941	1.90074	2.92228
808.992	0.90977	1.90326	2.92017
809.474	0.9099	1.90579	2.91805
809.956	0.90991	1.90814	2.91593
810.438	0.90984	1.91013	2.91369
810.92	0.90972	1.91163	2.91121
811.403	0.90955	1.91256	2.90843
811.885	0.90939	1.91297	2.90537
812.367	0.90934	1.913	2.90216
812.849	0.90953	1.91286	2.89896
813.331	0.91006	1.91279	2.8959
813.813	0.91097	1.91295	2.893
814.295	0.91222	1.91346	2.89023
814.777	0.91373	1.91434	2.88754
815.259	0.91539	1.91555	2.88493
815.742	0.91713	1.91705	2.8825
816.224	0.91894	1.91876	2.88043
816.706	0.92082	1.92064	2.87889
817.188	0.9228	1.92261	2.87804
817.67	0.92484	1.92458	2.87791
818.152	0.92687	1.92642	2.87845
818.634	0.92878	1.92803	2.87956
819.116	0.93047	1.92931	2.88119
819.598	0.9319	1.93027	2.8833
820.081	0.93312	1.93096	2.88593
820.563	0.93421	1.93147	2.88911
821.045	0.93528	1.93189	2.89281
821.527	0.93637	1.93226	2.8969
822.009	0.93746	1.93258	2.90118
822.491	0.93851	1.93281	2.90542
822.973	0.93943	1.93291	2.90949
823.455	0.9402	1.93288	2.91334
823.938	0.94085	1.93277	2.91705
824.42	0.94146	1.93266	2.92074
824.902	0.94208	1.93261	2.92446
825.384	0.94276	1.93266	2.92818
825.866	0.94344	1.93278	2.93179
826.348	0.94408	1.93293	2.93513
826.83	0.94461	1.93307	2.93809
827.312	0.94504	1.9332	2.94067
827.794	0.94542	1.93339	2.94299
828.277	0.94584	1.93372	2.94515
828.759	0.94641	1.93426	2.94724
829.241	0.94715	1.93505	2.94922
829.723	0.94804	1.93607	2.95096
830.205	0.94904	1.93725	2.95229
830.687	0.9501	1.93853	2.95311
831.169	0.95122	1.93987	2.95342
831.651	0.95247	1.94126	2.95334
832.134	0.95395	1.94273	2.95305
832.616	0.95574	1.9443	2.95267
833.098	0.95783	1.94594	2.95223
833.58	0.96017	1.94759	2.95168
834.062	0.96261	1.94914	2.95095
834.544	0.96501	1.95053	2.95001
835.026	0.96728	1.95173	2.94895
835.508	0.9694	1.95277	2.94792
835.99	0.97139	1.95372	2.94713
836.472	0.9733	1.95462	2.94668
836.955	0.9751	1.95548	2.9466
837.437	0.97675	1.95627	2.94677
837.919	0.97814	1.95693	2.94708
838.401	0.97921	1.95739	2.94744
838.883	0.97995	1.95768	2.94785
839.365	0.98043	1.95782	2.94839
839.847	0.98074	1.95792	2.94917
840.33	0.981	1.95804	2.95024
840.812	0.98123	1.95817	2.95153
841.294	0.98139	1.95829	2.95287
841.776	0.9814	1.95829	2.95407
842.258	0.98118	1.95811	2.95499
842.74	0.98071	1.95772	2.95561
843.222	0.98003	1.95713	2.95601
843.704	0.97926	1.95642	2.95631
844.186	0.97848	1.95565	2.9566
844.669	0.97774	1.95485	2.95688
845.151	0.97702	1.95401	2.95705
845.633	0.97626	1.95307	2.957
846.115	0.97543	1.95203	2.95669
846.597	0.97451	1.9509	2.9562
847.079	0.97358	1.94975	2.95568
847.561	0.97274	1.94868	2.95534
848.043	0.97208	1.94777	2.95529
848.525	0.97162	1.94703	2.95552
849.008	0.9713	1.94643	2.95593
849.49	0.97104	1.94589	2.95634
849.972	0.97074	1.94537	2.95662
850.454	0.97037	1.94482	2.95676
850.936	0.96997	1.94429	2.95683
851.418	0.96963	1.94384	2.95695
851.9	0.96945	1.94352	2.95721
852.382	0.96945	1.94336	2.95761
852.865	0.9696	1.94331	2.95806
853.347	0.96982	1.9433	2.95846
853.829	0.97005	1.94328	2.95872
854.311	0.97024	1.9432	2.95889
854.793	0.97043	1.94309	2.95909
855.275	0.97067	1.943	2.95946
855.757	0.97102	1.94297	2.96009
856.239	0.97147	1.94299	2.96094
856.721	0.97195	1.94303	2.96188
857.204	0.97234	1.94301	2.96276
857.686	0.97255	1.94288	2.96346
858.168	0.97252	1.94262	2.96397
858.65	0.97231	1.94228	2.96438
859.132	0.97197	1.94192	2.96482
859.614	0.9716	1.94162	2.96536
860.096	0.97122	1.94138	2.966
860.578	0.9708	1.94119	2.96661
861.061	0.97027	1.94097	2.96705
861.543	0.96958	1.94068	2.96723
862.025	0.96871	1.94031	2.96716
862.507	0.96772	1.9399	2.96696
862.989	0.96671	1.93953	2.96677
863.471	0.96576	1.93928	2.96665
863.953	0.96489	1.93919	2.9666
864.435	0.96408	1.93925	2.96647
864.918	0.96325	1.93941	2.96612
865.399	0.96232	1.93962	2.96542
865.882	0.96128	1.93985	2.96437
866.364	0.96017	1.94012	2.96306
866.846	0.95907	1.94044	2.96163
867.328	0.95805	1.94082	2.96016
867.81	0.95712	1.94123	2.95866
868.292	0.95625	1.94159	2.95705
868.774	0.95534	1.94179	2.95525
869.256	0.95431	1.94173	2.95323
869.739	0.95316	1.94139	2.95105
870.221	0.95192	1.94078	2.94889
870.703	0.95067	1.93995	2.94693
871.185	0.94951	1.939	2.94528
871.667	0.9485	1.93795	2.94397
872.149	0.94761	1.93685	2.94289
872.631	0.94681	1.93569	2.94191
873.113	0.94607	1.9345	2.94094
873.596	0.9454	1.93335	2.93997
874.078	0.94487	1.93235	2.93908
874.56	0.94458	1.93161	2.93841
875.042	0.94463	1.93122	2.93805
875.524	0.94505	1.93121	2.93798
876.006	0.94582	1.93155	2.93812
876.488	0.94686	1.93215	2.93835
876.97	0.94808	1.93294	2.93858
877.452	0.94944	1.93388	2.93881
877.935	0.95094	1.93496	2.93913
878.417	0.9526	1.93622	2.93962
878.899	0.95446	1.93767	2.94033
879.381	0.95648	1.9393	2.94121
879.863	0.95859	1.94102	2.94213
880.345	0.96065	1.94272	2.94292
880.827	0.96256	1.94432	2.94346
881.309	0.96429	1.94575	2.94372
881.792	0.96587	1.94703	2.94377
882.274	0.96737	1.94819	2.94371
882.756	0.96888	1.94928	2.94359
883.238	0.97042	1.95032	2.94339
883.72	0.97195	1.95127	2.943
884.202	0.97338	1.95205	2.94228
884.684	0.97461	1.95261	2.94118
885.166	0.97559	1.95293	2.93972
885.648	0.97635	1.95305	2.938
886.131	0.97694	1.95304	2.93616
886.613	0.97742	1.95295	2.93426
887.095	0.97781	1.95278	2.93228
887.577	0.97805	1.9525	2.9301
888.059	0.97807	1.95201	2.92757
888.541	0.97778	1.95123	2.9246
889.023	0.97718	1.95013	2.92119
889.505	0.97632	1.9487	2.91744
889.987	0.97529	1.94694	2.91345
890.47	0.97417	1.94488	2.90932
890.952	0.97301	1.94248	2.90504
891.434	0.97176	1.93967	2.90052
891.916	0.97037	1.93642	2.89569
892.398	0.96875	1.93274	2.89051
892.88	0.96689	1.92873	2.88505
893.362	0.96484	1.92461	2.8795
893.845	0.96267	1.92064	2.87409
894.327	0.96046	1.91711	2.86903
894.809	0.95824	1.91421	2.86448
895.291	0.95597	1.91206	2.86052
895.773	0.95361	1.91066	2.85723
896.255	0.95109	1.90993	2.85467
896.737	0.94841	1.90976	2.85294
897.219	0.94564	1.91002	2.85213
897.701	0.94287	1.9106	2.85228
898.183	0.94022	1.91139	2.85332
898.666	0.93773	1.91229	2.85507
899.148	0.93544	1.9132	2.85726
899.63	0.93331	1.91404	2.85958
900.112	0.93132	1.91475	2.86179
900.594	0.92949	1.91533	2.86378
901.076	0.92787	1.91585	2.86552
901.558	0.92654	1.91639	2.8671
902.04	0.92554	1.91703	2.86856
902.523	0.92487	1.9178	2.86992
903.005	0.92446	1.91869	2.87111
903.487	0.92418	1.91963	2.87209
903.969	0.9239	1.92055	2.87282
904.451	0.92354	1.92142	2.87339
904.933	0.92306	1.92223	2.87395
905.415	0.92247	1.92303	2.87468
905.897	0.92181	1.92382	2.87573
906.38	0.92107	1.9246	2.87714
906.862	0.92021	1.92532	2.87887
907.344	0.91919	1.92589	2.88082
907.826	0.91797	1.92623	2.88287
908.308	0.91655	1.9263	2.88499
908.79	0.91502	1.9261	2.88718
909.272	0.91353	1.92567	2.88948
909.754	0.91223	1.92507	2.89186
910.236	0.91124	1.92434	2.89425
910.718	0.91065	1.92349	2.89649
911.201	0.91051	1.92254	2.89842
911.683	0.91085	1.92153	2.89993
912.165	0.91171	1.92052	2.901
912.647	0.91313	1.9196	2.90169
913.129	0.91515	1.91888	2.90214
913.611	0.91775	1.91843	2.90241
914.093	0.92081	1.91825	2.90253
914.576	0.92414	1.91828	2.90243
915.058	0.92749	1.91841	2.90204
915.54	0.93062	1.91852	2.90134
916.022	0.93335	1.91854	2.90037
916.504	0.9356	1.91846	2.89924
916.986	0.93737	1.91831	2.89812
917.468	0.93872	1.91815	2.8971
917.95	0.93969	1.91802	2.8962
918.432	0.94033	1.91792	2.89535
918.915	0.94062	1.91783	2.89446
919.397	0.94059	1.91773	2.89346
919.879	0.94026	1.9176	2.89237
920.361	0.93974	1.91749	2.89124
920.843	0.93912	1.91742	2.89018
921.325	0.9385	1.91743	2.88922
921.807	0.93791	1.91748	2.88831
922.289	0.93732	1.91751	2.88729
922.771	0.93668	1.91741	2.886
923.254	0.9359	1.91706	2.88428
923.736	0.93495	1.91639	2.88205
924.218	0.93385	1.91537	2.87932
924.7	0.93265	1.91404	2.87613
925.182	0.93139	1.91243	2.87256
925.664	0.93006	1.91059	2.86866
926.146	0.92863	1.90858	2.86448
926.628	0.92703	1.90642	2.86009
927.111	0.92526	1.90419	2.85569
927.593	0.92339	1.902	2.85151
928.075	0.92158	1.90001	2.84789
928.557	0.92006	1.89841	2.84512
929.039	0.91908	1.89738	2.84341
929.521	0.91881	1.89704	2.84283
930.003	0.91935	1.89744	2.8433
930.485	0.9207	1.89855	2.84467
930.967	0.92276	1.90029	2.84677
931.45	0.92544	1.90256	2.84947
931.932	0.92863	1.90526	2.8527
932.414	0.93223	1.9083	2.85641
932.896	0.93614	1.91157	2.86052
933.378	0.94025	1.91498	2.86492
933.86	0.94439	1.91839	2.86941
934.342	0.94842	1.92168	2.87381
934.824	0.95218	1.92473	2.87794
935.307	0.95562	1.9275	2.88175
935.789	0.95875	1.92999	2.88525
936.271	0.96162	1.93223	2.8885
936.753	0.96429	1.93428	2.89158
937.235	0.96681	1.93617	2.89448
937.717	0.96912	1.93788	2.89715
938.199	0.97118	1.93937	2.89951
938.681	0.97292	1.94062	2.90154
939.163	0.97432	1.94163	2.90327
939.646	0.97543	1.94244	2.90481
940.128	0.97632	1.94312	2.9063
940.61	0.97708	1.94374	2.90784
941.092	0.97774	1.94433	2.90942
941.574	0.97828	1.94487	2.91098
942.056	0.97865	1.94531	2.91243
942.538	0.97879	1.94562	2.91368
943.02	0.97869	1.94578	2.91473
943.503	0.97842	1.94583	2.91567
943.985	0.97809	1.94584	2.91659
944.467	0.97778	1.94586	2.91756
944.949	0.97756	1.94594	2.91858
945.431	0.97744	1.94605	2.91956
945.913	0.97737	1.94615	2.92042
946.395	0.97733	1.94622	2.92109
946.877	0.9773	1.94625	2.9216
947.359	0.97732	1.94626	2.92205
947.842	0.97746	1.94631	2.92256
948.324	0.97778	1.94647	2.92323
948.806	0.97828	1.94673	2.92405
949.288	0.97892	1.94707	2.92494
949.77	0.97962	1.94744	2.92581
950.252	0.9803	1.94777	2.92658
950.734	0.98092	1.94803	2.92726
951.216	0.98152	1.94825	2.92792
951.698	0.98216	1.94846	2.9287
952.181	0.98288	1.94869	2.92964
952.663	0.9837	1.94893	2.93076
953.145	0.98458	1.94915	2.93194
953.627	0.98542	1.94928	2.93309
954.109	0.98614	1.94926	2.93412
954.591	0.98672	1.94907	2.93503
955.073	0.98719	1.94875	2.93589
955.555	0.98762	1.94835	2.93682
956.038	0.98808	1.94793	2.9379
956.52	0.98859	1.9475	2.93912
957.002	0.98912	1.94705	2.94042
957.484	0.98961	1.94653	2.94167
957.966	0.98997	1.9459	2.94281
958.448	0.99019	1.94515	2.94382
958.93	0.9903	1.94431	2.94479
959.412	0.99037	1.94347	2.9458
959.894	0.99046	1.94268	2.94692
960.377	0.9906	1.94198	2.94814
960.859	0.99075	1.94136	2.94937
961.341	0.99082	1.94078	2.9505
961.823	0.99077	1.94021	2.95146
962.305	0.99057	1.93963	2.95227
962.787	0.99027	1.93908	2.95301
963.269	0.98996	1.93859	2.95379
963.751	0.9897	1.93821	2.95468
964.234	0.98954	1.93795	2.95567
964.716	0.98944	1.93777	2.95666
965.198	0.98932	1.93762	2.95752
965.68	0.98911	1.93744	2.95818
966.162	0.98881	1.93721	2.95861
966.644	0.98842	1.93698	2.95891
967.126	0.98804	1.93679	2.95917
967.608	0.98773	1.93671	2.95948
968.091	0.98751	1.93675	2.95984
968.573	0.98736	1.93691	2.96016
969.055	0.9872	1.93713	2.96034
969.537	0.98697	1.93737	2.96031
970.019	0.98663	1.93761	2.96008
970.501	0.9862	1.93786	2.95972
970.983	0.98573	1.93817	2.95935
971.465	0.98527	1.93856	2.95905
971.947	0.98482	1.93903	2.95882
972.429	0.98434	1.93954	2.95857
972.912	0.98376	1.94001	2.95821
973.394	0.98302	1.94037	2.95767
973.876	0.9821	1.94059	2.95696
974.358	0.98104	1.94066	2.95617
974.84	0.97994	1.94063	2.95542
975.322	0.97886	1.94054	2.95476
975.804	0.97782	1.9404	2.9542
976.286	0.97678	1.94018	2.95365
976.769	0.97567	1.93985	2.95301
977.251	0.97443	1.93935	2.95222
977.733	0.97305	1.93868	2.95129
978.215	0.97158	1.93788	2.95033
978.697	0.97011	1.93702	2.94946
979.179	0.96872	1.93615	2.94877
979.661	0.96748	1.93532	2.94828
980.143	0.96638	1.93452	2.94793
980.625	0.96537	1.93372	2.94761
981.108	0.96441	1.93289	2.94726
981.59	0.96348	1.93204	2.94689
982.072	0.96262	1.93119	2.94659
982.554	0.96189	1.93042	2.94645
983.036	0.96135	1.92978	2.94655
983.518	0.96102	1.92929	2.94689
984	0.96086	1.92892	2.94738
984.482	0.96079	1.92864	2.94791
984.965	0.96074	1.92837	2.94839
985.447	0.96066	1.9281	2.94883
985.929	0.96059	1.92783	2.94928
986.411	0.96058	1.92761	2.94985
986.893	0.96068	1.92747	2.95058
987.375	0.96091	1.92742	2.95145
987.857	0.96121	1.92743	2.95235
988.339	0.96148	1.92745	2.95314
988.822	0.96164	1.9274	2.95373
989.304	0.96159	1.92726	2.95409
989.786	0.96131	1.92701	2.95426
990.268	0.96081	1.92668	2.95435
990.75	0.96007	1.92628	2.95438
991.232	0.95908	1.92581	2.95434
991.714	0.95781	1.92524	2.95413
992.196	0.95622	1.9245	2.95363
992.678	0.95435	1.92354	2.95277
993.16	0.95234	1.92238	2.95159
993.643	0.95041	1.92105	2.95021
994.125	0.94881	1.91965	2.94882
994.607	0.94776	1.91828	2.94757
995.089	0.94739	1.91702	2.94654
995.571	0.94764	1.9159	2.9457
996.053	0.94837	1.91493	2.94498
996.535	0.94932	1.91408	2.94426
997.018	0.95026	1.91333	2.94348
997.5	0.95099	1.91266	2.94264
997.982	0.95141	1.91207	2.94178
998.464	0.9515	1.91156	2.94092
998.946	0.9513	1.9111	2.94006
999.428	0.95086	1.91066	2.93916
999.91	0.95025	1.91021	2.93817
1000.39	0.94957	1.90974	2.93708
1000.87	0.94893	1.90926	2.93594
1001.36	0.94847	1.90885	2.93484
1001.84	0.9483	1.90855	2.93388
1002.32	0.9485	1.90843	2.93312
1002.8	0.94907	1.9085	2.93258
1003.28	0.94994	1.9087	2.93225
1003.77	0.95098	1.90897	2.93214
1004.25	0.9521	1.90922	2.93231
1004.73	0.95323	1.90941	2.93289
1005.21	0.95435	1.90953	2.93406
1005.7	0.95551	1.90958	2.93594
1006.18	0.95675	1.90959	2.93854
1006.66	0.95805	1.90955	2.94172
1007.14	0.95937	1.90939	2.9452
1007.62	0.96061	1.90904	2.94865
1008.11	0.96168	1.90845	2.95181
1008.59	0.96253	1.90758	2.95453
1009.07	0.96318	1.90643	2.95679
1009.55	0.96371	1.90508	2.95866
1010.03	0.96419	1.90355	2.96024
1010.52	0.96466	1.90188	2.96157
1011	0.96509	1.90006	2.96261
1011.48	0.96543	1.89806	2.96332
1011.96	0.96562	1.89586	2.96367
1012.45	0.96564	1.89346	2.96371
1012.93	0.96552	1.89092	2.96356
1013.41	0.96534	1.8883	2.96337
1013.89	0.96517	1.88569	2.96323
1014.37	0.96505	1.88314	2.96318
1014.86	0.96495	1.88065	2.96314
1015.34	0.9648	1.87822	2.96302
1015.82	0.96453	1.87584	2.96274
1016.3	0.96413	1.87352	2.96232
1016.78	0.96361	1.87128	2.96184
1017.27	0.96306	1.8692	2.96143
1017.75	0.96253	1.86732	2.96116
1018.23	0.96206	1.86566	2.96103
1018.71	0.96163	1.86423	2.96097
1019.2	0.96116	1.86297	2.96086
1019.68	0.9606	1.86183	2.96061
1020.16	0.95993	1.86078	2.96025
1020.64	0.95917	1.85983	2.95983
1021.12	0.9584	1.859	2.95948
1021.61	0.95768	1.85833	2.95926
1022.09	0.95705	1.85783	2.95917
1022.57	0.95646	1.85749	2.95911
1023.05	0.95585	1.85727	2.95898
1023.53	0.95515	1.85712	2.95868
1024.02	0.95435	1.85701	2.95822
1024.5	0.95346	1.85695	2.95768
1024.98	0.95257	1.85696	2.95717
1025.46	0.95175	1.85707	2.95676
1025.94	0.95103	1.85728	2.95644
1026.43	0.95039	1.85756	2.95613
1026.91	0.94976	1.85786	2.95571
1027.39	0.94908	1.85812	2.95508
1027.87	0.94832	1.85828	2.95426
1028.36	0.94751	1.85836	2.95333
1028.84	0.94669	1.85837	2.95239
1029.32	0.94593	1.85835	2.95155
1029.8	0.94524	1.85833	2.9508
1030.28	0.94459	1.85828	2.95006
1030.77	0.9439	1.85818	2.94923
1031.25	0.94311	1.85797	2.94824
1031.73	0.94219	1.85766	2.94707
1032.21	0.94116	1.85725	2.94582
1032.69	0.9401	1.8568	2.94459
1033.18	0.93906	1.85636	2.94345
1033.66	0.93808	1.85596	2.94241
1034.14	0.9371	1.85561	2.94137
1034.62	0.93606	1.85528	2.94023
1035.11	0.93485	1.85495	2.93888
1035.59	0.93345	1.8546	2.93733
1036.07	0.93187	1.85424	2.93564
1036.55	0.93014	1.85392	2.9339
1037.03	0.92834	1.85368	2.93218
1037.52	0.92647	1.85351	2.93044
1038	0.92448	1.85341	2.9286
1038.48	0.92227	1.85331	2.92652
1038.96	0.91975	1.85314	2.92413
1039.44	0.91685	1.85287	2.9214
1039.93	0.91355	1.85247	2.91843
1040.41	0.90991	1.85197	2.91533
1040.89	0.90599	1.8514	2.91219
1041.37	0.90184	1.85077	2.90906
1041.85	0.8975	1.85008	2.90589
1042.34	0.89299	1.84932	2.90265
1042.82	0.88839	1.84846	2.89934
1043.3	0.8838	1.84753	2.89605
1043.78	0.87936	1.84659	2.89292
1044.27	0.87527	1.84574	2.89016
1044.75	0.87165	1.84509	2.88789
1045.23	0.86859	1.84471	2.88619
1045.71	0.86605	1.84465	2.88502
1046.19	0.86391	1.8449	2.88431
1046.68	0.86201	1.84544	2.884
1047.16	0.86018	1.84623	2.88406
1047.64	0.85827	1.84726	2.88454
1048.12	0.85616	1.84851	2.88548
1048.6	0.85373	1.84995	2.88686
1049.09	0.85085	1.85151	2.88856
1049.57	0.84732	1.85308	2.89036
1050.05	0.84295	1.85452	2.89199
1050.53	0.83754	1.85568	2.89318
1051.02	0.83098	1.85645	2.89374
1051.5	0.82325	1.85676	2.89354
1051.98	0.81443	1.85658	2.89254
1052.46	0.80465	1.85591	2.89066
1052.94	0.79409	1.85471	2.88778
1053.42	0.78293	1.85295	2.88375
1053.91	0.77136	1.85052	2.87842
1054.39	0.75957	1.84736	2.87176
1054.87	0.74783	1.84342	2.86386
1055.35	0.73644	1.83875	2.85495
1055.84	0.72576	1.83343	2.84543
1056.32	0.71619	1.82763	2.83571
1056.8	0.70817	1.82155	2.82622
1057.28	0.70206	1.81544	2.8174
1057.76	0.69818	1.80956	2.80965
1058.25	0.69674	1.80419	2.80338
1058.73	0.69778	1.79962	2.79895
1059.21	0.70124	1.7961	2.79665
1059.69	0.70689	1.79385	2.79663
1060.17	0.71436	1.79296	2.79887
1060.66	0.72314	1.7934	2.80308
1061.14	0.73257	1.79499	2.80879
1061.62	0.7419	1.79742	2.81538
1062.1	0.75038	1.8003	2.8222
1062.59	0.75733	1.80322	2.82863
1063.07	0.76222	1.80579	2.83417
1063.55	0.76474	1.8077	2.83843
1064.03	0.76479	1.80869	2.84109
1064.51	0.76242	1.80858	2.8419
1065	0.7578	1.80721	2.84065
1065.48	0.75124	1.80447	2.83723
1065.96	0.74315	1.80034	2.83166
1066.44	0.73404	1.79488	2.82419
1066.92	0.72453	1.78829	2.81521
1067.41	0.71529	1.78088	2.80525
1067.89	0.70704	1.77306	2.79489
1068.37	0.70041	1.76528	2.78469
1068.85	0.69597	1.75806	2.77515
1069.34	0.69411	1.75189	2.76673
1069.82	0.69502	1.74718	2.75979
1070.3	0.69872	1.74426	2.75461
1070.78	0.70503	1.7433	2.75135
1071.26	0.71362	1.74433	2.75002
1071.75	0.72403	1.74715	2.75044
1072.23	0.73568	1.75144	2.75227
1072.71	0.74791	1.7567	2.75503
1073.19	0.76004	1.7624	2.75822
1073.67	0.77143	1.76802	2.76138
1074.16	0.78159	1.77314	2.76417
1074.64	0.79025	1.77754	2.76643
1075.12	0.79734	1.78117	2.76813
1075.6	0.80298	1.78415	2.76934
1076.09	0.80736	1.78665	2.77014
1076.57	0.81071	1.78885	2.77063
1077.05	0.81322	1.79087	2.77091
1077.53	0.81506	1.79279	2.77109
1078.01	0.81638	1.79461	2.77131
1078.49	0.81733	1.79636	2.77174
1078.98	0.81803	1.79803	2.7725
1079.46	0.81861	1.79961	2.77366
1079.94	0.81912	1.80112	2.77515
1080.42	0.81957	1.80254	2.77685
1080.91	0.81992	1.80384	2.77856
1081.39	0.82012	1.80499	2.78013
1081.87	0.82015	1.80601	2.78147
1082.35	0.82005	1.80693	2.78259
1082.83	0.81991	1.80781	2.78357
1083.32	0.81984	1.80873	2.78451
1083.8	0.81993	1.80975	2.78546
1084.28	0.82021	1.81089	2.78644
1084.76	0.82067	1.81212	2.78743
1085.24	0.82129	1.81343	2.78846
1085.73	0.82205	1.81479	2.78956
1086.21	0.82299	1.81624	2.79082
1086.69	0.82417	1.81781	2.79235
1087.17	0.82569	1.81957	2.79418
1087.65	0.82759	1.82156	2.79629
1088.14	0.82989	1.82378	2.79859
1088.62	0.83251	1.82621	2.80096
1089.1	0.83539	1.82878	2.80329
1089.58	0.83844	1.83145	2.80557
1090.07	0.84162	1.83419	2.80787
1090.55	0.84496	1.83701	2.81029
1091.03	0.84846	1.83992	2.81294
1091.51	0.8521	1.8429	2.81584
1091.99	0.85582	1.84592	2.81893
1092.48	0.85951	1.84889	2.82214
1092.96	0.86303	1.85173	2.82534
1093.44	0.8663	1.85438	2.82849
1093.92	0.86929	1.85684	2.83159
1094.4	0.872	1.85912	2.83469
1094.89	0.8745	1.86127	2.83779
1095.37	0.87678	1.86331	2.84086
1095.85	0.87883	1.8652	2.84379
1096.33	0.88056	1.86691	2.84645
1096.82	0.88189	1.86837	2.84876
1097.3	0.88279	1.86957	2.85068
1097.78	0.88327	1.87054	2.85228
1098.26	0.88338	1.87133	2.85363
1098.74	0.88321	1.87201	2.85481
1099.23	0.8828	1.87262	2.8558
1099.71	0.88213	1.87316	2.85653
1100.19	0.88113	1.87359	2.85689
1100.67	0.87975	1.87386	2.85682
1101.15	0.87795	1.87397	2.8563
1101.64	0.87576	1.87393	2.85542
1102.12	0.87325	1.87381	2.8543
1102.6	0.87049	1.87369	2.85301
1103.08	0.86753	1.87359	2.85157
1103.57	0.86435	1.87352	2.84992
1104.05	0.86088	1.87342	2.84797
1104.53	0.85702	1.87325	2.84567
1105.01	0.85273	1.87299	2.84302
1105.49	0.84798	1.87264	2.84012
1105.98	0.84278	1.87226	2.83708
1106.46	0.83715	1.87189	2.83399
1106.94	0.83109	1.87157	2.83086
1107.42	0.82455	1.87128	2.82766
1107.9	0.81743	1.87097	2.8243
1108.39	0.80965	1.87059	2.82073
1108.87	0.80115	1.87011	2.81696
1109.35	0.79194	1.86954	2.81306
1109.83	0.78204	1.86892	2.80914
1110.32	0.77154	1.8683	2.80526
1110.8	0.76047	1.86769	2.80145
1111.28	0.74888	1.86708	2.79765
1111.76	0.73677	1.86643	2.79379
1112.24	0.72416	1.86567	2.7898
1112.72	0.71108	1.86479	2.78569
1113.21	0.69758	1.86381	2.78152
1113.69	0.68378	1.86277	2.77739
1114.17	0.66978	1.86173	2.77335
1114.65	0.65573	1.86068	2.76941
1115.14	0.64176	1.8596	2.76551
1115.62	0.62798	1.85844	2.76158
1116.1	0.61453	1.85712	2.75754
1116.58	0.60151	1.8556	2.75337
1117.06	0.58908	1.8539	2.74909
1117.55	0.57739	1.85205	2.74475
1118.03	0.56663	1.85007	2.7404
1118.51	0.55696	1.84798	2.736
1118.99	0.54851	1.84574	2.73148
1119.47	0.54134	1.84328	2.72674
1119.96	0.53543	1.84051	2.72166
1120.44	0.53065	1.83739	2.71619
1120.92	0.52685	1.83387	2.7103
1121.4	0.52386	1.82997	2.70399
1121.89	0.5215	1.82566	2.69723
1122.37	0.51962	1.82094	2.68995
1122.85	0.51804	1.81572	2.68204
1123.33	0.51655	1.80989	2.67337
1123.81	0.5149	1.80333	2.66383
1124.3	0.5128	1.79596	2.65336
1124.78	0.51003	1.78769	2.64194
1125.26	0.5064	1.7785	2.6296
1125.74	0.50181	1.76836	2.61634
1126.22	0.49627	1.75728	2.60217
1126.71	0.48985	1.74525	2.58706
1127.19	0.48265	1.73228	2.57099
1127.67	0.47483	1.71843	2.55397
1128.15	0.46657	1.70382	2.53605
1128.63	0.45809	1.68861	2.51732
1129.12	0.4497	1.67306	2.49792
1129.6	0.44175	1.65745	2.47803
1130.08	0.43462	1.64211	2.45785
1130.56	0.42871	1.62734	2.43765
1131.05	0.42432	1.61347	2.41774
1131.53	0.42169	1.60072	2.39852
1132.01	0.42094	1.58928	2.38043
1132.49	0.42217	1.57928	2.36407
1132.97	0.42544	1.57079	2.35015
1133.46	0.43085	1.56387	2.33953
1133.94	0.4385	1.55857	2.33318
1134.42	0.44845	1.55493	2.33207
1134.9	0.46066	1.553	2.33704
1135.38	0.47498	1.55278	2.34857
1135.87	0.49111	1.55429	2.36671
1136.35	0.5087	1.55752	2.39096
1136.83	0.52736	1.5625	2.42039
1137.31	0.54675	1.56926	2.45369
1137.8	0.56651	1.57779	2.48933
1138.28	0.5863	1.588	2.5257
1138.76	0.6057	1.59969	2.56121
1139.24	0.62428	1.61251	2.59452
1139.72	0.64162	1.62601	2.62457
1140.21	0.65735	1.6397	2.65067
1140.69	0.6712	1.6531	2.67245
1141.17	0.68296	1.66577	2.68981
1141.65	0.6925	1.67731	2.70275
1142.13	0.69972	1.68737	2.71135
1142.62	0.70451	1.69563	2.7157
1143.1	0.70685	1.70184	2.71596
1143.58	0.70675	1.7058	2.71236
1144.06	0.70435	1.70743	2.70519
1144.55	0.69991	1.70674	2.69479
1145.03	0.69375	1.70381	2.68152
1145.51	0.68625	1.69881	2.6657
1145.99	0.67777	1.69192	2.6477
1146.47	0.66867	1.68334	2.62789
1146.96	0.65927	1.67332	2.60669
1147.44	0.64986	1.66211	2.58461
1147.92	0.64071	1.64999	2.56216
1148.4	0.63204	1.63726	2.53986
1148.88	0.62407	1.62423	2.51818
1149.37	0.61697	1.61121	2.49755
1149.85	0.61083	1.59848	2.4783
1150.33	0.60565	1.58628	2.46074
1150.81	0.60139	1.57483	2.44508
1151.3	0.59797	1.56427	2.4315
1151.78	0.59529	1.55476	2.42008
1152.26	0.59332	1.54643	2.41085
1152.74	0.59204	1.53942	2.4038
1153.22	0.59152	1.53389	2.39888
1153.7	0.59181	1.53	2.39606
1154.19	0.59295	1.52785	2.39526
1154.67	0.59499	1.52747	2.39642
1155.15	0.59794	1.52886	2.3995
1155.63	0.60187	1.53194	2.40448
1156.12	0.60682	1.53665	2.41137
1156.6	0.61288	1.54292	2.42017
1157.08	0.62008	1.55064	2.43085
1157.56	0.6284	1.5597	2.44326
1158.04	0.63767	1.56986	2.45713
1158.53	0.64764	1.58081	2.47205
1159.01	0.65796	1.59216	2.48747
1159.49	0.66826	1.60349	2.5028
1159.97	0.6782	1.61439	2.51742
1160.45	0.68747	1.62452	2.53075
1160.94	0.69578	1.63354	2.54226
1161.42	0.70288	1.64118	2.55147
1161.9	0.70853	1.64718	2.55805
1162.38	0.71254	1.65134	2.56181
1162.87	0.71483	1.65354	2.56272
1163.35	0.7154	1.65375	2.56094
1163.83	0.71439	1.65206	2.55671
1164.31	0.71198	1.64866	2.5504
1164.79	0.70843	1.64379	2.54235
1165.28	0.70394	1.63774	2.53291
1165.76	0.69873	1.6308	2.52242
1166.24	0.69297	1.62326	2.51119
1166.72	0.68687	1.61539	2.49954
1167.2	0.68063	1.60746	2.48777
1167.69	0.6745	1.59975	2.47618
1168.17	0.66875	1.59256	2.46504
1168.65	0.66365	1.58615	2.45462
1169.13	0.65939	1.58079	2.44519
1169.62	0.65615	1.57666	2.43699
1170.1	0.65399	1.57387	2.43028
1170.58	0.65294	1.57245	2.42528
1171.06	0.65297	1.57236	2.42219
1171.54	0.65407	1.57353	2.42117
1172.03	0.6562	1.57591	2.42231
1172.51	0.65933	1.57945	2.42564
1172.99	0.6634	1.58411	2.43109
1173.47	0.66833	1.58983	2.43849
1173.95	0.67404	1.59653	2.44758
1174.44	0.68045	1.60411	2.45806
1174.92	0.68754	1.61248	2.46965
1175.4	0.69533	1.62158	2.48211
1175.88	0.70389	1.63139	2.4953
1176.37	0.71328	1.64189	2.5091
1176.85	0.72347	1.65304	2.52343
1177.33	0.73438	1.66477	2.53822
1177.81	0.74584	1.67694	2.55334
1178.29	0.75763	1.68937	2.56867
1178.78	0.76954	1.70191	2.5841
1179.26	0.7814	1.71439	2.59951
1179.74	0.79306	1.72671	2.61479
1180.22	0.8044	1.73875	2.62979
1180.7	0.81526	1.75038	2.64435
1181.19	0.82549	1.76147	2.65828
1181.67	0.83494	1.77188	2.67139
1182.15	0.84355	1.78152	2.68357
1182.63	0.85134	1.79033	2.69478
1183.12	0.85841	1.79835	2.70505
1183.6	0.86488	1.80563	2.71444
1184.08	0.8709	1.81223	2.72299
1184.56	0.87651	1.81819	2.73072
1185.04	0.88175	1.82355	2.7376
1185.53	0.8866	1.82832	2.74363
1186.01	0.89106	1.8325	2.74882
1186.49	0.89516	1.83616	2.75324
1186.97	0.89898	1.83938	2.75701
1187.45	0.90259	1.84224	2.7602
1187.94	0.90604	1.84481	2.76287
1188.42	0.90931	1.84713	2.76501
1188.9	0.91232	1.8492	2.76656
1189.38	0.915	1.851	2.76751
1189.86	0.91731	1.85251	2.76786
1190.35	0.91928	1.85378	2.76767
1190.83	0.92096	1.85487	2.76706
1191.31	0.92246	1.85583	2.7661
1191.79	0.92382	1.85672	2.76485
1192.28	0.92504	1.85756	2.7633
1192.76	0.92608	1.85831	2.7614
1193.24	0.92687	1.85896	2.75912
1193.72	0.9274	1.85946	2.75647
1194.2	0.92769	1.85986	2.7535
1194.68	0.92784	1.8602	2.75029
1195.17	0.92793	1.86053	2.74693
1195.65	0.92802	1.86091	2.74345
1196.13	0.92809	1.86134	2.73983
1196.61	0.92809	1.86179	2.73604
1197.1	0.92795	1.86222	2.73205
1197.58	0.92764	1.86262	2.72786
1198.06	0.9272	1.86298	2.72353
1198.54	0.9267	1.86335	2.71914
1199.02	0.92621	1.86378	2.71476
1199.51	0.92579	1.86431	2.7104
1199.99	0.92542	1.86491	2.70605
1200.47	0.92503	1.86554	2.70167
1200.95	0.92455	1.86615	2.69719
1201.43	0.92394	1.86671	2.69263
1201.92	0.92323	1.86722	2.68802
1202.4	0.92249	1.86772	2.68343
1202.88	0.9218	1.86825	2.67893
1203.36	0.92121	1.86884	2.67453
1203.85	0.9207	1.86948	2.67024
1204.33	0.92021	1.87012	2.66602
1204.81	0.91965	1.87071	2.66183
1205.29	0.91898	1.87122	2.65767
1205.77	0.91823	1.87165	2.65355
1206.26	0.91746	1.87206	2.64954
1206.74	0.91673	1.87248	2.64568
1207.22	0.91609	1.87294	2.64201
1207.7	0.9155	1.87345	2.63849
1208.18	0.91491	1.87394	2.6351
1208.67	0.91423	1.87436	2.63179
1209.15	0.91341	1.87469	2.62854
1209.63	0.91248	1.87492	2.62536
1210.11	0.9115	1.87508	2.62227
1210.6	0.91054	1.87523	2.61932
1211.08	0.90964	1.87537	2.61651
1211.56	0.90877	1.8755	2.61385
1212.04	0.90787	1.87557	2.61128
1212.52	0.90685	1.87552	2.60878
1213.01	0.90568	1.87534	2.60631
1213.49	0.90437	1.87504	2.60388
1213.97	0.90299	1.87466	2.60152
1214.45	0.90161	1.87427	2.59927
1214.93	0.90028	1.87388	2.59712
1215.42	0.89898	1.87349	2.59505
1215.9	0.89764	1.87303	2.59302
1216.38	0.89618	1.87245	2.59098
1216.86	0.89457	1.87171	2.58891
1217.35	0.89281	1.87083	2.58681
1217.83	0.89097	1.86985	2.58471
1218.31	0.88915	1.86882	2.58267
1218.79	0.88738	1.8678	2.5807
1219.27	0.88565	1.86676	2.57878
1219.76	0.88391	1.86568	2.57689
1220.24	0.88208	1.86452	2.57497
1220.72	0.88012	1.86324	2.57298
1221.2	0.87803	1.86188	2.57092
1221.68	0.87588	1.86047	2.5688
1222.17	0.87372	1.85907	2.56665
1222.65	0.87159	1.85772	2.56448
1223.13	0.86947	1.85639	2.56227
1223.61	0.86729	1.85504	2.56
1224.09	0.86496	1.85363	2.55763
1224.58	0.86244	1.85211	2.55512
1225.06	0.85974	1.8505	2.55248
1225.54	0.85692	1.84886	2.54974
1226.02	0.85404	1.84723	2.54694
1226.51	0.85113	1.84565	2.54409
1226.99	0.84815	1.84411	2.54121
1227.47	0.84503	1.84257	2.53828
1227.95	0.84166	1.84096	2.53527
1228.43	0.83798	1.83925	2.53219
1228.92	0.83398	1.83743	2.52906
1229.4	0.82968	1.83553	2.52594
1229.88	0.82515	1.83358	2.52292
1230.36	0.82042	1.83159	2.52008
1230.84	0.81547	1.82956	2.51748
1231.33	0.81024	1.82741	2.51515
1231.81	0.80466	1.82509	2.5131
1232.29	0.79868	1.82256	2.51134
1232.77	0.7923	1.81979	2.50988
1233.26	0.78557	1.81685	2.50875
1233.74	0.77859	1.81378	2.50798
1234.22	0.7714	1.81066	2.50761
1234.7	0.76405	1.80753	2.50764
1235.18	0.7565	1.80439	2.50808
1235.66	0.74875	1.80127	2.50889
1236.15	0.74077	1.79819	2.51005
1236.63	0.7326	1.79517	2.51154
1237.11	0.7243	1.79228	2.51336
1237.59	0.71597	1.78955	2.51552
1238.08	0.70767	1.787	2.518
1238.56	0.69946	1.78458	2.52075
1239.04	0.69133	1.78222	2.52366
1239.52	0.68327	1.7798	2.52662
1240	0.67526	1.77726	2.52948
1240.49	0.66729	1.77454	2.53213
1240.97	0.65939	1.77163	2.5345
1241.45	0.65159	1.76857	2.53655
1241.93	0.6439	1.76537	2.53821
1242.41	0.6363	1.76203	2.53944
1242.9	0.62873	1.75851	2.54016
1243.38	0.62109	1.7548	2.54028
1243.86	0.61331	1.75087	2.53973
1244.34	0.60533	1.74673	2.53848
1244.83	0.59717	1.74243	2.53651
1245.31	0.58885	1.73803	2.53385
1245.79	0.58044	1.73358	2.53053
1246.27	0.57198	1.7291	2.52658
1246.75	0.56349	1.72459	2.52201
1247.24	0.55499	1.72001	2.51687
1247.72	0.54653	1.71534	2.51119
1248.2	0.53817	1.7106	2.50509
1248.68	0.53005	1.70583	2.49869
1249.16	0.52234	1.70111	2.49216
1249.65	0.51522	1.69653	2.48566
1250.13	0.50886	1.69218	2.47933
1250.61	0.50336	1.68816	2.4733
1251.09	0.49874	1.68455	2.46766
1251.58	0.49498	1.68144	2.46251
1252.06	0.49204	1.67898	2.45795
1252.54	0.48989	1.6773	2.45409
1253.02	0.48849	1.67653	2.45106
1253.5	0.48784	1.67677	2.44896
1253.99	0.48788	1.67801	2.44785
1254.47	0.4885	1.68017	2.44767
1254.95	0.48953	1.68306	2.44832
1255.43	0.49076	1.68645	2.44956
1255.91	0.49202	1.69007	2.45114
1256.4	0.49315	1.6937	2.45275
1256.88	0.49409	1.69715	2.45412
1257.36	0.49483	1.70027	2.455
1257.84	0.49539	1.7029	2.45515
1258.33	0.49577	1.70491	2.4544
1258.81	0.49595	1.70617	2.45261
1259.29	0.49593	1.70659	2.4497
1259.77	0.49571	1.70616	2.4457
1260.25	0.49533	1.70494	2.4407
1260.73	0.49487	1.70306	2.43489
1261.22	0.49443	1.70065	2.42847
1261.7	0.49406	1.69784	2.42164
1262.18	0.49373	1.69469	2.41455
1262.66	0.49337	1.69122	2.40734
1263.15	0.49286	1.68742	2.40009
1263.63	0.49211	1.68328	2.39288
1264.11	0.49105	1.6788	2.3858
1264.59	0.48969	1.67402	2.37894
1265.07	0.48808	1.66896	2.3724
1265.56	0.48627	1.66362	2.36621
1266.04	0.48431	1.65795	2.36039
1266.52	0.48219	1.65189	2.35487
1267	0.47993	1.64539	2.34956
1267.48	0.47756	1.63841	2.34437
1267.97	0.47516	1.63098	2.33924
1268.45	0.47287	1.62319	2.33414
1268.93	0.4709	1.61517	2.32911
1269.41	0.46941	1.60706	2.32417
1269.9	0.46854	1.59898	2.31936
1270.38	0.46837	1.59104	2.31468
1270.86	0.46891	1.58334	2.3101
1271.34	0.47017	1.57596	2.30559
1271.82	0.47216	1.56903	2.30116
1272.31	0.47489	1.56263	2.29681
1272.79	0.47837	1.55683	2.2926
1273.27	0.48256	1.55164	2.28854
1273.75	0.48736	1.54697	2.28462
1274.23	0.49261	1.54264	2.28075
1274.72	0.49809	1.53847	2.27682
1275.2	0.50363	1.53424	2.2727
1275.68	0.50909	1.5298	2.26827
1276.16	0.51437	1.52506	2.26345
1276.64	0.51943	1.51998	2.25822
1277.13	0.52422	1.51451	2.25253
1277.61	0.52868	1.50862	2.24636
1278.09	0.53273	1.50223	2.23964
1278.57	0.53627	1.49526	2.23228
1279.06	0.53928	1.48766	2.22424
1279.54	0.54176	1.47941	2.21556
1280.02	0.54379	1.4706	2.20638
1280.5	0.54548	1.46135	2.19697
1280.98	0.54692	1.45182	2.18765
1281.47	0.54814	1.44214	2.17872
1281.95	0.54917	1.43238	2.17045
1282.43	0.54996	1.42261	2.16302
1282.91	0.55052	1.41288	2.15653
1283.39	0.55086	1.40332	2.15105
1283.88	0.55103	1.3941	2.14663
1284.36	0.55106	1.38546	2.14329
1284.84	0.55097	1.37764	2.14103
1285.32	0.5507	1.37082	2.13975
1285.81	0.55016	1.3651	2.13927
1286.29	0.5492	1.36047	2.13934
1286.77	0.5477	1.3569	2.13967
1287.25	0.54557	1.35435	2.14003
1287.73	0.5428	1.35285	2.14024
1288.22	0.53938	1.35241	2.14022
1288.7	0.53532	1.35306	2.13991
1289.18	0.53059	1.35473	2.13925
1289.66	0.52516	1.35731	2.13816
1290.14	0.51897	1.36062	2.13656
1290.63	0.51206	1.3645	2.13438
1291.11	0.50453	1.3689	2.13168
1291.59	0.49663	1.37384	2.12865
1292.07	0.48868	1.37943	2.12558
1292.56	0.48104	1.38578	2.12282
1293.04	0.4741	1.39299	2.12072
1293.52	0.46818	1.40107	2.11954
1294	0.4636	1.41004	2.11946
1294.48	0.46067	1.41987	2.1206
1294.97	0.45977	1.43063	2.1231
1295.45	0.46125	1.44241	2.12714
1295.93	0.46545	1.45531	2.13287
1296.41	0.47258	1.46937	2.14043
1296.89	0.48263	1.48452	2.14979
1297.38	0.49537	1.50057	2.16083
1297.86	0.51043	1.51727	2.17329
1298.34	0.52736	1.53439	2.18692
1298.82	0.54574	1.55173	2.20151
1299.31	0.56516	1.56917	2.21693
1299.79	0.58524	1.58659	2.2331
1300.27	0.60557	1.60383	2.24993
1300.75	0.62569	1.62071	2.26726
1301.23	0.64516	1.63702	2.28486
1301.71	0.66363	1.65258	2.30247
1302.2	0.68087	1.66727	2.31988
1302.68	0.69683	1.68105	2.33697
1303.16	0.71152	1.69395	2.35367
1303.64	0.72501	1.70598	2.36999
1304.13	0.73732	1.71713	2.3859
1304.61	0.74845	1.72738	2.40134
1305.09	0.75839	1.73668	2.41625
1305.57	0.76717	1.74506	2.43056
1306.05	0.77491	1.75254	2.44427
1306.54	0.78175	1.75921	2.45745
1307.02	0.78783	1.76515	2.47015
1307.5	0.79324	1.77039	2.48242
1307.98	0.79799	1.77493	2.49422
1308.46	0.80205	1.77873	2.50542
1308.95	0.80538	1.78181	2.51589
1309.43	0.80797	1.7842	2.52555
1309.91	0.80993	1.78601	2.53443
1310.39	0.81136	1.78736	2.54262
1310.88	0.81237	1.78834	2.5503
1311.36	0.81302	1.78901	2.55762
1311.84	0.81332	1.78937	2.56467
1312.32	0.81324	1.78938	2.57147
1312.8	0.81277	1.78906	2.57796
1313.29	0.81199	1.78849	2.58409
1313.77	0.81106	1.7878	2.58982
1314.25	0.81015	1.78716	2.59521
1314.73	0.80939	1.7867	2.60034
1315.21	0.80883	1.78646	2.60531
1315.7	0.80841	1.78642	2.61019
1316.18	0.80803	1.78649	2.61506
1316.66	0.80758	1.78661	2.61999
1317.14	0.80701	1.78671	2.62509
1317.62	0.80638	1.78681	2.63047
1318.11	0.80577	1.78692	2.63623
1318.59	0.80529	1.78707	2.64242
1319.07	0.80497	1.78722	2.64893
1319.55	0.80474	1.78731	2.65556
1320.04	0.80449	1.78723	2.66207
1320.52	0.80409	1.78691	2.66824
1321	0.8035	1.78633	2.67397
1321.48	0.80272	1.78554	2.67928
1321.96	0.80179	1.78455	2.68425
1322.45	0.80074	1.78338	2.68895
1322.93	0.79955	1.78197	2.69337
1323.41	0.79812	1.78024	2.69742
1323.89	0.79636	1.77807	2.70096
1324.38	0.79418	1.77541	2.70385
1324.86	0.79157	1.77225	2.70601
1325.34	0.7886	1.76866	2.70745
1325.82	0.78535	1.7647	2.70823
1326.3	0.78187	1.76043	2.70838
1326.79	0.77815	1.75581	2.70789
1327.27	0.77412	1.7508	2.70668
1327.75	0.76969	1.74532	2.70468
1328.23	0.76476	1.73933	2.70181
1328.71	0.75935	1.73285	2.6981
1329.2	0.75351	1.72593	2.69363
1329.68	0.74734	1.71866	2.68851
1330.16	0.7409	1.71108	2.68281
1330.64	0.73422	1.70323	2.67657
1331.12	0.72728	1.69509	2.66975
1331.61	0.72004	1.68666	2.66235
1332.09	0.7125	1.678	2.65437
1332.57	0.70469	1.66916	2.64593
1333.05	0.69669	1.66024	2.63714
1333.54	0.6886	1.65132	2.62815
1334.02	0.68049	1.64247	2.61907
1334.5	0.67236	1.63371	2.60992
1334.98	0.6642	1.62506	2.60072
1335.46	0.65598	1.61654	2.59143
1335.95	0.64764	1.60819	2.58205
1336.43	0.63916	1.59999	2.57257
1336.91	0.63047	1.59196	2.563
1337.39	0.6215	1.584	2.55336
1337.87	0.61212	1.57605	2.54366
1338.36	0.60222	1.56803	2.53392
1338.84	0.59179	1.56	2.52428
1339.32	0.58104	1.55218	2.51498
1339.8	0.57043	1.54498	2.50633
1340.29	0.56044	1.53878	2.4986
1340.77	0.55144	1.53383	2.49192
1341.25	0.5435	1.53019	2.48626
1341.73	0.53648	1.52774	2.48154
1342.21	0.53012	1.52636	2.47767
1342.69	0.52412	1.52586	2.47463
1343.18	0.5182	1.5261	2.47245
1343.66	0.51221	1.52695	2.47127
1344.14	0.50605	1.5283	2.47126
1344.62	0.49977	1.53008	2.47257
1345.11	0.49349	1.53226	2.47537
1345.59	0.48733	1.53482	2.47975
1346.07	0.48144	1.53781	2.48578
1346.55	0.47588	1.54122	2.49345
1347.03	0.47068	1.54503	2.50267
1347.52	0.46585	1.54919	2.51335
1348	0.46147	1.55364	2.52534
1348.48	0.45767	1.55832	2.53846
1348.96	0.45467	1.5632	2.55252
1349.44	0.4527	1.56827	2.56728
1349.93	0.452	1.57348	2.58245
1350.41	0.45265	1.57876	2.59773
1350.89	0.45464	1.58398	2.61282
1351.37	0.45778	1.58899	2.62751
1351.86	0.46182	1.59366	2.64167
1352.34	0.46648	1.59789	2.65534
1352.82	0.47146	1.60161	2.66861
1353.3	0.47648	1.6048	2.68162
1353.78	0.48121	1.60739	2.69437
1354.27	0.48531	1.60931	2.70676
1354.75	0.48841	1.61043	2.7185
1355.23	0.49021	1.61067	2.72929
1355.71	0.49054	1.61001	2.73888
1356.19	0.48944	1.60851	2.7472
1356.68	0.48709	1.6063	2.75432
1357.16	0.48381	1.60356	2.76041
1357.64	0.47993	1.60044	2.76557
1358.12	0.47577	1.59703	2.76989
1358.61	0.4716	1.59339	2.77332
1359.09	0.46758	1.58954	2.77585
1359.57	0.46382	1.58545	2.7775
1360.05	0.46037	1.58107	2.7784
1360.53	0.45725	1.5763	2.77878
1361.02	0.45445	1.57102	2.77893
1361.5	0.45197	1.56506	2.77909
1361.98	0.44977	1.55833	2.77939
1362.46	0.44778	1.55097	2.77978
1362.94	0.44593	1.54333	2.78012
[truncated: 5,470 more rows]
