# Supplementary material for: Switching molecular recognition selectivities by temperature in a diffusion-regulatory porous material
Source: Nat Commun. 2024 Jan 2;15:144. doi: 10.1038/s41467-023-44424-3 (PMC10761840; doi:10.1038/s41467-023-44424-3)
Supplement: Supplementary file 3 — source data [file 41467_2023_44424_MOESM3_ESM.zip › Figure S30.xlsx]

## Sheet: Sheet1
	CO2	C2H2
Time (s)	Intensity	Intensity
0	70.3061	1.60612
1	67.7146	1.67019
2	68.1702	1.66147
3	70.1273	1.61689
4	72.039	1.57397
5	71.7275	1.61283
6	71.4161	1.6517
7	70.4941	1.68547
8	68.656	1.71162
9	66.8179	1.73776
10	68.8221	1.75387
11	71.9113	1.76715
12	74.4101	1.77317
13	72.9536	1.73061
14	71.4972	1.68806
15	70.4298	1.61955
16	69.7365	1.52609
17	69.0433	1.43262
18	70.3885	1.50678
19	71.9854	1.60162
20	72.8632	1.6724
21	71.7971	1.67815
22	70.731	1.6839
23	70.6211	1.68646
24	71.073	1.68716
25	71.5435	1.68774
26	73.9041	1.67571
27	76.2647	1.66368
28	76.2428	1.65662
29	72.4963	1.65732
30	68.7499	1.65802
31	69.1179	1.63912
32	70.7148	1.61437
33	71.7968	1.59916
34	69.9587	1.63803
35	68.1206	1.67689
36	67.9002	1.69554
37	69.1156	1.69623
38	70.331	1.69693
39	70.8501	1.7553
40	71.3005	1.81936
41	71.4334	1.84457
42	70.7488	1.7698
43	70.0643	1.69502
44	70.336	1.70785
45	71.1695	1.77216
46	71.9882	1.83518
47	71.2949	1.76716
48	70.6016	1.69915
49	70.2062	1.65993
50	70.2765	1.66571
51	70.3467	1.6715
52	70.4169	1.63059
53	70.4871	1.57574
54	70.6565	1.53867
55	71.49	1.62079
56	72.3235	1.70291
57	73.1571	1.7059
58	73.9908	1.6328
59	74.8245	1.55969
60	73.9594	1.57267
61	72.8846	1.59626
62	72.119	1.63085
63	72.1892	1.69516
64	72.2594	1.75947
65	71.5855	1.68157
66	70.5107	1.52706
67	69.4588	1.38099
68	69.1517	1.50999
69	68.8445	1.639
70	69.1157	1.6748
71	70.3309	1.55845
72	71.5461	1.44211
73	71.0213	1.49396
74	69.9463	1.599
75	69.0318	1.69226
76	69.102	1.71323
77	69.1722	1.73421
78	69.6301	1.68411
79	70.4608	1.56566
80	71.2915	1.44722
81	70.7814	1.52763
82	70.0883	1.6352
83	69.9901	1.68261
84	71.5873	1.5586
85	73.1844	1.4346
86	72.8269	1.37414
87	71.3704	1.34939
88	69.9751	1.32877
89	71.572	1.51012
90	73.1688	1.69147
91	74.0031	1.78842
92	73.6931	1.7587
93	73.3831	1.72897
94	72.1903	1.68937
95	70.7338	1.64681
96	69.3346	1.61608
97	68.2599	1.6524
98	67.1851	1.68872
99	67.7165	1.67684
100	69.6736	1.62219
101	71.6307	1.56754
102	72.2596	1.5948
103	72.7072	1.63323
104	73.1557	1.62846
105	73.6076	1.47904
106	74.0595	1.32962
107	74.0458	1.36332
108	73.7343	1.51416
109	73.4228	1.66501
110	74.6231	1.69237
111	75.8383	1.71851
112	75.9234	1.69568
113	74.0853	1.58952
114	72.2472	1.48335
115	71.8403	1.51246
116	71.9105	1.58668
117	72.0724	1.64411
118	72.906	1.57865
119	73.7395	1.5132
120	73.8097	1.46174
121	73.1166	1.42427
122	72.4235	1.3868
123	73.0737	1.49261
124	73.9072	1.61799
125	74.1458	1.71097
126	72.6891	1.71167
127	71.2324	1.71237
128	70.9956	1.70014
129	71.4445	1.68063
130	71.8935	1.66113
131	72.3454	1.65674
132	72.7972	1.65235
133	72.8142	1.61413
134	72.1211	1.52068
135	71.428	1.42724
136	71.3148	1.49619
137	71.385	1.6165
138	71.6683	1.7069
139	73.2592	1.61383
140	74.8502	1.52075
141	74.8875	1.52607
142	73.4308	1.62602
143	71.974	1.72596
144	72.2149	1.70598
145	72.6653	1.6712
146	73.0169	1.65155
147	73.0871	1.67507
148	73.1574	1.69858
149	73.468	1.67727
150	73.9199	1.62962
151	74.3568	1.5827
152	73.2818	1.60885
153	72.2068	1.63499
154	72.0254	1.65518
155	73.2405	1.66606
156	74.4557	1.67693
157	75.3749	1.69559
158	76.2056	1.71656
159	76.8227	1.7372
160	76.1296	1.7557
161	75.4365	1.77421
162	75.3388	1.79934
163	75.7907	1.83057
164	76.2426	1.8618
165	75.3206	1.86555
166	74.2458	1.86625
167	73.7026	1.86554
168	74.5275	1.86121
169	75.3525	1.85687
170	75.4616	1.83968
171	75.1502	1.81494
172	74.8313	1.78984
173	73.7563	1.72946
174	72.6813	1.66908
175	72.9465	1.64147
176	75.3067	1.66506
177	77.6669	1.68866
178	77.9721	1.74323
179	77.6635	1.80706
180	77.4042	1.85938
181	77.4744	1.83464
182	77.5446	1.80989
183	77.2256	1.76309
184	76.5324	1.69507
185	75.8391	1.62706
186	76.1652	1.67003
187	76.6171	1.72671
188	77.4812	1.72292
189	79.4597	1.55569
190	81.4382	1.38846
191	82.1765	1.38659
192	82.2467	1.47379
193	82.317	1.56312
194	82.3872	1.72161
195	82.4574	1.88009
196	82.2192	1.96871
197	81.5376	1.95688
198	80.856	1.94505
199	79.8795	1.87224
200	78.8047	1.7736
201	78.3248	1.69643
202	81.83	1.76317
203	85.3352	1.82991
204	86.8947	1.84088
205	86.5832	1.7982
206	86.2717	1.75552
207	83.866	1.76295
208	81.2019	1.77655
209	80.1962	1.79006
210	82.5564	1.80337
211	84.9166	1.81668
212	85.651	1.85166
213	85.7212	1.8955
214	85.7571	1.93432
215	85.4456	1.92218
216	85.1341	1.91004
217	85.7145	1.90151
218	87.2998	1.89705
219	88.8851	1.89258
220	89.5295	1.92399
221	89.9814	1.96274
222	90.1128	1.97746
223	89.038	1.90171
224	87.9632	1.82596
225	88.4541	1.81305
226	90.0338	1.84382
227	91.6136	1.8746
228	91.4157	1.83634
229	91.1042	1.79367
230	91.037	1.79495
231	91.4889	1.8897
232	91.9408	1.98445
233	92.9272	1.99189
234	94.1424	1.96194
235	95.0214	1.9434
236	92.0383	2.05594
237	89.0552	2.16848
238	88.1788	2.17803
239	89.7756	2.06667
240	91.3725	1.9553
241	93.9314	1.95933
242	96.6737	1.98536
243	99.1638	2.01084
244	100.761	2.03432
245	102.358	2.05781
246	101.685	2.09011
247	99.4994	2.12829
248	97.3141	2.16647
249	97.2489	2.16453
250	97.3191	2.16003
251	97.7556	2.1368
252	98.971	2.07377
253	100.186	2.01073
254	100.333	1.99224
255	100.021	1.99283
256	99.7404	1.99647
257	99.8106	2.03522
258	99.8808	2.07398
259	100.302	2.13496
260	101.136	2.22206
261	101.969	2.30916
262	102.162	2.31932
263	102.232	2.31482
264	102.47	2.30583
265	103.304	2.28098
266	104.137	2.25612
267	104.742	2.24653
268	105.194	2.24712
269	105.645	2.2477
270	108.342	2.29566
271	111.083	2.34459
272	111.902	2.32942
273	109.3	2.20022
274	106.698	2.07101
275	105.512	2.08854
276	104.822	2.15756
277	104.466	2.22102
278	106.827	2.23942
279	109.188	2.25782
280	110.8	2.30116
281	111.633	2.37045
282	112.467	2.43973
283	111.64	2.32969
284	110.565	2.19288
285	110.158	2.11713
286	111.755	2.22458
287	113.352	2.33203
288	114.708	2.36416
289	115.924	2.35202
290	117.124	2.33934
291	116.812	2.27122
292	116.501	2.20309
293	117.083	2.18361
294	119.061	2.24017
295	121.04	2.29674
296	122.431	2.41991
297	123.646	2.56299
298	124.747	2.67364
299	125.439	2.60044
300	125.866	2.52724
301	126.496	2.49582
302	127.305	2.5015
303	128.115	2.50718
304	131.651	2.56981
305	135.456	2.63806
306	138.607	2.69448
307	139.798	2.71542
308	140.989	2.73636
309	142.66	2.77493
310	144.614	2.82386
311	146.579	2.87186
312	149.644	2.82464
313	152.709	2.77743
314	155.924	2.79412
315	159.405	2.9245
316	162.887	3.05487
317	166.65	3.09859
318	170.513	3.1119
319	174.375	3.13254
320	178.238	3.20692
321	182.1	3.28129
322	185.772	3.36203
323	189.252	3.44913
324	192.733	3.53623
325	196.886	3.65243
326	201.13	3.7726
327	204.878	3.86767
328	207.214	3.89113
329	209.551	3.91463
330	212.611	4.01107
331	216.078	4.14853
332	219.549	4.28543
333	223.398	4.36713
334	227.246	4.44883
335	231.68	4.50167
336	237.069	4.50733
337	242.458	4.513
338	248.718	4.65983
339	255.253	4.8513
340	260.933	5.03027
341	261.36	5.13263
342	261.788	5.23497
343	266.184	5.3241
344	274.245	5.40103
345	282.306	5.47793
346	287.602	5.57743
347	292.591	5.6794
348	297.482	5.77463
349	302.108	5.85153
350	306.734	5.92847
351	311.112	6.03847
352	315.356	6.16627
353	319.565	6.2918
354	322.653	6.34307
355	325.741	6.39437
356	330.665	6.50677
357	338.344	6.7109
358	346.023	6.91503
359	352.494	7.0593
360	358.624	7.18663
361	364.753	7.31017
362	370.883	7.41217
363	377.013	7.51413
364	382.162	7.656
365	386.406	7.8347
366	390.65	8.0134
367	394.208	8.0547
368	397.688	8.08073
369	402.878	8.12103
370	412.467	8.19797
371	422.057	8.2749
372	428.357	8.4018
373	432.965	8.55447
374	437.687	8.71017
375	446.131	8.96523
376	454.575	9.22033
377	461.61	9.44407
378	466.617	9.62277
379	471.625	9.80147
380	473.918	9.87963
381	475.491	9.93113
382	478.685	9.97827
383	489.799	10.0043
384	500.913	10.0303
385	509.509	10.1683
386	516.045	10.3979
387	522.58	10.6276
388	528.759	10.6678
389	534.912	10.6938
390	542.247	10.783
391	552.216	11.0126
392	562.186	11.2421
393	569.521	11.4366
394	575.674	11.6153
395	581.853	11.794
396	588.388	11.9727
397	594.923	12.1515
398	603.348	12.3073
399	614.081	12.4351
400	624.813	12.5629
401	634.595	12.7118
402	644.182	12.8651
403	653.289	13.0343
404	660.586	13.2639
405	667.884	13.4935
406	677.857	13.6777
407	689.69	13.8304
408	701.524	13.9831
409	713.033	14.1608
410	724.529	14.3394
411	736.544	14.5095
412	749.569	14.6628
413	762.593	14.8161
414	774.956	15.1247
415	787.06	15.4938
416	803.502	15.7642
417	821.548	15.9981
418	830.104	16.2807
419	835.15	16.5813
420	854.889	17.0542
421	880.064	17.5909
422	897.741	17.8294
423	912.787	17.9633
424	927.832	18.2453
425	942.878	18.5792
426	969.028	18.9625
427	999.073	19.3631
428	1025.51	19.7899
429	1050.68	20.226
430	1075.75	20.6354
431	1100.8	21.036
432	1122.1	21.5366
433	1142.14	22.0705
434	1150.96	22.4305
435	1156.03	22.7326
436	1183.87	23.0082
437	1218.92	23.2755
438	1238.77	23.7706
439	1253.81	24.3379
440	1288.01	24.9583
441	1328.26	25.5955
442	1345.25	25.9991
443	1355.3	26.333
444	1388.45	26.8466
445	1428.49	27.4139
446	1460.95	28.0349
447	1491.14	28.6719
448	1521.22	29.3065
449	1551.27	29.9404
450	1585.21	30.4964
451	1620.26	31.0303
452	1647.61	31.5402
453	1672.78	32.0434
454	1713.66	32.6235
455	1758.7	33.2241
456	1807.7	33.8247
457	1857.74	34.4253
458	1888.13	35.1077
459	1913.3	35.8117
460	1958.37	36.3263
461	2008.41	36.7933
462	2065.76	37.518
463	2124.92	38.3067
464	2184.76	39.0277
465	2244.81	39.7283
466	2293.47	40.4573
467	2338.74	41.1947
468	2383.84	41.7217
469	2428.88	42.189
470	2473.76	42.9907
471	2518.58	43.8867
472	2586.68	44.6067
473	2661.73	45.274
474	2709.82	46.198
475	2749.87	47.1983
476	2813.28	47.9963
477	2883.67	48.734
478	2953.79	49.6767
479	3023.83	50.6773
480	3066.59	51.496
481	3101.63	52.263
482	3156.41	53.164
483	3216.77	54.103
484	3292.68	55.064
485	3372.73	56.0313
486	3452.77	56.9987
487	3532.82	57.966
488	3605.24	59.0693
489	3675.62	60.2087
490	3732.41	63.601
491	3809.77	66.771
492	3943.15	68.105
493	4028.54	68.3723
494	4106.1	68.7753
495	4193.41	70.1187
496	4285.63	71.4543
497	4374.88	73.2017
498	4454.93	75.8687
499	4549.57	76.376
500	4657.52	76.9983
501	4790.9	79.221
502	4883.12	80.7577
503	4977.09	81.8403
504	5103.8	82.2853
505	5183.11	83.0817
506	5269.16	84.4867
507	5402.54	87.154
508	5510.1	89.1283
509	5592.62	90.3817
510	5632.66	90.3823
511	5784.68	91.4493
512	5930.75	93.183
513	5997.46	95.8503
514	6091.38	98.1743
515	6189.84	99.7187
516	6283.22	99.719
517	6376.6	100.8
518	6492.71	102.409
519	6659.43	104.632
520	6799.84	107.229
521	6938.08	109.055
522	7084.79	109.056
523	7138.59	110.15
524	7201.82	111.91
525	7328.54	114.577
526	7538.51	116.893
527	7702.45	118.686
528	7735.83	119.575
529	7768.66	122.258
530	7847.55	124.661
531	8034.26	125.55
532	8162.32	126.439
533	8281.97	127.331
534	8416.27	128.226
535	8555.23	131.997
536	8658.06	135.34
537	8678.11	136.229
538	8865.57	137.839
539	9036.56	140.037
540	9083.58	143.169
541	9217.8	145.92
542	9252.08	147.89
543	9033.09	148.377
544	9104.83	152.532
545	9059.07	155.235
546	9035.83	156.501
547	9502.99	156.988
548	9510.23	158.675
549	9577.46	161.491
550	9794.39	165.228
551	9568.17	167.175
552	9715.05	168.086
553	9885.55	168.9
554	9805.88	170.35
555	9949.87	174.145
556	10185	176.317
557	10365	177.715
558	10147.7	180.613
559	10480.8	183.939
560	10781.6	186.431
561	10905.7	187.648
562	10832.8	186.676
563	10866	188.882
564	10964.2	192.614
565	11110.3	196.994
566	11184.8	198.989
567	11301.7	201.222
568	11413.3	203.083
569	11413.4	203.084
570	11476.2	206.851
571	11585	209.085
572	11748.3	209.782
573	12038.3	215.58
574	11519.3	217.447
575	11229.8	218.474
576	11813.7	220.421
577	11813.7	220.908
578	11996.4	222.915
579	12250.3	225.698
580	12396.4	228.131
581	12285.5	230.136
582	12250.9	232.815
583	12323.5	236.011
584	12396.5	237.958
585	12636	238.796
586	12871.1	240.992
587	13006.9	245.828
588	12644.6	249.211
589	12794.6	250.117
590	13134	250.288
591	13207.1	252.235
592	13344.9	254.604
593	13300.6	257.029
594	13114.5	258.806
595	13114.6	256.861
596	13114.6	261.367
597	13084.9	264.902
598	13027.8	264.434
599	13465.9	264.434
600	13566.6	267.005
601	13451.8	270.61
602	13234.4	273.509
603	13347.8	275.984
604	13533.2	278.681
605	13690.2	281.022
606	13544.3	280.536
607	13225.3	279.666
608	13199	281.967
609	13611.6	288.416
610	13538.6	287.93
611	13712.4	289.746
612	13937.2	292.067
613	14010.3	293.041
614	13879.7	297.183
615	13856.4	297.475
616	13929.3	296.029
617	14001.8	300.861
618	13899.9	302.165
619	13785.7	303.644
620	13730.2	306.602
621	14092.6	310.467
622	14264	309.854
623	14167.7	308.064
624	13656.8	309.038
625	14153.1	310.012
626	14336.3	310.716
627	14179.6	311.927
628	13965.4	316.69
629	14028.5	317.411
630	14116.2	317.699
631	14114.8	319.149
632	14041.8	320.609
633	13874	321.754
634	13716.4	322.996
635	13716.4	324.929
636	13913.5	323.809
637	13861.8	322.866
638	13639.9	323.159
639	13785.9	327.538
640	13873.9	329.222
641	14036.4	330.391
642	14308	331.793
643	14089	331.794
644	13919	332.446
645	13838.1	333.553
646	13909.1	334.973
647	13981.9	335.563
648	13751.3	337.567
649	13404	339.957
650	13983.8	336.577
651	14173.3	336.547
652	14042	337.52
653	13612.9	338.523
654	13468	340.457
655	13701.9	340.817
656	13956.1	341.013
657	13737.1	342.96
658	13451.7	342.693
659	13356.6	342.73
660	13452.6	343.213
661	13671.6	343.703
662	13487	344.957
663	13348.1	346.21
664	13411.9	347.12
665	13266	346.633
666	13217.8	348.103
667	13239.8	349.37
668	13312.8	347.91
669	13520.1	346.91
670	13377.1	345.137
671	13031.2	343.843
672	13104.2	347.737
673	13294.3	349.26
674	13418.2	349.603
675	13413.9	349.147
676	13340.9	349.147
677	13167.2	348.14
678	12948.8	348.383
679	12731.5	352.25
680	12924.3	348.823
681	12852.1	347.15
682	12662.4	347.443
683	12881.4	348.903
684	12738.2	349.553
685	12586.5	349.177
686	12526	347.82
687	12672.1	347.82
688	12768.1	347.82
689	12753.2	347.967
690	12534.2	348.453
691	12383.2	347.13
692	12359.6	346.49
693	12405.9	345.877
694	12333	342.47
695	12200.9	346.553
696	12055	349.61
697	11924.3	348.99
698	11996.8	346.573
699	11969	343.813
700	11919.4	342.45
701	11919.4	344.397
702	11850.6	343.117
703	11736.3	342.217
704	11634.2	341.44
705	11707.2	339.493
706	11537.9	341.587
707	11486.4	341.83
708	11573	339.087
709	10989.1	338.113
710	11078.9	337.833
711	11220.6	337.503
712	10928.6	336.53
713	11060.5	335.563
714	10950.2	334.603
715	10720.1	333.057
716	10720.1	329.165
717	10841.3	330.119
718	10886.6	330.276
719	10800.7	328.678
720	10583.4	330.612
721	10468.5	331.173
722	10470	329.85
723	10616.1	325.957
724	10620.5	330.494
725	10493.5	329.121
726	10290.1	324.002
727	10145.2	321.587
728	10120.7	324.812
729	10087.1	324.492
730	10033.8	319.352
731	10178.8	321.285
732	10065.4	319.428
733	9886.15	317.345
734	9783.98	317.832
735	9809.31	316.903
736	9699.26	316.225
737	9500.89	316.063
738	9318.47	317.037
739	9235.32	316.356
740	9242.95	313.995
741	9308.84	310.274
742	9184.81	307.842
743	9204.63	308.251
744	9198.85	309.361
745	9052.87	309.849
746	8965.4	308.419
747	8940.44	307.261
748	8939.31	305.704
749	8888.26	302.298
750	8926.12	301.01
751	8872	300.524
752	8721.24	300.641
753	8633.7	301.615
754	8666.59	301.494
755	8637.57	299.541
756	8441.94	295.193
757	8514.98	298.113
758	8463.88	297.662
759	8330.36	296.367
760	8169.77	298.315
761	8055.44	299.819
762	8102.71	299.289
763	8259.99	296.856
764	8172.45	294.424
765	7945.89	294.981
766	7879.22	295.676
767	8118.21	295.239
768	7906.6	297.186
769	7856.26	297.551
770	7896.78	296.796
771	7947.56	295.347
772	7873.86	295.64
773	7786.31	295.612
774	7695.37	295.281
775	7586.75	295.765
776	7579.94	295.872
777	7518.07	295.673
778	7348.8	295.187
779	7494.82	294.701
780	7504.2	295.835
781	7444.04	297.067
782	7378.4	296.581
783	7420.18	295.647
784	7362.94	294.942
785	7214.56	294.979
786	7055.23	297.394
787	7583.23	296.456
788	8049.26	295.48
789	7968.76	296.376
790	7904.9	297.267
791	7875.95	297.88
792	7916	297.881
793	7896.64	298.962
794	7852.88	299.605
795	7785.82	298.711
796	7702.73	302.558
797	7665.15	305.315
798	7731.86	303.538
799	7694.73	303.947
800	7649.67	303.407
801	7636.29	299.828
802	7617.78	303.921
803	7602.1	307.754
804	7595.48	307.31
805	7546.2	309.355
806	7518.23	310.823
807	7564.94	309.49
808	7536.75	311.371
809	7471.3	312.811
810	7364.68	311.478
811	7376.87	313.386
812	7414.85	315.502
813	7448.23	316.391
814	7389.37	316.923
815	7315.46	318.365
816	7255.51	321.921
817	7233.81	322.198
818	7229.05	322.465
819	7242.43	324.243
820	7261.39	325.665
821	7249.04	326.133
822	7170.67	324.827
823	7176.34	326.343
824	7177.07	327.9
825	7117.12	327.9
826	7083.82	324.702
827	7057.15	323.646
828	7030.35	329.464
829	7046.89	332.729
830	7055	334.707
831	7021.71	335.153
832	6957.2	337.707
833	6869.79	340.407
834	6742.3	342.197
835	6752.43	342.573
836	6772.08	342.443
837	6725.45	342
838	6668.3	345.42
839	6627.68	348.317
840	6634.4	347.43
841	6662.35	347.95
842	6669.9	348.043
843	6616.61	346.267
844	6568.65	347.333
845	6504.04	349.377
846	6397.42	352.047
847	6397.59	350.79
848	6399.62	350.073
849	6346.34	352.74
850	6287.65	352.887
851	6238.19	354.203
852	6212.1	359.43
853	6185.6	359.197
854	6160.8	358.167
855	6140.71	359.063
856	6068.06	360.307
857	6010.44	361.38
858	6023.82	361.827
859	5958.19	362.973
860	5892.82	363.92
861	5879.44	363.92
862	5839.48	365.343
863	5798.85	365.923
864	5772.23	363.7
865	5708.29	365.39
866	5648.94	366.72
867	5622.13	364.93
868	5611.68	367.833
869	5582.32	369.767
870	5502.36	367.1
871	5413.1	369.417
872	5360.32	371.68
873	5407.03	370.79
874	5359.77	370.597
875	5297.73	370.597
876	5264.44	370.597
877	5204.82	371.3
878	5138.2	372.577
879	5071.58	374.8
880	5026.44	374.573
881	4988.67	374.893
882	4955.39	378.45
883	4901.56	376.187
884	4848.81	373.987
885	4815.52	376.657
886	4761.4	379.68
887	4731.01	381.19
888	4777.72	378.523
889	4704.86	379.323
890	4615.03	380.48
891	4568.41	380.037
892	4521.79	382.02
893	4475.08	383.313
894	4428.14	381.077
895	4376.18	379.553
896	4332.56	378.997
897	4312.61	380.33
898	4271.58	382.717
899	4225.14	384.737
900	4179.14	385.177
901	4091.59	384.593
902	4020.44	383.467
903	4027.15	381.687
904	3992.79	379.227
905	3949.71	377.4
906	3916.21	377.85
907	3882.87	380.72
908	3840.26	383.033
909	3773.64	382.147
910	3691.86	381.95
911	3629.05	381.83
912	3629.09	381.387
913	3588.07	381.627
914	3538.39	382.073
915	3498.43	382.517
916	3453.11	381.243
917	3411.86	380.08
918	3385.24	380.523
919	3332.63	379.583
920	3283.86	377.38
921	3263.91	372.937
922	3238.61	374.05
923	3206.06	375.957
924	3159.44	375.96
925	3107.55	376.66
926	3058.13	376.133
927	3018.18	372.133
928	2946.21	373.06
929	2893.79	374.76
930	2906.91	375.193
931	2858.63	374.27
932	2804.61	372.337
933	2784.66	368.78
934	2769.84	368.307
935	2747.47	368.39
936	2700.54	367.497
937	2643.45	366.607
938	2590.96	366.217
939	2557.67	367.103
940	2534.88	366.267
941	2506.02	365.54
942	2452.74	366.43
943	2440.51	364.583
944	2431.56	362.757
945	2398.27	363.203
946	2354.48	361.583
947	2311.37	360.097
948	2278.08	360.54
949	2244.8	359.947
950	2224.57	357.567
951	2237.95	351.343
952	2178.11	352.417
953	2103.57	353.483
954	2043.62	349.483
955	2057.4	349.697
956	2063.71	350.387
957	2003.75	349.497
958	1975.3	348.957
959	1957.25	347.98
960	1943.96	345.757
961	1930.68	346.023
962	1913.39	345.98
963	1886.77	343.76
964	1843.9	344.03
965	1803.26	343.547
966	1776.63	339.993
967	1766.21	339.317
968	1749.26	338.63
969	1709.3	336.407
970	1680.01	334.897
971	1651.14	333.56
972	1617.85	332.227
973	1617.36	329.801
974	1613.41	327.277
975	1586.79	325.055
976	1532.5	324.656
977	1492.07	323.937
978	1492.12	321.759
979	1476.17	320.258
980	1450.22	319.325
981	1410.26	319.325
982	1407.63	318.259
983	1408.32	316.387
984	1394.94	313.255
985	1360.04	310.501
986	1326.29	308.248
987	1306.33	306.915
988	1286.38	305.942
989	1270.54	304.081
990	1263.88	300.056
991	1240.85	298.967
992	1214.23	297.67
993	1187.61	294.559
994	1166.46	296.186
995	1155.03	296.152
996	1161.74	290.375
997	1129.97	290.435
998	1100.84	290.161
999	1094.21	286.606
1000	1076.53	286.372
1001	1058.77	285.35
1002	1045.48	281.35
1003	1026.55	278.815
1004	1006.51	277.036
1005	986.56	276.148
1006	972.204	273.394
1007	963.448	271.189
1008	963.494	270.745
1009	935.352	267.668
1010	906.584	265.342
1011	886.63	265.343
1012	878.01	263.076
1013	873.723	260.566
1014	873.769	258.344
1015	856.701	256.11
1016	836.423	254.039
1017	815.803	252.262
1018	806.073	250.485
1019	802.198	249.187
1020	805.577	248.744
1021	776.653	245.988
1022	749.707	243.358
1023	735.086	241.581
1024	728.587	239.803
1025	727.247	237.533
1026	732.626	234.422
1027	717.6	232.851
1028	692.735	231.006
1029	656.781	228.34
1030	656.608	227.629
1031	663.347	226.848
1032	673.393	225.515
1033	641.791	223.009
1034	614.861	220.336
1035	604.837	217.652
1036	603.777	215.379
1037	606.424	213.504
1038	613.136	212.172
1039	594.925	210.048
1040	569.918	207.646
1041	539.096	204.962
1042	516.254	204.694
1043	494.3	204.695
1044	487.644	202.596
1045	482.69	200.263
1046	471.489	198.537
1047	459.593	196.879
1048	453.877	194.917
1049	448.922	192.918
1050	442.157	190.91
1051	435.169	188.901
1052	430.011	186.9
1053	425.057	184.901
1054	418.753	183.201
1055	412.299	181.535
1056	403.101	180.163
1057	393.598	178.823
1058	386.87	176.276
1059	380.415	173.61
1060	377.147	171.854
1061	374.192	170.188
1062	365.28	168.21
1063	355.779	166.201
1064	349.541	166.654
1065	343.587	167.321
1066	336.807	162.843
1067	329.956	157.917
1068	328.799	156.486
1069	328.345	155.487
1070	322.968	154.781
1071	316.985	154.112
1072	310.578	152.545
1073	304.124	150.879
1074	299.469	150.113
1075	295.015	149.447
1076	289.237	147.291
1077	283.312	144.97
1078	277.806	143.232
1079	272.352	141.566
1080	267.769	141.085
1081	263.292	140.751
1082	259.736	138.918
1083	256.282	136.918
1084	251.478	134.919
1085	246.523	132.92
1086	241.546	131.514
1087	236.566	130.174
1088	232.52	127.627
1089	228.566	124.961
1090	226.432	123.812
1091	224.478	122.813
1092	219.771	122.419
1093	214.792	122.084
1094	212.136	120.525
1095	209.681	118.859
1096	205.847	117.499
1097	201.893	116.167
1098	199.307	115.136
1099	196.84	114.131
1100	193.92	111.891
1101	190.966	109.558
1102	188.012	108.466
1103	185.057	107.466
1104	180.687	106.462
1105	176.211	105.458
1106	173.659	104.468
1107	171.229	103.478
1108	168.765	102.167
1109	166.298	100.827
1110	163.378	100.114
1111	160.424	99.448
1112	161.19	98.1617
1113	162.236	96.829
1114	155.809	95.1783
1115	148.82	93.5043
1116	147.974	91.211
1117	147.519	88.8783
1118	144.246	88.7387
1119	140.791	88.7393
1120	138.738	87.795
1121	136.773	86.7907
1122	136.719	85.791
1123	136.764	84.7913
1124	133.534	82.5583
1125	130.132	80.2603
1126	126.222	79.157
1127	122.268	78.1573
1128	121.531	76.845
1129	121.075	75.5053
1130	120.62	74.7923
1131	120.166	74.1263
1132	118.317	73.15
1133	116.362	72.1507
1134	113.932	70.835
1135	111.465	69.496
1136	109.95	69.1027
1137	108.496	68.77
1138	108.452	67.8107
1139	108.498	66.811
1140	105.237	65.1453
1141	101.765	63.4373
1142	100.685	62.656
1143	99.7309	61.9233
1144	98.3017	61.6657
1145	96.8475	61.433
1146	95.3863	59.9577
1147	93.9248	58.4173
1148	91.5104	57.9723
1149	89.0562	57.573
1150	85.1621	57.0777
1151	81.2079	56.578
1152	81.576	55.6903
1153	82.1245	54.7863
1154	82.1853	53.447
1155	82.2311	52.0943
1156	80.8446	51.1683
1157	79.3831	50.2643
1158	76.4887	49.973
1159	73.5345	49.7067
1160	75.8601	49.0887
1161	78.406	48.456
1162	75.6572	47.402
1163	72.6876	46.3303
1164	71.5327	45.287
1165	70.4335	44.2443
1166	69.3359	43.407
1167	68.2409	42.9513
1168	67.146	42.4957
1169	66.5978	41.9103
1170	66.262	41.275
1171	65.697	40.642
1172	63.0712	40.032
1173	60.4454	39.422
1174	59.1019	38.934
1175	59.1477	38.5783
1176	59.1935	38.2227
1177	58.5829	37.7137
1178	57.8653	37.18
1179	56.9643	36.64
1180	55.4835	36.081
1181	54.0026	35.5217
1182	53.2318	34.994
1183	52.896	34.4857
1184	52.5602	33.9773
1185	52.9877	33.6473
1186	53.4152	33.317
1187	52.8277	32.8902
1188	50.5836	32.3056
1189	48.3394	31.7209
1190	47.5451	31.3296
1191	47.2092	30.9993
1192	46.7129	30.6798
1193	45.2321	30.4259
1194	43.7512	30.1721
1195	43.8582	29.7991
1196	45.4307	29.3163
1197	47.0032	28.8334
1198	45.1487	28.5119
1199	42.9131	28.2083
1200	41.1908	27.8704
1201	40.8564	27.4401
1202	40.522	27.0097
1203	39.9423	26.7249
1204	39.2248	26.522
1205	38.5456	26.3159
1206	39.7364	25.9603
1207	40.9272	25.6047
1208	41.2022	25.249
1209	40.1031	24.8934
1210	39.0039	24.5378
1211	38.7976	24.2416
1212	38.8434	23.9623
1213	38.5848	23.6628
1214	36.7298	23.2579
1215	34.8747	22.8529
1216	35.0379	22.5145
1217	36.9924	22.2352
1218	38.947	21.9558
1219	37.4274	21.8155
1220	35.5649	21.6888
1221	34.3666	21.481
1222	34.7941	21.0745
1223	35.2216	20.668
1224	34.115	20.3808
1225	32.2525	20.1524
1226	30.4851	19.9341
1227	30.5309	19.9092
1228	30.5767	19.8844
1229	30.6226	19.6844
1230	30.6684	19.2524
1231	30.7142	18.8205
1232	30.1487	18.5759
1233	29.4397	18.3752
1234	28.6072	18.1823
1235	27.1264	18.0302
1236	25.6456	17.8781
1237	24.9892	17.6436
1238	25.035	17.3389
1239	25.0809	17.0341
1240	24.4351	16.8719
1241	23.7291	16.7221
1242	23.5159	16.5453
1243	24.7069	16.2914
1244	25.8979	16.0375
1245	25.8672	15.8325
1246	25.1497	15.655
1247	24.4628	15.478
1248	25.272	15.3259
1249	26.0811	15.1738
1250	26.7376	15.0116
1251	27.1651	14.834
1252	27.5926	14.6565
1253	26.5318	14.4194
1254	25.0507	14.1655
1255	23.6919	13.9524
1256	22.9744	13.953
1257	22.2569	13.9536
1258	22.1578	13.8717
1259	22.5852	13.7196
1260	23.0128	13.5675
1261	23.4376	13.3468
1262	23.8622	13.1202
1263	24.074	12.9143
1264	23.7381	12.7622
1265	23.4022	12.6101
1266	22.3105	12.458
1267	20.8296	12.306
1268	19.3947	12.1559
1269	19.0588	12.0547
1270	18.723	11.9535
1271	18.5475	11.8096
1272	18.5933	11.6066
1273	18.6391	11.4037
1274	18.3796	11.2821
1275	18.0437	11.1809
1276	17.5703	11.0797
1277	16.4712	10.9785
1278	15.372	10.8773
1279	15.5554	10.7904
1280	16.7462	10.7146
1281	17.937	10.6389
1282	17.6928	10.4914
1283	17.357	10.3393
1284	17.3865	10.236
1285	18.1928	10.2366
1286	18.9991	10.2372
1287	19.2807	10.1149
1288	19.3266	9.9374
1289	19.3457	9.76343
1290	19.0098	9.63677
1291	18.674	9.5101
1292	18.5099	9.41783
1293	18.5557	9.36753
1294	18.6015	9.31723
1295	17.3801	9.28803
1296	15.8993	9.26317
1297	14.8993	9.22763
1298	15.7085	9.1519
1299	16.5176	9.07613
1300	16.4296	8.97093
1301	15.7178	8.84523
1302	15.0059	8.71957
1303	15.3767	8.59297
1304	15.8042	8.46633
1305	15.9797	8.3565
1306	15.6439	8.28073
1307	15.3081	8.205
1308	15.2432	8.07547
1309	15.289	7.92397
1310	15.2435	7.78463
1311	14.1486	7.7852
1312	13.0537	7.7858
1313	12.6442	7.74057
1314	13.0716	7.63937
1315	13.4992	7.53817
1316	13.9267	7.50037
1317	14.3541	7.4755
1318	14.4611	7.43997
1319	13.3619	7.3642
1320	12.2628	7.28847
1321	12.2893	7.2127
1322	13.0986	7.13693
1323	13.9079	7.06117
1324	13.6062	6.96073
1325	13.2704	6.85957
1326	12.9345	6.7762
1327	12.5987	6.72587
1328	12.2629	6.67557
1329	12.4811	6.58897
1330	12.9043	6.48893
1331	13.2056	6.3949
1332	12.1064	6.37003
1333	11.0073	6.34517
1334	10.0837	6.2735
1335	9.36619	6.14687
1336	8.6487	6.02023
1337	9.21346	6.02183
1338	10.0228	6.04787
1339	10.5802	6.0348
1340	10.2459	5.88333
1341	9.91153	5.73183
1342	9.80143	5.68507
1343	9.84726	5.7111
1344	9.89309	5.73713
1345	10.3092	5.6891
1346	10.7367	5.6388
1347	11.1642	5.5769
1348	11.5917	5.49353
1349	12.0192	5.41017
1350	12.1681	5.36577
1351	12.2139	5.33583
1352	12.3017	5.30503
1353	12.7292	5.26747
1354	13.1568	5.22987
1355	12.4617	5.19853
1356	10.5992	5.17367
1357	8.73675	5.1488
1358	9.19891	5.09297
1359	10.0081	5.03247
1360	10.3401	4.97137
1361	9.24098	4.90833
1362	8.14183	4.8453
1363	8.24468	4.81113
1364	9.05383	4.7939
1365	9.86672	4.77657
1366	11.0578	4.7466
1367	12.2488	4.71667
1368	12.8441	4.6599
1369	12.5083	4.56127
1370	12.1725	4.46263
1371	11.5449	4.39157
1372	10.8303	4.3288
1373	9.95475	4.2724
1374	8.09228	4.25517
1375	6.2298	4.23793
1376	6.15356	4.19823
1377	7.72604	4.13773
1378	9.29853	4.07727
1379	9.84063	4.1931
1380	10.2681	4.32853
1381	10.6956	4.36713
1382	11.1232	4.1565
1383	11.5508	3.94587
1384	10.2146	3.92843
1385	7.97044	4.01043
1386	5.8791	4.08693
1387	7.4516	4.03153
1388	9.02407	3.97613
1389	9.63494	3.93357
1390	8.91744	3.90873
1391	8.19995	3.88387
1392	7.48234	3.8244
1393	6.76471	3.75627
1394	6.52847	3.69183
1395	8.48261	3.64407
1396	10.4367	3.5963
1397	10.4767	3.5897
1398	9.01306	3.61547
1399	7.5494	3.6412
1400	7.45961	3.53563
1401	7.50544	3.4171
1402	7.65807	3.36533
1403	8.08564	3.48553
1404	8.5132	3.60573
1405	8.18486	3.61003
1406	7.46735	3.55463
1407	6.82628	3.49843
1408	8.0171	3.42267
1409	9.2079	3.34693
1410	9.27685	3.28828
1411	7.79602	3.25325
1412	6.31521	3.21821
1413	6.36072	3.22184
1414	6.78828	3.23516
1415	7.14707	3.23938
1416	7.1929	3.20223
1417	7.23873	3.16509
1418	7.08232	3.16816
1419	6.74643	3.20692
1420	6.41053	3.24567
1421	6.07469	3.16864
1422	5.73885	3.08017
1423	5.73511	3.01089
1424	6.54427	2.98857
1425	7.35342	2.96626
1426	7.65121	2.90516
1427	7.69704	2.82494
1428	7.74287	2.74789
1429	7.7887	2.77392
1430	7.83453	2.79996
1431	7.88036	2.8072
1432	7.92619	2.78744
1433	7.97202	2.76767
1434	7.11327	2.71573
1435	6.01411	2.65525
1436	5.17437	2.5831
1437	5.60186	2.45392
1438	6.02935	2.32474
1439	6.24701	2.37185
1440	6.29284	2.5633
1441	6.33867	2.75475
1442	6.03086	2.66022
1443	5.69652	2.54422
1444	5.70504	2.4647
1445	6.51435	2.47038
1446	7.32365	2.47605
1447	7.35405	2.44538
1448	7.01822	2.39763
1449	6.70531	2.35491
1450	6.75114	2.39112
1451	6.79697	2.42733
1452	7.17862	2.44786
1453	7.98777	2.44845
1454	8.79694	2.44904
1455	8.05217	2.4455
1456	6.96587	2.44105
1457	6.26651	2.42795
1458	7.45733	2.37256
1459	8.64815	2.31717
1460	7.74031	2.31354
1461	5.114	2.3523
1462	2.4877	2.39106
1463	2.34694	2.33514
1464	2.39278	2.27212
1465	3.0303	2.20199
1466	4.98444	2.11607
1467	6.93858	2.03015
1468	7.5761	2.03902
1469	7.62193	2.09049
1470	7.64121	2.13611
1471	7.30679	2.10375
1472	6.97237	2.07138
1473	6.30151	2.08373
1474	5.20237	2.15302
1475	4.10321	2.2223
1476	3.94275	2.1342
1477	3.98857	2.01151
1478	4.09925	1.90372
1479	4.52675	1.86868
1480	4.95424	1.83365
1481	5.38178	1.807
1482	5.80934	1.78723
1483	6.2369	1.76746
1484	5.60747	1.81342
1485	4.89869	1.86431
1486	4.61466	1.89757
1487	5.42395	1.88543
1488	6.23325	1.87329
1489	5.53072	1.82924
1490	4.0499	1.76876
1491	2.66077	1.70971
1492	3.46992	1.68485
1493	4.27907	1.65999
1494	4.28868	1.65646
1495	3.19378	1.6824
1496	2.09886	1.70833
1497	4.01589	1.70419
1498	6.73335	1.69206
1499	8.54288	1.68295
1500	5.91707	1.68862
1501	3.29127	1.6943
1502	3.81337	1.70837
1503	6.91307	1.72931
1504	10.0128	1.75026
1505	8.85178	1.74043
1506	7.37096	1.7283
1507	5.89014	1.69644
1508	4.40932	1.62069
1509	2.9285	1.54495
1510	3.02763	1.52186
1511	3.8368	1.52245
1512	4.53935	1.52695
1513	3.82171	1.58352
1514	3.10406	1.64009
1515	3.40958	1.66354
1516	4.96461	1.64651
1517	6.51966	1.62949
1518	7.17295	1.6408
1519	7.60051	1.6592
1520	7.75299	1.65651
1521	6.65384	1.55787
1522	5.5547	1.45922
1523	5.30975	1.47152
1524	5.73582	1.57097
1525	6.1619	1.67042
1526	4.81422	1.59271
1527	3.33341	1.50169
1528	2.68095	1.45407
1529	3.87177	1.503
1530	5.06259	1.55193
1531	4.93679	1.52011
1532	4.21928	1.452
1533	3.58175	1.3949
1534	4.00931	1.48456
1535	4.43687	1.57421
1536	4.52076	1.63981
1537	4.18493	1.67602
1538	3.8491	1.71223
1539	4.4637	1.63649
1540	5.27285	1.53785
1541	5.84161	1.45897
1542	5.50578	1.45447
1543	5.16994	1.44996
1544	3.94195	1.40824
1545	2.09359	1.34064
1546	0.24522	1.27303
1547	2.7353	1.34759
1548	5.45276	1.42959
1549	6.78446	1.45953
1550	5.30365	1.38378
1551	3.82283	1.30804
1552	3.15696	1.27394
1553	2.82403	1.25685
1554	2.65081	1.24188
1555	4.6053	1.25519
1556	6.55981	1.2685
1557	6.79591	1.27036
1558	4.93344	1.25822
1559	3.07096	1.24608
1560	2.47572	1.19804
1561	2.13988	1.14265
1562	2.20473	1.11077
1563	3.7772	1.16733
1564	5.34969	1.22389
1565	5.79652	1.23693
1566	5.46061	1.2197
1567	5.12471	1.20248
1568	4.78887	1.24944
1569	4.45303	1.29837
1570	4.11721	1.32859
1571	3.78137	1.32409
1572	3.44555	1.31958
1573	3.11285	1.26003
1574	2.78131	1.18011
1575	2.51055	1.10623
1576	2.93805	1.10172
1577	3.36553	1.09722
1578	4.14413	1.09506
1579	5.33494	1.09565
1580	6.52576	1.09623
1581	5.79693	1.06488
1582	4.70203	1.02745
1583	3.84663	1.00704
1584	3.89246	1.05072
1585	3.93829	1.0944
1586	4.42691	1.11604
1587	5.23607	1.12171
1588	6.04522	1.12739
1589	6.85437	1.1526
1590	7.66354	1.17863
1591	7.17545	1.20466
1592	4.1674	1.2307
1593	1.15937	1.25673
1594	1.9936	1.18412
1595	4.32049	1.07319
1596	6.44243	0.97457
1597	6.48826	1.0006
1598	6.53409	1.02664
1599	6.22099	1.04908
1600	5.5035	1.06748
1601	4.78601	1.08587
1602	5.04186	1.15186
1603	5.46936	1.22623
1604	5.98463	1.27369
1605	6.79378	1.23102
1606	7.60293	1.18835
1607	7.48096	1.08204
1608	6.76332	0.93503
1609	6.04567	0.78801
1610	5.32818	0.86526
1611	4.61069	0.94472
1612	4.45824	1.01194
1613	5.26739	1.05833
1614	6.07654	1.10471
1615	5.45446	1.09194
1616	4.3553	1.05945
1617	3.60316	1.02894
1618	5.17563	1.01172
1619	6.74812	0.99449
1620	7.34777	0.97338
1621	7.01187	0.94851
1622	6.67596	0.92365
1623	7.35932	0.92144
1624	8.16848	0.92203
1625	8.66884	0.91645
1626	8.33442	0.89422
1627	8.00002	0.872
1628	7.66469	0.87577
1629	7.32887	0.89417
1630	7.00067	0.91333
1631	7.0465	0.96968
1632	7.09233	1.02604
1633	7.28706	1.04078
1634	7.71456	0.99048
1635	8.14204	0.94018
1636	7.10011	0.98784
1637	5.61929	1.06476
1638	4.48174	1.11803
1639	5.29089	1.03719
1640	6.10006	0.95636
1641	6.10341	0.87584
1642	5.39155	0.79561
1643	4.67971	0.71538
1644	3.62311	0.81806
1645	2.52395	0.94333
1646	2.35229	1.03286
1647	4.6881	1.02581
1648	7.02391	1.01877
1649	7.62341	0.94888
1650	7.28759	0.84515
1651	6.95175	0.74566
1652	6.61585	0.78442
1653	6.27994	0.82318
1654	6.41247	0.85148
1655	7.21864	0.86474
1656	8.02482	0.87799
1657	7.64277	0.84168
1658	6.92512	0.79137
1659	6.32976	0.75203
1660	6.3756	0.77022
1661	6.42142	0.78842
1662	6.46725	0.80153
1663	6.51308	0.80975
1664	6.55892	0.81797
1665	7.28421	0.84204
1666	8.09336	0.86807
1667	8.59335	0.86868
1668	8.25751	0.80057
1669	7.92169	0.73246
1670	7.34158	0.73197
1671	6.62987	0.76791
1672	5.93301	0.80345
1673	6.74231	0.79894
1674	7.55162	0.79444
1675	7.76525	0.83064
1676	7.04776	0.93046
1677	6.33027	1.03027
1678	5.31888	0.98119
1679	4.21972	0.88763
1680	3.52106	0.80285
1681	5.09353	0.76781
1682	6.66602	0.73278
1683	7.4297	0.70583
1684	7.47553	0.68605
1685	7.52136	0.66628
1686	7.56719	0.72757
1687	7.61302	0.79685
1688	7.99094	0.83883
1689	9.18177	0.81397
1690	10.3726	0.78912
1691	9.26224	0.77789
1692	7.01809	0.77339
1693	4.92603	0.76661
1694	5.73534	0.7163
1695	6.54462	0.66598
1696	7.18904	0.66482
1697	7.61505	0.72877
1698	8.04105	0.79272
1699	7.55236	0.84059
1700	6.83474	0.88444
1701	6.52972	0.90583
1702	8.1022	0.82499
1703	9.67467	0.74416
1704	10.1784	0.70892
1705	9.84256	0.70951
1706	9.50673	0.7101
1707	9.52964	0.67003
1708	9.57547	0.62736
1709	9.13296	0.61887
1710	7.65184	0.68308
1711	6.17074	0.74729
1712	6.82774	0.74379
1713	8.40023	0.71129
1714	9.85045	0.67901
1715	9.89628	0.64906
1716	9.94211	0.61911
1717	9.98795	0.60906
1718	10.0338	0.62237
1719	10.0796	0.63568
1720	8.52245	0.60624
1721	6.65963	0.56866
1722	5.72139	0.5546
1723	8.05718	0.62389
1724	10.393	0.69318
1725	11.1256	0.72123
1726	10.7897	0.72182
1727	10.4539	0.72241
1728	9.75529	0.71808
1729	9.0493	0.71365
1730	8.46166	0.70839
1731	8.12576	0.70134
1732	7.78986	0.69429
1733	7.72123	0.68368
1734	7.76707	0.67155
1735	7.75177	0.66491
1736	7.03428	0.72148
1737	6.31679	0.77804
1738	6.47305	0.76937
1739	7.65517	0.6841
1740	8.83731	0.59883
1741	7.52311	0.56934
1742	5.66028	0.55211
1743	4.56158	0.52725
1744	6.51572	0.47186
1745	8.46986	0.41646
1746	9.53843	0.44373
1747	9.96592	0.53082
1748	10.3934	0.61792
1749	10.0882	0.60487
1750	9.75231	0.58765
1751	9.67592	0.57821
1752	10.1035	0.58388
1753	10.5311	0.58956
1754	10.1339	0.64105
1755	9.41643	0.71033
1756	8.85176	0.76408
1757	9.66091	0.67816
1758	10.4701	0.59223
1759	10.9128	0.54783
1760	10.9587	0.54842
1761	11.0045	0.549
1762	10.3939	0.56053
1763	9.67622	0.57384
1764	8.86693	0.57493
1765	7.76776	0.53735
1766	6.6686	0.49977
1767	7.46286	0.4827
1768	9.417	0.4782
1769	11.3711	0.47369
1770	10.272	0.53026
1771	9.17282	0.58682
1772	8.65309	0.6356
1773	9.07917	0.67168
1774	9.50523	0.70775
1775	8.2149	0.70385
1776	6.35242	0.68663
1777	4.98565	0.66676
1778	6.93979	0.62918
1779	8.89393	0.5916
1780	8.9023	0.57737
1781	7.03947	0.58559
1782	5.17663	0.59381
1783	6.71143	0.55673
1784	8.66558	0.51406
1785	9.89832	0.51811
1786	9.18082	0.64846
1787	8.46334	0.77882
1788	8.24192	0.73391
1789	8.27639	0.60118
1790	7.94047	0.6832
1791	7.60458	0.76522
1792	7.42525	0.76479
1793	7.47108	0.64579
1794	7.51691	0.52679
1795	7.56274	0.49825
1796	7.60857	0.49375
1797	7.46276	0.49607
1798	6.38085	0.53174
1799	5.29892	0.56741
1800	5.57027	0.60207
1801	7.14304	0.63574
1802	8.7158	0.6694
1803	8.92939	0.61247
1804	8.97522	0.54436
1805	8.91799	0.51129
1806	8.58215	0.57294
1807	8.24633	0.63459
1808	8.40659	0.61687
1809	8.83407	0.55639
1810	9.20471	0.49917
1811	7.72361	0.54811
1812	6.24251	0.59705
1813	6.01385	0.6439
1814	7.58634	0.68774
1815	9.15881	0.73158
1816	10.1282	0.63873
1817	10.9374	0.50955
1818	11.4223	0.41193
1819	10.3231	0.46849
1820	9.22398	0.52506
1821	8.33458	0.52286
1822	7.61694	0.47255
1823	6.89931	0.42224
1824	6.89183	0.4098
1825	6.93766	0.40021
1826	7.44972	0.41786
1827	8.99922	0.49614
1828	10.5487	0.57442
1829	9.88076	0.59063
1830	8.01828	0.5734
1831	6.24675	0.55519
1832	7.43778	0.50488
1833	8.62881	0.45457
1834	8.8805	0.42826
1835	7.78136	0.43648
1836	6.6822	0.4447
1837	7.39222	0.48106
1838	8.58302	0.5249
1839	9.51444	0.5614
1840	9.1786	0.56198
1841	8.84278	0.56257
1842	9.34642	0.54217
1843	10.5374	0.50458
1844	11.7285	0.46699
1845	10.7892	0.47675
1846	9.69008	0.49006
1847	8.94593	0.48601
1848	8.99177	0.44334
1849	9.0376	0.40067
1850	9.87341	0.42295
1851	11.0642	0.47443
1852	12.2016	0.52324
1853	12.6277	0.5365
1854	13.0538	0.54976
1855	12.9805	0.53752
1856	12.2716	0.49282
1857	11.5627	0.44812
1858	9.94243	0.47538
1859	8.07995	0.52177
1860	6.80115	0.55173
1861	8.37362	0.50142
1862	9.94611	0.45112
1863	10.4693	0.46658
1864	10.1334	0.53588
1865	9.79755	0.60517
1866	9.1148	0.66203
1867	8.40602	0.71796
1868	8.01518	0.72493
1869	8.44275	0.60591
1870	8.87031	0.48688
1871	9.29782	0.46362
1872	9.72533	0.48965
1873	10.1224	0.51325
1874	9.78943	0.47848
1875	9.45649	0.44371
1876	9.42766	0.44242
1877	9.85514	0.49135
1878	10.2826	0.54028
1879	10.7068	0.53189
1880	11.13	0.50732
1881	11.3059	0.48767
1882	9.82508	0.50098
1883	8.34425	0.51429
1884	8.42006	0.49906
1885	9.99282	0.45638
1886	11.5656	0.4137
1887	10.4202	0.53637
1888	8.93942	0.67944
1889	8.38419	0.7594
1890	10.3313	0.66873
1891	12.2783	0.57805
1892	12.0311	0.50997
1893	10.5502	0.45458
1894	9.09237	0.3999
1895	8.75795	0.38021
1896	8.42354	0.36051
1897	8.53528	0.36561
1898	9.34443	0.40945
1899	10.1536	0.45329
1900	10.0811	0.45599
1901	9.74524	0.44639
1902	9.52362	0.44365
1903	9.9497	0.47972
1904	10.3758	0.5158
1905	10.4079	0.52426
1906	10.0763	0.50724
1907	9.74479	0.49021
1908	10.0737	0.40217
1909	10.5012	0.30352
1910	10.6424	0.24495
1911	9.92495	0.3066
1912	9.20745	0.36826
1913	8.73036	0.39946
1914	8.39454	0.41276
1915	8.08107	0.42645
1916	10.0356	0.47793
1917	11.9901	0.52941
1918	12.3065	0.53126
1919	10.0624	0.45551
1920	7.81822	0.37977
1921	7.92518	0.40198
1922	8.73434	0.45346
1923	9.48565	0.50296
1924	9.90884	0.54129
1925	10.332	0.57961
1926	10.3764	0.54583
1927	10.042	0.43995
1928	9.70761	0.33406
1929	10.0361	0.35846
1930	10.4636	0.4023
1931	10.9865	0.43978
1932	11.7957	0.45818
1933	12.6049	0.47658
1934	12.9332	0.42627
1935	12.979	0.3356
1936	13.0249	0.24493
1937	11.5441	0.34474
1938	10.0632	0.44456
1939	9.01737	0.51345
1940	8.68155	0.53185
1941	8.34571	0.55024
1942	7.737	0.49132
1943	7.04202	0.40795
1944	6.43737	0.33558
1945	7.24652	0.43539
1946	8.05567	0.53521
1947	8.69629	0.60253
1948	9.12237	0.62846
1949	9.54845	0.6544
1950	9.35733	0.57942
1951	9.0215	0.48077
1952	8.83065	0.39614
1953	9.25815	0.37128
1954	9.68564	0.34642
1955	9.89565	0.35057
1956	9.94148	0.3766
1957	9.98731	0.40264
1958	11.1211	0.44559
1959	12.3119	0.48943
1960	12.8728	0.5022
1961	12.1554	0.4519
1962	11.4379	0.40159
1963	10.7245	0.40176
1964	10.0128	0.42255
1965	9.40727	0.44317
1966	10.2166	0.46157
1967	11.0259	0.47997
1968	10.976	0.48806
1969	9.87682	0.48356
1970	8.77766	0.47906
1971	9.57937	0.52524
1972	10.7702	0.58181
1973	11.7206	0.60952
1974	11.7664	0.52869
1975	11.8123	0.44785
1976	11.4078	0.40303
1977	10.6901	0.38326
1978	9.9725	0.36349
1979	9.99559	0.38815
1980	10.0414	0.41418
1981	10.2209	0.45358
1982	10.6484	0.51777
1983	11.0759	0.58197
1984	11.5002	0.61259
1985	11.9234	0.63078
1986	12.2247	0.63861
1987	11.1256	0.52724
1988	10.0264	0.41587
1989	10.3284	0.35017
1990	12.2754	0.33808
1991	14.2225	0.32599
1992	13.3289	0.36019
1993	11.8537	0.40387
1994	10.6067	0.43638
1995	10.2708	0.42424
1996	9.93497	0.41211
1997	9.82054	0.41178
[truncated: 3 more rows]
