# Supplementary material for: Switching molecular recognition selectivities by temperature in a diffusion-regulatory porous material
Source: Nat Commun. 2024 Jan 2;15:144. doi: 10.1038/s41467-023-44424-3 (PMC10761840; doi:10.1038/s41467-023-44424-3)
Supplement: Supplementary file 3 — source data [file 41467_2023_44424_MOESM3_ESM.zip › Figure S31.xlsx]

## Sheet: Sheet1
	CO2	C2H2
Time (s)	Intensity	Intensity
0	42.2948	0.9741
1	40.8128	0.91313
2	37.6361	0.84275
3	34.5015	0.77364
4	35.5233	0.83049
5	36.5452	0.88733
6	36.5249	0.93426
7	34.875	0.96566
8	33.2251	0.99705
9	34.2158	0.98934
10	35.9952	0.96995
11	37.2944	0.94698
12	35.6445	0.90204
13	33.9946	0.85711
14	33.5333	0.87788
15	34.1691	0.95931
16	34.8049	1.04073
17	34.1162	1.07863
18	33.2297	1.11003
19	33.2973	1.13507
20	36.2276	1.14103
21	39.1578	1.14698
22	39.2025	1.12087
23	37.5526	1.07594
24	35.9599	1.03049
25	40.0352	0.93467
26	44.1105	0.83884
27	45.9528	0.8224
28	44.3029	0.93014
29	42.653	1.03788
30	39.8274	0.96927
31	36.6508	0.848
32	33.875	0.7649
33	33.3701	0.89808
34	32.8652	1.03126
35	35.1925	1.07004
36	40.0311	1.0251
37	44.8698	0.98016
38	42.4261	0.98154
39	39.2626	0.98749
40	37.378	0.9792
41	38.7814	0.93426
42	40.1849	0.88933
43	40.0769	0.89477
44	39.1903	0.92617
45	38.3802	0.95859
46	39.4021	1.01544
47	40.4238	1.07228
48	40.8044	1.08637
49	40.2995	1.04144
50	39.7946	0.9965
51	39.2897	0.99228
52	38.7848	0.99823
53	38.3487	1.01335
54	38.2255	1.0702
55	38.1022	1.12704
56	38.6203	1.16964
57	39.6421	1.20103
58	40.6639	1.23243
59	38.8157	1.19208
60	36.7841	1.14714
61	35.9736	1.08593
62	37.7588	0.9901
63	39.544	0.89427
64	41.3292	0.92312
65	43.1144	1.00541
66	44.5334	1.07346
67	41.7384	0.97763
68	38.9434	0.8818
69	37.9027	0.87943
70	38.9216	0.98678
71	39.9405	1.09413
72	38.7444	1.07509
73	37.0945	1.03015
74	36.1658	0.9959
75	37.951	1.00185
76	39.7362	1.00781
77	40.3955	1.04379
78	40.2723	1.10063
79	40.1491	1.15748
80	40.0259	1.06623
81	39.9027	0.97041
82	40.3138	0.9013
83	41.7173	0.8818
84	43.1208	0.86231
85	43.4098	0.9357
86	43.2867	1.04343
87	43.0375	1.12878
88	41.7692	1.03295
89	40.501	0.93712
90	39.9808	0.95351
91	40.2393	1.08669
92	40.4978	1.21987
93	39.428	1.13168
94	38.1597	1.01041
95	36.9869	0.94003
96	36.1004	1.02232
97	35.2137	1.10461
98	34.8081	1.10674
99	34.6849	1.06181
100	34.5922	1.01713
101	37.5122	0.99773
102	40.4323	0.97834
103	42.1976	0.99726
104	42.0787	1.07868
105	41.9597	1.16011
106	43.2308	1.09357
107	45.016	0.97229
108	46.4234	0.86781
109	44.7735	0.89921
110	43.1236	0.93061
111	42.4087	0.96201
112	42.6672	0.99341
113	42.9256	1.02481
114	43.1841	0.9903
115	43.4426	0.94594
116	43.2812	0.92384
117	41.6313	0.98069
118	39.9814	1.03754
119	40.6215	1.10965
120	42.7884	1.19194
121	44.9552	1.27423
122	42.2596	1.1321
123	39.4646	0.98538
124	38.1779	0.9118
125	39.5727	0.96826
126	40.9675	1.02472
127	41.5442	1.04482
128	41.8027	1.05077
129	42.023	1.05927
130	41.8998	1.09067
131	41.7766	1.12207
132	41.8366	1.12904
133	42.0951	1.10955
134	42.3535	1.09006
135	43.9249	1.04869
136	45.7101	1.00375
137	46.3961	1.00767
138	43.6012	1.16629
139	40.8062	1.32492
140	40.6116	1.27888
141	42.0107	1.10739
142	43.4099	0.93591
143	44.0576	0.86452
144	44.6978	0.79413
145	44.773	0.79907
146	43.8865	0.93225
147	42.9999	1.06543
148	42.3996	1.02686
149	41.8947	0.93103
150	41.5387	0.85836
151	42.1788	0.94065
152	42.819	1.02294
153	42.2912	1.07927
154	40.6412	1.11067
155	38.9913	1.14207
156	38.7002	1.12818
157	38.577	1.10869
158	39.5874	1.08233
159	43.6627	1.03739
160	47.7379	0.99246
161	47.3699	1.01331
162	44.6096	1.06957
163	41.8492	1.12584
164	40.9626	1.1318
165	40.076	1.13775
166	40.2047	1.1147
167	41.9899	1.04432
168	43.7751	0.97393
169	43.5331	0.96157
170	42.6508	0.96752
171	41.966	0.97675
172	42.6018	1.00786
173	43.2377	1.03897
174	44.6084	1.11907
175	46.7752	1.25226
176	48.9421	1.38544
177	48.1549	1.32167
178	46.8866	1.22585
179	45.8931	1.14223
180	45.7699	1.0973
181	45.6467	1.05236
182	45.9968	1.07053
183	46.6369	1.12737
184	47.2771	1.18422
185	47.9172	1.13928
186	48.5574	1.09435
187	49.0525	1.09776
188	49.3109	1.18005
189	49.5694	1.26234
190	49.8279	1.30573
191	50.0864	1.33684
192	50.3866	1.3624
193	51.0254	1.343
194	51.664	1.32361
195	52.853	1.27974
196	54.6382	1.22036
197	56.4234	1.14914
198	55.2545	1.12169
199	53.6045	1.10136
200	52.2301	1.08714
201	51.7281	1.09226
202	51.2262	1.09738
203	52.8178	1.08698
204	55.748	1.06665
205	58.6782	1.04632
206	60.097	1.15195
207	61.5005	1.25885
208	61.9176	1.32809
209	60.6552	1.33321
210	59.3927	1.33833
211	59.8207	1.28696
212	60.8425	1.21574
213	61.956	1.16285
214	63.7411	1.2443
215	65.5263	1.32576
216	66.1665	1.39449
217	65.6616	1.4505
218	65.1567	1.50651
219	65.6556	1.47346
220	66.2914	1.42826
221	67.4549	1.38293
222	70.3851	1.33716
223	73.3154	1.29139
224	72.5205	1.36979
225	69.3439	1.52758
226	66.1672	1.68537
227	66.3913	1.71721
228	66.6498	1.74777
229	68.0294	1.71286
230	71.3182	1.56647
231	74.607	1.42007
232	76.2409	1.47715
233	77.2628	1.6095
234	78.3685	1.71946
235	80.1537	1.64824
236	81.9389	1.57702
237	81.2929	1.55568
238	78.1162	1.58624
239	74.9395	1.6168
240	76.4118	1.55882
241	78.5786	1.4876
242	80.5546	1.48636
243	81.9582	1.69504
244	83.3617	1.90372
245	84.5247	1.88797
246	85.5465	1.74042
247	86.5646	1.59592
248	87.2047	1.75372
249	87.8448	1.91151
250	88.0395	1.98998
251	87.5375	1.9444
252	87.0356	1.89882
253	86.8214	1.87244
254	86.6983	1.85211
255	86.8957	1.83891
256	89.0626	1.86947
257	91.2294	1.90004
258	93.1888	1.9697
259	94.9567	2.07545
260	96.7246	2.18119
261	94.5228	2.22153
262	91.7278	2.2521
263	89.9825	2.26994
264	91.386	2.24961
265	92.7896	2.22928
266	94.4335	2.19293
267	96.2187	2.14715
268	97.9961	2.1029
269	99.0093	2.20865
270	100.023	2.31439
271	101.176	2.39308
272	102.58	2.42364
273	103.983	2.4542
274	105.384	2.37215
275	106.783	2.25053
276	107.972	2.15404
277	107.468	2.26094
278	106.963	2.36784
279	107.58	2.38746
280	109.365	2.31625
281	111.15	2.24503
282	112.603	2.30664
283	114.007	2.38809
284	115.905	2.46318
285	115.84	2.51919
286	115.775	2.5752
287	117.394	2.56709
288	120.001	2.52132
289	122.559	2.47631
290	120.224	2.50668
291	117.89	2.53705
292	117.808	2.56749
293	121.56	2.59806
294	125.312	2.62862
295	125.629	2.6401
296	124.801	2.64522
297	123.975	2.65034
298	123.16	2.65546
299	122.345	2.66058
300	124.088	2.71455
301	128.604	2.82145
302	133.119	2.92835
303	138.619	2.94772
304	144.28	2.95284
305	148.75	2.98849
306	149.448	3.12084
307	150.147	3.25318
308	153.212	3.3382
309	157.728	3.3942
310	162.244	3.4502
311	165.996	3.45533
312	169.748	3.46047
313	173.645	3.54293
314	177.779	3.7516
315	181.913	3.9603
316	185.431	4.01427
317	188.756	4.01937
318	192.734	4.04993
319	202.593	4.3095
320	212.452	4.5691
321	221.029	4.70653
322	228.216	4.71163
323	235.403	4.71677
324	241.606	4.9626
325	247.648	5.2476
326	253.862	5.48363
327	260.618	5.5645
328	267.375	5.6454
329	274.389	5.8182
330	281.577	6.05233
331	288.764	6.28647
332	294.829	6.47073
333	300.872	6.65397
334	308.425	6.8372
335	318.666	7.02043
336	328.907	7.20367
337	338.275	7.40517
338	347.338	7.61307
339	356.152	7.81547
340	362.957	7.97323
341	369.763	8.13103
342	378.606	8.35067
343	389.57	8.63463
344	400.534	8.9186
345	406.936	9.2691
346	412.597	9.63043
347	419.347	9.94887
348	429.551	10.1314
349	439.754	10.314
350	449.514	10.5901
351	458.991	10.926
352	468.468	11.2619
353	515.902	11.5343
354	563.719	11.8061
355	564.511	12.0449
356	564.828	12.2834
357	575.095	12.5893
358	585.462	12.8959
359	590.779	13.1344
360	596.096	13.3728
361	606.413	13.5446
362	616.731	13.7164
363	647.198	14.1235
364	677.415	14.5293
365	682.732	14.8011
366	688.049	15.0722
367	693.366	15.2773
368	698.683	15.4841
369	704	15.8559
370	709.368	16.2257
371	719.735	16.3983
372	730.302	16.5736
373	750.619	16.8787
374	770.735	17.1858
375	781.052	17.591
376	791.37	17.9921
377	801.738	18.1982
378	812.554	18.4073
379	837.871	18.7124
380	862.888	19.0165
381	878.205	19.2883
382	893.373	19.5632
383	903.741	19.9368
384	914.297	20.3023
385	929.393	20.4716
386	944.39	20.6439
387	949.707	21.1157
388	955.226	21.5845
389	980.668	21.7571
390	1005.51	21.9344
391	1000.83	22.3395
392	996.442	22.742
393	1006.76	23.0138
394	1017.28	23.2862
395	1037.7	23.5929
396	1057.81	23.8975
397	1068.13	24.1359
398	1078.74	24.3744
399	1099.06	24.6128
400	1119.38	24.8543
401	1139.7	25.1927
402	1160.17	25.5292
403	1185.61	25.8023
404	1209.85	26.0874
405	1205.16	26.6592
406	1201.88	27.223
407	1232.2	27.5948
408	1261.52	27.9626
409	1266.86	28.2357
410	1272.45	28.5038
411	1282.77	28.6756
412	1295.09	28.8557
413	1345.4	29.1941
414	1392.72	29.5309
415	1383.09	29.8345
416	1375.65	30.1422
417	1420.97	30.5473
418	1464.89	30.9498
419	1475.26	31.2899
420	1485.87	31.6383
421	1501.19	32.1434
422	1517.26	32.6419
423	1547.57	33.0137
424	1577.65	33.394
425	1603.09	33.935
426	1627.92	34.47
427	1643.24	34.9083
428	1658.56	35.349
429	1673.87	35.8207
430	1690.4	36.3067
431	1725.9	37.0153
432	1762.08	37.7237
433	1807.39	38.429
434	1852.36	39.106
435	1892.68	39.411
436	1931.95	39.7563
437	1957.4	40.6323
438	1984.43	41.4787
439	2029.75	41.984
440	2073.06	42.513
441	2093.38	43.3183
442	2116.92	44.1103
443	2177.54	44.752
444	2235.88	45.4383
445	2271.2	46.5767
446	2307.87	47.673
447	2358.18	48.345
448	2407.62	49.041
449	2448.14	49.9843
450	2490.64	50.9237
451	2550.95	51.8287
452	2612.77	52.724
453	2688.09	53.529
454	2760.43	54.358
455	2805.97	55.4017
456	2851.67	56.561
457	2898.66	58.655
458	2978.18	60.559
459	3074.09	62.44
460	3134.41	65.1117
461	3182.52	65.8853
462	3225.83	65.6427
463	3293.26	66.99
464	3347.63	68.049
465	3397.45	68.978
466	3478.3	70.3253
467	3575.1	71.6673
468	3679.15	73.0547
469	3759.46	74.8377
470	3835.71	75.536
471	3905.72	75.6887
472	3946.31	77.0363
473	4036.34	78.6537
474	4149.45	80.3297
475	4209.77	81.2237
476	4265.95	82.669
477	4330.12	84.4533
478	4471.35	86.248
479	4544.82	86.6353
480	4593.19	86.3693
481	4740.18	87.2633
482	4828.37	88.717
483	4889.81	90.327
484	5003.47	90.7763
485	5121.82	91.7917
486	5237.24	93.0753
487	5317.55	93.9693
488	5393.6	95.148
489	5473.78	96.4863
490	5594.1	97.8247
491	5710.64	99.4553
492	5820.94	101.315
493	5907.92	103.542
494	5981.91	105.481
495	6047.89	107.064
496	6108.21	107.513
497	6286.56	108.256
498	6495.18	109.368
499	6528.83	111.595
500	6628.47	112.063
501	6761.06	112.121
502	6888.04	114.793
503	6989.01	116.591
504	7082.99	118.083
505	7208.31	120.281
506	7339.62	121.635
507	7454.84	122.534
508	7468.49	123.428
509	7600.92	124.909
510	7780.71	126.834
511	7887.7	129.506
512	8034.27	131.004
513	8204.06	132.457
514	8388.59	136.848
515	8510.7	137.011
516	8598.61	135.54
517	8692.26	138.656
518	8824.31	141.488
519	8884	143.991
520	8366.02	145.456
521	8314.58	146.921
522	8425.42	148.188
523	8571.72	149.199
524	8769.1	152.124
525	8824.18	153.783
526	8888.44	155.443
527	9173.4	158.854
528	9278.49	158.287
529	9331.28	159.901
530	9376.85	163.41
531	9545.06	164.875
532	9752.36	165.187
533	9880.95	166.189
534	9875.42	168.647
535	9729.76	171.572
536	10024.2	173.518
537	10360.5	174.401
538	10288.3	173.923
539	10484.3	177.471
540	10663.5	180.833
541	10783.5	183.145
542	10783.8	182.664
543	11018.9	184.924
544	11215.8	188.255
545	11276	191.891
546	11130.3	191.409
547	11185.4	192.93
548	11308.3	195.205
549	11381.6	197.157
550	11317.7	201.396
551	11536.3	202.729
552	11929.5	202.334
553	12142.6	204.23
554	12129.9	206.17
555	12149.2	208.939
556	12288.2	212.715
557	12288.6	214.17
558	12386.7	215.305
559	12554.9	216.721
560	12774.2	219.159
561	12722.4	219.784
562	12850.7	221.077
563	13064.2	223.116
564	12918.5	225.555
565	13009.3	226.811
566	13187.1	228.848
567	13396.1	232.295
568	13469.4	236.68
569	13542.7	236.364
570	13592.7	235.805
571	13593	239.216
572	13799.8	240.768
573	13810.4	243.616
574	13766.9	246.832
575	14132.2	247.324
576	14134.4	247.412
577	14029.2	248.95
578	13924.4	252.361
579	14289.7	255.773
580	14447.7	255.729
581	14520.8	255.756
582	14593.6	258.66
583	14456.6	262.051
584	14354	264.601
585	14329.3	266.443
586	14474.6	267.898
587	14314.1	268.544
588	14335.6	269.95
589	14627.9	272.291
590	14920.2	273.756
591	14946.4	273.803
592	14874.1	274.857
593	14801.4	278.754
594	15301	280.268
595	15279.6	280.842
596	14967.3	281.071
597	14821.7	282.05
598	14801.6	287.632
599	15088	290.386
600	15541.3	289.709
601	15034.4	291.163
602	14740.8	294.426
603	14846.3	297.063
604	15503.5	297.555
605	15503.8	298.043
606	15277.8	298.534
607	15150.4	299.877
608	15734.6	303.775
609	15548.1	306.388
610	15627.1	307.832
611	15987.1	308.319
612	15844.6	308.801
613	15539.9	311.066
614	15306.6	312.94
615	15307	312.945
616	15092.6	314.858
617	15141.2	314.731
618	15413	314.561
619	15851.3	318.46
620	15719.4	319.391
621	15644.1	318.467
622	15731.1	317.093
623	15950.4	324.884
624	15849.9	324.504
625	15710.1	323.205
626	15710.4	325.643
627	15567.3	327.586
628	15644.7	328.048
629	15725.7	328.369
630	15368.8	331.231
631	15494.6	331.693
632	15679.5	332.37
633	15839	333.483
634	16131.2	331.057
635	16055.6	332.483
636	15862.9	334.723
637	15718.3	335.697
638	15431	335.257
639	15533.5	333.9
640	15748.2	332.851
641	15458.6	334.787
642	15601.6	340.46
643	15715.8	344.223
644	15708.1	344.663
645	15635.4	340.777
646	15616.8	339.413
647	15643.4	339.633
648	15716.7	341.1
649	15284.1	340.637
650	15207.3	341.647
651	15351.9	342.907
652	15498.2	341.937
653	15394.4	343.883
654	15284.3	345.143
655	15227.7	345.15
656	15301	345.153
657	15052.1	345.517
658	14925.7	345.48
659	15218	344.513
660	15076.7	346.437
661	14840.5	345.37
662	14640	344.997
663	14712.8	352.25
664	14849.5	348.54
665	14922.8	345.38
666	14866.6	344.603
667	14432.1	345.09
668	14488	345.58
669	14513.1	343.853
670	14222.2	338.61
671	14003.5	343.48
672	14249.6	346.783
673	14568.4	347.437
674	14349.8	343.063
675	14196	345.617
676	14164.2	348.27
677	14226.6	349.423
678	14226.9	346.047
679	14339.6	343.4
680	14164.8	342.917
681	13536.6	345.297
682	13826.7	345.787
683	13881.1	346.277
684	13910.6	345.27
685	14202.8	340.407
686	13963.8	339.09
687	13790.6	338.387
688	13718.4	338.14
689	13645.7	339.12
690	13515.4	340.097
691	13522.3	340.87
692	13719.7	341.203
693	13428	337.8
694	13185.3	336.683
695	13163.7	337.417
696	13601.9	339.857
697	13161.2	338.683
698	12973.4	338.303
699	13033.6	338.357
700	13033.9	336.417
701	13034.2	334.097
702	12909	332.933
703	12639.2	333.045
704	12712.5	327.211
705	12785.9	329.435
706	12766.2	333.101
707	12549.2	332.14
708	12467.8	330.715
709	12478.4	331.48
710	12493.3	332.945
711	12274.6	330.516
712	12297.8	328.905
713	12272.3	327.018
714	12120.8	325.019
715	11902.2	327.943
716	11839	328.109
717	11815.2	327.628
718	11742.5	328.119
719	11739.9	327.21
720	11783.3	324.806
721	11792.7	322.048
722	11575.6	321.57
723	11541.2	323.133
724	11575.8	323.712
725	11634.6	322.793
726	11562.4	322.315
727	11595	323.236
728	11489.5	323.849
729	11051.9	322.881
730	11186.5	321.913
731	11243.7	322.128
732	11126.5	322.653
733	10615.8	321.685
734	10921.3	322.809
735	11180.5	322.139
736	11253.4	319.832
737	11326.6	322.27
738	11292.7	322.553
739	11195.2	322.246
740	11049.5	322.251
741	10903.8	320.826
742	10891.4	321.146
743	10897.2	322.826
744	10678.5	325.265
745	10522.6	321.844
746	10627.3	321.046
747	10896.6	323.563
748	10462.1	323.085
749	10511.5	321.163
750	10622.7	320.176
751	10550.1	321.641
752	10185.5	326.025
753	10142	326.738
754	10287.5	325.17
755	10433.8	323.229
756	10451.6	322.572
757	10308.3	324.733
758	10058.8	328.662
759	10131.6	324.803
760	10152.9	325.76
761	10227.7	328.354
762	10447	330.306
763	10170.6	329.425
764	9967.23	326.142
765	9854.5	323.878
766	9854.82	330.696
767	10041.3	330.896
768	10051.1	331.554
769	9855.77	333.83
770	9856.09	334.81
771	10016.3	334.01
772	10051.6	332.731
773	9759.96	331.763
774	9377.11	335.587
775	9463.68	337.69
776	9775.51	338.087
777	9848.83	336.63
778	9985.64	338.14
779	9914	337.91
780	9668.03	336.373
781	9741.33	341.243
782	9759.9	340.277
783	9716.16	340.857
784	9600.53	347.143
785	9615.44	349.58
786	9598.17	346.503
787	9525.93	342.457
788	9351.08	344.897
789	9377.26	345.6
790	9421.04	346.09
791	9473.17	346.173
792	9619.49	343.743
793	9190.3	345.42
794	8987.58	347.76
795	9403.65	349.203
796	9367.74	349.693
797	9166.13	348.65
798	9009.49	347.973
799	9257.96	350.9
800	9188.87	351.657
801	9072.64	354.38
802	8986.66	357.82
803	9132.98	352.47
804	9223.07	351.993
805	9110.69	353.163
806	8730.72	354.627
807	8891.6	356.58
808	8876.97	357.267
809	8763.96	357.407
810	8641.1	357.893
811	8740.77	359.7
812	8818.75	359.847
813	8815.87	358.86
814	8604.49	360.323
815	8531.74	359.873
816	8554.6	359.893
817	8658.65	361.293
818	8425.41	359.35
819	8388	361.13
820	8409.68	363.237
821	8285.92	360.32
822	8207.61	363.47
823	8127.35	365.85
824	8055.38	366.61
825	8070.19	366.13
826	8045.74	365.277
827	7945.34	365.67
828	7761.88	367.99
829	8008.55	366.547
830	8028.69	366.047
831	7920.69	366.733
832	7796.93	369.17
833	7819.28	369.393
834	7816.82	367.833
835	7769.19	365.793
836	7660.01	368.233
837	7452.81	371.053
838	7408.94	373.36
839	7612.12	374.74
840	7466.47	374.257
841	7408.82	373.777
842	7370.45	372.563
843	7275.88	369.65
844	7256.07	369
845	7221.77	369.057
846	7157.86	369.987
847	7034.07	372.91
848	7010.82	374.253
849	6932.68	374.39
850	6796.69	373.533
851	7383.67	374.43
852	7596.98	372.82
853	7521.94	369.87
854	7515.59	375.21
855	7414.23	375.987
856	7249.62	373.667
857	7196.6	375.893
858	7177.82	375.58
859	7176.83	373.707
860	7083.82	375.933
861	6998.54	377.13
862	6919.92	377.613
863	6853.57	378.507
864	6810.32	379.147
865	6781.41	379.277
866	6728.39	376.17
867	6659.64	375.163
868	6583.56	375.373
869	6543.88	373.157
870	6488.19	373.043
871	6422.11	374.257
872	6362.42	374.26
873	6302.74	375.333
874	6243.06	376.85
875	6183.38	375.963
876	6115.4	378.837
877	6044.88	382.69
878	5998.53	374.25
879	5935.91	373.673
880	5862.16	377.487
881	5782.48	376.16
882	5714.99	376.73
883	5656.01	378.71
884	5602.63	382.297
885	5570.15	381.18
886	5552.07	377.613
887	5545.72	377.173
888	5477.36	375.357
889	5373.34	373.177
890	5286.42	374.523
891	5220.86	375.863
892	5167.84	376.8
893	5114.83	375.027
894	5082.81	374.373
895	5057.88	374.493
896	4997.79	375.393
897	4937.96	376.007
898	4868.02	376.083
899	4735.01	373.867
900	4695.84	373.07
901	4697.3	373.2
902	4623.79	374.1
903	4572.77	372.72
904	4531.37	370.37
905	4471.69	369.93
906	4412	369.493
907	4353.92	369.267
908	4307.57	370.603
909	4244.39	371.393
910	4175.28	371.73
911	4135.6	371.29
912	4095.92	369.173
913	4052.83	366.757
914	3986.91	368.97
915	3920.72	370.367
916	3859.18	370.94
917	3832.83	369.167
918	3818.85	367.11
919	3802.94	365.11
920	3723.26	364.67
921	3660.37	363.95
922	3608.22	363.183
923	3561.87	363.187
924	3528.45	362.643
925	3499.19	361.867
926	3439.1	361.87
927	3371.13	361.063
928	3303.98	359.733
929	3284.3	358.407
930	3244.28	358.163
931	3194.18	358.907
932	3167.65	362.043
933	3112.3	359.657
934	3046.49	354.577
935	3033.47	354.583
936	2987.38	352.107
937	2925.01	348.7
938	2891.77	349.6
939	2858.68	350.217
940	2822.2	350.437
941	2762.51	349.107
942	2740.62	348.62
943	2734.15	348.283
944	2682.17	345.673
945	2625.33	345.17
946	2568.22	345.58
947	2535.21	342.03
948	2514.39	340.377
949	2502.11	339.597
950	2495.76	336.047
951	2460.72	334.663
952	2405.79	334.35
953	2339.44	331.688
954	2289.62	333.713
955	2256.35	337.323
956	2270	331.552
957	2233.77	330.472
958	2175.7	331.745
959	2176.01	329.528
960	2134.34	329.831
961	2072.32	330.979
962	2039.3	327.873
963	2014.68	325.046
964	1997.6	322.673
965	1997.92	322.231
966	1959.84	320.368
967	1907.62	317.831
968	1901.27	316.059
969	1890.65	315.424
970	1871.99	315.491
971	1818.62	315.944
972	1787.14	313.506
973	1762.46	309.977
974	1709.44	309.094
975	1678.09	309.943
976	1659.39	310.655
977	1646.29	305.29
978	1637.64	301.71
979	1627.03	299.617
980	1594.01	300.511
981	1565.39	299.059
982	1536.87	296.394
983	1496.91	293.715
984	1470.54	291.643
985	1449.73	290.55
986	1423.38	292.777
987	1414.89	291.134
988	1411.79	288.035
989	1391.97	287.146
990	1367.71	283.842
991	1341.36	280.283
992	1315.01	280.732
993	1275.06	279.973
994	1238.31	278.405
995	1245.29	275.743
996	1238.62	275.199
997	1226.8	275.06
998	1220.45	272.399
999	1204.9	269.737
1000	1180.15	267.245
1001	1133.8	265.472
1002	1110.39	266.161
1003	1095.96	266.798
1004	1076.28	262.803
1005	1065.93	260.363
1006	1060.92	258.413
1007	1061.23	255.752
1008	1047.46	254.33
1009	1026.27	253.162
1010	999.918	250.945
1011	978.302	248.728
1012	955.819	246.977
1013	922.803	246.982
1014	918.217	244.128
1015	922.303	240.992
1016	915.953	240.997
1017	904.803	240.363
1018	888.854	239.283
1019	862.505	237.511
1020	831.194	234.763
1021	804.138	232.254
1022	797.789	231.815
1023	801.172	230.078
1024	800.49	228.167
1025	774.14	227.284
1026	767.257	224.762
1027	765.974	221.534
1028	759.624	217.983
1029	740.448	216.735
1030	719.805	215.869
1031	708.789	213.652
1032	687.906	211.764
1033	669.959	209.451
1034	672.29	205.43
1035	664.61	205.761
1036	655.094	206.433
1037	650.078	203.772
1038	640.561	202.11
1039	628.76	200.457
1040	614.604	197.831
1041	596.9	195.179
1042	588.003	193.028
1043	612.986	192.589
1044	596.118	191.825
1045	567.141	190.43
1046	549.458	187.324
1047	530.707	185.183
1048	515.752	183.401
1049	514.069	181.629
1050	511.399	181.172
1051	509.663	180.43
1052	511.98	177.324
1053	508.844	177.182
1054	502.801	176.859
1055	493.785	172.864
1056	474.768	170.536
1057	452.71	169.041
1058	431.527	168.379
1059	414.234	167.472
1060	408.611	165.827
1061	401.939	164.101
1062	391.756	162.106
1063	383.804	160.326
1064	383.321	159.265
1065	372.295	157.935
1066	361.055	156.6
1067	357.791	155.272
1068	354.608	153.944
1069	350.95	150.652
1070	347.287	147.34
1071	338.704	146.299
1072	330.022	145.304
1073	327.218	144.309
1074	324.536	143.314
1075	321.345	141.986
1076	318.145	140.651
1077	311.992	138.663
1078	305.809	136.668
1079	300.616	136.323
1080	295.433	135.995
1081	288.233	135.002
1082	281.012	134.002
1083	279.829	132.007
1084	278.646	130.012
1085	274.963	127.684
1086	271.28	125.356
1087	265.097	124.361
1088	258.914	123.366
1089	255.766	123.041
1090	252.618	122.716
1091	249.435	121.408
1092	246.252	120.08
1093	241.6	118.425
1094	236.917	116.763
1095	230.732	115.422
1096	224.516	114.087
1097	225.263	113.089
1098	226.08	112.094
1099	220.462	110.109
1100	214.779	108.114
1101	214.041	107.436
1102	213.353	106.771
1103	207.17	105.109
1104	200.987	103.448
1105	199.804	102.786
1106	198.621	102.125
1107	197.431	101.125
1108	196.205	100.118
1109	191.522	98.457
1110	186.88	96.792
1111	186.196	94.797
1112	185.469	92.8123
1113	180.286	91.8173
1114	175.132	90.8157
1115	172.937	89.1457
1116	170.732	87.516
1117	168.049	87.8543
1118	165.436	88.1663
1119	166.253	87.1713
1120	166.99	86.183
1121	163.789	85.5183
1122	160.634	84.8333
1123	158.951	83.505
1124	157.208	82.177
1125	153.525	80.8487
1126	149.962	79.5303
1127	150.28	78.5303
1128	150.336	77.504
1129	144.153	75.8427
1130	138.171	74.221
1131	136.988	73.5593
1132	135.784	72.8843
1133	134.091	71.8843
1134	132.025	70.8847
1135	132.586	69.89
1136	132.923	68.945
1137	129.003	68.9503
1138	125.364	68.8887
1139	128.425	67.227
1140	131.085	65.6057
1141	124.146	64.944
1142	117.487	64.309
1143	117.548	64.3143
1144	117.584	64.2427
1145	117.145	62.7143
1146	116.681	61.195
1147	115.747	59.84
1148	114.632	58.5263
1149	109.193	58.1983
1150	103.994	57.818
1151	104.555	56.1897
1152	104.975	54.5907
1153	102.021	53.6913
1154	99.1928	52.8173
1155	98.7537	52.4223
1156	98.1653	52.0243
1157	94.7436	51.565
1158	91.5614	51.071
1159	94.1223	49.7427
1160	96.443	48.452
1161	93.0039	48.057
1162	89.6647	47.6713
1163	88.7206	47.509
1164	87.7266	47.34
1165	85.7875	47.0453
1166	83.8738	46.7203
1167	82.4421	45.83
1168	81.0091	44.9053
1169	79.5434	43.1547
1170	78.0776	41.4043
1171	77.2529	40.1987
1172	77.3138	39.7457
1173	77.3747	39.2927
1174	75.6035	38.677
1175	73.3744	38.0207
1176	71.214	37.3963
1177	69.3664	36.9177
1178	67.5188	36.4393
1179	66.5271	35.9053
1180	66.2078	35.3273
1181	65.8885	34.7497
1182	65.5678	34.146
1183	65.2469	33.5403
1184	64.6895	33.0294
1185	63.6054	32.7292
1186	62.5213	32.429
1187	60.4046	31.9402
1188	57.8239	31.3667
1189	55.3948	30.8001
1190	56.6007	30.3981
1191	57.8065	29.9961
1192	58.3713	29.5727
1193	58.0505	29.1198
1194	57.7297	28.6669
1195	57.7143	28.3565
1196	57.7752	28.0817
1197	57.63	27.807
1198	56.5458	27.5322
1199	55.4616	27.2574
1200	53.95	26.8828
1201	52.1026	26.43
1202	50.2551	25.9771
1203	50.2014	25.6677
1204	50.2623	25.3674
1205	49.9567	25.0754
1206	48.8726	24.8006
1207	47.7885	24.5258
1208	46.4412	24.2163
1209	44.9812	23.8919
1210	43.7079	23.5638
1211	44.9138	23.1873
1212	46.1196	22.8107
1213	46.6386	22.4914
1214	46.3178	22.2421
1215	45.9969	21.9927
1216	44.7257	21.7223
1217	43.26	21.4475
1218	41.9545	21.1674
1219	41.252	20.8671
1220	40.5495	20.5669
1221	38.9461	20.2967
1222	36.7171	20.0474
1223	34.488	19.7981
1224	37.0717	19.4747
1225	39.8045	19.149
1226	40.6665	18.9124
1227	38.0558	18.8412
1228	35.4451	18.77
1229	36.735	18.5316
1230	39.4678	18.2313
1231	41.6122	17.9227
1232	39.0014	17.5461
1233	36.3907	17.1696
1234	35.4602	16.8811
1235	36.2787	16.6842
1236	37.0972	16.4872
1237	36.6228	16.3756
1238	35.9203	16.2789
1239	35.4812	16.1237
1240	35.9238	15.7726
1241	36.3664	15.4215
1242	34.9461	15.148
1243	32.3354	14.9241
1244	29.7246	14.7002
1245	29.3838	14.603
1246	29.0659	14.5071
1247	28.8806	14.4021
1248	28.9414	14.28
1249	29.0023	14.1579
1250	29.8991	13.9614
1251	31.1051	13.7375
1252	31.9329	13.5108
1253	29.7038	13.2615
1254	27.4747	13.0122
1255	26.1821	12.8752
1256	25.8641	12.855
1257	25.5462	12.8349
1258	25.8748	12.6632
1259	26.3173	12.4648
1260	26.5844	12.2722
1261	26.2635	12.0992
1262	25.9427	11.9262
1263	26.3205	11.8153
1264	27.1447	11.7441
1265	27.9689	11.6728
1266	25.7702	11.5009
1267	23.5409	11.3278
1268	22.3005	11.2019
1269	22.7431	11.1562
1270	23.1856	11.1104
1271	23.0557	10.9883
1272	22.7349	10.8407
1273	22.5133	10.6734
1274	22.9559	10.3731
1275	23.3985	10.0729
1276	22.8678	9.92837
1277	21.402	9.9335
1278	19.9362	9.93863
1279	19.829	9.76257
1280	19.8899	9.56413
1281	20.0535	9.40697
1282	20.4946	9.36137
1283	20.9357	9.3158
1284	20.892	9.23827
1285	20.5755	9.14277
1286	20.259	9.04723
1287	21.0719	8.9002
1288	21.8962	8.75263
1289	21.8729	8.65217
1290	20.4071	8.63187
1291	18.9414	8.61153
1292	18.3376	8.4782
1293	18.0211	8.3072
1294	17.8188	8.1462
1295	18.643	8.075
1296	19.4672	8.0038
1297	19.3754	7.93257
1298	18.2912	7.86133
1299	17.207	7.79013
1300	17.7643	7.67513
1301	18.5885	7.55303
1302	18.9547	7.44927
1303	17.8705	7.4035
1304	16.7863	7.3577
1305	16.4122	7.2492
1306	16.4731	7.10223
1307	16.534	6.95527
1308	16.9727	6.98403
1309	17.4153	7.0146
1310	17.4341	6.98867
1311	16.7317	6.86657
1312	16.0292	6.74447
1313	16.4654	6.62343
1314	17.281	6.50277
1315	17.7919	6.3896
1316	15.5628	6.34383
1317	13.3337	6.29807
1318	12.387	6.25227
1319	12.8295	6.2065
1320	13.2721	6.16073
1321	14.6995	6.02743
1322	16.2871	5.87987
1323	17.1446	5.76897
1324	15.6902	5.7741
1325	14.2359	5.7792
1326	13.6909	5.78433
1327	13.7518	5.78943
1328	13.8126	5.79457
1329	14.2476	5.69993
1330	14.6902	5.60327
1331	14.8579	5.48827
1332	14.5371	5.34073
1333	14.2163	5.1932
1334	14.178	5.2151
1335	14.2389	5.29657
1336	14.2998	5.34747
1337	14.3607	5.17447
1338	14.4215	5.00147
1339	13.7191	4.93027
1340	12.2533	4.96083
1341	10.7876	4.9914
1342	10.6651	4.9324
1343	10.726	4.86117
1344	10.6891	4.79023
1345	10.3741	4.72017
1346	10.059	4.6501
1347	9.96954	4.51827
1348	10.0304	4.34527
1349	10.0913	4.1723
1350	10.5263	4.22373
1351	10.9689	4.27973
1352	11.274	4.29917
1353	11.3349	4.2536
1354	11.3958	4.208
1355	10.3422	4.18087
1356	8.87626	4.16053
1357	7.70405	4.1391
1358	8.90557	4.10873
1359	10.1071	4.07837
1360	11.3108	4.0296
1361	12.5167	3.96093
1362	13.7227	3.89227
1363	11.9742	3.82797
1364	9.74509	3.7644
1365	7.97398	3.70997
1366	7.65317	3.68453
1367	7.33236	3.65913
1368	7.48493	3.61003
1369	7.92748	3.54647
1370	8.37003	3.4829
1371	9.57591	3.51853
1372	10.7818	3.5542
1373	11.2627	3.50573
1374	10.5602	3.32002
1375	9.85769	3.13429
1376	9.15524	3.14001
1377	8.4528	3.2062
1378	7.96394	3.26206
1379	8.78823	3.25446
1380	9.61252	3.24685
1381	10.4323	3.22101
1382	11.2479	3.17833
1383	12.0636	3.13564
1384	11.2262	3.16112
1385	10.1421	3.19677
1386	9.43933	3.22162
1387	9.88047	3.21407
1388	10.3216	3.20651
1389	10.7636	3.10268
1390	11.2062	2.93987
1391	11.6487	2.77705
1392	9.8013	2.79998
1393	7.95388	2.82291
1394	7.26638	2.83424
1395	8.47237	2.82664
1396	9.67835	2.81903
1397	10.014	2.86944
1398	10.0749	2.93817
1399	9.92226	2.97985
1400	8.45634	2.85519
1401	6.99043	2.73053
1402	7.31086	2.64028
1403	9.28006	2.58179
1404	11.2493	2.5233
1405	11.5012	2.56098
1406	11.5621	2.60936
1407	11.3023	2.62496
1408	10.2182	2.55629
1409	9.13412	2.48762
1410	9.05752	2.44246
1411	9.5001	2.40941
1412	9.88157	2.37371
1413	8.79747	2.2745
1414	7.71335	2.1753
1415	7.43063	2.11991
1416	8.25492	2.12503
1417	9.07921	2.13014
1418	8.07599	2.16974
1419	6.61606	2.21795
1420	5.80368	2.26618
1421	8.15477	2.31456
1422	10.5058	2.36294
1423	10.9674	2.37073
1424	9.8833	2.34531
1425	8.79919	2.3199
1426	9.13481	2.25899
1427	9.5774	2.1954
1428	9.30995	2.17205
1429	7.46253	2.23824
1430	5.61511	2.30442
1431	6.40105	2.22665
1432	8.37044	2.08418
1433	10.0991	1.94901
1434	8.63336	1.91088
1435	7.16761	1.87274
1436	6.21703	1.85979
1437	5.89622	1.87764
1438	5.57541	1.89548
1439	6.52186	1.81828
1440	7.72774	1.72162
1441	8.6932	1.65702
1442	8.75409	1.71303
1443	8.81498	1.76904
1444	7.97502	1.74397
1445	6.50927	1.66258
1446	5.04352	1.58119
1447	5.42879	1.63061
1448	5.87138	1.68407
1449	6.44758	1.70992
1450	7.27179	1.68451
1451	8.09601	1.6591
1452	8.36302	1.67818
1453	8.42391	1.71372
1454	8.40838	1.74748
1455	7.70595	1.76532
1456	7.0035	1.78316
1457	6.30104	1.76559
1458	5.59854	1.70963
1459	4.89603	1.65368
1460	6.1632	1.61305
1461	7.75075	1.57491
1462	8.60549	1.55876
1463	7.13959	1.61223
1464	5.67368	1.6657
1465	6.33795	1.62765
1466	8.30715	1.53353
1467	10.2763	1.43942
1468	7.66559	1.45726
1469	5.05485	1.4751
1470	3.89402	1.46491
1471	5.1	1.40896
1472	6.30599	1.353
1473	6.64169	1.42855
1474	6.70258	1.54563
1475	6.60328	1.63636
1476	5.51908	1.56514
1477	4.43487	1.49392
1478	4.54155	1.47563
1479	5.74743	1.50619
1480	6.95331	1.53675
1481	7.12881	1.47801
1482	7.1897	1.40933
1483	7.25059	1.37339
1484	7.31148	1.4216
1485	7.37237	1.46981
1486	6.441	1.48505
1487	4.97509	1.48254
1488	3.55503	1.47918
1489	3.61592	1.44868
1490	3.6768	1.41817
1491	3.7377	1.35325
1492	3.79859	1.23877
1493	3.85947	1.08511
1494	4.82495	1.1656
1495	6.03083	1.29899
1496	6.97729	1.39476
1497	6.65649	1.30677
1498	6.33568	1.21878
1499	5.38509	1.20497
1500	3.91934	1.25184
1501	2.45359	1.29872
1502	3.47236	1.29117
1503	4.67834	1.27952
1504	5.52926	1.25998
1505	5.59015	1.22289
1506	5.65104	1.1858
1507	5.18525	1.11886
1508	4.48275	1.0385
1509	3.86048	0.96956
1510	4.30302	1.05206
1511	4.74556	1.13455
1512	4.50116	1.14148
1513	3.41695	1.05604
1514	2.33276	0.97059
1515	3.14588	0.96749
1516	4.34739	0.98124
1517	5.01555	0.99499
1518	3.54966	1.00879
1519	2.08376	1.02259
1520	2.1677	0.95668
1521	3.37358	0.83308
1522	4.57946	0.70948
1523	4.6862	0.7935
1524	4.74709	0.88618
1525	4.67818	0.92694
1526	4.3574	0.86695
1527	4.03664	0.80696
1528	3.99064	0.89903
1529	4.05153	1.05024
1530	4.11242	1.18081
1531	4.17331	1.12591
1532	4.2342	1.07101
1533	4.84471	0.98312
1534	6.0507	0.85951
1535	7.25667	0.7359
1536	7.14948	0.73922
1537	6.8287	0.7632
1538	6.41633	0.81343
1539	5.71382	0.94683
1540	5.01133	1.08023
1541	4.78221	1.07319
1542	4.8431	0.98012
1543	4.90399	0.88705
1544	4.58322	0.76345
1545	4.26245	0.63984
1546	4.37447	0.60582
1547	5.19296	0.71801
1548	6.01146	0.8302
1549	5.70443	0.83756
1550	5.00192	0.8081
1551	4.34527	0.78078
1552	4.02449	0.76913
1553	3.70371	0.75749
1554	4.14627	0.77764
1555	5.35215	0.82961
1556	6.55803	0.88157
1557	6.08475	0.79024
1558	5.38225	0.67935
1559	4.97747	0.60683
1560	5.42001	0.64353
1561	5.86257	0.68022
1562	4.84431	0.66331
1563	3.00397	0.61622
1564	1.2056	0.5703
1565	3.55646	0.64007
1566	5.90733	0.70984
1567	6.47242	0.73795
1568	4.24312	0.70085
1569	2.01381	0.66376
1570	2.13578	0.60903
1571	2.96	0.54904
1572	3.55536	0.4982
1573	2.85285	0.49928
1574	2.15034	0.50035
1575	2.25704	0.50412
1576	3.08126	0.51029
1577	3.90547	0.51645
1578	3.69175	0.62328
1579	3.37528	0.74009
1580	3.05767	0.79306
1581	2.73689	0.66437
1582	2.41613	0.53568
1583	2.58382	0.5177
1584	3.02641	0.56203
1585	3.46899	0.60428
1586	3.91155	0.54429
1587	4.35411	0.4843
1588	5.09849	0.48104
1589	6.29579	0.56293
1590	7.49309	0.64481
1591	6.95651	0.61694
1592	5.87241	0.5544
1593	4.84169	0.50361
1594	4.13918	0.52504
1595	3.43667	0.54647
1596	3.32961	0.58643
1597	3.77217	0.64348
1598	4.21473	0.70053
1599	4.31382	0.64538
1600	4.37471	0.57775
1601	4.64935	0.5201
1602	5.47356	0.48809
1603	6.29779	0.45609
1604	5.62961	0.43438
1605	4.19233	0.41798
1606	2.75505	0.40157
1607	2.42307	0.4453
1608	2.10227	0.48963
1609	1.92272	0.50006
1610	1.98361	0.45279
1611	2.0445	0.40552
1612	3.25038	0.38878
1613	4.83791	0.38222
1614	6.42471	0.38785
1615	8.0066	0.47511
1616	9.58847	0.56238
1617	9.83735	0.52894
1618	8.75325	0.37481
1619	7.66915	0.22067
1620	5.91327	0.22549
1621	4.06566	0.25201
1622	2.71429	0.2911
1623	2.77518	0.36597
1624	2.83607	0.44083
1625	3.38546	0.44079
1626	4.20973	0.39861
1627	5.02637	0.35907
1628	5.46893	0.4492
1629	5.91147	0.53933
1630	5.28555	0.57349
1631	3.05626	0.52367
1632	0.82696	0.47386
1633	3.36116	0.43396
1634	7.23867	0.39687
1635	10.2617	0.35327
1636	8.7958	0.27546
1637	7.3299	0.19765
1638	7.10075	0.16244
1639	7.92497	0.16351
1640	8.74919	0.16459
1641	7.8178	0.15864
1642	6.73359	0.15208
1643	5.64941	0.15926
1644	4.56533	0.1985
1645	3.48123	0.23774
1646	2.40003	0.25448
1647	1.32017	0.26063
1648	0.35473	0.27148
1649	1.56061	0.37179
1650	2.76649	0.4721
1651	3.4801	0.46629
1652	3.54099	0.31977
1653	3.60188	0.17325
1654	3.3536	0.17515
1655	3.03283	0.21185
1656	2.78455	0.24563
1657	2.84544	0.26698
1658	2.90633	0.28834
1659	3.18016	0.29408
1660	3.62127	0.28755
1661	4.06236	0.28102
1662	5.56971	0.27682
1663	7.15738	0.27281
1664	7.91664	0.25854
1665	6.83256	0.22145
1666	5.74846	0.18435
1667	4.92765	0.19993
1668	4.22513	0.23917
1669	3.57612	0.28091
1670	3.63701	0.35578
1671	3.6979	0.43064
1672	3.93053	0.43337
1673	4.37313	0.34793
1674	4.81572	0.26248
1675	4.31503	0.23424
1676	3.62123	0.2177
1677	3.40664	0.20754
1678	5.37601	0.22643
1679	7.34539	0.24532
1680	6.74963	0.27133
1681	4.13888	0.30294
1682	1.52814	0.33454
1683	1.78734	0.29679
1684	2.22993	0.2546
1685	2.79467	0.23604
1686	3.61888	0.26765
1687	4.4431	0.29925
1688	4.46687	0.24561
1689	4.14751	0.15543
1690	3.93504	0.0777
1691	5.14092	0.16528
1692	6.3468	0.25287
1693	6.52225	0.2626
1694	5.43804	0.17715
1695	4.35384	0.09171
1696	4.22015	0.1282
1697	4.28104	0.18965
1698	4.27325	0.22146
1699	3.95244	0.1182
1700	3.63163	0.01495
1701	3.31084	0.03567
1702	2.99006	0.15379
1703	2.6693	0.27191
1704	3.78358	0.30393
1705	4.98956	0.33045
1706	5.70689	0.34231
1707	5.38611	0.32303
1708	5.06535	0.30375
1709	5.01172	0.21678
1710	5.07261	0.1008
1711	5.16406	0.00174
1712	5.6066	0.09695
1713	6.04916	0.19217
1714	6.31617	0.24877
1715	6.37706	0.26002
1716	6.43795	0.27127
1717	6.81825	0.23352
1718	7.25934	0.18643
1719	7.70076	0.16121
1720	8.14335	0.21827
1721	8.58593	0.27533
1722	8.12764	0.26632
1723	7.04354	0.21141
1724	5.95945	0.15651
1725	5.98596	0.09667
1726	6.04685	0.03667
1727	5.70687	0.00874
1728	4.62279	0.04035
1729	3.53869	0.07196
1730	3.56905	0.09428
1731	4.01162	0.11317
1732	4.49623	0.12393
1733	5.32044	0.06902
1734	6.14465	0.01412
1735	6.78188	0.02281
1736	7.22447	0.09768
1737	7.66706	0.17254
1738	9.10588	0.14114
1739	10.6934	0.09387
1740	11.613	0.05869
1741	10.529	0.05976
1742	9.44487	0.06083
1743	7.88897	0.08895
1744	6.05584	0.13296
1745	4.22272	0.17696
1746	4.64253	0.11045
1747	5.0851	0.04282
1748	5.66894	0.01003
1749	6.49315	0.03655
1750	7.31736	0.06307
1751	7.28284	0.04188
1752	6.96208	0.00479
1753	6.69088	-0.02404
1754	6.75176	0.00248
1755	6.81265	0.029
1756	7.26284	0.03995
1757	8.08705	0.03593
1758	8.91128	0.03192
1759	6.67853	0.00979
1760	4.06753	-0.01459
1761	2.28105	-0.0156
1762	2.72361	0.04654
1763	3.16615	0.10868
1764	5.33764	0.1229
1765	8.44049	0.1113
1766	11.429	0.09934
1767	8.81822	0.06988
1768	6.20747	0.04042
1769	4.66511	0.03844
1770	4.726	0.07768
1771	4.78689	0.11693
1772	6.02512	0.15387
1773	7.59537	0.19016
1774	9.21744	0.22287
1775	11.1868	0.23158
1776	13.1562	0.24029
1777	12.595	0.23212
1778	9.60262	0.20775
1779	6.61021	0.18338
1780	5.99524	0.10919
1781	5.67443	0.02884
1782	5.55974	0.00276
1783	6.0023	0.12343
1784	6.44486	0.24409
1785	7.38355	0.29861
1786	8.58954	0.31749
1787	9.70382	0.3347
1788	7.8564	0.29761
1789	6.00898	0.26051
1790	4.9438	0.22972
1791	5.00469	0.20797
1792	5.06558	0.18623
1793	5.42419	0.18626
1794	5.86675	0.19242
1795	6.43137	0.19004
1796	7.63734	0.14277
1797	8.84333	0.09549
1798	9.84314	0.05647
1799	10.6674	0.02446
1800	11.4916	-0.00754
1801	10.225	0.02097
1802	8.77638	0.05475
1803	7.63233	0.0742
1804	7.31155	0.05492
1805	6.99077	0.03564
1806	7.16612	0.00644
1807	7.60871	-0.02811
1808	8.03984	-0.05862
1809	8.10073	0.04169
1810	8.16162	0.142
1811	7.75312	0.16825
1812	6.66891	0.08789
1813	5.5847	0.00754
1814	5.40516	0.04579
1815	5.46605	0.11557
1816	5.65666	0.17367
1817	6.48094	0.17474
1818	7.30523	0.17581
1819	8.33702	0.16016
1820	9.53854	0.13082
1821	10.7401	0.10147
1822	9.13662	0.01818
1823	7.28902	-0.06981
1824	6.47213	-0.1013
1825	8.05966	-0.000993333
1826	9.64719	0.09931
1827	8.89908	0.12869
1828	7.05149	0.12467
1829	5.38727	0.11653
1830	6.59316	0.04382
1831	7.79904	-0.02889
1832	8.50118	-0.04452
1833	8.56207	0.01254
1834	8.62296	0.0696
1835	8.99684	0.06405
1836	9.4394	0.04477
1837	9.80565	0.01837
1838	9.86654	-0.03654
1839	9.92743	-0.09145
1840	9.33165	-0.08178
1841	8.26052	-0.02536
1842	7.1894	0.03105
1843	6.60041	0.00938
1844	6.57541	0.00186
1845	7.78129	0.04111
1846	8.98717	0.08035
1847	8.37641	0.08498
1848	6.91051	0.07334
1849	5.67384	0.06581
1850	8.02471	0.12286
1851	10.3756	0.17992
1852	10.8794	0.20115
1853	9.03175	0.17677
1854	7.18416	0.1524
1855	8.1536	0.11342
1856	9.74115	0.07124
1857	11.0234	0.04636
1858	11.0843	0.0907
1859	11.1452	0.13503
1860	11.2061	0.10757
1861	11.267	0.02815
1862	11.3279	-0.05128
1863	10.6789	-0.00851
1864	9.97636	0.04345
1865	9.27387	0.09068
1866	8.57144	0.12738
1867	7.86901	0.16408
1868	7.43187	0.11347
1869	7.11394	0.02363
1870	6.83409	-0.05669
1871	7.27665	0.04362
1872	7.7192	0.14392
1873	7.99767	0.19063
1874	8.05856	0.16626
1875	8.11945	0.14188
1876	8.48951	0.11751
1877	8.93206	0.09314
1878	9.44712	0.07361
1879	10.2714	0.07468
1880	11.0957	0.07575
1881	11.0496	0.10149
1882	10.3472	0.14582
1883	9.64478	0.19015
1884	9.30624	0.11151
1885	8.98689	0.0264
1886	9.40002	-0.01077
1887	11.3692	0.05391
1888	13.3384	0.1186
1889	12.3689	0.07642
1890	10.1396	-0.01157
1891	8.15481	-0.09141
1892	8.97903	-0.07761
1893	9.80324	-0.06382
1894	10.4519	-0.04066
1895	10.8945	-0.0065
1896	11.3371	0.02765
1897	10.4971	0.07463
1898	9.41303	0.12405
1899	8.83268	0.15724
1900	10.0387	0.13286
1901	11.2447	0.10849
1902	11.3054	0.04747
1903	10.603	-0.03796
1904	9.90053	-0.1234
1905	9.19802	-0.04426
1906	8.49552	0.03825
1907	8.48024	0.10242
1908	9.68611	0.13403
1909	10.892	0.16564
1910	10.6857	0.12946
1911	9.98318	0.06946
1912	9.37238	0.02352
1913	9.43327	0.08057
1914	9.49416	0.13763
1915	9.93528	0.17556
1916	10.7567	0.19438
1917	11.5781	0.2132
1918	11.0735	0.17894
1919	10.3711	0.13676
1920	9.95491	0.09585
1921	10.3974	0.05876
1922	10.84	0.02167
1923	11.7634	0.00862
1924	12.9694	0.00969
1925	14.1487	0.01102
1926	12.6829	0.03754
1927	11.2171	0.06406
1928	10.4954	0.09554
1929	10.938	0.13478
1930	11.3806	0.17402
1931	9.47207	0.20151
1932	6.86132	0.22548
1933	4.99437	0.23039
1934	7.34544	0.12713
1935	9.69652	0.02387
1936	10.4337	0.00792
1937	9.73995	0.06936
1938	9.04617	0.13081
1939	9.35225	0.06301
1940	9.79484	-0.02243
1941	10.3366	-0.0834
1942	11.1609	-0.07469
1943	11.9851	-0.06598
1944	12.8075	-0.03134
1945	13.6289	0.0179
1946	14.4313	0.06704
1947	13.3601	0.10585
1948	12.2888	0.14466
1949	11.6253	0.16072
1950	11.6862	0.13635
1951	11.7471	0.11198
1952	11.808	0.0556
1953	11.8689	-0.01204
1954	11.8381	-0.05858
1955	11.1356	0.04936
1956	10.4332	0.1573
1957	11.6391	0.16219
1958	14.7532	0.06403
1959	17.8674	-0.03412
1960	16.28	-0.0181
1961	14.0507	0.01351
1962	12.5161	0.04049
1963	12.9587	0.05428
1964	13.4012	0.06808
1965	12.3783	0.05257
1966	10.5307	0.02056
1967	8.73661	-0.01139
1968	9.56082	-0.04085
1969	10.385	-0.07031
1970	10.904	-0.05703
1971	10.9649	0.02038
1972	11.0258	0.0978
1973	11.0867	0.07217
1974	11.1476	0.01748
1975	11.4373	-0.03191
1976	13.025	-0.05119
1977	14.6127	-0.07047
1978	14.5819	-0.06278
1979	13.1162	-0.03117
1980	11.6504	0.000433333
1981	11.2265	0.0552
1982	10.9057	0.11225
1983	11.1384	0.13905
1984	12.7259	0.09178
1985	14.3134	0.04451
1986	15.6454	0.0927
1987	16.8513	0.18793
1988	17.8854	0.27004
1989	15.6563	0.10318
1990	13.4272	-0.06367
1991	11.3622	-0.11566
1992	9.51457	-0.01535
1993	7.66696	0.08497
1994	11.0754	0.0781
1995	15.7162	0.04609
1996	19.1246	0.01844
1997	17.277	0.00934
[truncated: 3 more rows]
