# Supplementary material for: Switching molecular recognition selectivities by temperature in a diffusion-regulatory porous material
Source: Nat Commun. 2024 Jan 2;15:144. doi: 10.1038/s41467-023-44424-3 (PMC10761840; doi:10.1038/s41467-023-44424-3)
Supplement: Supplementary file 3 — source data [file 41467_2023_44424_MOESM3_ESM.zip › Figure S32.xlsx]

## Sheet: Sheet1
	CO2	C2H2
Time (s)	Intensity	Intensity
0	18.5819	0.89926
1	19.324	0.88773
2	19.7761	0.9729
3	20.2281	1.05807
4	21.1534	1.03281
5	22.3688	0.93986
6	23.5843	0.84691
7	24.0363	0.98249
8	24.4883	1.11806
9	24.5215	1.1602
10	23.8415	1.04325
11	23.1615	0.9263
12	22.1974	0.91823
13	21.1227	0.95251
14	20.1625	0.98424
15	20.2328	0.99307
16	20.3032	1.00191
17	20.0072	0.99853
18	19.3142	0.98191
19	18.6212	0.9653
20	20.5416	0.99229
21	22.8876	1.02637
22	25.4886	1.0549
23	28.9942	1.06374
24	32.4997	1.07257
25	33.2571	1.09667
26	32.1825	1.13095
27	31.1078	1.16522
28	30.4114	1.10004
29	29.7228	1.03283
30	28.1027	1.00997
31	24.7524	1.0695
32	21.4022	1.12903
33	21.6139	1.17038
34	23.211	1.20466
35	24.8081	1.23385
36	26.4052	1.21724
37	28.0023	1.20063
38	28.1372	1.13539
39	26.6882	1.01748
40	25.2391	0.89957
41	23.7839	0.93265
42	22.3274	0.99237
43	22.2756	1.0638
44	26.9261	1.17441
45	31.5767	1.28503
46	33.2023	1.30263
47	32.8939	1.26077
48	32.5855	1.2189
49	32.6497	1.20188
50	32.7215	1.18536
51	33.3272	1.18663
52	34.9242	1.2209
53	36.5213	1.25518
54	34.775	1.17801
55	31.7919	1.05962
56	29.2706	0.96641
57	30.486	1.07703
58	31.7015	1.18764
59	32.3565	1.22354
60	32.4283	1.18168
61	32.5001	1.13981
62	29.2883	1.09778
63	25.5418	1.05573
64	24.0854	1.02588
65	29.881	1.03471
66	35.6765	1.04355
67	38.1592	1.0366
68	38.6112	1.01999
69	39.0633	1.00338
70	36.1191	0.98706
71	33.175	0.97073
72	31.0187	0.99883
73	30.3257	1.10945
74	29.6327	1.22006
75	30.6114	1.2378
76	32.2085	1.22119
77	33.513	1.20182
78	32.4499	1.16015
79	31.3868	1.11848
80	31.3945	1.1125
81	32.6099	1.14678
82	33.8254	1.18105
83	35.3652	1.19371
84	36.9623	1.20254
85	37.4249	1.21137
86	34.0891	1.2202
87	30.7533	1.22904
88	31.0032	1.23787
89	33.7454	1.2467
90	36.4875	1.25554
91	37.0083	1.28905
92	37.4603	1.32333
93	37.5116	1.3487
94	36.8187	1.35753
95	36.1257	1.36637
96	36.2685	1.3752
97	36.7206	1.38403
98	37.3825	1.38727
99	39.743	1.34521
100	42.1034	1.30315
101	44.4639	1.31097
102	46.8243	1.37069
103	49.1848	1.43041
104	46.5643	1.35731
105	43.1996	1.26436
106	40.9777	1.20944
107	42.1845	1.26859
108	43.3912	1.32773
109	43.6872	1.37196
110	43.3758	1.40624
111	43.0645	1.44052
112	43.8739	1.40017
113	44.7062	1.35831
114	45.9397	1.32528
115	47.9185	1.30867
116	49.8973	1.29206
117	49.3684	1.25687
118	47.9121	1.21481
119	46.1638	1.18114
120	42.0531	1.21532
121	37.9425	1.2495
122	36.3882	1.22267
123	37.6036	1.12972
124	38.819	1.03677
125	42.9886	1.14076
126	47.639	1.27682
127	51.0995	1.39452
128	50.7911	1.45405
129	50.4828	1.51358
130	50.6382	1.49562
131	51.0902	1.42812
132	51.5423	1.36061
133	47.46	1.44425
134	43.3319	1.52942
135	40.7572	1.5581
136	40.8276	1.4906
137	40.8979	1.4231
138	43.5446	1.41284
139	47.0501	1.42168
140	50.0594	1.43051
141	49.7481	1.43934
142	49.4368	1.44818
143	48.7362	1.46999
144	47.6615	1.50426
145	46.5868	1.53053
146	45.1917	1.44876
147	43.7569	1.35313
148	43.1414	1.30607
149	45.1202	1.41284
150	47.0989	1.51961
151	45.5281	1.5475
152	41.7817	1.52705
153	38.0353	1.50659
154	42.2467	1.48652
155	46.458	1.46645
156	49.7807	1.4203
157	51.3777	1.32351
158	52.9748	1.22672
159	54.0223	1.27649
160	54.8561	1.38326
161	55.5372	1.47477
162	54.8442	1.42887
163	54.1512	1.38297
164	52.1897	1.34937
165	48.8539	1.32911
166	45.5181	1.30885
167	48.8905	1.28843
168	53.541	1.26797
169	57.352	1.2755
170	58.1857	1.38228
171	59.0194	1.48905
172	57.1052	1.48895
173	53.3588	1.41761
174	49.6123	1.34626
175	51.0982	1.39941
176	52.6909	1.4551
177	53.8844	1.47523
178	54.3365	1.42933
179	54.7885	1.38343
180	56.3508	1.39319
181	58.3238	1.42352
182	60.0684	1.44624
183	59.757	1.40034
184	59.4457	1.35444
185	60.4133	1.3573
186	62.7665	1.41299
187	65.1197	1.46868
188	63.2616	1.41639
189	60.6602	1.34505
190	58.761	1.2854
191	59.2131	1.26495
192	59.6651	1.2445
193	60.581	1.25503
194	61.7935	1.28536
195	63.006	1.3157
196	63.8473	1.42095
197	64.6811	1.52772
198	64.6904	1.55205
199	63.2341	1.42982
200	61.7777	1.30758
201	64.558	1.29832
202	68.8268	1.32876
203	72.2301	1.35916
204	69.286	1.38931
205	66.3419	1.41945
206	65.8907	1.47365
207	68.2511	1.55498
208	70.6116	1.63631
209	72.972	1.56624
210	75.3324	1.46945
211	76.9907	1.43118
212	76.2977	1.58884
213	75.6047	1.7465
214	76.3033	1.81104
215	77.8917	1.81603
216	79.4801	1.82102
217	81.8174	1.85069
218	84.1778	1.88113
219	85.7368	1.87594
220	85.8072	1.8046
221	85.8776	1.73325
222	85.1121	1.81051
223	84.0374	1.94272
224	83.6344	2.04975
225	88.6666	1.95296
226	93.6988	1.85617
227	96.2998	1.83419
228	96.3701	1.89007
229	96.4405	1.94595
230	98.5032	1.95756
231	100.864	1.96255
232	101.619	1.98634
233	97.56	2.06651
234	93.5009	2.14669
235	94.1298	2.18251
236	98.017	2.1875
237	101.904	2.1925
238	104.31	2.1728
239	106.671	2.15235
240	108.898	2.16752
241	110.876	2.24884
242	112.855	2.33017
243	111.769	2.35577
244	109.549	2.36077
245	108.211	2.36016
246	114.007	2.31426
247	119.802	2.26836
248	121.297	2.23493
249	118.314	2.21447
250	115.331	2.19402
251	112.347	2.26211
252	109.364	2.34344
253	108.183	2.40568
254	112.409	2.41067
255	116.635	2.41566
256	119.283	2.45119
257	120.88	2.50707
258	122.477	2.56295
259	123.325	2.54412
260	124.157	2.52376
261	125.123	2.48566
262	126.335	2.41461
263	127.548	2.34355
264	128.213	2.43717
265	128.665	2.59483
266	129.269	2.73723
267	131.248	2.74222
268	133.227	2.74721
269	133.74	2.76442
270	132.665	2.79485
271	131.591	2.82529
272	133.458	2.83384
273	135.804	2.83883
274	137.733	2.84383
275	138.185	2.84882
276	138.637	2.85381
277	139.318	2.82826
278	140.152	2.78236
279	140.986	2.73646
280	141.819	2.76537
281	142.653	2.79581
282	143.349	2.83527
283	143.802	2.89076
284	144.254	2.94626
285	145.805	2.94707
286	147.784	2.92662
287	149.533	2.91125
288	149.222	2.94169
289	148.911	2.97212
290	149.332	2.97813
291	150.548	2.95768
292	151.763	2.93722
293	151.671	2.96037
294	151.365	2.99061
295	152.066	3.02649
296	156.334	3.08238
297	160.603	3.13826
298	163.498	3.17887
299	165.477	3.20931
300	167.456	3.23975
301	164.572	3.17044
302	161.589	3.09909
303	161.354	3.09187
304	166.004	3.19864
305	170.655	3.30541
306	174.176	3.29921
307	177.299	3.25331
308	180.79	3.21962
309	187.412	3.2755
310	193.401	3.33139
311	194.809	3.43817
312	191.638	3.59583
313	188.466	3.7535
314	189.971	3.79883
315	192.114	3.8289
316	194.684	3.86463
317	198.764	3.92053
318	202.844	3.9764
319	208.298	4.01703
320	214.668	4.04747
321	221.039	4.0779
322	228.531	4.3078
323	236.047	4.5418
324	242.463	4.70253
325	246.925	4.73297
326	251.387	4.7634
327	256.696	4.8315
328	262.303	4.91283
329	267.858	5.00917
330	273.026	5.2154
331	278.195	5.42163
332	284.467	5.56917
333	291.983	5.6505
334	299.498	5.73183
335	306.365	5.81317
336	313.116	5.8945
337	320.132	6.02263
338	328.029	6.30753
339	335.926	6.59243
340	342.864	6.8606
341	349.187	7.11813
342	355.511	7.37563
343	364.472	7.3635
344	373.514	7.34307
345	383.091	7.4384
346	393.659	7.74873
347	404.228	8.05903
348	410.339	8.23937
349	414.801	8.3716
350	423.04	8.53017
351	461.803	8.90183
352	496.327	9.25513
353	496.591	9.46013
354	497.961	9.66523
355	508.274	9.87123
356	519.183	10.0731
357	534.446	10.2448
358	548.508	10.4244
359	553.772	10.6627
360	559.618	10.9007
361	569.734	11.1355
362	578.509	11.3497
363	573.747	11.3547
364	572.491	11.393
365	602.755	11.7314
366	630.015	12.053
367	630.279	12.2247
368	632.554	12.4065
369	652.918	12.6795
370	671.069	12.956
371	671.332	13.261
372	672.697	13.5439
373	682.96	13.6489
374	692.676	13.7577
375	697.965	13.8967
376	703.25	14.0556
377	708.514	14.3606
378	717.38	14.6776
379	752.644	15.0826
380	780.135	15.4593
381	750.696	15.6294
382	729.235	15.7962
383	779.498	15.9345
384	823.756	16.0862
385	814.019	16.3578
386	808.287	16.6362
387	838.55	16.9745
388	865.811	17.2862
389	866.074	17.3582
390	869.077	17.4666
391	894.215	17.8696
392	917.865	18.2594
393	928.129	18.5311
394	935.89	18.7994
395	921.153	19.0377
396	911.942	19.2728
397	952.407	19.4788
398	986.243	19.6921
399	966.506	19.9637
400	952.826	20.2207
401	988.089	20.359
402	1021.7	20.5267
403	1041.96	20.9317
404	1060.58	21.3111
405	1065.87	21.4836
406	1071.15	21.68
407	1076.42	22.0517
408	1084.04	22.4108
409	1108.93	22.6785
410	1134.32	22.9558
411	1164.74	23.3293
412	1193.13	23.726
413	1203.4	24.331
414	1214.16	24.8959
415	1229.42	25.1009
416	1244.19	25.3429
417	1254.51	25.9174
418	1264.26	26.4549
419	1269.53	26.6932
420	1276.99	26.9315
421	1302.26	27.1698
422	1332.51	27.4563
423	1403.13	28.1313
424	1470.7	28.7859
425	1515.96	29.2908
426	1555.22	29.7958
427	1550.48	30.3008
428	1548.71	30.8168
429	1568.68	31.4129
430	1591.4	32.007
431	1641.92	32.5815
432	1688.4	33.1558
433	1698.67	33.7273
434	1708.93	34.3057
435	1719.19	34.944
436	1737.01	35.5727
437	1822.7	36.1137
438	1901.71	36.6937
439	1926.72	37.59
440	1953.13	38.454
441	1993.6	38.995
442	2034.54	39.5557
443	2079.8	40.294
444	2123.57	41.0357
445	2153.83	41.8073
446	2189.14	42.5893
447	2269.8	43.4653
448	2341.62	44.3117
449	2341.88	44.9167
450	2349.85	45.54
451	2420.11	46.3117
452	2487.65	47.0947
453	2533.14	47.9707
454	2575.6	48.8383
455	2595.86	49.6433
456	2622.73	50.4123
457	2698	50.9173
458	2772.53	51.52
459	2841.76	52.8387
460	2913.38	54.1083
461	3009.12	54.8837
462	3085.96	55.7513
463	2992.89	57.445
464	3051.85	59.0857
465	3201.47	60.7543
466	3255.42	62.9963
467	3329.5	64.416
468	3405.44	65.1637
469	3392.54	64.73
470	3403.25	64.8193
471	3450.36	65.316
472	3677.29	66.21
473	3796.21	67.6373
474	3848.47	69.42
475	3948.74	71.2027
476	4005.1	72.187
477	4038.06	72.6393
478	4118.33	73.0887
479	4096.91	73.267
480	4045	73.5657
481	4271.93	76.2373
482	4426.09	78.374
483	4522.44	80.0603
484	4536.03	80.9543
485	4611.64	81.5727
486	4727.64	82.1287
487	4861.24	83.467
488	4962.09	84.5333
489	5050.6	85.6057
490	5190.86	87.8327
491	5263.94	89.22
492	5310.52	90.2293
493	5444.12	92.0123
494	5603.65	92.957
495	5759.59	93.6577
496	5799.86	95.885
497	5814.52	98.0843
498	5833.14	100.126
499	6000.07	101.02
500	6223.94	102.456
501	6451.14	104.043
502	6411.14	104.048
503	6544.93	104.88
504	6766.78	106.432
505	6853.71	109.548
506	6932.37	112.389
507	7026.21	114.792
508	7268.3	115.233
509	7387.49	116.473
510	7437.3	118.266
511	7630.9	120.049
512	7768.48	121.298
513	7880.76	122.237
514	8101.02	123.575
515	8253.71	125.187
516	8359.07	127.128
517	8446	130.244
518	8545.13	132.275
519	8667.48	133.32
520	8914.41	131.991
521	8485.4	132.961
522	7810.09	135.399
523	7722.75	137.837
524	8127.74	141.1
525	8364.75	142.591
526	8379.34	142.636
527	8605.86	146.533
528	8651.74	148.606
529	8722.79	149.517
530	8933.22	149.522
531	9021.06	151.473
532	9076.73	153.118
533	9168.53	154.962
534	9416.95	157.887
535	9825.03	158.643
536	10109.2	160.126
537	10225.1	162.49
538	10153.9	164.399
539	10135.6	167.76
540	10214.7	169.712
541	10433.9	168.258
542	10147.3	172.584
543	10261.3	176.05
544	10624.5	178.141
545	10989.8	177.66
546	10910.4	180.565
547	10910.7	183.246
548	11047.4	184.819
549	11120.1	183.858
550	11302.7	187.271
551	11494.2	190.663
552	11639	191.646
553	11639.3	193.1
554	11823.5	195.481
555	11944.9	197.393
556	11580.2	196.425
557	11853.7	200.919
558	12177.8	204.347
559	12440.9	205.908
560	12441.1	208.328
561	12861.8	208.659
562	13216.1	209.711
563	13143.4	213.608
564	13213.7	216.076
565	12979.1	218.785
566	12738.4	220.928
567	13173.4	220.45
568	13304.5	223.648
569	13652.3	226.402
570	14229.1	227.575
571	14083.4	226.12
572	14150.1	230.316
573	14193.4	234.743
574	14047.7	235.722
575	14259.7	237.654
576	14389.5	239.007
577	14361.7	240.428
578	13996.9	243.353
579	14322.8	246.696
580	14546.4	249.392
581	14468.3	251.341
582	13816.5	253.279
583	14727.6	255.947
584	15296.3	257.431
585	14347.7	256.463
586	15695.6	257.886
587	16032.9	260.77
588	15620	264.239
589	15036.3	266.191
590	15321.3	267.315
591	15514.5	270.145
592	15464.2	274.498
593	15610.4	274.503
594	16183	275.218
595	16546.7	277.4
596	16259.2	281.721
597	15896.8	281.384
598	15838.1	282.644
599	15999.6	285.068
600	16218.8	287.506
601	15755.5	289.944
602	15660.9	292.142
603	16023.2	293.74
604	15731.5	292.285
605	15863.1	294.697
606	16028.4	297.234
607	15955.7	297.239
608	16095.4	301.021
609	16501.9	302.293
610	16906.1	302.242
611	16687.4	303.707
612	16903	305.172
613	16704.7	307.337
614	16103.2	309.994
615	16538.2	310.482
616	16655.9	312.749
617	16629.8	315.148
618	16557.1	316.613
619	16845.7	317.114
620	17046.8	318.203
621	17104.6	319.309
622	16885.9	319.314
623	17175.2	321.013
624	17031.9	322.715
625	16372.5	324.568
626	15658.5	329.334
627	15826.7	331.373
628	16336.6	330.827
629	16844.1	327.45
630	16930.4	329.242
631	17266.4	331.778
632	17425	333.92
633	16403.3	333.437
634	16385.2	335.037
635	16357.3	336.277
636	16180.9	336.937
637	16400.1	339.373
638	16619.3	340.06
639	16736.4	340.917
640	16663.7	343.357
641	17017.5	342.463
642	16812.3	341.79
643	16446.9	342.203
644	16812.2	345.613
645	16988.2	344.017
646	16678.3	344.87
647	16028.3	348.61
648	16612.5	347.157
649	16656.5	347.143
650	16538	347.453
651	16465.8	347.46
652	16465.4	347.947
653	16465.6	347.84
654	16338.4	347.153
655	15758.9	345.71
656	15850.4	351.207
657	16206.8	352.993
658	16637.7	349.833
659	16346	353.247
660	15738.5	355.933
661	15599.9	357.167
662	16549	356.2
663	15280.6	357.617
664	15343.2	356.127
665	16085.6	353.53
666	16158.8	353.533
667	16483.2	357.307
668	16133	358.59
669	15248.2	357.057
670	15900.5	358.51
671	15962.3	357.45
672	15735.6	356.95
673	15370.9	358.903
674	15733.5	356.49
675	15735.6	357.993
676	15608.2	360.553
677	15754.4	359.097
678	15900.7	359.357
679	15566	359.6
680	14939.1	359.477
681	15450.4	358.51
682	14907.6	355.69
683	14345.9	354.723
684	14275.2	357.567
685	14917.9	356.673
686	14461.8	357.783
687	13784.8	359.053
688	14661.1	356.627
689	14649	357.577
690	14503.8	357.367
691	14419.5	355.483
692	14784.7	354.027
693	14716.6	354.733
694	14502	355.673
695	14283.3	355.68
696	14135.3	350.963
697	14251.1	351.92
698	14413.2	355.587
699	14121.5	355.103
700	13581.6	352.553
701	13558.6	352.443
702	14022.7	354.567
703	13515.7	350.227
704	14178.4	348.7
705	14511.4	348.92
706	13489.8	350.387
707	13479.8	348.97
708	13569.2	349.597
709	13645.3	350.147
710	13499.6	346.26
711	13480.9	344.063
712	13263.8	345.03
713	12907.5	348.03
714	13125.2	344.653
715	13021.1	344.493
716	12934.8	344.067
717	13081	341.15
718	13155	344.5
719	12598.9	343.103
720	11935.8	340.387
721	12155.1	342.827
722	12247.3	341.877
723	12174.6	340.663
724	11984.3	340.01
725	11984.6	341.467
726	12039.6	339.28
727	12251.5	336.987
728	12681	336.503
729	12246.5	336.027
730	12131.9	334.933
731	12093.3	333.983
732	11736.4	334.463
733	11811.3	332.042
734	11466.5	332.408
735	10775.6	335.557
736	11578.7	332.642
737	11679.7	333.69
738	11614.8	333.617
739	11687.5	329.275
740	11544	329.718
741	11578	329.908
742	11470.8	329.018
743	10522.1	325.129
744	10703.5	330.03
745	10818.8	330.42
746	10722.3	325.695
747	11014.5	329.592
748	10982.6	329.529
749	10890.9	327.894
750	10891.2	325.953
751	11035.3	328.356
752	10914.9	329.296
753	10641.6	329.189
754	10422.9	328.708
755	10518	328.226
756	10664.3	328.698
757	10766.9	329.93
758	10549.8	329.452
759	10493.5	331.492
760	10331.7	333.156
761	9894.07	332.674
762	10469.9	331.24
763	10605.5	332.762
764	10529.6	335.007
765	10674.9	333.563
766	10130.4	333.783
767	10010.3	333.322
768	10369.8	332.391
769	10152.7	335.293
770	10204.5	334.973
771	10110.3	333.88
772	9607.05	333.407
773	9811.84	333.4
774	9942.02	334.89
775	10032.8	336.977
776	10179.1	337.957
777	10324.4	338.507
778	10362.8	337.807
779	10272.5	336.447
780	10053.8	339.373
781	9783.49	341.187
782	9783.58	342.463
783	10294.8	343.44
784	10156.6	345.37
785	9922.27	347.313
786	9681.38	348.217
787	9601.35	345.787
788	9597.49	348.417
789	9483.41	348.717
790	9296.77	346.267
791	9505.64	347.233
792	9471.65	350.337
793	9500.26	352.133
794	9799.77	350.193
795	9616.49	353.527
796	9489.85	353.363
797	9397.27	351.52
798	9288.04	351.527
799	9274.08	354.07
800	9379.42	355.053
801	9519.9	354.617
802	9147.93	358.027
803	9241.25	356.693
804	9423.13	355.813
805	9494.57	358.227
806	9386.15	358.233
807	9359.98	359.463
808	9287.26	361.037
809	8944.48	361.527
810	8926.18	362.44
811	9017.52	364.14
812	9106.67	366.137
813	8715.6	365.177
814	8776.77	365.67
815	8875.02	365.723
816	8789.14	364.317
817	8847.37	367.703
818	8777.12	369.88
819	8647.06	370.22
820	8561.6	367.37
821	8275.66	370.713
822	8313.36	372.513
823	8645.4	371.81
824	8236.94	373.277
825	8222.76	372.58
826	8236.83	372.38
827	8063.19	374.317
828	8256.84	374.343
829	8331.98	375.24
830	8327.21	376.913
831	8305.57	379.35
832	8120.72	375.51
833	7927.81	375.4
834	7790.98	379.543
835	7951.81	378.09
836	7874.98	378.437
837	7825.41	379.413
838	7964.35	380.393
839	7719.99	380.877
840	7527.62	378.71
841	7442.08	377.42
842	7602.94	384.723
843	7362.01	383.657
844	7191.62	383.853
845	7180.99	386.02
846	7304.43	382.643
847	7547.4	385.01
848	7635.14	387.233
849	7387.25	385.78
850	7279.59	384.347
851	7064.11	386.167
852	7036.83	388.49
853	7823.76	385.827
854	8018.7	385.14
855	8032.83	385.57
856	8133.09	387.353
857	8109.69	387.49
858	8025.08	387.927
859	7887.19	391
860	7762.55	389.563
861	7707.45	387.173
862	7868.79	387.18
863	7797.47	386.197
864	7636.4	386.47
865	7450	391.807
866	7411.6	392.54
867	7391.39	391.657
868	7264.13	390.767
869	7178.24	391.863
870	7107.35	392.91
871	7040.5	391.573
872	6969.04	391.23
873	6907.17	391.553
874	6880.77	392.89
875	6888.9	392.587
876	6891.48	392.13
877	6838.05	393.03
878	6699.89	392.927
879	6557.06	392.05
880	6484.96	389.86
881	6470.58	389.6
882	6426.35	390.903
883	6219.94	394.91
884	6176.34	394.31
885	6149.93	392.52
886	5996.86	392.08
887	5967.06	390.99
888	5952.99	390.18
889	5846.59	391.073
890	5818.05	389.687
891	5819.91	388.63
892	5826.84	391.3
893	5764.71	392.987
894	5670.31	393.577
895	5550.57	391.807
896	5509.7	389.36
897	5479.9	387.243
898	5400.16	386.803
899	5280.42	389.03
900	5184.02	390.923
901	5197.61	389.15
902	5081.21	387.71
903	4958.12	387.163
904	4944.96	388.96
905	4921.73	386.353
906	4900.57	384.303
907	4894.29	387.797
908	4805.19	388.417
909	4705.34	388.183
910	4672.04	388.633
911	4638.92	387.44
912	4609.05	385.987
913	4589.31	385.55
914	4520.24	383.463
915	4435.31	381.98
916	4355.03	384.223
917	4260.16	384.453
918	4182.09	384.013
919	4169.02	383.573
920	4100.95	382.467
921	4024.55	380.363
922	3978.15	375.923
923	3946.61	376.83
924	3904.47	378.82
925	3818.07	378.827
926	3792.47	377.48
927	3793	375.94
928	3813.26	375.053
929	3670.4	371.447
930	3551.99	369.263
931	3638.92	373.27
932	3592.38	372.827
933	3513.18	371.293
934	3453.44	370.41
935	3372.72	370.9
936	3299.19	370.817
937	3260.24	368.207
938	3230.7	366.89
939	3209.29	365.23
940	3202.89	361.233
941	3156.49	361.907
942	3103.36	363.8
943	3070.07	364.7
944	3026.81	364.583
945	2976.94	363.567
946	2917.2	360.903
947	2838.49	358.283
948	2773.33	356.273
949	2773.59	356.28
950	2724.52	356.943
951	2678.92	356.877
952	2699.18	353.77
953	2650.38	353.293
954	2585.31	352.783
955	2545.57	349.233
956	2540.4	347.32
957	2519.38	345.88
958	2414.39	344.13
959	2396.03	341.703
960	2392.09	339.88
961	2332.35	340.773
962	2312.08	341.34
963	2296.08	340.723
964	2249.68	336.727
965	2198.08	334.7
966	2143.27	333.917
967	2084.32	334.8
968	2093.09	332.755
969	2110.86	330.166
970	2077.79	329.282
971	2000.32	329.385
972	1928.05	328.981
973	1921.65	325.875
974	1870.85	323.426
975	1833.16	320.895
976	1886.4	317.368
977	1852.3	316.095
978	1799.69	316.066
979	1793.24	317.413
980	1742.43	315.465
981	1687.22	312.466
982	1667.48	309.804
983	1618.15	308.787
984	1579.26	307.917
985	1606.36	305.685
986	1603.34	303.464
987	1586.94	301.691
988	1560.53	301.252
989	1514.13	300.479
990	1462.65	298.363
991	1415.93	292.552
992	1399.85	290.823
993	1391.72	290.268
994	1378.65	289.384
995	1360.81	286.858
996	1342.91	284.105
997	1329.84	282.332
998	1331.4	282.184
999	1325.56	281.462
1000	1279.16	277.023
1001	1247.56	274.557
1002	1214.75	272.144
1003	1161.68	267.704
1004	1162.98	267.878
1005	1175.06	268.568
1006	1162.16	265.941
1007	1144.27	265.235
1008	1126.05	264.829
1009	1112.89	263.044
1010	1075.13	261.926
1011	1036.72	259.869
1012	1023.65	254.096
1013	1030.32	252.27
1014	1037.54	251.831
1015	1024.56	251.395
1016	977.443	250.956
1017	931.505	250.001
1018	931.769	247.322
1019	897.499	245.313
1020	867.095	243.007
1021	887.359	239.012
1022	882.956	238.635
1023	869.864	238.564
1024	856.705	235.437
1025	828.613	233.325
1026	798.876	231.33
1027	779.139	228.669
1028	779.403	226.007
1029	786.344	223.453
1030	793.319	221.221
1031	769.86	220.013
1032	740.256	219.129
1033	720.52	218.245
1034	700.783	217.024
1035	686.247	215.589
1036	686.51	213.851
1037	666.687	211.099
1038	646.037	208.51
1039	646.301	207.626
1040	650.511	204.769
1041	653.227	201.965
1042	646.824	201.526
1043	621.019	201.084
1044	593.328	199.767
1045	580.434	195.824
1046	565.465	192.492
1047	549.24	190.102
1048	531.383	190.107
1049	540.255	188.138
1050	551.478	185.903
1051	540.408	185.02
1052	517.005	184.465
1053	495.671	183.496
1054	494.61	180.852
1055	483.809	179.168
1056	472.007	177.324
1057	468.915	173.749
1058	484.092	171.179
1059	497.049	169.815
1060	482.646	171.153
1061	460.843	169.861
1062	435.843	167.965
1063	408.954	167.087
1064	392.396	164.663
1065	379.66	161.668
1066	369.81	161.597
1067	361.028	162.607
1068	357.83	160.407
1069	356.593	157.078
1070	348.697	155.23
1071	338.46	153.902
1072	334.878	152.32
1073	333.634	150.65
1074	329.02	148.987
1075	323.284	147.325
1076	318.672	145.913
1077	314.436	144.585
1078	308.675	143
1079	302.405	141.33
1080	294.641	140.68
1081	286.404	140.351
1082	283.108	138.756
1083	281.371	136.761
1084	275.455	134.766
1085	268.218	132.771
1086	262.099	131.278
1087	256.332	129.943
1088	252.513	128.87
1089	249.277	127.875
1090	246.04	126.623
1091	242.804	125.295
1092	236.163	123.722
1093	228.506	122.077
1094	223.789	119.92
1095	220.052	117.591
1096	218.191	116.763
1097	216.954	116.435
1098	211.943	115.854
1099	205.674	115.189
1100	202.47	113.006
1101	200.233	110.345
1102	196.476	109.963
1103	192.24	110.301
1104	190.659	108.604
1105	189.918	106.264
1106	184.945	104.96
1107	178.708	103.965
1108	174.012	102.97
1109	169.775	101.975
1110	167.069	100.46
1111	164.82	98.7897
1112	166.068	98.17
1113	168.301	97.8467
1114	163.432	95.7697
1115	156.196	93.1077
1116	153.834	92.696
1117	153.098	93.0343
1118	148.965	91.1127
1119	143.701	88.4377
1120	140.738	87.7993
1121	138.501	87.8043
1122	137.042	86.312
1123	135.827	84.3463
1124	133.124	83.8193
1125	129.87	83.8243
1126	124.779	82.1027
1127	119.042	79.7743
1128	121.889	78.778
1129	122.559	78.511
1130	117.822	78.516
1131	113.342	77.3833
1132	109.127	75.0667
1133	107.543	73.7043
1134	108.806	73.376
1135	108.625	72.4037
1136	106.878	70.7337
1137	104.401	69.8843
1138	101.165	69.8893
1139	99.3981	69.241
1140	99.1615	67.9127
1141	96.4884	66.425
1142	91.2792	64.7717
1143	87.4968	63.3863
1144	85.2603	62.2913
1145	83.9824	61.676
1146	83.7434	61.5803
1147	83.5055	61.3383
1148	83.2689	60.9433
1149	81.8074	59.944
1150	79.0708	58.3157
1151	76.3268	57.8157
1152	73.5752	58.4907
1153	73.581	57.764
1154	76.3444	55.6357
1155	75.3579	53.8407
1156	70.6213	52.379
1157	67.1285	52.237
1158	64.8793	53.4147
1159	63.6566	52.906
1160	63.42	50.7777
1161	62.4335	49.57
1162	60.7265	49.2467
1163	60.2065	48.8073
1164	60.9724	48.243
1165	59.0422	47.6797
1166	54.3056	47.118
1167	50.794	46.0337
1168	48.5575	44.4053
1169	47.7329	43.253
1170	48.378	42.5967
1171	49.0231	41.94
1172	48.0178	41.3317
1173	46.7662	40.7307
1174	45.7752	40.1403
1175	45.6569	39.5853
1176	45.5386	39.0307
1177	44.9547	38.3827
1178	44.0731	37.675
1179	43.1916	36.9677
1180	41.1849	36.564
1181	39.1668	36.1633
1182	37.0083	35.689
1183	34.6001	35.0833
1184	32.1919	34.4777
1185	33.1675	34.0987
1186	35.3322	33.7997
1187	37.0774	33.4807
1188	35.4325	33.0022
1189	33.7876	32.5237
1190	32.8915	32.0586
1191	32.7747	31.6073
1192	32.6578	31.156
1193	32.8681	30.7689
1194	33.1315	30.3922
1195	32.9369	29.9911
1196	31.2918	29.5126
1197	29.6468	29.0341
1198	28.4779	28.6354
1199	27.6007	28.2855
1200	26.7235	27.9356
1201	25.8462	27.5857
1202	24.9688	27.2358
1203	24.5023	26.8579
1204	24.7657	26.4304
1205	25.0292	26.0028
1206	26.7049	25.707
1207	28.8768	25.4576
1208	30.4068	25.1928
1209	27.2353	24.8161
1210	24.0638	24.4395
1211	22.2309	24.14
1212	21.7367	23.9177
1213	21.2426	23.6954
1214	20.4152	23.3622
1215	19.5336	23.011
1216	18.9269	22.6964
1217	19.1903	22.4978
1218	19.4537	22.2992
1219	20.1905	22.0218
1220	21.2172	21.696
1221	22.244	21.3702
1222	20.2174	21.0444
1223	18.1909	20.7186
1224	17.0343	20.4412
1225	17.2977	20.2426
1226	17.5611	20.044
1227	17.2466	19.7882
1228	16.7496	19.5144
1229	16.4494	19.2474
1230	17.4676	19.026
1231	18.4857	18.8045
1232	18.592	18.5208
1233	17.7103	18.1695
1234	16.8287	17.8183
1235	15.9471	17.664
1236	15.0656	17.5418
1237	14.3679	17.3834
1238	14.2525	17.1106
1239	14.1371	16.8378
1240	14.2491	16.6248
1241	14.5125	16.4517
1242	14.7759	16.2786
1243	14.2912	16.0805
1244	13.7912	15.8819
1245	12.879	15.6467
1246	11.2341	15.3464
1247	9.58922	15.046
1248	10.4863	14.8963
1249	12.2765	14.7995
1250	13.4707	14.6905
1251	10.2992	14.4919
1252	7.12766	14.2934
1253	6.43692	14.1202
1254	8.22699	13.9726
1255	10.0171	13.8249
1256	12.1431	13.6324
1257	14.315	13.4338
1258	15.5001	13.2489
1259	13.8767	13.103
1260	12.2532	12.957
1261	11.3153	12.8256
1262	10.8154	12.7033
1263	10.3155	12.5811
1264	11.327	12.484
1265	12.3538	12.3872
1266	12.2538	12.2437
1267	10.236	12.0206
1268	8.21811	11.7974
1269	7.32565	11.5368
1270	6.82858	11.2629
1271	6.41525	11.0169
1272	6.67867	10.9965
1273	6.9421	10.976
1274	7.01848	10.9057
1275	6.90022	10.7835
1276	6.78193	10.6612
1277	7.65998	10.6054
1278	8.68671	10.5595
1279	9.71277	10.4883
1280	10.7367	10.3412
1281	11.7606	10.1941
1282	11.6029	10.0309
1283	10.7213	9.85773
1284	9.83978	9.68463
1285	9.33986	9.68963
1286	8.83998	9.6946
1287	8.91676	9.62313
1288	9.93492	9.42687
1289	10.9531	9.2306
1290	9.46989	9.08837
1291	7.06144	8.96613
1292	4.69504	8.84387
1293	2.66849	8.72163
1294	0.64194	8.59943
1295	0.6726	8.48967
1296	2.84451	8.39287
1297	5.01641	8.29607
1298	6.51644	8.2439
1299	7.91619	8.19837
1300	8.87901	8.14107
1301	8.37904	8.04427
1302	7.87907	7.94747
1303	7.14628	7.8662
1304	6.26475	7.79487
1305	5.38318	7.72353
1306	6.76016	7.52777
1307	8.16	7.3307
1308	8.6275	7.25787
1309	7.36428	7.4155
1310	6.10107	7.57317
1311	6.50954	7.48937
1312	7.53633	7.31623
1313	8.56316	7.14027
1314	9.58992	6.94173
1315	10.6166	6.74317
1316	10.8953	6.64433
1317	10.3954	6.64933
1318	9.89539	6.6543
1319	9.39548	6.63717
1320	8.8956	6.6167
1321	8.30026	6.58353
1322	7.4187	6.5122
1323	6.53713	6.44087
1324	7.33849	6.32143
1325	9.12871	6.17373
1326	10.8923	6.02733
1327	10.0236	6.00717
1328	9.15492	5.987
1329	9.51856	5.93923
1330	12.072	5.84243
1331	14.6253	5.74567
1332	13.2332	5.74293
1333	10.4546	5.7733
1334	8.13711	5.78403
1335	9.54553	5.63637
1336	10.9539	5.48867
1337	11.2424	5.4034
1338	10.3651	5.38303
1339	9.48775	5.36267
1340	8.93504	5.34223
1341	8.43516	5.32177
1342	8.30168	5.2708
1343	9.32847	5.1231
1344	10.3553	4.9754
1345	10.1987	4.9224
1346	9.31714	4.9274
1347	8.43557	4.9324
1348	8.699	4.83597
1349	8.96243	4.73957
1350	9.50838	4.65243
1351	10.5351	4.5811
1352	11.5619	4.50977
1353	12.3024	4.49567
1354	12.9475	4.50067
1355	13.4934	4.49903
1356	13.3751	4.45313
1357	13.2568	4.40723
1358	13.3333	4.33797
1359	13.5967	4.24627
1360	13.8601	4.15457
1361	13.4442	4.1761
1362	12.9442	4.21163
1363	12.1351	4.2286
1364	10.4902	4.19543
1365	8.84532	4.16227
1366	9.92906	4.12247
1367	12.4827	4.0791
1368	14.9561	4.03863
1369	14.8378	4.09197
1370	14.7196	4.14533
1371	15.3836	4.11833
1372	17.1739	3.97573
1373	18.9641	3.83313
1374	18.6435	3.78303
1375	17.7619	3.75747
1376	16.6858	3.72977
1377	14.659	3.6915
1378	12.6322	3.65323
1379	12.2835	3.6276
1380	13.3073	3.61233
1381	14.3312	3.59703
1382	15.0066	3.61913
1383	15.6517	3.64447
1384	15.6119	3.64317
1385	13.9743	3.57973
1386	12.3367	3.5163
1387	13.2511	3.49017
1388	15.4231	3.48243
1389	17.5186	3.471
1390	18.1636	3.3895
1391	18.8087	3.30797
1392	18.1454	3.24185
1393	15.7471	3.19614
1394	13.3488	3.15043
1395	14.9051	3.11486
1396	17.4498	3.08183
1397	19.542	3.04489
1398	19.4237	2.98881
1399	19.3055	2.93272
1400	18.9773	2.93823
1401	18.4774	2.99411
1402	17.9775	3.04999
1403	18.5423	3.01121
1404	19.1875	2.96531
1405	19.4794	2.9164
1406	18.9852	2.86079
1407	18.4911	2.80518
1408	18.2488	2.76459
1409	18.1305	2.73141
1410	17.9932	2.70206
1411	17.4933	2.74521
1412	16.9934	2.78837
1413	17.1499	2.7823
1414	18.1767	2.71095
1415	19.2035	2.6396
1416	20.5324	2.64032
1417	21.9321	2.65793
1418	23.0091	2.67124
1419	22.5091	2.66351
1420	22.0091	2.65578
1421	21.7191	2.61726
1422	21.6009	2.55355
1423	21.4826	2.48984
1424	21.7193	2.55342
1425	21.9828	2.6266
1426	22.3569	2.66598
1427	23.002	2.62262
1428	23.647	2.57927
1429	24.0364	2.51716
1430	24.2999	2.44582
1431	24.5442	2.37434
1432	24.426	2.30045
1433	24.3077	2.22657
1434	24.3536	2.22351
1435	24.617	2.31436
1436	24.8805	2.40521
1437	23.9378	2.38803
1438	22.6745	2.34213
1439	21.6707	2.29969
1440	21.9341	2.27415
1441	22.1976	2.2486
1442	22.461	2.20626
1443	22.7244	2.15019
1444	22.9878	2.09411
1445	22.8963	2.15872
1446	22.778	2.23241
1447	23.1331	2.26351
1448	24.5415	2.1998
1449	25.95	2.13609
1450	25.7783	2.09345
1451	24.8967	2.06027
1452	24.3627	2.02798
1453	28.4427	2.00753
1454	32.5228	1.98707
1455	33.5271	1.96448
1456	30.7716	1.93929
1457	28.016	1.91409
1458	27.0651	1.96393
1459	26.5652	2.03253
1460	26.4763	2.08969
1461	28.2607	2.09468
1462	30.0451	2.09967
1463	29.9473	2.01822
1464	28.3096	1.86606
1465	26.672	1.7139
1466	27.4855	1.72971
1467	28.5123	1.76015
1468	28.7375	1.79822
1469	27.0926	1.8541
1470	25.4477	1.90998
1471	26.1384	1.87589
1472	27.9287	1.79945
1473	29.6043	1.73202
1474	29.4876	1.80544
1475	29.3708	1.87887
1476	28.9251	1.88787
1477	28.0435	1.81143
1478	27.1618	1.73499
1479	27.8261	1.7307
1480	28.8528	1.74332
1481	29.6629	1.76119
1482	29.549	1.8014
1483	29.435	1.84161
1484	29.5249	1.78998
1485	29.7883	1.66011
1486	30.0517	1.53025
1487	29.964	1.63681
1488	29.8457	1.76394
1489	29.7275	1.84374
1490	29.6092	1.81311
1491	29.491	1.78248
1492	30.1474	1.70395
1493	31.1684	1.60287
1494	32.1897	1.50951
1495	33.2164	1.60101
1496	34.2432	1.69251
1497	34.148	1.75303
1498	32.5029	1.77074
1499	30.8578	1.78846
1500	31.6557	1.682
1501	33.0641	1.5445
1502	33.9231	1.44409
1503	32.2781	1.51269
1504	30.633	1.5813
1505	31.7668	1.5644
1506	35.0835	1.48034
1507	38.4003	1.39628
1508	37.7707	1.4318
1509	36.8891	1.47496
1510	36.0074	1.5002
1511	35.1259	1.48738
1512	34.2443	1.47456
1513	34.9536	1.47421
1514	36.3449	1.4792
1515	37.6452	1.48419
1516	36.7636	1.48918
1517	35.8821	1.49417
1518	35.6416	1.47779
1519	36.2867	1.43189
1520	36.9318	1.38599
1521	37.2716	1.37673
1522	37.535	1.37663
1523	38.0037	1.37973
1524	39.4079	1.3974
1525	40.812	1.41506
1526	41.3796	1.44527
1527	41.2628	1.48575
1528	41.146	1.52623
1529	40.6767	1.56215
1530	40.1768	1.59768
1531	39.9059	1.62632
1532	40.1693	1.63892
1533	40.4327	1.65151
1534	40.4404	1.57548
1535	40.3221	1.45579
1536	40.223	1.34539
1537	40.4864	1.41144
1538	40.7498	1.4775
1539	41.3415	1.48558
1540	42.3683	1.41677
1541	43.3951	1.34797
1542	43.499	1.32879
1543	43.3865	1.32125
1544	43.2732	1.31674
1545	43.1549	1.32936
1546	43.0366	1.34199
1547	42.5138	1.36944
1548	41.6322	1.41006
1549	40.7507	1.45067
1550	40.9109	1.41538
1551	41.1744	1.42204
1552	41.6363	1.39429
1553	42.663	1.41508
1554	43.6897	1.43588
1555	44.2281	1.45343
1556	44.4915	1.46914
1557	44.7396	1.48358
1558	44.2397	1.43568
1559	43.7398	1.38777
1560	43.2434	1.32904
1561	42.752	1.25403
1562	42.2607	1.17903
1563	43.191	1.2785
1564	44.5952	1.43612
1565	45.7706	1.55958
1566	45.2707	1.4328
1567	44.7708	1.30602
1568	44.6526	1.28357
1569	44.916	1.36543
1570	45.1794	1.4473
1571	44.7788	1.39999
1572	44.2875	1.33505
1573	44.1453	1.28573
1574	45.1721	1.28872
1575	46.1989	1.29171
1576	46.2943	1.32885
1577	45.7944	1.38782
1578	45.2945	1.44678
1579	46.6839	1.43269
1580	48.0924	1.41787
1581	49.2173	1.39188
1582	49.8595	1.34689
1583	50.5017	1.3019
1584	50.3101	1.2585
1585	49.8102	1.21568
1586	49.3102	1.17679
1587	48.8103	1.1696
1588	48.3104	1.16241
1589	48.1845	1.2051
1590	48.4479	1.29969
1591	48.7114	1.39429
1592	49.3044	1.37182
1593	49.9466	1.33188
1594	50.2383	1.30884
1595	49.3566	1.34236
1596	48.475	1.37589
1597	48.7576	1.35352
1598	49.7844	1.29544
1599	50.8111	1.23737
1600	52.5937	1.28257
1601	54.3839	1.32882
1602	54.9027	1.36376
1603	53.2579	1.37947
1604	51.613	1.39518
1605	51.6856	1.36891
1606	52.3307	1.32864
1607	52.9262	1.29399
1608	53.1896	1.29698
1609	53.453	1.29997
1610	53.524	1.29911
1611	53.41	1.29455
1612	53.2961	1.28999
1613	53.1785	1.29192
1614	53.0602	1.29491
1615	52.9423	1.28938
1616	52.8255	1.25688
1617	52.7087	1.22438
1618	53.2896	1.20576
1619	54.3163	1.19603
1620	55.3431	1.1863
1621	54.4848	1.1214
1622	53.6075	1.05594
1623	54.2405	1.02429
1624	57.5572	1.05273
1625	60.8739	1.08116
1626	59.3892	1.10771
1627	56.2173	1.1336
1628	53.4126	1.14491
1629	53.2973	1.04942
1630	53.182	0.95393
1631	54.8972	0.97532
1632	58.596	1.12335
1633	62.2947	1.27139
1634	61.069	1.23558
1635	59.0425	1.16987
1636	57.5655	1.13408
1637	57.8289	1.19305
1638	58.0924	1.25202
1639	57.6458	1.27154
1640	56.7642	1.26689
1641	55.8826	1.26225
1642	57.6671	1.23989
1643	59.4515	1.21752
1644	60.5317	1.20266
1645	60.4134	1.20056
1646	60.2952	1.19846
1647	61.6082	1.2288
1648	63.3983	1.26996
1649	64.7917	1.3045
1650	63.5284	1.29476
1651	62.265	1.28503
1652	61.5857	1.24026
1653	61.4674	1.16182
1654	61.3492	1.08339
1655	62.25	1.14308
1656	63.2768	1.21987
1657	64.0975	1.24547
1658	64.3609	1.13273
1659	64.6243	1.01999
1660	65.5977	1.0374
1661	67.0062	1.13453
1662	68.4146	1.23166
1663	67.1513	1.15832
1664	65.8881	1.08497
1665	64.7698	1.08316
1666	63.8882	1.19811
1667	63.0065	1.31306
1668	62.7094	1.30673
1669	62.5969	1.2621
1670	62.6748	1.22402
1671	64.4649	1.24481
1672	66.2549	1.26561
1673	66.7626	1.23267
1674	65.881	1.14151
1675	64.9993	1.05034
1676	64.7743	1.02922
1677	64.656	1.01948
1678	64.9032	1.01463
1679	66.3073	1.02522
1680	67.7115	1.03581
1681	68.1877	1.08661
1682	68.0709	1.16311
1683	67.9541	1.2396
1684	68.958	1.19668
1685	69.9849	1.15132
1686	70.4619	1.11879
1687	69.962	1.10906
1688	69.4621	1.09932
1689	69.5271	1.099
1690	69.7905	1.10199
1691	70.096	1.10358
1692	70.741	1.09384
1693	71.3861	1.08411
1694	72.0305	1.10421
1695	72.6742	1.15536
1696	73.3178	1.20651
1697	72.9779	1.16372
1698	72.478	1.10564
1699	72.4351	1.06526
1700	73.8392	1.08092
1701	75.2434	1.09658
1702	74.7873	1.09365
1703	73.1424	1.07882
1704	71.4976	1.064
1705	71.7419	1.11468
1706	72.0053	1.16601
1707	71.8482	1.16581
1708	70.9753	1.07789
1709	70.3068	0.98998
1710	70.2977	1.026
1711	70.6984	1.10787
1712	71.0992	1.17574
1713	71.4999	1.13038
1714	71.9006	1.08502
1715	72.6754	1.12445
1716	73.8396	1.25213
1717	75.0037	1.3798
1718	74.5124	1.3924
1719	73.7739	1.38781
1720	73.0341	1.36799
1721	72.2897	1.29718
1722	71.5454	1.22638
1723	71.2668	1.23785
1724	71.2859	1.3019
1725	71.3049	1.36596
1726	72.074	1.36956
1727	72.8507	1.37255
1728	73.2285	1.36306
1729	72.8659	1.33043
1730	72.5033	1.29779
1731	73.2552	1.2633
1732	74.4193	1.22812
1733	75.4995	1.19378
1734	75.9002	1.16623
1735	76.3009	1.13869
1736	75.5866	1.10136
1737	73.7116	1.05384
1738	71.8366	1.00632
1739	72.8696	1.00822
1740	74.4153	1.01884
1741	75.6099	1.04176
1742	75.629	1.10581
1743	75.648	1.16987
1744	75.2014	1.15166
1745	74.4571	1.08086
1746	73.7128	1.01006
1747	72.9714	1.08006
1748	72.2299	1.1515
1749	72.0362	1.19098
1750	72.8157	1.17369
1751	73.5952	1.1564
1752	73.5409	1.12791
1753	73.1783	1.09527
1754	72.9417	1.07468
1755	73.7241	1.15145
1756	74.5065	1.22823
1757	74.1696	1.23531
1758	72.6676	1.16986
1759	71.1657	1.1044
1760	71.3003	1.08687
1761	71.701	1.07714
1762	72.1014	1.08992
1763	72.5007	1.17403
1764	72.9	1.25814
1765	72.3688	1.26636
1766	71.2428	1.2261
1767	70.1169	1.18583
1768	70.8774	1.12564
1769	71.6569	1.06526
1770	71.8877	1.08175
1771	71.1435	1.23486
1772	70.3992	1.38797
1773	71.3496	1.39233
1774	72.8954	1.34443
1775	74.2124	1.30203
1776	73.8527	1.29996
1777	73.493	1.2979
1778	72.9487	1.21765
1779	72.2043	1.05269
1780	71.46	0.88773
1781	72.6853	0.97446
1782	74.2311	1.10213
1783	74.9558	1.19866
1784	73.0809	1.1966
1785	71.2059	1.19453
1786	70.4676	1.19092
1787	70.4866	1.18627
1788	70.5057	1.18163
1789	70.8988	1.172
1790	71.2995	1.16226
1791	70.8756	1.18368
1792	68.9864	1.26045
1793	67.0971	1.33723
1794	67.1807	1.30521
1795	67.9573	1.23496
1796	68.7346	1.17638
1797	69.5169	1.22262
1798	70.2993	1.26886
1799	70.7153	1.30412
1800	70.7344	1.32746
1801	70.7535	1.35081
1802	68.8029	1.38728
1803	66.532	1.42589
1804	65.0833	1.43837
1805	66.2388	1.36813
1806	67.3943	1.29788
1807	68.3259	1.26853
1808	69.1083	1.26643
1809	69.8906	1.26433
1810	69.5509	1.16746
1811	69.1883	1.06867
1812	69.1005	1.04317
1813	69.5013	1.14794
1814	69.902	1.2527
1815	70.5809	1.25786
1816	71.3576	1.22802
1817	72.0966	1.19789
1818	72.4973	1.16526
1819	72.898	1.13263
1820	71.8331	1.14396
1821	69.1803	1.20293
1822	66.5275	1.2619
1823	67.1576	1.35151
1824	68.3216	1.44609
1825	69.6689	1.49488
1826	71.5964	1.39863
1827	73.524	1.30237
1828	72.6113	1.29133
1829	69.9587	1.33248
1830	67.3062	1.37364
1831	68.8519	1.3639
1832	70.3976	1.35417
1833	70.9317	1.33967
1834	69.8143	1.31741
1835	68.6969	1.29514
1836	68.9854	1.30663
1837	69.7679	1.32997
1838	70.4586	1.34782
1839	70.4777	1.32536
1840	70.4968	1.30291
1841	70.1342	1.31098
1842	69.3899	1.34959
1843	68.6456	1.3882
1844	68.2409	1.30914
1845	67.8826	1.21401
1846	67.6989	1.14613
1847	68.0997	1.16947
1848	68.5004	1.19282
1849	69.5997	1.18356
1850	71.1454	1.15347
1851	72.6911	1.12338
1852	72.3476	1.22681
1853	71.985	1.33158
1854	71.7636	1.39397
1855	71.7827	1.38424
1856	71.8017	1.3745
1857	71.8208	1.36481
1858	71.8398	1.35512
1859	71.7672	1.36621
1860	71.0229	1.5295
1861	70.2787	1.69278
1862	69.7252	1.6487
1863	69.3626	1.39724
1864	69	1.14579
1865	68.6374	1.21225
1866	68.2747	1.32212
1867	68.1106	1.38434
1868	68.5113	1.311
1869	68.912	1.23766
1870	69.8013	1.31737
1871	70.9654	1.48321
1872	72.0914	1.64468
1873	71.3471	1.59169
1874	70.6028	1.5387
1875	69.248	1.47553
1876	66.9768	1.39709
1877	64.7057	1.31865
1878	64.8164	1.37716
1879	65.5988	1.47429
1880	66.5643	1.5523
1881	68.4919	1.52984
1882	70.4194	1.50738
1883	70.698	1.44508
1884	69.572	1.34883
1885	68.4461	1.25259
1886	69.4269	1.33892
1887	70.591	1.44115
1888	71.0694	1.49839
1889	69.9478	1.45069
1890	68.8262	1.40298
1891	67.4459	1.3398
1892	65.9382	1.26899
1893	64.6591	1.20657
1894	67.7199	1.30334
1895	70.7806	1.40012
1896	71.7627	1.4543
1897	69.8732	1.44966
1898	67.9838	1.44501
1899	68.5373	1.40169
1900	69.7013	1.3487
1901	70.4549	1.31487
1902	69.3375	1.36836
1903	68.2202	1.42186
1904	67.9226	1.44396
1905	68.3234	1.43931
1906	68.7241	1.43467
1907	69.1249	1.41597
1908	69.5256	1.39606
1909	69.5828	1.37309
1910	68.8385	1.343
1911	68.0943	1.31291
1912	67.6115	1.34309
1913	67.2517	1.40164
1914	66.8766	1.45796
1915	66.1323	1.46095
1916	65.388	1.46393
1917	65.6055	1.48295
1918	67.1513	1.52411
1919	68.6972	1.56527
1920	67.8001	1.57589
1921	66.2925	1.57887
1922	65.0596	1.57179
1923	65.0787	1.51879
1924	65.0977	1.4658
1925	65.7581	1.44131
1926	66.9221	1.43921
1927	68.0861	1.43711
1928	69.6091	1.46132
1929	71.1549	1.48721
1930	71.8456	1.52775
1931	70.7197	1.59944
1932	69.5938	1.67113
1933	67.9535	1.6228
1934	66.0928	1.52303
1935	64.3838	1.42656
1936	66.3112	1.40919
1937	68.2385	1.39182
1938	68.4029	1.39155
1939	66.1317	1.4149
1940	63.8606	1.43824
1941	65.2538	1.42087
1942	67.5629	1.39333
1943	69.5285	1.3667
1944	69.9293	1.34424
1945	70.33	1.32178
1946	69.2345	1.34065
1947	66.9636	1.39198
1948	64.6927	1.44331
1949	65.2918	1.48508
1950	66.0742	1.52624
1951	66.6123	1.54541
1952	66.6314	1.51786
1953	66.6505	1.49032
1954	66.9367	1.46277
1955	67.3374	1.43522
1956	67.6159	1.41195
1957	66.49	1.43784
1958	65.3641	1.46373
1959	65.6393	1.48491
1960	67.5596	1.50058
1961	69.4799	1.51624
1962	70.1388	1.53828
1963	70.5395	1.56162
1964	70.78	1.56466
1965	70.4173	1.49131
1966	70.0547	1.41796
1967	69.6921	1.45572
1968	69.3294	1.57066
1969	68.9669	1.6856
1970	68.234	1.67961
1971	67.4896	1.66987
1972	66.879	1.64054
1973	66.5164	1.57483
1974	66.1537	1.50912
1975	66.9057	1.48055
1976	68.0698	1.46573
1977	68.8557	1.45231
1978	66.5848	1.44102
1979	64.3139	1.43593
1980	64.0931	1.43581
1981	66.0062	1.44086
1982	67.9192	1.44591
1983	68.2222	1.5267
1984	68.2413	1.62084
1985	67.997	1.69041
1986	66.8709	1.67768
1987	65.7449	1.66496
1988	65.5504	1.60722
1989	65.9511	1.52071
1990	66.3518	1.4342
1991	68.2498	1.46833
1992	70.1628	1.50369
1993	70.8783	1.52489
1994	69.3707	1.5198
1995	67.8632	1.51471
1996	66.6341	1.49476
1997	65.5081	1.46931
[truncated: 3 more rows]
