# Supplementary material for: Switching molecular recognition selectivities by temperature in a diffusion-regulatory porous material
Source: Nat Commun. 2024 Jan 2;15:144. doi: 10.1038/s41467-023-44424-3 (PMC10761840; doi:10.1038/s41467-023-44424-3)
Supplement: Supplementary file 3 — source data [file 41467_2023_44424_MOESM3_ESM.zip › Figure S33.xlsx]

## Sheet: Sheet1
	CO2	C2H2
Time (s)	Intensity	Intensity
0	72.1192	0.66146
1	57.9444	0.78316
2	44.6705	0.90085
3	45.4956	0.95572
4	46.8213	1.00059
5	57.6464	0.85563
6	66.2106	0.7123
7	31.8598	0.6
8	0.82262	0.49975
9	21.6478	0.58812
10	41.8724	0.67449
11	52.6975	0.72952
12	62.3186	0.78859
13	53.0941	0.91079
14	44.9222	1.01664
15	50.7474	0.90501
16	55.5233	0.79105
17	46.3485	0.64609
18	39.6306	0.51512
19	65.5815	0.57033
20	87.9243	0.63085
21	68.7495	0.75255
22	49.3348	0.85027
23	27.16	0.67197
24	9.46268	0.52832
25	43.2878	0.78336
26	74.4745	1.01974
27	75.2996	1.04144
28	74.3255	1.04815
29	55.1507	0.90319
30	36.6955	0.77622
31	25.5207	0.83126
32	17.4147	0.86823
33	40.3505	0.72242
34	61.0758	0.6067
35	61.901	0.76174
36	60.4267	0.89345
37	38.2519	0.81515
38	19.6827	0.7435
39	33.5732	0.7317
40	47.6766	0.72726
41	63.5018	0.78229
42	76.5773	0.82633
43	67.4025	0.78137
44	57.3377	0.75848
45	40.0724	0.91418
46	26.5378	1.02981
47	40.3629	0.85152
48	51.1882	0.70522
49	40.0134	0.79359
50	29.977	0.86592
51	28.2896	0.82062
52	27.1238	0.78837
53	29.449	0.8434
54	33.2692	0.88111
55	47.0944	0.80281
56	58.5762	0.74187
57	54.3762	0.79707
58	49.2697	0.82892
59	38.5948	0.71729
60	30.0202	0.64766
61	34.3454	0.83603
62	38.5323	1.00107
63	41.87	1.02277
64	44.2307	1.02447
65	41.0559	0.91284
66	38.3312	0.81622
67	38.1563	0.80459
68	41.9571	0.79796
69	68.2823	0.81966
70	87.1427	0.84631
71	63.7106	0.90102
72	42.3271	0.95577
73	34.6523	1.01081
74	29.7725	1.07885
75	43.5977	1.23388
76	53.4463	1.34545
77	36.6835	1.16615
78	21.8232	1.01032
79	18.6483	0.99869
80	18.9592	0.9778
81	40.6798	0.9
82	57.7338	0.84814
83	43.559	0.96984
84	33.0892	1.06988
85	47.4144	1.02492
86	57.7633	0.97555
87	41.503	0.89675
88	28.685	0.8507
89	37.0101	1.00573
90	41.3449	1.13277
91	21.17	1.0878
92	6.5388	1.05687
93	25.957	1.11207
94	43.486	1.13224
95	50.3112	0.95395
96	54.9611	0.83066
97	47.2862	1.01903
98	41.6404	1.1824
99	47.4907	1.2041
100	54.3773	1.24714
101	66.7024	1.40218
102	77.1072	1.4932
103	77.4324	1.24824
104	74.862	1.0674
105	57.0942	1.2231
106	41.6377	1.34469
107	37.4628	1.29972
108	34.1382	1.23776
109	34.9634	1.09279
110	37.0639	0.99884
111	45.389	1.15388
112	51.4135	1.28055
113	46.2084	1.26875
114	41.639	1.26298
115	39.9642	1.28469
116	40.09	1.30639
117	48.4151	1.3281
118	54.4852	1.34377
119	50.2855	1.33197
120	47.2302	1.28855
121	49.0553	1.11026
122	52.59	1.0016
123	63.4151	1.18997
124	73.2954	1.3276
125	79.1457	1.2488
126	79.0924	1.18343
127	55.4176	1.1718
128	35.8418	1.1935
129	32.6669	1.34853
130	34.0096	1.44342
131	53.4279	1.26567
132	67.6825	1.1491
133	62.5076	1.1912
134	58.0676	1.2263
135	56.3928	1.23506
136	53.6603	1.27196
137	46.9477	1.41473
138	42.7731	1.50603
139	47.5983	1.4148
140	54.7331	1.33823
141	70.0583	1.31366
142	79.4304	1.28905
143	67.6928	1.26432
144	56.8894	1.21662
145	49.2146	1.09206
146	50.279	1.01349
147	80.6042	1.08892
148	99.291	1.14132
149	79.0106	1.11658
150	61.7553	1.12388
151	54.0805	1.23265
152	46.1657	1.30942
153	37.4908	1.28485
154	33.1358	1.23628
155	42.461	1.11171
156	52.6407	1.01915
157	65.5262	1.02791
158	70.2716	1.06168
159	50.5968	1.17044
160	35.1719	1.18754
161	32.4971	0.92964
162	35.5967	0.80541
163	56.0201	1.08218
164	70.6976	1.26327
165	69.0227	1.17204
166	63.5778	1.1068
167	47.4029	1.11557
168	36.1709	1.14176
169	39.0061	1.21752
170	48.5891	1.2482
171	76.4143	1.15696
172	91.6836	1.07473
173	73.0087	1.01683
174	56.6141	0.99502
175	46.384	1.07079
176	46.3904	1.14646
177	72.7155	1.2219
178	91.2103	1.25107
179	89.5724	1.16132
180	82.7714	1.13807
181	60.4809	1.31434
182	46.8007	1.42972
183	57.6259	1.37182
184	68.7111	1.32259
185	80.5362	1.29802
186	84.4311	1.26479
187	65.7563	1.20689
188	48.6589	1.17494
189	36.0514	1.21688
190	35.0935	1.27564
191	69.0846	1.38491
192	89.9021	1.44205
193	73.2273	1.35081
194	66.5628	1.28558
195	88.388	1.29435
196	104.361	1.30311
197	103.679	1.31188
198	102.188	1.34765
199	98.5134	1.45641
200	93.7585	1.54718
201	86.0836	1.58928
202	81.9191	1.61337
203	87.2442	1.58881
204	98.003	1.58229
205	123.451	1.62455
206	137.524	1.63877
207	122.349	1.58087
208	111.655	1.61631
209	112.48	1.89174
210	113.305	2.02683
211	114.13	1.80109
212	116.841	1.6627
213	124.166	1.73813
214	124.675	1.76523
215	108.501	1.67399
216	96.0903	1.67006
217	92.8953	1.87983
218	92.7069	1.96928
219	99.5321	1.77805
220	106.807	1.70683
221	115.132	1.9156
222	115.327	2.04425
223	96.554	1.98602
224	88.3535	1.93822
225	103.679	1.91365
226	120.554	1.93043
227	140.879	2.03919
228	152.51	2.08579
229	144.793	1.99406
230	136.289	1.99847
231	126.114	2.20724
232	119.139	2.34135
233	118.964	2.31678
234	133.097	2.3136
235	177.641	2.35587
236	193.737	2.38708
237	152.062	2.39584
238	122.43	2.39361
239	117.255	2.36904
240	120.527	2.38864
241	140.95	2.4979
242	160.49	2.57301
243	178.315	2.58177
244	184.242	2.6132
245	167.067	2.68864
246	154.678	2.73029
247	151.582	2.70638
248	150.412	2.69227
249	153.737	2.70103
250	158.562	2.7298
251	166.887	2.80524
252	171.153	2.84056
253	165.948	2.78232
254	166.023	2.76553
255	177.849	2.84097
256	180.527	2.9164
257	162.852	2.99183
258	156.678	3.01543
259	176.357	2.9237
260	191.509	2.87479
261	198.098	2.91689
262	196.048	2.96965
263	175.638	3.04509
264	163.553	3.08847
265	169.168	3.06373
266	176.423	3.08305
267	187.012	3.19181
268	200.571	3.23459
269	220.16	3.14336
270	229.169	3.12933
271	216.693	3.2721
272	198.29	3.34663
273	168.379	3.28875
274	153.766	3.24218
275	168.855	3.21761
276	185.336	3.20438
277	204.518	3.21314
278	216.318	3.21024
279	214.407	3.18568
280	208.997	3.18444
281	197.086	3.22654
282	194.298	3.28042
283	208.455	3.3562
284	217.368	3.40783
285	216.957	3.4166
286	221.586	3.41337
287	235.175	3.3888
288	242.285	3.46023
289	237.874	3.70233
290	244.308	3.86043
291	270.022	3.8692
292	270.531	3.82863
293	228.12	3.70407
294	202.174	3.6535
295	204.263	3.72893
296	215.652	3.7921
297	242.874	3.83437
298	253.516	3.85123
299	237.105	3.82667
300	235.514	3.8781
301	258.103	4.05353
302	272.332	4.16563
303	272.921	4.1744
304	271.58	4.2604
305	267.218	4.46717
306	262.829	4.5883
307	258.393	4.56357
308	261.567	4.6022
309	277.156	4.74433
310	292.745	4.87373
311	308.334	4.9825
312	308.675	5.1042
313	284.139	5.24697
314	277.202	5.37647
315	297.791	5.48523
316	314.48	5.646
317	325.069	5.8881
318	343.517	6.01307
319	374.257	5.95483
320	392.936	6.0434
321	393.525	6.35217
322	386.114	6.63427
323	366.703	6.87637
324	361.234	7.07793
325	376.674	7.21873
326	382.671	7.33467
327	373.26	7.4101
328	384.75	7.6122
329	430.339	8.02097
330	455.008	8.32867
331	445.547	8.47143
332	436.106	8.66593
333	426.695	8.94137
334	436.785	9.2298
335	477.374	9.53857
336	508.212	9.83433
337	523.802	10.1098
338	537.46	10.3335
339	548.1	10.4762
340	554.719	10.7121
341	555.308	11.0875
342	559.897	11.3563
343	570.486	11.465
344	587.126	11.708
345	612.841	12.1523
346	628.253	12.5273
347	628.842	12.8028
348	631.482	13.1055
349	637.071	13.4476
350	648.852	13.6943
351	669.542	13.8035
352	688.089	13.9686
353	703.678	14.2107
354	706.666	14.5088
355	692.255	14.8842
356	692.588	15.1901
357	713.278	15.3998
358	742.525	15.6665
359	783.114	16.0086
360	810.802	16.2934
361	821.391	16.5022
362	808.613	16.7944
363	764.868	17.1972
364	769.01	17.5496
365	844.977	17.8264
366	875.685	18.13
367	841.274	18.4721
368	843.766	18.8415
369	899.355	19.2503
370	942.695	19.5637
371	968.41	19.74
372	977.512	19.9671
373	963.679	20.2643
374	964.999	20.5773
375	995.739	20.9211
376	1015.93	21.241
377	1016.52	21.5164
378	1027.6	21.8735
379	1058.19	22.3822
380	1085.32	22.7629
381	1106.01	22.9057
382	1119.46	23.1322
383	1120.05	23.5076
384	1122.44	23.7871
385	1128.03	23.8959
386	1142.67	24.1495
387	1173.41	24.6608
388	1198.55	25.0971
389	1214.13	25.4059
390	1235.28	25.7393
391	1265.86	26.1148
392	1287.2	26.4655
393	1292.79	26.7743
394	1298.37	27.0948
395	1303.94	27.4352
396	1316.75	27.8372
397	1342.47	28.3485
398	1353.34	28.7231
399	1338.93	28.8652
400	1357.82	29.1553
401	1433.4	29.6974
402	1484.93	30.1036
403	1495.46	30.2782
404	1518.62	30.5611
405	1564.21	31.0365
406	1602.65	31.5248
407	1628.36	32.0361
408	1628.13	32.5588
409	1583.72	33.1009
410	1567.06	33.643
411	1597.65	34.185
412	1652.46	34.753
413	1748.53	35.3647
414	1796.91	36.026
415	1767.5	36.7683
416	1777.99	37.3583
417	1853.58	37.7003
418	1906.37	38.1183
419	1921.96	38.6607
420	1962.4	39.3563
421	2043.39	40.3033
422	2106.68	41.0793
423	2142.27	41.588
424	2166.16	42.1747
425	2171.74	42.8833
426	2189.1	43.7113
427	2224.87	44.725
428	2260.56	45.63
429	2296.15	46.3723
430	2335.74	47.1277
431	2381.33	47.903
432	2443.09	48.747
433	2529.11	49.694
434	2567.8	50.6523
435	2538.38	51.628
436	2600.55	52.79
437	2794.47	54.221
438	2824.67	57.4523
439	2855.44	59.2467
440	2909.37	58.811
441	2932.62	58.784
442	3026.02	59.5397
443	3219.94	61.326
444	3137.85	63.1127
445	3116.04	63.9647
446	3210.59	63.526
447	3366.56	65.1567
448	3475.55	66.7523
449	3516.14	68.0943
450	3544.32	68.1963
451	3583.2	68.205
452	3637.48	68.2137
453	3691.42	71.147
454	3757.07	73.0937
455	3837.66	73.5467
456	3955.85	73.1643
457	4047.27	73.9087
458	4101.55	76.1543
459	4104.82	78.8083
460	4144.41	79.284
461	4231.66	77.0707
462	4426.58	78.2347
463	4549.26	80.185
464	4576.69	82.8783
465	4655.16	84.2743
466	4729.61	84.39
467	4796.87	83.0653
468	4953.72	85.154
469	5077.76	87.186
470	5158.89	88.9847
471	5174.83	89.047
472	5251.41	89.2647
473	5398.67	89.718
474	5429.53	94.051
475	5488.11	96.6243
476	5582.04	97.0777
477	5774.22	96.6657
478	5914.42	97.935
479	5995.01	101.055
480	6121.33	101.126
481	6219.78	101.988
482	6287.04	103.775
483	6459.97	105.134
484	6618.15	107.134
485	6758.74	109.81
486	6754.13	109.405
487	6865.65	110.058
488	7099.57	111.845
489	7175.58	115.858
490	7273.09	117.658
491	7393.68	117.222
492	7587.6	117.231
493	7741.52	119.462
494	7855.44	123.915
495	8050.66	124.372
496	8150.02	124.6
497	8157.61	124.648
498	8198.2	128.657
499	8449.59	131.079
500	8894.52	131.987
501	8449.85	133.943
502	8355.56	135.898
503	8465.97	137.719
504	8596.99	139.177
505	8670.39	140.644
506	8732.88	142.366
507	8867.42	144.321
508	9430.06	146.277
509	9407.32	146.337
510	9370.79	147.808
511	9542.31	152.094
512	9104.94	153.076
513	9486.59	154.058
514	9973.16	155.458
515	9683.89	157.882
516	9791.26	159.88
517	9977.25	160.258
518	10208.9	159.788
519	10499.3	161.729
520	10618.4	164.834
521	10845.3	168.249
522	11258.3	171.518
523	11185.9	172.014
524	11064.6	174.149
525	10985.6	176.041
526	11059.2	175.563
527	11540.1	175.991
528	11603.1	178.378
529	11458.1	182.256
530	11969.6	186.158
531	12126.4	186.512
532	12103.6	186.891
533	11988.7	188.325
534	12279.1	189.3
535	12168.1	191.287
536	11946.8	193.106
537	11874.4	193.601
538	12284.4	199.6
539	12846.4	200.923
540	13358	199.666
541	13285.5	203.081
542	13516	206.9
543	13741	209.456
544	13886.6	210.548
545	14033.1	212.99
546	14231.5	213.014
547	14327.4	214.186
548	14183.1	219.509
549	14037.7	219.731
550	13978.4	220.601
551	14203.8	222.819
552	15226.3	227.694
553	15072.2	226.79
554	14640.7	227.375
555	14247.1	230.645
556	14904.6	232.6
557	15135.8	235.976
558	15391.8	238.476
559	15972.1	238.485
560	15197.5	240.878
561	15063	244.507
562	15442	248.077
563	16094.8	249.052
564	15935.6	248.359
565	15715.7	250.255
566	15675.5	254.371
567	16406	252.92
568	16317.3	255.463
569	16089.6	258.986
570	16090.2	261.915
571	16747.7	262.897
572	16854.4	264.179
573	16582.5	266.126
574	16145.1	269.541
575	16478.6	272.1
576	16805.4	272.556
577	17095.8	271.445
578	17821	272.42
579	17230	276.306
580	16677.1	279.696
581	16896.7	280.678
582	17335.2	284.093
583	17359.9	285.362
584	17273.8	284.24
585	17564.3	279.901
586	17342.7	287.953
587	17423.6	293.475
588	17760.2	294.739
589	17471	294.748
590	17845.8	294.387
591	18060.2	296.187
592	17716.3	301.392
593	18373.8	298.968
594	18039.1	301.893
595	17464.1	306.791
596	17683.6	309.233
597	18034.6	310.361
598	18400.2	311.601
599	18661.9	312.987
600	18378.8	313.941
601	18253.7	315.281
602	18431	316.565
603	19005.3	317.552
604	18571.1	319.01
605	18364.8	317.716
606	18482.2	316.829
607	19139.8	321.704
608	18438.7	325.258
609	18013.2	327.895
610	17965.6	329.599
611	17528.2	329.608
612	18487.4	328.186
613	19074	328.185
614	18125.6	331.6
615	18189	334.05
616	18307.8	335.587
617	18454.1	336.087
618	18599.7	335.127
619	18682.6	337.973
620	18610.2	339.2
621	18344.3	338.427
622	17761	338.92
623	17951.9	338.68
624	18083.3	339.867
625	17730.7	343.717
626	18534.2	342.263
627	18499.2	342.983
628	18447	345.437
629	19688.5	349.337
630	19175.9	347.177
631	18408.6	346.797
632	17737.6	348.387
633	17810.7	347.91
634	17996.5	349.307
635	18186.9	350.29
636	18324.8	349.87
637	18180.4	351.327
638	17987.9	352.477
639	17728.7	353.187
640	17364.3	353.197
641	17398.5	351.433
642	17550	351.33
643	17873.4	352.79
644	18749.9	354.257
645	17954.1	354.957
646	17175.8	355.247
647	17035.6	355.257
648	17255.2	358.67
649	17473.7	359.333
650	17655.6	358.617
651	17729.2	358.623
652	17481.6	359.063
653	17523.9	358.817
654	17725.8	358.237
655	16850.5	360.193
656	15919.7	361.04
657	15882.4	360.587
658	17234.8	358.667
659	16873.1	357.71
660	16976.8	357.06
661	16889	357.237
662	15575.8	359.193
663	15705.9	360.267
664	16035.4	360.993
665	16488.5	360.683
666	17438	355.827
667	17427.6	355.863
668	16985.2	356.773
669	16255.9	356.783
670	15531.8	357.27
671	15427.8	358.653
672	15808	359.677
673	16465.5	357.737
674	15921.1	358.333
675	15802.4	357.88
676	16156.3	356.177
677	15354	356.187
678	15372.8	356.193
679	15582	355.47
680	15655	353.547
681	15582.6	355.987
682	15694.2	354.443
683	15818.8	351.827
684	15673.4	352.807
685	15529	352.063
686	15384.1	352.093
687	15259.1	353.073
688	15259.7	354.033
689	15313.9	352.86
690	15045.6	351.283
691	14170.3	350.32
692	14378.9	352.243
693	14417.8	352.093
694	14380.8	349.717
695	14454.4	344.373
696	14464.5	345.803
697	14319	346.053
698	14075	344.307
699	14148.1	343.833
700	14440.5	346.277
701	14362.3	345.993
702	13574.5	339.74
703	14227.3	339.747
704	14009.3	340.063
705	13488.5	339.933
706	13561	338.023
707	13126.4	338.207
708	13127	339.917
709	13515.2	342.403
710	13077.8	341.927
711	12532.7	338.147
712	12423.5	335.53
713	13072.3	336.477
714	12853.9	334.053
715	12914.8	333.497
716	13095.2	334.113
717	13168.8	335.097
718	12787.6	335.647
719	12578	334.117
720	12600.3	330.795
721	12745.8	327.905
722	12779.8	328.371
723	12722	329.84
724	12550.5	331.236
725	11536.6	330.278
726	11893.8	331.847
727	12560.1	332.323
728	12122.7	326.492
729	11884.6	330.404
730	11745.3	332.651
731	11708.4	332.737
732	11855	333.233
733	12001.6	331.806
734	12265.6	331.877
735	12680.1	334.677
736	11950.8	332.737
737	11548.5	333.291
738	11506.6	335.243
739	11942	337.183
740	11990.4	334.807
741	11953	335.187
742	11858.7	338.237
743	11640.3	339.217
744	11875.3	337.18
745	11976.5	336.227
746	11691.7	338.097
747	11619.3	337.13
748	11354.2	338.093
749	11221.8	338.783
750	11657.1	336.377
751	11231.9	340.153
752	11076.3	342.177
753	11173.4	342.267
754	11029	342.76
755	11229.9	341.717
756	11093.2	342.107
757	10422.3	344.667
758	10860.9	340.297
759	11001.6	342.52
760	11002.1	346.977
761	11002.7	349.42
762	11003.3	349.147
763	10679.2	348.4
764	10355.6	348.037
765	11195.3	350.373
766	11022.5	350.237
767	10871.5	349.643
768	11306.9	349.65
769	10577.5	351.12
770	10584	352.893
771	10851.7	354.343
772	10633.3	354.353
773	10865.9	356.923
774	10974.2	356.92
775	10858.4	354.437
776	10421.1	354.933
777	10366.9	356.887
778	10357.3	360.07
779	10213.3	364.36
780	10213.9	359.057
781	10306.5	359.243
782	10358.2	362.533
783	10139.8	365.46
784	10051.8	364.93
785	10091.3	364.467
786	10197	364.883
787	10051.6	367.813
788	10187.3	363.997
789	10232.3	362.82
790	10021.3	368.52
791	10094.9	369.017
792	10168.5	370.777
793	10142.1	372.8
794	9859.06	373.757
795	9949.77	373.04
796	10023.4	372.563
797	9976.84	372.823
798	9615.11	374.763
799	9634.61	378.177
800	9725.71	379.673
801	9725.57	377.283
802	9653.17	378.263
803	9509.47	378.623
804	9376.46	379.64
805	9413.55	384.03
806	9130.49	382.557
807	8974.04	381.09
808	9010.86	380.613
809	9106.34	380.137
810	9131.6	384.34
811	9178.11	386.227
812	9302.78	381.37
813	9317.86	384.76
814	9278.71	387.26
815	9109.59	388.607
816	8650.32	388.13
817	8608.48	388.08
818	8503.18	388.333
819	8397.06	388.763
820	9091.08	388.773
821	8947.42	389.15
822	8643.35	389.457
823	8502.1	389.467
824	8242.34	389.473
825	8367.52	388.593
826	8612.77	388.187
827	8453.94	391.097
828	8187.4	391.927
829	8085.72	392.663
830	8142.37	393.76
831	7967.77	395.717
832	7935.44	395.123
833	7812.82	393.86
834	7455.74	392.897
835	7616.92	393.39
836	7722.57	394.493
837	7746.49	395.71
838	7622.99	396.207
839	7563.73	398.413
840	7520.67	398.373
841	7467.55	396.29
842	7308.72	396.3
843	7226.67	397.417
844	7171.71	397.937
845	7123.97	396.973
846	7211.51	396.017
847	7037.85	396.3
848	6991.2	396.78
849	7685.13	395.897
850	7571.27	395.013
851	7297.46	395.353
852	7232.69	398.85
853	7251.94	397.063
854	7269.19	394.96
855	7196.45	397.19
856	7138.7	398.757
857	7097.62	399.317
858	7091.49	397.537
859	7080.34	397.453
860	7050.26	398.137
861	6970.85	399.48
862	6891.44	399.133
863	6796.18	398.25
864	6655.83	397.363
865	6634.27	398.537
866	6630.19	400.203
867	6577.45	401.547
868	6524.71	398.78
869	6442.87	396.353
870	6282.38	398.15
871	6140.48	397.873
872	6063.13	398.007
873	6163.72	401.127
874	6119.31	399.58
875	6008.23	396.367
876	5842.15	392.82
877	5760.81	393.28
878	5718.2	394.037
879	5705.45	391.823
880	5631.91	390.96
881	5534.16	391.217
882	5422.17	393.43
883	5434.61	394.327
884	5416.87	394.78
885	5184.12	395.23
886	5131.41	395.017
887	5126.57	395.157
888	5087.16	396.943
889	5047.74	395.69
890	4991	394.17
891	4884.92	394.623
892	4824.21	393.717
893	4765.3	391.907
894	4672.56	388.803
895	4590.08	388.44
896	4544.87	388.533
897	4592.13	387.653
898	4562.38	388.483
899	4511.35	389.223
900	4464.96	388.337
901	4399.14	385.77
902	4327.47	383.827
903	4254.73	385.167
904	4236.98	385.843
905	4229.18	386.073
906	4196.21	385.633
907	4036.75	384.86
908	3899.74	383.287
909	3940.33	379.74
910	3945.45	379.91
911	3901.24	380.443
912	3748.49	378.673
913	3676.58	377.233
914	3633.87	375.783
915	3601.13	374.013
916	3522.18	374.64
917	3461.84	374.183
918	3489.1	368.86
919	3449.31	370.74
920	3374.67	373.027
921	3261.93	370.813
922	3216.79	368.947
923	3201.91	366.43
924	3215.83	361.997
925	3177.47	363.82
926	3118.67	365.08
927	3045.93	360.643
928	2952.12	362.53
929	2891.19	363.923
930	2924.46	360.013
931	2887.29	359.417
932	2836.5	358.59
933	2810.24	354.127
934	2768.72	353.447
935	2717.24	353.42
936	2651.17	352.097
937	2605.62	352.14
938	2566.14	350.783
939	2526.46	344.527
940	2481.79	342.81
941	2452.51	342.5
942	2466.44	342.51
943	2391.95	342.17
944	2331.82	341.107
945	2372.68	338.433
946	2350.12	337.877
947	2301.05	336.983
948	2228.3	333.88
949	2166.09	329.375
950	2131.87	327.081
951	2159.3	331.116
952	2101.26	330.508
953	2029.85	328.605
954	1977.1	326.392
955	1972.36	323.112
956	1963.52	320.9
957	1917.13	321.804
958	1870.99	320.903
959	1837.36	319.046
960	1831.41	316.004
961	1809.76	312.222
962	1793.02	309.849
963	1800.27	311.635
964	1749.98	307.847
965	1700.98	303.915
966	1694.91	303.479
967	1657.23	303.395
968	1613.08	303.275
969	1573.67	302.839
970	1544.65	299.22
971	1528.45	295.697
972	1535.71	294.372
973	1516.3	294.47
974	1482.22	293.589
975	1429.47	289.598
976	1446.25	285.585
977	1457.59	283.091
978	1418.17	283.989
979	1389.57	283.087
980	1359.35	281.073
981	1319.94	277.526
982	1275.13	276.14
983	1241.44	274.98
984	1235.32	273.199
985	1240.17	269.97
986	1249.56	267.277
987	1263.48	266.397
988	1211.8	265.881
989	1167.06	264.299
990	1167.65	260.281
991	1157.17	259.236
992	1137.82	258.507
993	1105.08	257.183
994	1083.4	254.382
995	1066.16	251.421
996	1053.33	248.745
997	1046.17	247.951
998	1031.02	246.76
999	998.279	244.102
1000	965.535	241.817
1001	941.844	239.294
1002	935.722	236.171
1003	912.636	235.71
1004	891.226	234.474
1005	878.482	230.928
1006	888.407	228.892
1007	888.263	227.432
1008	862.006	226.546
1009	847.372	224.901
1010	849.032	223.292
1011	876.288	221.967
1012	840.469	221.025
1013	801.529	218.854
1014	775.272	214.388
1015	772.375	213.816
1016	770.496	213.495
1017	764.419	212.615
1018	735.138	209.028
1019	719.666	205.366
1020	733.588	202.264
1021	724.232	203.036
1022	699.784	203.371
1023	656.373	202.046
1024	661.062	197.202
1025	665.733	192.89
1026	659.656	190.232
1027	626.225	189.532
1028	608.955	189.427
1029	625.544	189.881
1030	606.608	187.222
1031	591.801	184.952
1032	592.39	184.071
1033	595.912	183.191
1034	582.613	181.298
1035	541.202	177.751
1036	563.91	175.758
1037	574.498	175.195
1038	552.42	176.537
1039	514.324	173.133
1040	495.041	170.008
1041	508.297	168.239
1042	504.942	168.052
1043	499.253	167.014
1044	493.131	164.339
1045	482.849	162.079
1046	477.171	160.932
1047	479.093	161.385
1048	481.615	159.438
1049	463.007	156.503
1050	412.589	152.485
1051	431.027	151.727
1052	440.16	151.473
1053	426.082	151.482
1054	417.464	149.873
1055	412.939	147.366
1056	413.528	143.795
1057	408.706	143.918
1058	398.494	143.673
1059	380.583	142.348
1060	367.74	140.634
1061	362.83	138.309
1062	359.084	136.372
1063	357.16	135.041
1064	352.242	134.112
1065	342.832	133.787
1066	335.42	132.53
1067	331.009	129.872
1068	326.99	127.744
1069	323.559	126.413
1070	318.907	125.358
1071	312.496	124.7
1072	308.749	123.632
1073	308.839	121.974
1074	306.043	120.038
1075	299.094	117.702
1076	293.421	115.651
1077	289.51	113.993
1078	285.18	112.895
1079	280.269	112.57
1080	277.034	111.823
1081	276.116	110.491
1082	272.621	109.593
1083	265.71	109.268
1084	261.594	108.657
1085	261.183	107.666
1086	257.178	106.822
1087	248.408	106.174
1088	244.787	104.851
1089	248.894	102.515
1090	249.099	101.14
1091	243.688	101.149
1092	239.917	100.064
1093	238.506	97.4063
1094	236.089	95.3003
1095	232.222	93.989
1096	229.119	93.1923
1097	227.208	93.201
1098	223.932	92.3
1099	218.521	89.9757
1100	213.882	87.9077
1101	210.451	86.2413
1102	208.628	85.645
1103	209.217	86.6537
1104	207.007	86.196
1105	200.596	83.5383
1106	196.785	81.147
1107	196.874	79.1557
1108	195.354	78.232
1109	191.421	78.911
1110	187.906	78.9053
1111	184.995	77.914
1112	185.159	76.6493
1113	189.748	74.9917
1114	190.431	73.4677
1115	185.493	72.1363
1116	182.666	71.5077
1117	182.755	71.8497
1118	181.374	71.492
1119	177.963	70.1673
1120	176.232	68.418
1121	176.821	66.0817
1122	174.401	64.897
1123	167.99	65.239
1124	163.953	65.0143
1125	163.065	64.0377
1126	162.365	62.7453
1127	161.949	60.9783
1128	161.945	60.1307
1129	162.534	60.6063
1130	162.099	60.098
1131	160.188	58.1733
1132	158.272	56.739
1133	156.348	56.011
1134	154.43	55.452
1135	152.519	55.1277
1136	150.398	54.705
1137	147.987	54.147
1138	146.416	52.9733
1139	146.006	50.9487
1140	146.648	49.6093
1141	148.744	49.216
1142	147.613	49.139
1143	142.202	49.481
1144	140.016	49.25
1145	142.105	48.2587
1146	140.741	46.7467
1147	134.797	44.5443
1148	132.567	43.1807
1149	135.065	42.884
1150	137.562	42.5873
1151	135.678	41.936
1152	132.832	41.207
1153	130.673	40.51
1154	131.262	39.9423
1155	131.851	39.3747
1156	133.059	38.816
1157	134.793	38.265
1158	136.527	37.714
1159	134.048	37.0693
1160	131.201	36.4163
1161	128.928	35.817
1162	127.99	35.3423
1163	127.053	34.8677
1164	124.039	34.3583
1165	120.048	33.8327
1166	116.538	33.3133
1167	120.562	32.8895
1168	124.586	32.4657
1169	125.756	32.0308
1170	123.291	31.5815
1171	120.827	31.1322
1172	121.492	30.683
1173	122.845	30.2337
1174	123.892	29.7794
1175	123.718	29.3047
1176	123.543	28.83
1177	122.484	28.3996
1178	120.783	28.0012
1179	119.082	27.6029
1180	119.946	27.2289
1181	120.917	26.856
1182	119.968	26.4254
1183	115.294	25.8828
1184	110.62	25.3402
1185	111.082	24.8784
1186	113.961	24.4546
1187	116.52	24.0537
1188	114.763	24.0115
1189	111.752	23.9694
1190	110.755	23.7706
1191	112.324	23.3722
1192	113.893	22.9738
1193	112.644	22.638
1194	110.778	22.316
1195	109.14	21.9889
1196	108.419	21.6415
1197	107.697	21.294
1198	106.976	21.0351
1199	106.254	20.8403
1200	105.533	20.6455
1201	108.109	20.3041
1202	110.823	19.9566
1203	111.127	19.672
1204	106.757	19.5091
1205	102.388	19.3463
1206	100.99	19.0848
1207	101.414	18.7628
1208	101.837	18.4408
1209	98.8257	18.2206
1210	95.8142	18.0003
1211	95.1183	17.7997
1212	98.2021	17.631
1213	101.286	17.4623
1214	100.662	17.2176
1215	98.8029	16.9475
1216	97.1719	16.6712
1217	97.2138	16.3492
1218	97.2556	16.0272
1219	97.2975	15.7688
1220	97.3394	15.574
1221	97.3812	15.3792
1222	97.7576	15.2074
1223	98.1797	15.0387
1224	97.648	14.838
1225	94.2549	14.5415
1226	90.8618	14.2449
1227	90.1113	14.0289
1228	90.9137	13.8602
1229	91.716	13.6915
1230	92.5212	13.5222
1231	93.3264	13.3529
1232	94.1283	13.1652
1233	94.9249	12.9475
1234	95.7215	12.7298
1235	93.7381	12.6403
1236	90.7264	12.5982
1237	87.9248	12.5477
1238	86.8217	12.4292
1239	85.7186	12.3108
1240	86.4857	12.105
1241	89.1994	11.8084
1242	91.9131	11.5118
1243	91.3057	11.4588
1244	90.2026	11.4421
1245	89.1949	11.3682
1246	88.4734	11.1225
1247	87.752	10.8768
1248	87.5113	10.6953
1249	87.5531	10.5513
1250	87.5797	10.4077
1251	86.0949	10.2892
1252	84.6101	10.1708
1253	84.3158	10.0622
1254	85.8845	9.96923
1255	87.4531	9.8762
1256	86.675	9.74443
1257	85.196	9.60113
1258	83.7696	9.4613
1259	82.6664	9.34283
1260	81.5632	9.22437
1261	80.8569	9.1059
1262	80.5171	8.98743
1263	80.1773	8.86897
1264	80.181	8.7963
1265	80.2228	8.72873
1266	80.3715	8.63267
1267	80.7951	8.46333
1268	81.2186	8.29397
1269	80.1544	8.24217
1270	78.3236	8.25093
1271	76.4927	8.2597
1272	76.5158	8.1929
1273	76.5576	8.12533
1274	77.0233	7.973
1275	78.2101	7.67643
1276	79.397	7.37987
1277	79.1526	7.29323
1278	78.4311	7.27653
1279	77.9079	7.25657
1280	78.7132	7.21443
1281	79.5184	7.1723
1282	78.9611	7.09123
1283	77.0946	6.9728
1284	75.2282	6.85433
1285	74.0409	6.75853
1286	72.9377	6.6655
1287	72.4528	6.57937
1288	73.6396	6.5118
1289	74.8265	6.44423
1290	76.0134	6.3601
1291	77.2003	6.2671
1292	78.3414	6.1779
1293	78.0016	6.2121
1294	77.6618	6.2463
1295	77.0091	6.19707
1296	75.9058	6.0277
1297	74.8026	5.85837
1298	72.5014	5.76963
1299	69.8817	5.70237
1300	67.9291	5.6352
1301	69.4805	5.56847
1302	71.0318	5.50177
1303	72.3972	5.40867
1304	73.5841	5.2902
1305	74.7709	5.17177
1306	74.9389	5.12123
1307	74.9807	5.0791
1308	74.5073	5.0507
1309	72.6408	5.05947
1310	70.7744	5.06823
1311	71.3885	5.09353
1312	73.3388	5.12777
1313	75.1402	5.15813
1314	72.1287	5.06513
1315	69.1173	4.97213
1316	67.8268	4.78523
1317	69.0137	4.4632
1318	70.2007	4.14117
1319	70.1815	4.16087
1320	69.8416	4.2714
1321	69.4384	4.36467
1322	68.7255	4.37343
1323	68.0127	4.3822
1324	67.6922	4.33823
1325	67.7341	4.24563
1326	67.7759	4.153
1327	68.8368	4.12797
1328	70.0238	4.11127
1329	70.5935	4.0741
1330	69.4948	3.98147
1331	68.396	3.88883
1332	68.0271	3.90993
1333	68.0689	3.99503
1334	68.0955	4.07557
1335	67.374	3.93167
1336	66.6526	3.78777
1337	65.635	3.70493
1338	64.173	3.71367
1339	62.7111	3.72247
1340	62.9268	3.6013
1341	63.7321	3.43447
1342	64.5832	3.29456
1343	65.77	3.35167
1344	66.9568	3.40877
1345	66.617	3.387
1346	64.7506	3.28636
1347	62.8841	3.18572
1348	64.0401	3.25523
1349	65.6088	3.34797
1350	66.8797	3.3858
1351	67.3032	3.26734
1352	67.7267	3.14889
1353	67.1733	3.1672
1354	66.07	3.26248
1355	64.9974	3.3538
1356	65.4209	3.25061
1357	65.8444	3.14742
1358	65.81	3.05949
1359	65.0885	2.99446
1360	64.367	2.92943
1361	62.4546	2.93189
1362	60.2065	2.95338
1363	58.8129	2.95574
1364	61.9083	2.85763
1365	65.0037	2.75952
1366	65.4235	2.71913
1367	63.5643	2.72789
1368	61.7051	2.73666
1369	61.2323	2.70651
1370	60.8968	2.67251
1371	60.7587	2.62713
1372	61.1822	2.54939
1373	61.6057	2.47164
1374	61.0523	2.45251
1375	59.949	2.46637
1376	58.9145	2.47813
1377	61.2464	2.38767
1378	63.5782	2.2972
1379	64.5363	2.2861
1380	63.4331	2.39411
1381	62.3298	2.50212
1382	63.0129	2.48905
1383	64.1998	2.44184
1384	64.8373	2.39381
1385	62.589	2.34151
1386	60.3406	2.2892
1387	59.123	2.23003
1388	58.7832	2.16501
1389	58.4434	2.09998
1390	58.4547	2.16605
1391	58.4965	2.24352
1392	58.7674	2.26983
1393	59.5726	2.17682
1394	60.3777	2.08381
1395	60.6639	2.14101
1396	60.7058	2.26892
1397	60.6532	2.39112
1398	58.8084	2.40492
1399	56.9635	2.41871
1400	56.4838	2.38369
1401	58.0524	2.2754
1402	59.6211	2.16711
1403	59.1056	2.15013
1404	58.0025	2.1589
1405	56.9604	2.15261
1406	56.2389	2.06722
1407	55.5173	1.98183
1408	55.208	1.9308
1409	55.2499	1.90904
1410	55.2917	1.88727
1411	57.0892	1.8772
1412	59.0396	1.86816
1413	60.5318	1.88278
1414	60.9554	1.95261
1415	61.3789	2.02244
1416	61.0238	2.02134
1417	60.3023	1.98685
1418	59.5578	1.95052
1419	58.4547	1.8855
1420	57.3516	1.82047
1421	55.7484	1.76896
1422	53.5088	1.73463
1423	51.2692	1.7003
1424	53.6602	1.66996
1425	57.1371	1.64056
1426	59.9614	1.61938
1427	60.0033	1.63323
1428	60.0451	1.64709
1429	59.2167	1.66239
1430	57.7319	1.67879
1431	56.2471	1.69519
1432	55.1247	1.71643
1433	54.0215	1.73791
1434	53.8002	1.77116
1435	55.3687	1.82827
1436	56.9372	1.88538
1437	57.4218	1.86481
1438	57.4637	1.8125
1439	57.2648	1.75951
1440	54.6351	1.69958
1441	52.0053	1.63964
1442	51.1692	1.59406
1443	52.3562	1.56465
1444	53.5431	1.53525
1445	54.4056	1.5556
1446	55.2107	1.58472
1447	55.6648	1.59746
1448	54.9433	1.55533
1449	54.2217	1.5132
1450	54.6645	1.50212
1451	55.8513	1.51089
1452	57.0382	1.51966
1453	56.7136	1.49315
1454	56.3738	1.46629
1455	56.3159	1.44324
1456	56.738	1.42666
1457	57.16	1.41008
1458	55.606	1.45368
1459	53.3577	1.51843
1460	51.3845	1.57706
1461	51.4263	1.59091
1462	51.4682	1.60477
1463	52.0825	1.53847
1464	53.2694	1.39203
1465	54.4562	1.24559
1466	53.2922	1.33423
1467	51.8073	1.45496
1468	50.8186	1.56992
1469	51.2421	1.60872
1470	51.6656	1.64752
1471	51.3564	1.59025
1472	50.6349	1.47891
1473	49.9362	1.37079
1474	50.3597	1.41976
1475	50.7833	1.46874
1476	51.8087	1.49335
1477	53.7374	1.4814
1478	55.6662	1.46945
1479	54.7485	1.40778
1480	52.882	1.32953
1481	51.3128	1.26318
1482	51.7349	1.27649
1483	52.157	1.28979
1484	52.1982	1.28404
1485	51.8583	1.25922
1486	51.5185	1.23441
1487	53.1938	1.22079
1488	55.1441	1.2087
1489	56.2013	1.20653
1490	54.7165	1.2326
1491	53.2317	1.25868
1492	52.9681	1.24079
1493	53.3916	1.19816
1494	53.7693	1.15701
1495	51.9029	1.18818
1496	50.0364	1.21934
1497	49.842	1.27768
1498	52.1567	1.3768
1499	54.4714	1.47592
1500	54.1885	1.39576
1501	53.0853	1.25899
1502	51.8754	1.13006
1503	50.0088	1.04926
1504	48.1421	0.96846
1505	48.0618	0.98161
1506	49.6303	1.08147
1507	51.1988	1.18133
1508	51.05	1.06366
1509	50.7102	0.92179
1510	50.3704	0.84761
1511	50.0305	0.94748
1512	49.6907	1.04734
1513	48.6067	1.04519
1514	47.139	0.99048
1515	45.7094	0.93644
1516	48.0412	0.94979
1517	50.3731	0.96315
1518	51.8121	0.96955
1519	51.8539	0.9651
1520	51.8958	0.96064
1521	50.7621	0.9503
1522	49.2773	0.93821
1523	48.0777	0.94644
1524	48.4955	1.06988
1525	48.9133	1.19332
1526	49.3339	1.22541
1527	49.7575	1.16243
1528	50.181	1.09944
1529	49.9404	1.01654
1530	49.6006	0.93066
1531	49.6424	0.87404
1532	50.8293	0.9052
1533	52.0161	0.93637
1534	50.5583	0.97234
1535	47.5466	1.01114
1536	44.5884	1.04887
1537	46.9202	0.9808
1538	49.252	0.91274
1539	50.0957	0.85955
1540	48.6108	0.82964
1541	47.1258	0.79974
1542	47.6982	0.86584
1543	48.8851	0.96061
1544	50.0719	1.02792
1545	51.2589	0.93949
1546	52.4458	0.85106
1547	50.8006	0.81388
1548	46.6442	0.82214
1549	42.4877	0.83041
1550	44.2353	0.80857
1551	46.5673	0.78375
1552	48.7865	0.75897
1553	50.7294	0.73425
1554	52.6723	0.70953
1555	51.5975	0.71498
1556	48.9674	0.73597
1557	46.4444	0.75532
1558	46.4862	0.7356
1559	46.5281	0.71588
1560	47.0508	0.73889
1561	48.2377	0.82095
1562	49.4247	0.90301
1563	50.3062	0.89957
1564	51.1114	0.87475
1565	51.5076	0.83234
1566	50.04	0.70969
1567	48.5724	0.58705
1568	47.9048	0.56346
1569	47.9466	0.6277
1570	47.9885	0.69194
1571	48.3777	0.65894
1572	48.8012	0.61631
1573	49.3329	0.60228
1574	50.1295	0.65826
1575	50.926	0.71423
1576	49.7741	0.68594
1577	47.5258	0.61023
1578	45.3233	0.53534
1579	45.3652	0.50049
1580	45.407	0.46563
1581	46.0442	0.4833
1582	47.6128	0.58318
1583	49.1815	0.68305
1584	49.5745	0.6732
1585	49.6163	0.63057
1586	49.601	0.5952
1587	49.2611	0.60092
1588	48.9213	0.60664
1589	48.1769	0.57055
1590	47.0737	0.49739
1591	45.9706	0.42423
1592	47.2828	0.53039
1593	48.8342	0.65429
1594	49.7945	0.71704
1595	49.0731	0.60571
1596	48.3516	0.49439
1597	46.6531	0.46285
1598	44.4047	0.4762
1599	42.2481	0.48915
1600	44.58	0.48214
1601	46.9118	0.47514
1602	48.171	0.48687
1603	47.8207	0.52672
1604	47.4704	0.56657
1605	45.8312	0.54713
1606	43.9647	0.51723
1607	43.5027	0.49844
1608	47.7433	0.51688
1609	51.9838	0.53533
1610	51.7999	0.51962
1611	48.7884	0.48208
1612	45.777	0.44455
1613	45.7882	0.43976
1614	45.8301	0.4353
1615	46.1545	0.41012
1616	46.9597	0.34969
1617	47.7649	0.28925
1618	47.7113	0.26508
1619	47.3715	0.25298
1620	47.0812	0.25775
1621	47.1231	0.37543
1622	47.1649	0.49312
1623	47.7864	0.53565
1624	48.9647	0.50598
1625	50.1429	0.4763
1626	47.3435	0.48849
1627	43.9504	0.50694
1628	41.5115	0.52411
1629	41.935	0.53746
1630	42.3585	0.55081
1631	43.496	0.54024
1632	45.0531	0.51562
1633	46.6102	0.491
1634	45.5336	0.41832
1635	44.4303	0.34516
1636	43.6097	0.31343
1637	43.2698	0.35223
1638	42.93	0.39102
1639	43.449	0.35349
1640	44.2542	0.29051
1641	45.1585	0.24141
1642	46.7271	0.2853
1643	48.2958	0.32919
1644	47.9179	0.33285
1645	45.6697	0.29786
1646	43.4216	0.26287
1647	43.8906	0.29807
1648	44.6959	0.34196
1649	45.295	0.37555
1650	45.3369	0.38127
1651	45.3787	0.38698
1652	45.4206	0.3894
1653	45.4624	0.39003
1654	45.5043	0.39066
1655	46.3066	0.3558
1656	47.109	0.32094
1657	47.3473	0.3124
1658	46.6259	0.34865
1659	45.9044	0.38491
1660	45.4692	0.40398
1661	45.1294	0.41734
1662	44.9372	0.42348
1663	45.7338	0.38135
1664	46.5304	0.33921
1665	47.1479	0.31515
1666	47.5715	0.3107
1667	47.995	0.30624
1668	46.1207	0.24707
1669	43.8725	0.179
1670	42.5404	0.14085
1671	44.1091	0.19747
1672	45.6777	0.25408
1673	45.8262	0.30596
1674	45.1047	0.35493
1675	44.3832	0.4039
1676	42.1351	0.31803
1677	39.887	0.23215
1678	38.7988	0.19556
1679	39.6041	0.23945
1680	40.4093	0.28334
1681	41.5046	0.30789
1682	42.6914	0.32633
1683	43.7181	0.33909
1684	43.7599	0.31691
1685	43.8018	0.29472
1686	43.8436	0.24914
1687	43.8855	0.18107
1688	43.9274	0.113
1689	43.9692	0.18759
1690	44.0111	0.27983
1691	43.951	0.32967
1692	43.6155	0.26489
1693	43.28	0.20011
1694	42.9418	0.1822
1695	42.602	0.19301
1696	42.2622	0.20382
1697	41.5407	0.2248
1698	40.8193	0.24579
1699	40.9569	0.22869
1700	42.4969	0.14942
1701	44.037	0.07015
1702	43.7004	0.09999
1703	42.5971	0.17442
1704	41.597	0.24678
1705	41.6389	0.2983
1706	41.6807	0.34982
1707	41.1844	0.32122
1708	40.0812	0.20225
1709	38.9779	0.08328
1710	40.7948	0.10924
1711	43.1267	0.16076
1712	45.0197	0.20175
1713	45.4432	0.20747
1714	45.8667	0.21319
1715	45.3589	0.17078
1716	44.2557	0.09763
1717	43.1526	0.02447
1718	42.4273	0.04955
1719	41.7057	0.07563
1720	41.6905	0.11489
1721	42.8773	0.17659
1722	44.0642	0.23829
1723	43.8219	0.22186
1724	43.1033	0.1794
1725	42.5218	0.14364
1726	42.9454	0.15699
1727	43.3689	0.17034
1728	43.6016	0.20278
1729	43.6434	0.2543
1730	43.6853	0.30582
1731	42.7196	0.2745
1732	41.6163	0.23187
1733	41.1085	0.18064
1734	42.2954	0.10494
1735	43.4822	0.02924
1736	43.2037	0.03006
1737	42.1004	0.07395
1738	41.0048	0.11698
1739	40.2834	0.11761
1740	39.5619	0.11824
1741	39.1457	0.10157
1742	39.1875	0.05894
1743	39.2294	0.01631
1744	40.1643	-0.00249
1745	41.3512	-0.01459
1746	42.2329	-0.02668
1747	41.5113	-0.03877
1748	40.7898	-0.05086
1749	39.8621	-0.03822
1750	38.759	-0.00451
1751	37.6559	0.0292
1752	39.0106	0.02077
1753	40.5792	0.00868
1754	41.6898	0.01714
1755	41.7316	0.07353
1756	41.7735	0.12993
1757	42.5737	0.10683
1758	43.7477	0.04456
1759	44.8761	-0.0169
1760	43.773	-0.03917
1761	42.6698	-0.06144
1762	42.0246	-0.03486
1763	42.0665	0.06501
1764	42.1083	0.16488
1765	40.9593	0.22108
1766	39.4746	0.26497
1767	38.2942	0.28906
1768	38.7135	0.20919
1769	39.1327	0.12931
1770	39.3594	0.05935
1771	39.4013	-0.00108
1772	39.4432	-0.06152
1773	40.504	-0.05176
1774	41.691	-0.03332
1775	42.4657	0.00368
1776	42.1259	0.09082
1777	41.786	0.17796
1778	42.4559	0.20888
1779	43.6698	0.20951
1780	44.6061	0.20349
1781	42.7396	0.13033
1782	40.8732	0.05718
1783	39.7242	0.02468
1784	39.3843	0.03803
1785	39.0445	0.05138
1786	39.9988	0.00652
1787	41.1812	-0.04862
1788	42.2807	-0.09428
1789	43.086	-0.10637
1790	43.8912	-0.11847
1791	44.2384	-0.03436
1792	44.2803	0.11384
1793	44.3221	0.26205
1794	43.6159	0.12599
1795	42.8943	-0.01588
1796	41.8979	-0.08628
1797	40.4131	-0.02967
1798	38.9283	0.02694
1799	39.7031	0.09861
1800	41.2717	0.17558
1801	42.6111	0.24705
1802	42.2713	0.27821
1803	41.9315	0.30938
1804	41.7825	0.28457
1805	41.8244	0.20377
1806	41.8662	0.12298
1807	41.2364	0.13622
1808	40.5148	0.1623
1809	40.1888	0.16863
1810	40.9882	0.11875
1811	41.7877	0.06888
1812	41.1707	0.04717
1813	39.6858	0.04271
1814	38.2011	0.03825
1815	37.8612	0.01853
1816	37.5214	-0.0012
1817	36.8949	-0.01991
1818	35.8004	-0.03695
1819	34.7058	-0.054
1820	35.582	-0.0203
1821	37.1506	0.03122
1822	38.49	0.0803
1823	38.1502	0.11146
1824	37.8104	0.14262
1825	37.6615	0.11781
1826	37.7033	0.03702
1827	37.7452	-0.04377
1828	38.4587	-0.01486
1829	39.264	0.02903
1830	39.7715	0.05506
1831	39.4317	0.03025
1832	39.0919	0.00543
1833	38.752	0.03761
1834	38.4122	0.10186
1835	38.0876	0.16295
1836	38.5112	0.06943
1837	38.9347	-0.02408
1838	39.5109	-0.07486
1839	40.3161	-0.0615
1840	41.1214	-0.04815
1841	39.5449	0.02872
1842	37.2968	0.12349
1843	35.5952	0.19319
1844	36.7649	0.13116
1845	37.9346	0.06913
1846	38.9207	-0.00466
1847	39.723	-0.09022
1848	40.5253	-0.17578
1849	39.0055	-0.11549
1850	37.1391	-0.03344
1851	35.9405	0.02826
1852	36.7457	0.02889
1853	37.5509	0.02952
1854	38.3561	0.04618
1855	39.1613	0.07225
1856	39.959	0.09752
1857	40.0008	0.04238
1858	40.0427	-0.01275
1859	40.2295	-0.0351
1860	40.6531	-0.00393
1861	41.0766	0.02724
1862	40.3399	0.02939
1863	39.2367	0.02239
1864	38.6142	0.01396
1865	40.9462	-0.00322
1866	43.2782	-0.0204
1867	43.824	-0.01509
1868	42.7208	0.01099
1869	41.6177	0.03706
1870	39.484	0.01734
1871	37.2356	-0.00747
1872	35.8424	-0.00236
1873	36.6476	0.07969
1874	37.4527	0.16174
1875	39.4974	0.12033
1876	42.1809	0.0153
1877	44.8112	-0.08868
1878	42.1814	-0.08805
1879	39.5516	-0.08742
1880	37.9635	-0.07686
1881	38.0053	-0.05079
1882	38.0472	-0.02471
1883	38.6768	-0.02802
1884	39.482	-0.04011
1885	40.2854	-0.03565
1886	41.0792	0.06273
1887	41.873	0.16111
1888	42.2983	0.1879
1889	42.3402	0.14019
1890	42.382	0.09247
1891	43.7522	0.08018
1892	45.3207	0.07318
1893	45.458	0.04836
1894	41.3016	-0.02988
1895	37.1452	-0.10813
1896	36.3544	-0.09822
1897	37.5414	-0.03652
1898	38.7168	0.02462
1899	38.7587	0.03034
1900	38.8005	0.03606
1901	38.6936	0.03979
1902	38.3537	0.04043
1903	38.0139	0.04106
1904	38.8496	0.00838
1905	40.0365	-0.03424
1906	40.882	-0.07491
1907	39.7917	-0.10447
1908	38.7015	-0.13403
1909	38.7476	-0.1016
1910	39.9302	-0.00717
1911	41.1128	0.08725
1912	39.6424	0.04472
1913	37.7759	-0.01826
1914	36.5774	-0.06661
1915	37.3826	-0.07107
1916	38.1877	-0.07553
1917	38.7525	-0.088
1918	39.1761	-0.10518
1919	39.592	-0.12213
1920	39.2522	-0.11641
1921	38.9124	-0.11069
1922	38.2749	-0.10001
1923	37.1717	-0.08157
1924	36.0684	-0.06313
1925	37.2998	-0.07196
1926	39.2286	-0.08894
1927	40.8389	-0.10075
1928	40.1175	-0.07467
1929	39.396	-0.0486
1930	39.6287	-0.01998
1931	40.8155	0.01118
1932	42.0024	0.04235
1933	41.8459	0.02426
1934	41.5061	-0.00056
1935	40.67	-0.03001
1936	38.4219	-0.07263
1937	36.1738	-0.11525
1938	35.8777	-0.12533
1939	36.68	-0.1171
1940	37.4862	-0.10901
1941	38.6731	-0.11602
1942	39.8599	-0.12302
1943	39.8646	-0.12901
1944	38.0196	-0.13341
1945	36.1746	-0.13781
1946	36.0083	-0.08765
1947	36.4319	-0.01831
1948	36.9471	0.0388
1949	38.134	0.00635
1950	39.3208	-0.02609
1951	40.5076	-0.00129
1952	41.6945	0.08076
1953	42.8813	0.16282
1954	41.3942	0.13545
1955	39.542	0.09315
1956	37.9612	0.04772
1957	37.2397	-0.00763
1958	36.5181	-0.06298
1959	36.7433	-0.07573
1960	37.5485	-0.06238
1961	38.3537	-0.04903
1962	38.0139	-0.07384
1963	37.6741	-0.09865
1964	37.7693	-0.11573
1965	38.5745	-0.12019
1966	39.3798	-0.12465
1967	39.0247	-0.13491
1968	38.3032	-0.147
1969	37.7953	-0.15731
1970	38.6006	-0.15668
1971	39.4058	-0.15605
1972	39.0202	-0.12366
1973	37.5354	-0.06197
1974	36.0506	-0.000270809
1975	34.5657	-0.02101
1976	33.0808	-0.05091
1977	32.6646	-0.07939
1978	34.9965	-0.1042
1979	37.3283	-0.12902
1980	38.9017	-0.13202
1981	40.0843	-0.12379
1982	41.1754	-0.11601
1983	39.3089	-0.12301
1984	37.4424	-0.13001
1985	36.977	-0.13595
1986	38.5283	-0.14035
1987	40.0797	-0.14475
1988	39.3235	-0.16467
1989	37.8387	-0.18948
1990	36.5141	-0.20112
1991	36.1742	-0.13178
1992	35.8344	-0.06245
1993	36.09	-0.0381
1994	36.8952	-0.05528
1995	37.7003	-0.07246
1996	38.1621	-0.10796
1997	38.5857	-0.1455
[truncated: 3 more rows]
