# Supplementary material for: Switching molecular recognition selectivities by temperature in a diffusion-regulatory porous material
Source: Nat Commun. 2024 Jan 2;15:144. doi: 10.1038/s41467-023-44424-3 (PMC10761840; doi:10.1038/s41467-023-44424-3)
Supplement: Supplementary file 3 — source data [file 41467_2023_44424_MOESM3_ESM.zip › Figure S34.xlsx]

## Sheet: Sheet1
	CO2	C2H2
Time (s)	Intensity	Intensity
0	0.13322	1.4313
1	2.91565	1.48132
2	5.41689	1.48918
3	7.91808	1.49705
4	7.20021	1.51319
5	4.74828	1.5338
6	2.34217	1.55242
7	1.41708	1.50687
8	0.49207	1.46132
9	0.5057	1.45332
10	1.87077	1.49938
11	3.23579	1.54543
12	5.80686	1.49298
13	8.69843	1.41436
14	10.8766	1.35389
15	9.56976	1.38213
16	8.2629	1.41037
17	7.79582	1.4652
18	8.01575	1.54179
19	8.23569	1.61837
20	10.5853	1.65
21	13.0955	1.67824
22	13.4755	1.6694
23	9.11543	1.57805
24	4.75542	1.4867
25	5.13538	1.46909
26	7.64555	1.4846
27	9.78125	1.49798
28	6.9479	1.48297
29	4.11449	1.46795
30	4.37245	1.48843
31	8.40934	1.5523
32	12.4463	1.61616
33	10.7899	1.62933
34	7.9682	1.63213
35	5.22042	1.61762
36	2.76848	1.5339
37	0.31648	1.45018
38	1.6284	1.43435
39	5.66498	1.46768
40	9.70157	1.50101
41	7.50939	1.49525
42	5.05746	1.48787
43	4.29295	1.49606
44	6.80286	1.53448
45	9.31278	1.5729
46	8.52509	1.54536
47	6.45486	1.49217
48	4.80486	1.44332
49	6.93312	1.43339
50	9.06133	1.42346
51	10.2736	1.37811
52	10.4936	1.29439
53	10.7135	1.21067
54	10.9334	1.28671
55	11.1534	1.38874
56	11.5565	1.48954
57	12.5398	1.58649
58	13.5232	1.68344
59	12.6131	1.63364
60	10.543	1.49395
61	8.47298	1.35426
62	8.31126	1.38758
63	8.14955	1.42091
64	10.0035	1.47526
65	15.1479	1.56392
66	20.2923	1.65257
67	18.9681	1.63627
68	15.3711	1.58308
69	11.9574	1.53814
70	9.88734	1.55366
71	7.8173	1.56918
72	6.51349	1.54424
73	5.97579	1.47885
74	5.4381	1.41346
75	6.86513	1.40672
76	8.61173	1.40951
77	9.99195	1.43918
78	10.2119	1.55394
79	10.4318	1.6687
80	9.46841	1.66827
81	7.78001	1.59728
82	6.09163	1.52628
83	8.98319	1.53417
84	11.8748	1.54205
85	13.4615	1.56443
86	12.918	1.61049
87	12.3745	1.65654
88	11.5475	1.63325
89	10.6311	1.58806
90	9.98862	1.54253
91	11.3536	1.49444
92	12.7185	1.44634
93	12.1751	1.3957
94	9.7234	1.34252
95	7.27171	1.28934
96	7.84241	1.33467
97	8.82578	1.39345
98	9.31622	1.45402
99	8.40408	1.51971
100	7.49187	1.5854
101	9.8318	1.58167
102	14.25	1.53358
103	18.6682	1.48548
104	18.1773	1.43256
105	17.6368	1.37958
106	16.8203	1.37418
107	15.5136	1.45331
108	14.2069	1.53244
109	14.0299	1.5306
110	14.2498	1.50031
111	14.3781	1.47339
112	13.8347	1.4711
113	13.2913	1.4688
114	12.1754	1.46905
115	10.487	1.47185
116	8.79868	1.47464
117	10.8044	1.3722
118	13.3146	1.2554
119	14.6338	1.21203
120	12.5638	1.37767
121	10.4938	1.54331
122	12.0873	1.64871
123	15.7425	1.72021
124	19.3289	1.7886
125	19.5489	1.70489
126	19.7688	1.62117
127	18.0044	1.57205
128	13.2622	1.57485
129	8.52009	1.57764
130	10.9233	1.57051
131	15.3415	1.56059
132	18.8479	1.56351
133	17.5641	1.63398
134	16.2802	1.70445
135	15.5573	1.69146
136	15.3956	1.59502
137	15.2339	1.49859
138	16.7514	1.56559
139	18.4981	1.6549
140	19.4554	1.70537
141	18.1658	1.64526
142	16.8763	1.58516
143	16.042	1.5712
144	15.4986	1.58672
145	14.9552	1.60223
146	13.2782	1.64798
147	11.5896	1.69403
148	11.5962	1.70618
149	14.4878	1.66064
150	17.3793	1.61509
151	16.5497	1.6058
152	14.4797	1.60859
153	13.4011	1.60147
154	18.9648	1.52793
155	24.5285	1.45438
156	25.615	1.44832
157	22.4	1.50709
158	19.185	1.56586
159	18.3473	1.65408
160	17.8038	1.74594
161	17.6695	1.80359
162	18.6414	1.76879
163	19.6132	1.73399
164	20.1263	1.65693
165	20.3463	1.55286
166	20.5662	1.44879
167	21.9198	1.49586
168	23.2848	1.54446
169	23.9435	1.5827
170	23.4001	1.6033
171	22.8567	1.62391
172	21.7409	1.6178
173	20.4341	1.60278
174	19.9206	1.58743
175	24.7209	1.56987
176	29.5212	1.55231
177	30.8176	1.60872
178	28.7475	1.73619
179	26.6775	1.86366
180	28.0039	1.82583
181	29.7507	1.76756
182	31.2913	1.73401
183	32.2745	1.76734
184	33.2578	1.80067
185	33.993	1.79431
186	34.5947	1.76657
187	35.2536	1.74043
188	37.7635	1.76613
189	40.2735	1.79182
190	40.7536	1.79358
191	38.3118	1.76089
192	35.87	1.72819
193	38.4815	1.77081
194	42.5181	1.83467
195	45.395	1.88185
196	42.1796	1.84139
197	38.9643	1.80092
198	38.6231	1.81099
199	40.7297	1.8641
200	42.8363	1.9172
201	45.302	1.89157
202	47.8121	1.8562
203	49.0855	1.82632
204	47.0154	1.8113
205	44.9454	1.79629
206	45.1078	1.77962
207	46.4728	1.76205
208	47.8035	1.75243
209	48.0234	1.99924
210	48.2434	2.24604
211	49.6233	2.33539
212	52.8968	2.16769
213	56.1703	1.99999
214	57.99	1.89059
215	59.3506	1.7996
216	60.7117	1.74327
217	62.0767	1.9191
218	63.4418	2.09493
219	64.4152	2.12606
220	65.0125	2.01816
221	65.6099	1.91026
222	62.5999	1.93477
223	59.0032	1.98082
224	56.6889	2.03176
225	58.4356	2.09817
226	60.1823	2.16458
227	61.4557	2.19943
228	62.4389	2.21495
229	63.4221	2.23046
230	65.5361	2.31659
231	67.65	2.40273
232	69.7691	2.42403
233	71.8974	2.33014
234	74.0257	2.23624
235	75.0242	2.22331
236	75.6258	2.23883
237	76.1358	2.25954
238	75.9741	2.31832
239	75.8123	2.37709
240	76.7956	2.51092
241	78.9238	2.71981
242	81.052	2.92871
243	81.1654	2.84431
244	81.0036	2.71987
245	80.8419	2.62851
246	80.6801	2.63131
247	80.5184	2.6341
248	82.0664	2.60433
249	84.5765	2.55623
250	87.0786	2.51016
251	89.1853	2.56327
252	91.2922	2.61638
253	91.997	2.67605
254	90.3158	2.7038
255	88.6348	2.73156
256	91.4674	2.68406
257	95.886	2.61013
258	99.709	2.55145
259	99.1685	2.60455
260	98.628	2.65765
261	99.3952	2.72332
262	101.524	2.80207
263	103.652	2.88081
264	104.12	2.87099
265	104.34	2.84796
266	104.086	2.86916
267	102.412	3.02309
268	100.738	3.17701
269	100.918	3.14536
270	102.283	2.9951
271	103.648	2.84484
272	108.414	2.8961
273	113.214	2.9494
274	115.895	2.98386
275	114.97	2.98627
276	114.045	2.98867
277	114.838	3.04833
278	116.203	3.12707
279	117.073	3.19589
280	114.631	3.1983
281	112.19	3.2007
282	112.224	3.19039
283	114.734	3.16735
284	117.244	3.14431
285	119.754	3.18844
286	122.264	3.24174
287	124.575	3.26196
288	126.322	3.18803
289	128.069	3.11411
290	129.083	3.12159
291	129.684	3.17489
292	130.301	3.22666
293	131.666	3.20362
294	133.031	3.18059
295	134.701	3.18808
296	136.829	3.24138
297	138.958	3.29467
298	142.575	3.4075
299	146.611	3.53713
300	150.282	3.63827
301	152.028	3.5898
302	153.775	3.5413
303	156.14	3.589
304	159.032	3.71863
305	161.923	3.84827
306	171.487	3.86087
307	181.631	3.86327
308	190.057	3.88857
309	194.475	3.9673
310	198.893	4.04603
311	203.312	4.1248
312	207.73	4.20353
313	212.102	4.28227
314	215.744	4.36073
315	219.386	4.43917
316	224.499	4.5285
317	231.787	4.63233
318	238.994	4.73613
319	247.443	4.8606
320	256.202	4.9902
321	263.862	5.09697
322	266.515	5.09937
323	269.168	5.10177
324	277.164	5.23243
325	289.358	5.46383
326	301.553	5.69523
327	312.276	5.75903
328	322.905	5.81213
329	331.653	5.9442
330	336.213	6.25193
331	340.774	6.55967
332	349.812	6.65677
333	360.862	6.65917
334	371.886	6.67583
335	382.553	6.8818
336	393.221	7.08773
337	409.2	7.2624
338	431.673	7.39883
339	449.266	7.5196
340	461.128	7.622
341	474.601	7.75507
342	489.964	7.92413
343	498.427	8.1392
344	498.789	8.40827
345	513.02	8.5701
346	543.534	8.606
347	552.827	8.72017
348	538.19	8.92257
349	537.652	9.031
350	553.014	9.0334
351	573.136	9.209
352	598.624	9.5799
353	614.452	9.88593
354	619.815	10.1217
355	632.377	10.2614
356	652.74	10.2972
357	658.679	10.3651
358	648.991	10.4681
359	661.377	10.685
360	696.74	11.0208
361	717.403	11.3075
362	722.765	11.5433
363	708.442	11.7139
364	673.629	11.8168
365	683.631	11.9685
366	738.448	12.1689
367	764.716	12.3708
368	760.054	12.5742
369	750.504	12.7608
370	735.866	12.9298
371	760.428	13.0663
372	825.79	13.1687
373	851.917	13.337
374	837.204	13.5739
375	837.455	13.7926
376	852.668	13.993
377	865.578	14.1948
378	875.991	14.3983
379	888.829	14.6338
380	904.192	14.9029
381	931.804	15.172
382	972.166	15.4411
383	988.005	15.6123
384	978.317	15.6817
385	988.654	15.8343
386	1019.02	16.07
387	1041.88	16.2558
388	1057.24	16.3915
389	1055.05	16.6113
390	1035.32	16.9152
391	1051.33	17.1844
392	1101.69	17.4201
393	1146.95	17.6219
394	1187.32	17.7909
395	1202.23	18.0602
396	1192.69	18.4256
397	1173.31	18.6785
398	1143.67	18.8142
399	1153.23	18.9336
400	1203.59	19.036
401	1234.36	19.2038
402	1244.72	19.4395
403	1264.95	19.8236
404	1295.47	20.362
405	1313.41	20.7157
406	1318.77	20.8848
407	1341.63	21.0705
408	1381.99	21.2729
409	1419.94	21.5764
410	1455.48	21.9808
411	1493.48	22.4352
412	1533.84	22.9376
413	1538.51	23.355
414	1508.87	23.6907
415	1537.45	23.9574
416	1621.97	24.1579
417	1672.61	24.6369
418	1687.97	25.406
419	1725.38	25.8647
420	1785.74	26.0005
421	1819.17	26.4813
422	1824.56	27.3212
423	1859.93	27.9757
424	1925.3	28.4448
425	1975.57	28.9293
426	2010.76	29.4292
427	2048.48	29.865
428	2088.84	30.2341
429	2131.66	30.6685
430	2177.02	31.1709
431	2210.18	31.7566
432	2230.64	32.429
433	2273.56	33.1998
434	2338.92	34.069
435	2406.78	34.688
436	2477.14	35.057
437	2530.1	35.6613
438	2565.64	36.5013
439	2593.43	37.3393
440	2613.8	38.175
441	2667.31	38.8577
442	2752.67	39.3933
443	2815.08	40.0313
444	2855.45	40.767
445	2942.04	41.5387
446	3073.06	42.345
447	3159.53	43.132
448	3204.9	43.9013
449	3276.26	44.7223
450	3371.62	45.5913
451	3451.55	46.4103
452	3517.24	47.1833
453	3563.97	48.018
454	3593.89	48.907
455	3661.53	49.7527
456	3766.9	50.555
457	3827.3	51.3763
458	3842.74	52.2163
459	3919.34	53.088
460	4054.7	53.9903
461	4146.71	54.8757
462	4197.07	55.745
463	4280.29	56.781
464	4395.08	57.9773
465	4552.66	60.488
466	4753.02	64.3127
467	4753.39	63.8703
468	4874.55	64.098
469	5114.44	64.9863
470	5148.14	64.9887
471	5215.84	66.578
472	5316.67	69.6737
473	5463.69	71.0093
474	5505.73	71.665
475	5446.88	71.6673
476	5690.85	72.11
477	5839.88	72.7747
478	5886.91	73.6657
479	6151.73	74.997
480	6320.98	76.995
481	6388.46	79.682
482	6588.82	81.462
483	6669.19	82.1313
484	6629.55	81.689
485	6802.1	81.25
486	6965.4	82.5517
487	7119.1	85.6653
488	7259.6	87.4587
489	7413.03	89.239
490	7580.06	91.019
491	7575.44	92.3683
492	7709.11	93.0417
493	7982.81	93.044
494	8234.83	95.6957
495	8406	97.2667
496	8493.03	97.7137
497	8619.66	100.8
498	8776.09	102.172
499	8963.12	101.73
500	8452.24	102.209
501	7834.79	105.112
502	7525.37	108.158
503	8322.9	107.194
504	8306.14	109.611
505	8656.83	113.019
506	9354.34	116.346
507	9099.2	115.861
508	9186.93	117.582
509	9355.76	119.452
510	9480.73	120.428
511	9656.26	121.404
512	9719.7	124.539
513	9814.95	127.632
514	10180.2	127.148
515	10155.8	129.262
516	10386.8	131.445
517	10821.5	133.029
518	10821.9	132.549
519	11384.2	136.936
520	11939.4	140.248
521	12201.7	139.821
522	11492.8	141.242
523	11450	143.292
524	11797	145.484
525	12089.4	146.946
526	11996.3	149.693
527	12109.9	151.126
528	12491.9	151.697
529	13003.2	156.08
530	12737.9	158.243
531	12652.6	159.512
532	13224	160.505
533	12932.5	163.914
534	12921.1	165.143
535	13185.7	165.934
536	13770	168.855
537	13763.5	172.193
538	13729.1	173.06
539	13795.1	172.551
540	14233.5	177.42
541	14104.1	179.247
542	13902	181.352
543	13830.9	185.164
544	14050.3	185.167
545	14542.5	187.299
546	14977.3	190.082
547	14758.7	191.057
548	14732.8	191.176
549	14882	194.157
550	15204.4	199.249
551	15712.1	199.734
552	15399.9	200.939
553	15139.7	202.556
554	15432	204.505
555	15794	208.831
556	15757.5	210.826
557	15623.6	211.315
558	15989	211.804
559	16354.3	214.41
560	16211	217.08
561	15698	219.381
562	16201.9	220.822
563	16125	222.634
564	16306.5	224.583
565	17328.7	226.531
566	16905.7	229.926
567	16425.1	231.222
568	16267.8	232.276
569	17217.1	236.658
570	17150.2	238.076
571	17548.4	238.565
572	18354.4	239.032
573	17630.2	242.899
574	17495.8	244.263
575	17779.1	246.502
576	18436.3	251.857
577	18443.3	251.431
578	17679.8	253.046
579	16989.3	255.835
580	18011.6	258.271
581	18017.7	259.436
582	18054.6	260.898
583	18207.8	262.72
584	17918.3	263.688
585	18448.3	265.392
586	18669.2	267.526
587	17959.3	269.961
588	19200.5	272.397
589	19740.4	273.893
590	19718	274.982
591	19218.3	276.413
592	19085.9	277.871
593	18623	280.038
594	17865.5	282.674
595	18011.8	283.163
596	18104.2	284.012
597	18472.3	285.7
598	19342.2	288.601
599	18773.1	290.56
600	18596.9	292.81
601	18761.5	294.029
602	19199.7	291.599
603	18870.1	295.56
604	19127.5	297.735
605	19877.6	297.819
606	19293.9	301.715
607	19264.3	302.652
608	19382.2	303.579
609	19450.5	306
610	19012.9	306.975
611	19089.2	307.639
612	19356	308.388
613	19356.3	309.84
614	19291.7	311.734
615	19143.2	312.924
616	18935.5	313.486
617	18789.9	314.462
618	19266.8	315.432
619	19425	316.792
620	18888.9	318.726
621	19889.1	320.157
622	19574.9	321.296
623	18796.4	322.51
624	18942.8	324.459
625	18960.7	322.982
626	18924.1	323.263
627	18804.5	325.43
628	18366.9	325.919
629	18262.1	324.929
630	18518.6	324.989
631	19158.5	327.405
632	18941.5	328.857
633	19143.8	330.004
634	19247.2	330.848
635	18444.7	331.337
636	19016.8	331.823
637	19137.3	331.804
638	18732.5	331.247
639	18513.9	330.276
640	18238.4	330.444
641	18274.4	333.11
642	18760.3	338.59
643	18541.7	333.727
644	17841.3	334
645	17357.1	336.357
646	18009.5	337.327
647	18334.3	336.087
648	18197.1	336.453
649	17802.2	337.867
650	18021.6	336.41
651	18411.7	337.61
652	18311.4	336.767
653	17470.8	332.173
654	17471.2	334.107
655	17327	335.73
656	17362.4	336.063
657	18019.7	333.633
658	17872.6	336.997
659	17851.8	337.99
660	17861.7	336.78
661	17205.1	336.783
662	17132.5	337.173
663	17143.3	337.66
664	17096.7	338.22
665	17535	340.167
666	17576.3	339.47
667	17475.9	337.53
668	17476.3	335.6
669	16662	339.993
670	15914.4	339.45
671	15451.8	335.39
672	15890.1	334.907
673	16386.8	336.757
674	16803.1	337.107
675	17038.6	335.06
676	16236.1	339.927
677	16624.8	339.5
678	17079.2	337.787
679	16432.1	338.747
680	16447.8	335.693
681	16320.4	334.163
682	15964	334.773
683	15312.1	338.16
684	15999.6	336.113
685	16394.1	335.427
686	15995.8	337.943
687	16213.6	334.08
688	15692.2	333.175
689	14996.9	333.95
690	14707.5	335.403
691	15154.7	331.939
692	15184.2	333.937
693	14898.4	339.003
694	14971.2	336.107
695	14752.5	333.583
696	14586.4	332.408
697	14630.6	332.751
698	15360.8	330.808
699	15137.5	331.206
700	14574.7	331.756
701	14210.1	330.299
702	14668.9	331.129
703	14393.3	331.825
704	13828	331.109
705	14558.3	325.272
706	14630.2	327.416
707	14426.2	328.902
708	14068	327.561
709	13784.8	327.564
710	14033.8	327.566
711	14391.9	327.569
712	14392.2	327.571
713	14190.4	324.429
714	14133.1	323.444
715	14088.2	324.245
716	13504.6	324.247
717	13630.5	324.644
718	13699.4	324.075
719	13491.1	322.23
720	13419	321.75
721	13151	320.615
722	12917.7	320.471
723	12991.1	323.393
724	12725	323.147
725	12596.9	320.771
726	12531.6	318.218
727	12167	321.627
728	12511.9	318.335
729	12607.1	317.1
730	12242.6	320.193
731	12972.8	318.736
732	12998	318.286
733	12683	319.223
734	12318.5	322.145
735	11681	318.163
736	11692.2	317.682
737	12072.5	319.823
738	11929	320.785
739	11842.9	319.393
740	11802.4	317.877
741	11792.6	317.008
742	11648	317.493
743	11402	319.66
744	11414.1	321.025
745	12071.3	319.081
746	11549.8	319.449
747	11599.1	319.375
748	11891	319.372
749	11319.9	321.279
750	11673.1	320.884
751	11663.6	321.37
752	10935.9	323.667
753	11520.2	323.67
754	11558.5	322.679
755	11385.3	321.824
756	11313.2	322.31
757	11441.4	322.789
758	11238.1	324.563
759	10774.5	326.399
760	10557.4	322.537
761	10737.7	323.587
762	11030	325.623
763	11284.4	327.066
764	10627.9	328.042
765	10702.7	329.984
766	10927.1	331.137
767	10635.5	329.193
768	10679.7	329.935
769	10752.7	331.438
770	10838	333.044
771	10984.4	333.046
772	11072.4	334.607
773	11051.6	333.417
774	10901.6	328.764
775	10684.6	335.047
776	10664.7	337.717
777	10607.1	338.54
778	10245.1	339.023
779	10619.4	342.2
780	10897.2	341.593
781	10912.9	339.187
782	10333.5	343.537
783	10276.4	342.073
784	10192.8	340.62
785	9948.92	341.223
786	10452.8	343.623
787	10374.9	345.723
788	10054.5	347.523
789	9837.54	348.973
790	9820.49	346.407
791	9820.86	347.77
792	9847.49	352.2
793	9993.85	354.637
794	9787.17	353.927
795	9685.08	353.94
796	9798.56	355.57
797	9397.5	352.163
798	9448.4	351.777
799	9603.39	354.107
800	9538.06	359.46
801	9733.47	359.327
802	9737.47	358.567
803	9522.47	358.37
804	9059.02	361.27
805	9179.43	360.597
806	9216.66	358.51
807	9009.2	355.97
808	9060.28	359.353
809	8837.75	362.427
810	8662.2	364.327
811	8910.72	363.843
812	8684.09	363.36
813	8755.5	364.23
814	8991.1	365.903
815	8779.77	366.393
816	8897.25	364.547
817	8906.06	363.77
818	8670.65	365.257
819	8671.01	367.207
820	8715.72	369.803
821	8682.9	370.957
822	8420.51	368.04
823	8382.09	372.363
824	8433.69	373.427
825	8443.06	371.93
826	7998.13	372.42
827	7973.03	371.333
828	7872.96	371.587
829	7608.14	373.953
830	8086.72	375.407
831	8049.01	373.843
832	7842.36	372.483
833	7769.74	374.43
834	7820.35	375.88
835	7614.26	375.747
836	7286.94	374.783
837	7462.5	376.247
838	7497.9	373.817
839	7439.06	373.33
840	7295.11	376.473
841	7025.42	375.017
842	7501.42	376.06
843	8159.45	377.647
844	8047.23	376.327
845	7943.44	373.21
846	7867.59	371.027
847	7907.96	377.697
848	7741.68	379.6
849	7521.89	378.993
850	7522.25	377.663
851	7463.68	376.937
852	7390.57	376.253
853	7377.6	374.48
854	7296.12	376.65
855	7191.4	379.663
856	7125.09	378.33
857	6998.99	377
858	6882.75	376.09
859	6923.11	376.983
860	6871.05	377.877
861	6766.91	378.863
862	6620.6	380.2
863	6590.96	379.357
864	6575.33	377.937
865	6415.69	377.94
866	6274.72	375.453
867	6154.99	373.327
868	6088.24	376.907
869	6078.6	376.057
870	6079.7	373.67
871	6033.4	372.34
872	5977.63	374.48
873	5913.68	375.977
874	5833.5	369.713
875	5724.91	370.843
876	5608.21	374.063
877	5501.91	374.51
878	5491.6	373.037
879	5490.62	371.11
880	5390.31	370.217
881	5373.22	371.277
882	5350.12	372.75
883	5203.81	373.197
884	5149.98	372.343
885	5107.15	370.19
886	4986.71	365.27
887	4990.19	366.953
888	4998.83	369.673
889	4885.85	368.343
890	4827.15	367.34
891	4768.12	366.24
892	4647.68	364.45
893	4577.84	363.34
894	4536.56	362.787
895	4530.34	363.227
896	4489.73	361.387
897	4412.49	359.457
898	4259.52	359.903
899	4239.75	359.033
900	4241.18	357.917
901	4161.54	357.473
902	4081.5	357.03
903	4016.53	357.027
904	3997.16	358.343
905	3938.3	357.397
906	3866.55	354.757
907	3800.25	349.427
908	3798.08	348.7
909	3794.44	349.167
910	3714.8	348.28
911	3669.53	349.707
912	3616.39	350.497
913	3503.42	346.943
914	3475.45	345.39
915	3457.48	344.283
916	3384.51	342.507
917	3356.54	340.397
918	3330.12	339.403
919	3263.37	342.09
920	3212.16	340.037
921	3146.79	336.483
922	3027.15	332.93
923	3034.18	333.092
924	3053.37	333.733
925	2993.33	332.392
926	2933.6	331.401
927	2875.76	330.515
928	2822.79	329.629
929	2805.76	327.715
930	2794	325.733
931	2767.52	324.393
932	2649.82	325.12
933	2560.67	324.325
934	2634.37	317.216
935	2608.07	315.441
936	2555.09	315.777
937	2522.12	317.112
938	2458.78	316.106
939	2388.91	314.206
940	2329.28	311.986
941	2300.04	310.442
942	2282.14	308.764
943	2269.17	306.1
944	2240.82	304.442
945	2209.49	302.385
946	2183.19	298.387
947	2177.42	297.812
948	2157.98	297.659
949	2085.01	295.884
950	2053	295.822
951	2027.88	295.658
952	1989.03	293.918
953	1939.59	292.484
954	1893.29	290.598
955	1866.98	287.045
956	1830.68	284.158
957	1799.36	281.713
958	1793.02	279.926
959	1781.63	279.837
960	1754.8	279.937
961	1688.49	279.05
962	1648.02	276.521
963	1624.76	273.763
964	1631.84	271.976
965	1579.68	270.198
966	1535.51	268.422
967	1582.53	266.647
968	1565.43	266.516
969	1517.79	266.429
970	1444.82	264.654
971	1421.15	260.552
972	1411.48	256.863
973	1391.84	256.866
974	1377.21	253.868
975	1364.23	251.204
976	1351.26	252.54
977	1313.06	252.204
978	1278.66	250.389
979	1279.02	245.947
980	1248.98	242.518
981	1228.41	240.334
982	1262.11	240.781
983	1224.56	239.19
984	1164.63	237.319
985	1104.99	236.432
986	1096.69	233.492
987	1103.72	230.059
988	1110.75	226.951
989	1091.97	226.927
990	1073.01	227.449
991	1073.37	227.007
992	1032.13	224.138
993	986.627	220.709
994	960.323	217.601
995	965.29	216.221
996	979.049	215.072
997	992.745	213.297
998	969.573	213.628
999	938.535	212.973
1000	912.231	208.531
1001	896.39	206.539
1002	883.357	205.202
1003	870.386	203.871
1004	862.749	203.251
1005	852.444	202.409
1006	832.807	200.634
1007	802.502	198.503
1008	783.56	196.01
1009	797.346	192.881
1010	789.6	192.643
1011	786.46	192.049
1012	806.957	188.919
1013	774.01	188.651
1014	733.507	188.031
1015	706.536	184.922
1016	701.967	182.88
1017	701.588	181.773
1018	697.923	182.222
1019	665.659	181.59
1020	637.437	179.325
1021	633.133	173.994
1022	628.829	172.264
1023	624.931	170.959
1024	621.938	168.724
1025	625.524	167.231
1026	622.231	166.469
1027	601.26	166.916
1028	583.023	164.447
1029	562.825	161.765
1030	537.188	159.989
1031	559.841	158.938
1032	576.293	157.608
1033	558.656	155.388
1034	552.086	156.488
1035	536.999	156.215
1036	500.029	151.773
1037	503.518	149.534
1038	513.677	148.507
1039	520.706	148.953
1040	510.934	147.533
1041	497.056	146.06
1042	481.419	145.174
1043	464	141.275
1044	457.72	138.992
1045	472.749	140.772
1046	476.444	139.53
1047	471.371	137.91
1048	453.734	136.579
1049	418.307	134.48
1050	392.32	132.691
1051	388.683	131.693
1052	385.586	130.816
1053	383.448	130.151
1054	380.039	129.365
1055	374.372	128.363
1056	368.9	126.869
1057	363.763	124.538
1058	358.255	122.947
1059	352.118	122.616
1060	346.545	121.181
1061	341.932	117.866
1062	336.411	115.987
1063	329.273	116.656
1064	323.932	116.481
1065	321.782	114.809
1066	318.711	113.263
1067	314.074	111.932
1068	309.991	110.971
1069	306.854	110.64
1070	302.223	109.689
1071	295.048	107.681
1072	290.357	106.311
1073	289.72	105.98
1074	286.613	105.016
1075	279.476	103.018
1076	275.757	101.527
1077	277.62	100.863
1078	275.667	100.07
1079	267.487	99.0673
1080	262.248	97.6767
1081	261.61	95.679
1082	259.413	94.2013
1083	254.776	93.537
1084	249.541	92.8717
1085	243.371	92.204
1086	238.813	90.6047
1087	236.676	87.607
1088	235.338	86.3423
1089	235.201	87.678
1090	233.857	87.6767
1091	230.702	85.669
1092	227.144	84.0753
1093	223.006	83.078
1094	220.509	82.627
1095	220.371	82.9627
1096	218.585	81.9257
1097	214.425	78.913
1098	210.904	77.1667
1099	208.267	77.169
1100	206.259	77.0313
1101	205.122	76.7003
1102	203.559	75.806
1103	201.409	74.1333
1104	199.049	73.3243
1105	196.412	73.66
1106	195.279	72.706
1107	196.142	70.0417
1108	193.117	68.38
1109	184.936	68.0473
1110	180.735	67.7153
1111	181.597	67.3843
1112	181.14	66.423
1113	179.002	64.6587
1114	176.638	63.8633
1115	173.986	64.3013
1116	172.915	63.5683
1117	173.778	61.404
1118	170.815	60.0797
1119	163.178	59.782
1120	160.045	59.348
1121	162.417	58.7477
1122	163.405	57.6117
1123	162.768	55.8473
1124	161.441	55.1103
1125	159.303	55.5793
1126	157.856	55.052
1127	157.218	53.3543
1128	155.192	52.3617
1129	151.534	52.1967
1130	149.531	52.157
1131	149.393	52.2597
1132	149.021	51.1243
1133	148.384	48.5933
1134	147.508	47.332
1135	146.363	47.5017
1136	144.021	47.2393
1137	140.384	46.5083
1138	138.3	45.6287
1139	137.899	44.5877
1140	137.498	43.547
1141	137.098	42.8123
1142	136.697	42.1277
1143	135.838	41.4737
1144	133.529	40.9163
1145	131.219	40.359
1146	128.674	39.7543
1147	125.983	39.1207
1148	123.292	38.4867
1149	123.273	38.0313
1150	123.254	37.5757
1151	123.09	37.0717
1152	122.689	36.4887
1153	122.288	35.906
1154	121.601	35.402
1155	120.823	34.9227
1156	120.095	34.444
1157	119.702	33.9683
1158	119.31	33.4927
1159	117.998	33.0268
1160	115.689	32.5711
1161	113.379	32.1155
1162	113.696	31.7474
1163	114.441	31.3936
1164	114.73	30.998
1165	113.577	30.4701
1166	112.424	29.9422
1167	111.265	29.5951
1168	110.101	29.3685
1169	108.937	29.1419
1170	108.52	28.7408
1171	108.12	28.336
1172	108.131	27.9221
1173	108.875	27.492
1174	109.62	27.0618
1175	109.237	26.7267
1176	108.459	26.4249
1177	107.554	26.1034
1178	105.627	25.6223
1179	103.7	25.1413
1180	101.59	24.7232
1181	99.2908	24.3708
1182	96.9917	24.0183
1183	98.295	23.9054
1184	100.184	23.8314
1185	101.341	23.6659
1186	100.176	23.2103
1187	99.0122	22.7546
1188	99.5048	22.4095
1189	101.012	22.132
1190	102.52	21.8545
1191	101.356	21.6025
1192	100.192	21.3505
1193	99.4626	21.0888
1194	99.4434	20.8112
1195	99.4243	20.5337
1196	101.703	20.316
1197	104.707	20.1171
1198	106.916	19.9124
1199	102.699	19.6604
1200	98.4814	19.4084
1201	96.3211	19.1813
1202	96.3019	18.9801
1203	96.2828	18.7789
1204	96.5958	18.5114
1205	96.9584	18.2339
1206	97.416	18.001
1207	98.1588	17.902
1208	98.9016	17.803
1209	98.6986	17.5618
1210	97.9162	17.2334
1211	97.1338	16.9051
1212	95.2063	16.6785
1213	93.279	16.4519
1214	92.6515	16.2358
1215	94.1462	16.037
1216	95.6409	15.8381
1217	94.3587	15.7119
1218	92.0494	15.6125
1219	90.1183	15.5103
1220	91.2442	15.3855
1221	92.3701	15.2607
1222	93.496	15.061
1223	94.622	14.7835
1224	95.748	14.506
1225	95.5455	14.3614
1226	95.1448	14.2366
1227	94.2669	14.0927
1228	91.9578	13.8915
1229	89.6488	13.6904
1230	88.5417	13.5052
1231	88.1408	13.3295
1232	87.7706	13.1541
1233	90.4231	13.0038
1234	93.0757	12.8535
1235	94.9836	12.7529
1236	95.7264	12.73
1237	96.4692	12.707
1238	96.3429	12.5487
1239	95.9421	12.3475
1240	95.3278	12.1606
1241	93.4002	12.0612
1242	91.4725	11.9618
1243	91.7282	11.7831
1244	93.9991	11.531
1245	96.27	11.279
1246	96.1366	11.1414
1247	95.7357	11.0166
1248	95.0143	10.8847
1249	93.4686	10.7344
1250	91.9228	10.5842
1251	92.1401	10.5514
1252	93.2661	10.5793
1253	94.3011	10.6001
1254	93.1543	10.4515
1255	92.0075	10.303
1256	91.7469	10.1439
1257	92.8728	9.96817
1258	93.9988	9.79243
1259	94.243	9.67553
1260	94.2239	9.57613
1261	94.6626	9.49967
1262	97.697	9.55297
1263	100.731	9.60627
1264	100.955	9.49973
1265	98.6858	9.2515
1266	96.4167	9.0033
1267	95.4412	9.01743
1268	94.6587	9.0707
1269	93.9717	9.07313
1270	93.571	8.92287
1271	93.1702	8.7726
1272	93.4907	8.68643
1273	94.235	8.63797
1274	94.9829	8.58823
1275	96.1003	8.41453
1276	97.2176	8.24083
1277	97.2384	8.10303
1278	95.3111	8.02913
1279	93.3837	7.9552
1280	94.2806	7.88127
1281	96.17	7.80733
1282	98.0579	7.73347
1283	99.9355	7.6601
1284	101.813	7.58677
1285	101.132	7.52537
1286	97.6771	7.47687
1287	94.2227	7.42837
1288	95.3644	7.358
1289	97.2536	7.2841
1290	98.8168	7.22237
1291	98.0763	7.19933
1292	97.3358	7.1763
1293	96.8339	7.07507
1294	96.478	6.92597
1295	96.1222	6.77687
1296	96.5116	6.77623
1297	96.9162	6.77867
1298	96.6336	6.75357
1299	95.1299	6.67963
1300	93.6261	6.60573
1301	92.9697	6.55063
1302	92.6109	6.50213
1303	92.2525	6.45673
1304	91.8966	6.43387
1305	91.5408	6.41103
1306	91.9163	6.36367
1307	93.0844	6.28973
1308	94.2524	6.2158
1309	93.1224	6.12
1310	91.6187	6.02063
1311	90.4813	5.93347
1312	90.5042	5.88497
1313	90.5271	5.8365
1314	91.0234	5.83533
1315	91.8096	5.8632
1316	92.5959	5.89103
1317	90.7105	5.76623
1318	88.8251	5.6414
1319	87.9546	5.5746
1320	88.7409	5.60243
1321	89.5271	5.6303
1322	90.6035	5.5228
1323	91.7716	5.3725
1324	92.8322	5.2274
1325	93.2324	5.11407
1326	93.6327	5.00077
1327	92.5434	4.96407
1328	89.9051	5.007
1329	87.2668	5.04997
1330	88.8862	5.0296
1331	91.1995	4.99893
1332	92.0457	4.97437
1333	88.252	4.96913
1334	84.4583	4.9639
1335	85.1615	4.7946
1336	88.6193	4.52473
1337	92.0772	4.2549
1338	90.9551	4.47357
1339	89.8331	4.69227
1340	89.2894	4.80777
1341	89.6896	4.75483
1342	90.0899	4.70187
1343	89.3789	4.6076
1344	88.2569	4.49807
1345	87.2186	4.39803
1346	86.8598	4.37497
1347	86.501	4.35193
1348	85.3938	4.37503
1349	83.5084	4.44613
1350	81.623	4.51727
1351	83.7051	4.39457
1352	86.3794	4.24293
1353	88.7073	4.1443
1354	89.8752	4.22303
1355	91.0431	4.30177
1356	91.2799	4.306
1357	90.9211	4.2626
1358	90.5622	4.2192
1359	90.2035	4.19093
1360	89.8448	4.1628
1361	88.9264	4.13943
1362	87.0554	4.12417
1363	85.1845	4.1089
1364	83.8602	4.10653
1365	82.7382	4.10893
1366	82.1193	4.0971
1367	85.5779	3.9697
1368	89.0364	3.8423
1369	89.688	3.77483
1370	87.421	3.7696
1371	85.1539	3.76437
1372	85.8681	3.70207
1373	87.0273	3.63123
1374	87.3986	3.57843
1375	85.1315	3.58593
1376	82.8645	3.59343
1377	82.6924	3.5528
1378	83.8605	3.4814
1379	85.0287	3.41
1380	84.3069	3.42933
1381	83.5665	3.44953
1382	84.4626	3.42707
1383	88.1437	3.33192
1384	88.5972	3.32656
1385	87.8568	3.3544
1386	86.9486	3.37723
1387	84.6811	3.35927
1388	82.4137	3.34133
1389	82.5788	3.32212
1390	85.2733	3.30163
1391	87.9678	3.28114
1392	84.0533	3.21026
1393	79.1523	3.13186
1394	76.1736	3.09194
1395	79.6315	3.18086
1396	83.0894	3.26978
1397	84.2196	3.22988
1398	83.8608	3.10759
1399	83.5019	2.9853
1400	81.6315	2.98145
1401	79.7461	2.97876
1402	79.4081	2.97049
1403	81.7036	2.95269
1404	83.9992	2.9349
1405	82.6855	2.92813
1406	80.0368	2.92545
1407	77.8493	2.92137
1408	79.3992	2.90596
1409	80.949	2.89055
1410	81.189	2.92005
1411	80.067	2.99625
1412	78.9449	3.07244
1413	78.487	2.96488
1414	78.1283	2.82989
1415	78.1512	2.73688
1416	79.3191	2.76982
1417	80.487	2.80275
1418	80.9337	2.778
1419	80.9566	2.71934
1420	80.9795	2.6617
1421	81.0025	2.70737
1422	81.0254	2.75304
1423	81.3461	2.75006
1424	82.1323	2.67105
1425	82.9186	2.59203
1426	82.2354	2.55808
1427	81.1133	2.53758
1428	80.1057	2.51938
1429	79.7469	2.51415
1430	79.3882	2.50892
1431	79.8384	2.46864
1432	81.0065	2.39725
1433	82.1746	2.32585
1434	82.3004	2.35623
1435	82.3233	2.39665
1436	81.5986	2.42786
1437	78.9494	2.43536
1438	76.3002	2.44285
1439	76.1709	2.5125
1440	77.3388	2.61414
1441	78.4303	2.70763
1442	77.6899	2.60571
1443	76.9495	2.5038
1444	76.6899	2.4318
1445	77.0945	2.40113
1446	77.499	2.37046
1447	77.5984	2.37235
1448	77.6213	2.38239
1449	77.6442	2.39879
1450	77.6671	2.44412
1451	77.69	2.48945
1452	77.713	2.45801
1453	77.7359	2.36119
1454	77.7588	2.26436
1455	78.1328	2.315
1456	78.5374	2.37847
1457	78.942	2.43279
1458	79.3466	2.46573
1459	79.7513	2.49868
1460	79.8963	2.4399
1461	79.9192	2.33798
1462	79.9192	2.24493
1463	79.5605	2.29059
1464	79.2017	2.33625
1465	78.3393	2.35729
1466	76.8355	2.34697
1467	75.3318	2.33665
1468	75.7056	2.2554
1469	76.492	2.15856
1470	76.9744	2.08913
1471	76.2428	2.12927
1472	75.5111	2.16941
1473	76.2436	2.13703
1474	78.1752	2.04527
1475	80.1068	1.95352
1476	79.2021	2.06487
1477	78.0845	2.19147
1478	77.3089	2.26943
1479	77.3318	2.23381
1480	77.3547	2.19819
1481	75.5878	2.171
1482	72.9391	2.14796
1483	70.5565	2.12746
1484	73.2516	2.15532
1485	75.9467	2.18317
1486	77.3293	2.15554
1487	76.9734	2.05442
1488	76.6176	1.95329
1489	77.4655	2.00231
1490	78.6335	2.09123
1491	79.4771	2.14555
1492	78.7367	2.03092
1493	77.9963	1.91628
1494	76.4163	1.90657
1495	74.1488	1.98278
1496	71.8813	2.05899
1497	72.0966	2.00313
1498	72.4983	1.93736
1499	73.1223	1.87512
1500	74.2902	1.82155
1501	75.4581	1.76798
1502	74.8362	1.79282
1503	73.3325	1.85629
1504	71.8858	1.91647
1505	71.5269	1.91378
1506	71.1681	1.9111
1507	71.1365	1.9269
1508	71.5382	1.96718
1509	71.9398	2.00747
1510	71.7408	1.9736
1511	71.382	1.92003
1512	71.2827	1.88548
1513	72.4506	1.94387
1514	73.6185	2.00225
1515	73.7371	2.00187
1516	72.9966	1.95338
1517	72.256	1.90489
1518	72.578	1.89904
1519	72.9796	1.8964
1520	73.4929	1.86644
1521	74.2791	1.76961
1522	75.0654	1.67279
1523	75.8516	1.73278
1524	76.6378	1.87004
1525	77.3481	1.99349
1526	76.6075	1.85338
1527	75.867	1.71327
1528	74.7981	1.66183
1529	73.2944	1.72785
1530	71.7906	1.79387
1531	73.3786	1.78156
1532	75.6915	1.75089
1533	77.4244	1.7091
1534	76.6841	1.61991
1535	75.9436	1.53071
1536	75.2032	1.51402
1537	74.4626	1.55205
1538	73.722	1.59009
1539	72.9899	1.6349
1540	72.2583	1.68007
1541	71.8672	1.69258
1542	72.2719	1.62882
1543	72.6765	1.56506
1544	71.27	1.55837
1545	69.0119	1.57851
1546	66.981	1.59967
1547	69.2854	1.6401
1548	71.5898	1.68053
1549	73.4169	1.69111
1550	74.5849	1.66044
1551	75.7528	1.62976
1552	74.4783	1.66626
1553	72.5926	1.71956
1554	71.1195	1.74031
1555	71.5241	1.61295
1556	71.9287	1.4856
1557	71.6936	1.46499
1558	70.956	1.52823
1559	70.2184	1.59148
1560	71.2533	1.55316
1561	72.4212	1.50722
1562	73.2341	1.50468
1563	73.257	1.59868
1564	73.2799	1.69269
1565	72.7762	1.72876
1566	72.0358	1.7388
1567	71.5595	1.74356
1568	74.6014	1.67804
1569	77.6433	1.61252
1570	77.8148	1.54134
1571	74.0211	1.46232
1572	70.2274	1.3833
1573	70.0968	1.47932
1574	70.8832	1.61915
1575	71.4638	1.70283
1576	71.1079	1.531
1577	70.7521	1.35918
1578	69.9825	1.35564
1579	68.8604	1.49545
1580	67.7384	1.63525
1581	69.074	1.59716
1582	70.6235	1.54359
1583	71.4865	1.50681
1584	70.746	1.50921
1585	70.0054	1.51162
1586	69.5265	1.51059
1587	69.1707	1.50794
1588	68.8911	1.50795
1589	70.4407	1.57142
1590	71.9902	1.63489
1591	72.2577	1.63319
1592	70.754	1.54145
1593	69.2502	1.44971
1594	69.2728	1.47398
1595	69.6775	1.52728
1596	70.0821	1.56592
1597	70.4867	1.53779
1598	70.8913	1.50966
1599	70.4409	1.55706
1600	69.3188	1.66379
1601	68.1967	1.77052
1602	67.7921	1.72657
1603	67.4334	1.673
1604	67.4381	1.61802
1605	68.2158	1.56005
1606	68.9934	1.50208
1607	69.7769	1.53058
1608	70.5631	1.60168
1609	71.3113	1.66192
1610	71.3342	1.51476
1611	71.3571	1.3676
1612	71.8609	1.33774
1613	73.0288	1.46991
1614	74.1967	1.60208
1615	73.5365	1.59195
1616	72.4186	1.54619
1617	71.2352	1.50126
1618	69.7315	1.46041
1619	68.2278	1.41957
1620	67.9832	1.44307
1621	68.7696	1.51928
1622	69.556	1.59549
1623	68.5672	1.45868
1624	67.4451	1.30587
1625	66.7955	1.21999
1626	67.1972	1.28299
1627	67.5988	1.346
1628	69.0252	1.41103
1629	70.9564	1.47704
1630	72.6785	1.54268
1631	70.4111	1.60107
1632	68.1436	1.65947
1633	67.1897	1.63796
1634	67.976	1.5106
1635	68.7622	1.38324
1636	68.9301	1.4455
1637	68.953	1.55223
1638	69.1926	1.61699
1639	70.3563	1.50279
1640	71.52	1.38859
1641	72.2585	1.34967
1642	72.6631	1.36989
1643	73.0677	1.3901
1644	72.396	1.38162
1645	71.6556	1.3713
1646	70.6766	1.3554
1647	69.19	1.32762
1648	67.7034	1.29983
1649	67.7395	1.28034
1650	68.5257	1.26494
1651	69.35	1.25562
1652	70.8998	1.36236
1653	72.4497	1.46911
1654	72.1934	1.56819
1655	69.5447	1.6571
1656	66.896	1.74602
1657	67.6481	1.69478
1658	69.1977	1.61068
1659	70.3848	1.53962
1660	70.026	1.52422
1661	69.6673	1.50881
1662	69.091	1.43975
1663	68.3504	1.33018
1664	67.6099	1.22061
1665	68.3092	1.31031
1666	69.0839	1.41046
1667	69.53	1.50734
1668	69.1712	1.59626
1669	68.8125	1.68518
1670	70.2435	1.66159
1671	72.5564	1.58258
1672	74.5848	1.50673
1673	71.1855	1.49139
1674	67.7862	1.47606
1675	66.3048	1.42329
1676	67.4727	1.31883
1677	68.6406	1.21437
1678	68.5886	1.23594
1679	68.2313	1.28904
1680	67.9386	1.3344
1681	67.9615	1.34189
1682	67.9844	1.34939
1683	68.0074	1.3177
1684	68.0303	1.25394
1685	68.0532	1.19018
1686	68.4311	1.30867
1687	68.8357	1.44084
1688	69.1219	1.517
1689	69.1449	1.46852
1690	69.1678	1.42004
1691	68.1374	1.41544
1692	66.6337	1.43057
1693	65.1033	1.44534
1694	63.2175	1.45539
1695	61.3318	1.46543
1696	62.0235	1.45714
1697	65.8631	1.42647
1698	69.7026	1.3958
1699	70.3741	1.43905
1700	70.397	1.49743
1701	70.0192	1.53124
1702	68.1338	1.47258
1703	66.2484	1.41392
1704	66.6145	1.40929
1705	68.5461	1.44224
1706	70.4776	1.47518
1707	69.0762	1.45381
1708	67.5725	1.43077
1709	66.6033	1.42108
1710	66.6262	1.43616
1711	66.6491	1.45124
1712	67.2218	1.40405
1713	68.008	1.33267
1714	68.6032	1.27377
1715	67.4812	1.32706
1716	66.3591	1.38036
1717	65.6034	1.41411
1718	65.2447	1.42669
1719	64.886	1.43928
1720	65.8401	1.39497
1721	67.0082	1.34139
1722	67.8102	1.3237
1723	67.4544	1.41954
1724	67.0985	1.51537
1725	67.199	1.51086
1726	67.6036	1.43948
1727	68.0082	1.3681
1728	68.7868	1.34908
1729	69.573	1.33113
1730	70.2214	1.3205
1731	70.6246	1.32291
1732	71.0277	1.32532
1733	70.0389	1.35558
1734	68.5352	1.39616
1735	67.1992	1.42303
1736	67.2221	1.33891
1737	67.245	1.25479
1738	66.7088	1.27645
1739	65.5912	1.40812
1740	64.4736	1.53979
1741	65.3176	1.44478
1742	66.4812	1.31283
1743	67.207	1.23168
1744	66.4666	1.3206
1745	65.7262	1.40951
1746	65.6841	1.44101
1747	66.0887	1.43578
1748	66.4934	1.43056
1749	65.3862	1.40265
1750	64.2642	1.37453
1751	65.1554	1.29563
1752	69.4732	1.13034
1753	69.1991	1.23609
1754	67.3137	1.43696
1755	65.7034	1.59749
1756	66.108	1.46249
1757	66.5125	1.3275
1758	66.1538	1.28538
1759	65.0318	1.33613
1760	63.9097	1.38688
1761	66.7835	1.45486
1762	70.2027	1.5252
1763	72.0509	1.58166
1764	68.6389	1.5917
1765	65.2269	1.60174
1766	63.2113	1.5466
1767	62.089	1.44975
1768	60.9667	1.35291
1769	64.0019	1.32915
1770	67.0781	1.30611
1771	68.8841	1.3037
1772	68.5282	1.33641
1773	68.1724	1.36912
1774	68.093	1.36113
1775	68.1159	1.3381
1776	68.055	1.32065
1777	67.3144	1.3485
1778	66.5739	1.37636
1779	66.3947	1.37926
1780	66.7993	1.35623
1781	67.2039	1.33319
1782	68.9368	1.39207
1783	70.8681	1.46317
1784	71.7497	1.52028
1785	69.4827	1.53541
1786	67.2156	1.55054
1787	65.1934	1.51135
1788	63.3151	1.44024
1789	61.4368	1.36913
1790	64.1314	1.44533
1791	66.8259	1.52152
1792	67.6454	1.56968
1793	65.4041	1.57209
1794	63.1628	1.5745
1795	63.4101	1.53604
1796	64.578	1.48247
1797	65.4524	1.43169
1798	63.9484	1.40356
1799	62.4444	1.37543
1800	62.4317	1.40807
1801	63.9697	1.5039
1802	65.5077	1.59974
1803	65.4332	1.45609
1804	65.0745	1.27021
1805	64.9791	1.14928
1806	65.7653	1.24583
1807	66.5516	1.34238
1808	66.1739	1.34737
1809	65.0516	1.29379
1810	63.9293	1.24021
1811	63.941	1.33529
1812	63.964	1.43184
1813	63.7044	1.50014
1814	62.9639	1.52035
1815	62.2235	1.54057
1816	63.2006	1.55125
1817	64.7502	1.55874
1818	65.9528	1.56657
1819	64.8307	1.57661
1820	63.7086	1.58665
1821	62.9756	1.57074
1822	62.6168	1.52988
1823	62.258	1.48903
1824	62.9185	1.49121
1825	63.7047	1.4987
1826	64.1818	1.50826
1827	63.823	1.52339
1828	63.4643	1.53852
1829	65.0641	1.52909
1830	67.7189	1.50643
1831	70.3737	1.48377
1832	68.9106	1.51616
1833	67.4069	1.5491
1834	65.7619	1.57357
1835	63.8765	1.58361
1836	61.9911	1.59364
1837	62.3957	1.60178
1838	63.5636	1.60927
1839	64.4848	1.59617
1840	63.7529	1.44511
1841	63.0211	1.29406
1842	63.9339	1.27406
1843	66.6284	1.39605
1844	69.323	1.51804
1845	67.4226	1.58973
1846	64.7734	1.65321
1847	63.0412	1.68246
1848	64.2091	1.60345
1849	65.377	1.52443
1850	65.8349	1.43437
1851	65.8578	1.33754
1852	65.8807	1.24072
1853	66.2853	1.37543
1854	66.6899	1.51015
1855	65.9384	1.55223
1856	63.2996	1.4431
1857	60.6608	1.33397
1858	62.5945	1.32185
1859	66.0524	1.34206
1860	69.0145	1.36889
1861	68.6558	1.43999
1862	68.297	1.5111
1863	66.7707	1.54978
1864	64.1215	1.55728
1865	61.4723	1.56477
1866	62.9003	1.51791
1867	64.8315	1.46434
1868	66.2475	1.43471
1869	66.2704	1.46983
1870	66.2933	1.50494
1871	65.6062	1.46454
1872	64.4841	1.37789
1873	63.362	1.29125
1874	64.1483	1.35726
1875	64.9345	1.42328
1876	65.1408	1.46223
1877	64.4004	1.457
1878	63.66	1.45178
1879	64.3697	1.44848
1880	65.5378	1.4458
1881	66.4389	1.45519
1882	65.7014	1.5387
1883	64.964	1.62221
1884	65.198	1.62546
1885	66.3661	1.55152
1886	67.5342	1.47758
1887	67.0035	1.50557
1888	66.263	1.54614
1889	65.8307	1.57777
1890	66.2309	1.58521
1891	66.6312	1.59265
1892	65.8508	1.57487
1893	64.3471	1.54166
1894	62.8433	1.50844
1895	63.6296	1.45487
1896	64.4158	1.4013
1897	65.4855	1.38237
1898	67.018	1.42
1899	68.5504	1.45763
1900	67.8665	1.47883
1901	66.3627	1.49396
1902	65.1106	1.50909
1903	65.897	1.52422
1904	66.6834	1.53935
1905	65.7858	1.54201
1906	63.137	1.53169
1907	60.4883	1.52137
1908	61.153	1.55069
1909	62.3122	1.58592
1910	63.4734	1.62765
1911	64.6413	1.69112
1912	65.8092	1.75459
1913	64.6492	1.8041
1914	62	1.84468
1915	59.3508	1.88526
1916	61.9931	1.79482
1917	64.6877	1.70308
1918	65.6925	1.6303
1919	63.8216	1.58978
1920	61.9507	1.54926
1921	60.905	1.48992
1922	60.1646	1.42363
1923	59.6338	1.36908
1924	60.802	1.40966
1925	61.9701	1.45024
1926	63.5052	1.49934
1927	65.422	1.5573
1928	67.3387	1.61526
1929	65.3744	1.56759
1930	62.7257	1.50129
1931	60.8669	1.48064
1932	61.6532	1.61282
1933	62.4394	1.74499
1934	62.5273	1.69559
1935	62.1685	1.53003
1936	61.8097	1.36447
1937	62.579	1.53027
1938	63.3595	1.69933
1939	63.7411	1.75749
1940	63.3824	1.60978
1941	63.0236	1.46206
1942	62.6649	1.4518
1943	62.3062	1.49237
1944	61.9474	1.53574
1945	61.5886	1.60177
1946	61.2298	1.66779
1947	61.2452	1.64401
1948	61.6498	1.52683
1949	62.0544	1.40964
1950	62.1268	1.47843
1951	62.1498	1.57498
1952	62.3635	1.65118
1953	63.1497	1.6663
1954	63.936	1.68143
1955	63.0394	1.68374
1956	61.154	1.67851
1957	59.3022	1.67306
1958	60.8521	1.64493
1959	62.4019	1.6168
1960	63.3561	1.61547
1961	63.379	1.65604
1962	63.4019	1.69661
1963	63.7176	1.64533
1964	64.1208	1.56662
1965	64.3102	1.50712
1966	63.1881	1.5655
1967	62.0661	1.62389
1968	61.1469	1.627
1969	60.4151	1.57909
1970	59.6833	1.53118
1971	59.9402	1.51155
1972	60.3448	1.49614
1973	60.5586	1.50873
1974	60.1998	1.60528
1975	59.8411	1.70183
1976	59.7227	1.75017
1977	59.7457	1.77019
1978	59.7686	1.7902
1979	60.5396	1.78797
1980	61.3258	1.78529
1981	62.1121	1.76155
1982	62.8985	1.70033
1983	63.6849	1.63911
1984	64.1886	1.66266
1985	64.5932	1.71596
1986	64.7245	1.75859
1987	62.8535	1.72312
1988	60.9826	1.68765
1989	61.1198	1.64959
1990	63.4327	1.60875
1991	65.7456	1.5679
1992	65.1047	1.57956
1993	63.9825	1.59978
1994	63.2263	1.63392
1995	63.628	1.71208
1996	64.0297	1.79024
1997	62.6008	1.80309
[truncated: 3 more rows]
