# Supplementary material for: Switching molecular recognition selectivities by temperature in a diffusion-regulatory porous material
Source: Nat Commun. 2024 Jan 2;15:144. doi: 10.1038/s41467-023-44424-3 (PMC10761840; doi:10.1038/s41467-023-44424-3)
Supplement: Supplementary file 3 — source data [file 41467_2023_44424_MOESM3_ESM.zip › Figure S35.xlsx]

## Sheet: Sheet1
	CO2	C2H2
Time (s)	Intensity	Intensity
0	68.713	0.98138
1	60.4955	0.98434
2	83.5558	1.10463
3	110.881	1.24092
4	90.6861	1.08388
5	64.0114	0.88684
6	59.7834	1.04092
7	58.6161	1.24289
8	60.0589	1.15514
9	61.8918	1.02409
10	50.5179	1.0403
11	37.3432	1.0766
12	55.4086	0.99555
13	77.7339	0.89851
14	62.219	0.80147
15	41.5442	0.70443
16	61.0182	0.81332
17	85.9667	0.95028
18	79.21	1.02731
19	68.5352	1.09694
20	36.0552	1.04789
21	0.8805	0.98419
22	30.3975	1.00963
23	67.9089	1.04609
24	66.5517	1.0524
25	60.8771	1.05536
26	56.1689	0.91053
27	51.5681	0.74929
28	55.6248	0.81834
29	60.9753	0.9218
30	53.1035	0.90749
31	43.4288	0.87711
32	60.5942	0.8174
33	81.4195	0.7537
34	59.4406	0.8371
35	31.625	0.94056
36	35.5303	0.83591
37	43.3556	0.70553
38	71.6512	0.75316
39	102.476	0.82279
40	87.8204	0.77345
41	67.5439	0.70941
42	68.9565	0.76566
43	72.7818	0.83528
44	61.3088	0.81492
45	48.134	0.78454
46	56.107	0.90415
47	66.4324	1.04044
48	76.3507	0.96631
49	86.2237	0.86876
50	71.9406	0.86267
51	55.2659	0.86563
52	56.3344	0.80793
53	59.1597	0.74422
54	83.584	0.89132
55	110.147	1.05929
56	83.1044	0.99143
57	49.4297	0.89439
58	61.1395	0.916
59	78.4647	0.9523
60	60.0914	1.01855
61	37.301	1.08851
62	49.7109	0.97819
63	66.0361	0.84782
64	81.7068	0.83743
65	97.3047	0.84039
66	79.6009	0.93036
67	56.9262	1.03332
68	59.5105	0.90353
69	65.8652	0.73901
70	59.4357	0.72185
71	51.261	0.72481
72	43.0863	0.7571
73	34.9116	0.79339
74	39.4695	0.85873
75	45.7656	0.92803
76	43.821	0.9106
77	40.6463	0.88023
78	69.3717	0.82056
79	102.859	0.75653
80	84.7305	0.89809
81	59.5558	1.06771
82	50.2189	1.03203
83	43.0443	0.96833
84	58.6674	0.96328
85	77.4028	0.96624
86	57.4961	0.88218
87	31.8214	0.78514
88	53.2525	0.86255
89	81.7152	0.966
90	80.141	0.83439
91	74.4663	0.67068
92	70.9912	0.71228
93	67.8165	0.7819
94	70.786	0.82206
95	74.5943	0.85819
96	55.2611	0.83631
97	32.4735	0.80577
98	49.3799	0.86336
99	71.7052	0.93299
100	67.1941	0.91463
101	59.0193	0.88425
102	52.6044	0.79522
103	46.4297	0.69818
104	50.3305	0.77625
105	55.6068	0.87823
106	54.4745	0.95239
107	52.2998	1.02201
108	76.3583	1.0343
109	104.684	1.03726
110	74.3485	0.92496
111	34.4726	0.79391
112	39.1477	0.83747
113	50.4731	0.9071
114	58.7529	0.91872
115	66.5781	0.92168
116	52.5758	0.98293
117	35.3152	1.05288
118	44.5266	0.91724
119	57.3519	0.75353
120	71.0571	0.82446
121	84.8823	0.92742
122	66.0479	0.88344
123	42.755	0.81939
124	48.0439	0.78531
125	56.8691	0.75494
126	75.4832	0.84322
127	95.3085	0.94618
128	79.5381	0.87116
129	59.3634	0.77412
130	58.3259	0.82569
131	59.6561	0.89565
132	56.0324	0.90532
133	51.8577	0.90827
134	47.233	0.94123
135	42.5583	0.97752
136	50.0708	0.83308
137	58.9388	0.66853
138	64.5832	0.71706
139	69.9085	0.78669
140	68.4095	0.76532
141	66.2347	0.73495
142	70.9072	0.85684
143	76.2577	0.9938
144	71.0059	0.9155
145	64.8311	0.81846
146	61.4162	0.96673
147	58.2415	1.13636
148	76.3152	0.93693
149	96.2386	0.70539
150	70.504	0.69191
151	41.3293	0.69487
152	68.9052	0.75891
153	100.757	0.82755
154	79.8185	0.83708
155	53.008	0.84004
156	64.5374	0.843
157	79.8627	0.84596
158	82.4492	0.87925
159	83.7745	0.91554
160	67.3564	0.95183
161	49.1817	0.98813
162	71.6171	0.84167
163	98.0731	0.67713
164	85.7722	0.66667
165	70.0975	0.66963
166	73.7411	0.70326
167	79.0664	0.73955
168	98.7454	0.80681
169	119.674	0.87677
170	87.5001	0.88443
171	51.3254	0.88739
172	64.902	0.82835
173	82.2273	0.76464
174	93.0898	0.9187
175	103.465	1.08916
176	96.4048	0.88286
177	88.2301	0.65249
178	89.9247	0.92342
179	92.25	1.22638
180	89.3891	1.15289
181	86.1967	1.05534
182	78.2714	1.02161
183	70.0967	0.99123
184	89.9456	0.92919
185	111.271	0.86548
186	91.6431	0.96058
187	69.8576	1.06404
188	80.8172	1.07103
189	93.1424	1.07398
190	86.855	1.04542
191	79.7912	1.01554
192	92.1528	0.9852
193	105.978	0.95482
194	106.315	0.89314
195	105.635	0.8291
196	95.5605	0.92203
197	84.8858	1.02498
198	103.819	1.03395
199	124.644	1.03691
200	92.9992	0.94634
201	58.0013	0.8498
202	69.8005	0.84579
203	85.1258	0.84875
204	96.7828	0.91401
205	108.163	0.98397
206	97.4034	1.05362
207	85.2287	1.12324
208	114.881	1.16154
209	147.207	1.19783
210	126.309	1.1713
211	102.011	1.14076
212	102.054	1.04705
213	103.38	0.95001
214	116.579	1.07462
215	130.404	1.21091
216	123.29	1.18872
217	115.073	1.15818
218	122.256	1.1598
219	130.081	1.16276
220	125.032	1.22877
221	119.446	1.29741
222	113.282	1.42958
223	107.075	1.56655
224	118.757	1.48356
225	131.582	1.38652
226	120.909	1.47747
227	108.734	1.58042
228	115.394	1.49492
229	123.257	1.39738
230	137.734	1.45864
231	152.559	1.52826
232	130.811	1.56622
233	107.136	1.60252
234	126.684	1.60714
235	148.51	1.6101
236	131.294	1.67671
237	112.021	1.74667
238	110.602	1.75231
239	109.927	1.75527
240	139.491	1.75823
241	170.316	1.76119
242	147.261	1.82847
243	121.958	1.89843
244	130.728	1.83874
245	140.553	1.77503
246	146.014	1.93765
247	151.339	2.10727
248	149.377	2.01775
249	147.19	1.92021
250	153.345	1.82316
251	159.67	1.72612
252	149.336	1.82507
253	138.661	1.92803
254	153.54	1.80167
255	168.94	1.67063
256	162.982	1.93624
257	156.807	2.20587
258	159.542	2.1125
259	162.367	2.01546
260	172.667	2.05058
261	183.043	2.08704
262	180.868	2.09
263	178.694	2.09296
264	176.519	2.12925
265	174.344	2.16554
266	169.644	2.0345
267	165.01	1.9058
268	166.835	2.00876
269	168.695	2.11272
270	174.021	2.31567
271	179.537	2.51663
272	203.983	2.51959
273	227.115	2.52122
274	185.941	2.45751
275	146.208	2.39513
276	177.033	2.39809
277	207.395	2.39974
278	215.11	2.33702
279	222.824	2.26732
280	215.761	2.40343
281	208.549	2.54154
282	216.374	2.51231
283	224.199	2.48309
284	190.524	2.28719
285	156.85	2.0913
286	190.341	2.39691
287	223.307	2.69884
288	204.326	2.63694
289	185.344	2.57504
290	208.36	2.61165
291	231.801	2.64926
292	216.127	2.62003
293	200.452	2.5908
294	203.277	2.66157
295	206.102	2.73234
296	230.046	2.80345
297	253.643	2.87322
298	242.968	2.81066
299	232.424	2.75077
300	234.749	2.95487
301	237.301	3.15798
302	262.249	3.26259
303	286.174	3.3605
304	260	3.13128
305	234.836	2.91006
306	259.161	3.08083
307	283.272	3.25156
308	296.898	3.41987
309	310.523	3.58817
310	313.469	3.59393
311	316.307	3.59803
312	307.132	3.7688
313	297.958	3.93957
314	305.283	4.077
315	312.608	4.21443
316	338.562	4.35257
317	363.981	4.49063
318	336.584	4.62677
319	309.187	4.76287
320	361.968	4.7683
321	415.56	4.7724
322	405.885	4.8765
323	396.21	4.9806
324	401.536	5.25137
325	406.861	5.52217
326	447.387	5.59327
327	487.262	5.6657
328	462.712	5.8688
329	438	6.0719
330	458.46	6.20933
331	478.921	6.3468
332	459.381	6.48423
333	439.841	6.62167
334	480.301	6.89243
335	520.762	7.1632
336	536.297	7.2343
337	551.582	7.30707
338	542.042	7.54453
339	532.703	7.7803
340	543.163	7.85107
341	553.775	7.9235
342	579.361	8.16213
343	604.644	8.39737
344	615.104	8.46813
345	625.865	8.5416
346	651.325	8.7457
347	676.087	8.95173
348	666.646	9.25287
349	657.205	9.554
350	692.666	9.7581
351	728.126	9.9622
352	728.586	10.133
353	729.047	10.3038
354	729.507	10.6094
355	730.317	10.9133
356	765.778	11.0507
357	800.837	11.1875
358	796.298	11.2583
359	792.11	11.3301
360	822.721	11.5017
361	853.129	11.6759
362	873.589	11.98
363	893.549	12.2835
364	889.01	12.5543
365	884.97	12.8224
366	905.43	12.9598
367	925.893	13.1019
368	946.454	13.4746
369	966.11	13.8391
370	956.571	13.9432
371	948.382	14.0503
372	983.843	14.2544
373	1018.86	14.4626
374	1039.42	14.8017
375	1060.36	15.1313
376	1090.37	15.234
377	1119.94	15.3366
378	1105.4	15.4407
379	1091.32	15.5465
380	1121.93	15.8186
381	1152.43	16.0907
382	1177.89	16.3615
383	1203.06	16.6322
384	1213.52	16.903
385	1223.98	17.1738
386	1234.49	17.4459
387	1244.85	17.716
388	1250.31	17.9201
389	1257.57	18.1292
390	1323.03	18.5
391	1386.99	18.8637
392	1402.45	19.0012
393	1416.7	19.1407
394	1392.04	19.3458
395	1369.58	19.5588
396	1400.04	19.9629
397	1432.7	20.3577
398	1518.16	20.5285
399	1598.81	20.7033
400	1564.1	20.9754
401	1533.39	21.2525
402	1578.85	21.6232
403	1623.31	21.9857
404	1648.77	22.1898
405	1672.48	22.3973
406	1662.89	22.6694
407	1657.51	22.9554
408	1717.96	23.4596
409	1776.92	23.9456
410	1812.38	24.1497
411	1844.54	24.3821
412	1824.89	25.0562
413	1810.87	25.6974
414	1871.33	25.9015
415	1927.23	26.1381
416	1922.72	26.8055
417	1920.91	27.4491
418	1961.37	27.7199
419	2003.33	28.0107
420	2068.79	28.6148
421	2132.46	29.2111
422	2168.09	29.6842
423	2205.12	30.1711
424	2260.58	30.8419
425	2315.69	31.4963
426	2366.15	31.9338
427	2419.44	32.3925
428	2510.36	33.1336
429	2594.43	33.8557
430	2599.89	34.36
431	2609.35	34.8693
432	2664.81	35.44
433	2724.32	36.038
434	2830.31	36.9467
435	2925.44	37.8427
436	2910.9	38.6137
437	2905.82	39.3663
438	2996.28	39.937
439	3089.95	40.5263
440	3216.04	41.3007
441	3325.55	42.0717
442	3286.01	42.809
443	3266.49	43.5267
444	3426.95	44.064
445	3579.94	44.662
446	3665.83	45.8053
447	3743.41	46.9
448	3753.87	47.604
449	3775.89	48.334
450	3891.36	49.2713
451	4006.82	50.194
452	4122.27	50.9983
453	4231.16	51.8027
454	4286.9	52.611
455	4351.01	53.4347
456	4476.47	54.372
457	4579.11	55.2893
458	4514.57	56.0603
459	4483.63	57.072
460	4698.82	59.8497
461	4858.54	60.7683
462	4989.13	60.872
463	5142.93	62.8313
464	5174.94	64.6793
465	5173.72	66.4047
466	5429.22	67.751
467	5598.3	67.6697
468	5711.3	67.0957
469	5778.43	68.433
470	5892.48	70.6237
471	6034.01	72.984
472	6182.13	73.4357
473	6264.61	73.5963
474	6316.73	73.7337
475	6397.19	74.6267
476	6603.3	76.0973
477	6856.24	77.881
478	6990.93	79.675
479	7028.24	81.1677
480	7051.62	82.2917
481	7265.41	82.296
482	7430.81	82.5933
483	7570.35	83.4717
484	7705.04	86.6077
485	7848.06	87.9433
486	7998.58	88.4673
487	8165.71	89.3603
488	8337.3	90.2533
489	8511.1	91.4483
490	8684.89	94.1193
491	8346.44	95.9817
492	7939.59	97.0077
493	7961.95	97.0117
494	8092.93	97.4683
495	8065.13	99.0393
496	8025.5	100.937
497	8529.65	100.454
498	8608.05	103.519
499	8605.81	106.341
500	8657.39	107.736
501	9168.76	108.227
502	9307.48	110.061
503	9253.05	111.875
504	9144.03	112.366
505	9882.51	112.394
506	10094.6	114.618
507	9905.33	117.833
508	9832.79	118.324
509	10426.7	120.026
510	10754.6	121.526
511	10651	122.536
512	11016.4	124
513	10915.4	125.809
514	10871	127.919
515	11306.2	130.339
516	11254	129.505
517	11224.5	132.269
518	11433.7	136.234
519	12383.2	135.264
520	12341.1	137.176
521	12466.5	139.832
522	12890.3	142.318
523	12525.8	140.862
524	12586.5	143.646
525	12677.1	147.158
526	12531.6	149.108
527	12672.2	149.151
528	13041.3	151.827
529	13430	155.275
530	13430.5	155.763
531	13493.8	157.508
532	13817.6	159.697
533	14271	161.727
534	13764.2	160.765
535	13956.9	162.318
536	14449.4	164.755
537	15033.7	167.192
538	14596.3	168.656
539	14662.9	169.505
540	15099.3	170.601
541	15756.7	173.525
542	15771.8	175.592
543	15662	178.784
544	15557.2	182.69
545	15702.6	183.66
546	15904.3	182.787
547	16209.1	183.608
548	16627.2	187.904
549	16048	187.908
550	16120	191.338
551	16538.7	195.25
552	16904.1	195.254
553	17072.5	197.01
554	16719.1	198.441
555	16096.7	199.339
556	16462.2	199.83
557	16998.4	203.357
558	17462.2	206.539
559	17737.3	207.964
560	17518.8	208.455
561	17493	210.872
562	17693.4	213.013
563	18204.8	212.044
564	17846.2	215.97
565	17370.7	218.237
566	17095.9	218.81
567	17972.4	219.788
568	18379.9	224.237
569	18548.5	227.119
570	18519.7	226.71
571	17936.3	227.687
572	18146.9	230.981
573	18662.6	233.857
574	19025.4	233.378
575	19187	235.611
576	18802	237.776
577	18262.3	239.724
578	18842.5	241.66
579	19071.3	244.396
580	19057.2	246.036
581	18838.7	245.971
582	18620.2	245.002
583	19265.1	248.096
584	19721.8	251.697
585	18992.4	252.674
586	19233.7	251.34
587	19187.4	252.707
588	19185.5	255.3
589	20273	254.821
590	20155.2	258.782
591	19857.9	261.862
592	19711.3	263.1
593	20291.4	266.968
594	20304.5	269.13
595	20086	269.932
596	19867.5	269.449
597	20073.8	271.327
598	20161.8	271.82
599	20226.5	272.089
600	20519	275.013
601	20253	276.282
602	19924.5	277.72
603	19700.6	279.658
604	20066	281.609
605	20005.2	282.493
606	20180.9	282.984
607	21057.2	283.475
608	19918.5	285.397
609	19555.9	287.045
610	19860	288.743
611	20663.5	291.18
612	20453	293.182
613	19553.3	293.456
614	18427	292.643
615	19741.2	296.539
616	20289.1	298.247
617	20580.7	297.386
618	20871	293.525
619	20871.5	298.881
620	20642	300.866
621	20221.7	300.494
622	19642.5	299.049
623	19316.4	302.304
624	19732.1	305.209
625	20633.4	306.819
626	20341.8	306.336
627	19605.6	306.972
628	19246.4	306.807
629	19686.3	304.991
630	20197.7	309.374
631	20329.6	311.228
632	20176	311.447
633	19814.2	310.968
634	20238.2	313.552
635	20092	314.154
636	19363.4	313.396
637	18639.2	316.299
638	19505	317.32
639	19921.6	318.01
640	19106.7	319.005
641	19745.4	320.428
642	19844.1	320.344
643	19701.5	319.374
644	19775	318.405
645	18809	318.735
646	18736.1	320.983
647	19545.6	323.63
648	19984.1	318.767
649	20085.3	316.153
650	20000.7	317.637
651	19788.3	324.261
652	19136.2	323.849
653	19204	323.669
654	19551.1	323.673
655	19405.6	323.677
656	19452.3	326.231
657	19233.5	326.955
658	18723.1	325.31
659	18212.5	322.394
660	18365.7	322.799
661	18535.3	323.886
662	18390.5	324.401
663	18318	327.325
664	18292.2	326.823
665	18234	324.66
666	18017	323.215
667	18188.5	326.957
668	17762.7	327.798
669	16959.7	325.951
670	17395	327.405
671	17664	326.618
672	17941.8	325.552
673	18254.7	325.128
674	16868.4	326.592
675	16779.8	327.411
676	17402.1	327.218
677	18132.4	325.276
678	17999.4	325.104
679	17745.9	325.364
680	17490.1	325.906
681	17417.5	326.883
682	17289.5	326.012
683	17257.5	325.313
684	17397	325.776
685	16959.5	323.834
686	16849	324.694
687	16863.4	325.686
688	16717.8	322.771
689	16962.7	322.483
690	17029.7	322.735
691	16884.3	322.82
692	16739.9	320.408
693	16705.5	319.463
694	16563.7	319.739
695	16213.7	321.136
696	16576.5	319.208
697	16567.2	319.139
698	16388.4	319.983
699	16316.9	320.466
700	15859.1	319.672
701	15534.8	318.951
702	15389.4	318.401
703	15244.9	317.439
704	15598.9	316.841
705	15654.9	316.169
706	15017.4	315.18
707	15309.8	313.238
708	15274.2	316.249
709	15130.4	319.864
710	15203.9	316.948
711	15150.3	314.456
712	15186.8	312.761
713	15235.8	312.266
714	14579.4	315.189
715	14525.1	312.639
716	14643.9	310.297
717	14713.7	311.269
718	14424.3	311.757
719	14225.5	309.794
720	14061	307.656
721	13842.5	309.12
722	13947.9	307.135
723	14093.8	305.956
724	14179	305.96
725	13887.4	305.964
726	13989.3	305.594
727	14005.3	305.692
728	13712.9	306.633
729	13275.4	306.151
730	13312.3	305.668
731	13563.6	305.322
732	13709	305.326
733	13067	306.206
734	12647	306.152
735	12606.6	305.572
736	13118	307.036
737	12882.3	304.294
738	12801.9	302.993
739	13226	305.335
740	13153.5	303.393
741	12849.4	305.17
742	12490.1	307.907
743	12344.6	307.425
744	12329	306.076
745	12517.9	306.887
746	12748.2	309.111
747	12164.7	307.169
748	12087	307.849
749	12218.9	307.756
750	12425.2	305.371
751	12208.3	304.409
752	12322.5	305.34
753	12410.5	307.291
754	11973.1	309.241
755	12133.3	310.306
756	12391	308.932
757	12529.9	306.718
758	11873.4	310.615
759	11851.2	313.359
760	11845.1	314.369
761	11642.7	313.426
762	11789.1	312.943
763	11788.9	315.721
764	11694.4	318.061
765	11548.9	315.632
766	11067.4	314.567
767	11160.8	316.278
768	11626.9	318.949
769	11554.4	316.033
770	11541	318.221
771	11478.7	320.571
772	11346.3	321.461
773	11419.7	320.979
774	11493.2	318.146
775	11427.3	316.43
776	11065.5	319.333
777	11111.8	322.216
778	10823.5	323.783
779	10410.8	324.448
780	10776.2	325.913
781	11141.7	325.012
782	11123.3	324.623
783	10655.7	325.565
784	10802.2	326.055
785	10696.8	327.553
786	10525	327.012
787	10452.5	321.177
788	10655.8	328.233
789	10874.5	331.56
790	10991.8	331.37
791	10700.3	330.4
792	10530.8	333.447
793	10418.7	334.92
794	10352	333.737
795	10352.5	335.687
796	10249.3	335.22
797	10177.5	335.707
798	10248.9	339.967
799	10322.2	337.553
800	10068.6	336.817
801	9779.13	337.61
802	10431.8	337.613
803	10319.7	338.8
804	10028.2	340.693
805	9767.24	342.993
806	9912.62	343.48
807	9808.01	342.967
808	9703.4	342.153
809	9848.77	341.677
810	9214.49	341.647
811	9216.43	344.103
812	9660.31	346.737
813	9660.77	341.91
814	9897.73	343.36
815	9872.21	346.283
816	9456.3	348.8
817	9230.5	345.883
818	9137.71	347.717
819	9141.56	348.793
820	9229.61	343.93
821	9269.13	346.467
822	9119.8	348.823
823	8864.94	349.96
824	8720.46	348.033
825	8696.29	348.517
826	8752.61	349.263
827	8839.8	349.803
828	8383.78	351.257
829	8466.45	349.077
830	8528.87	347.753
831	7981.93	352.137
832	8078.94	352.403
833	8090.92	351.59
834	8037.07	350.967
835	8125.14	353.89
836	8129.39	350.83
837	8040.89	349.503
838	7854.44	351.733
839	7557.82	351.253
840	7448.31	351.763
841	7372.56	352.59
842	7175.95	353.083
843	7651.75	351.743
844	7656.12	350.57
845	7334.41	350.253
846	7276.47	352.69
847	7122.77	350.737
848	6954.62	350.23
849	6863.4	352.403
850	7563.85	351.517
851	7912.4	351.92
852	7982.71	352.973
853	7783.17	350.757
854	7726.71	349.31
855	7762.04	348.607
856	7661.83	349.95
857	7518.74	349.72
858	7355.48	348.75
859	7289.27	351.42
860	7227	349.633
861	7163.19	345.47
862	7056.27	348.607
863	6977.78	349.597
864	6908.9	349.247
865	6756.02	349.693
866	6623.15	347.743
867	6521	344.593
868	6575.15	345.043
869	6600.61	347.39
870	6584.98	350.56
871	6385.44	350.563
872	6259.12	350.297
873	6185.43	349.707
874	6159.05	347.923
875	6149.31	346.97
876	6138.56	346.53
877	6045.68	346.09
878	5936.27	345.927
879	5824.7	345.607
880	5771.48	342.927
881	5672.28	341.657
882	5561.66	341.16
883	5555.46	340.277
884	5515.9	339.95
885	5449.5	339.9
886	5329.96	339.46
887	5226.95	338.743
888	5138.89	337.807
889	5086.01	336.477
890	5028.76	335.697
891	4963.68	335.313
892	4864.14	335.317
893	4819.19	335.32
894	4805.47	334.867
895	4786.06	331.337
896	4758.3	331.102
897	4709.41	332.457
898	4543.21	330.683
899	4434.58	331.121
900	4356.96	332.336
901	4250.75	329.674
902	4228.53	327.291
903	4247.86	325.477
904	4214.99	326.37
905	4136.36	325.312
906	4044.38	323.587
907	4051.5	325.369
908	3975.95	323.568
909	3865.76	319.73
910	3872.93	317.05
911	3808.69	318.021
912	3714.61	320.501
913	3701.73	318.727
914	3634.27	318.073
915	3546.85	317.612
916	3540.59	314.037
917	3474.65	311.33
918	3390.96	309.547
919	3404.76	310.44
920	3363.09	309.627
921	3292.97	307.664
922	3239.74	304.536
923	3200.02	302.588
924	3174.46	301.274
925	3194.92	299.945
926	3147.82	299.738
927	3051.79	300.313
928	2898.92	301.651
929	2844.16	298.153
930	2836.23	292.681
931	2776.69	291.796
932	2780.8	292.042
933	2804.79	292.551
934	2711.92	290.333
935	2681.06	288.942
936	2678.57	288.11
937	2605.7	287.67
938	2549.37	286.403
939	2501.51	284.628
940	2441.58	282.842
941	2419.68	281.904
942	2413.22	281.406
943	2360.34	280.521
944	2324.27	279.077
945	2298.04	277.011
946	2271.65	272.988
947	2232.59	270.973
948	2191.04	270.275
949	2178.17	270.724
950	2135.43	269.466
951	2075.84	267.496
952	2015.89	267.053
953	1986.54	265.456
954	1975.67	263.371
955	1976.13	262.042
956	1937.6	261.29
957	1885.04	260.447
958	1872.08	257.319
959	1837.17	255.085
960	1790.97	253.027
961	1744.76	249.475
962	1733.66	246.833
963	1733.75	244.941
964	1687.54	244.945
965	1670.73	244.667
966	1663.73	244.1
967	1610.86	242.771
968	1579.32	240.589
969	1560.71	237.988
970	1547.83	235.77
971	1526.32	233.829
972	1498.96	232.311
973	1466.08	232.315
974	1420.21	231.453
975	1375.33	229.657
976	1375.8	225.217
977	1384.98	223.374
978	1391.38	222.86
979	1358.51	221.976
980	1325.64	222.264
981	1290.63	222.304
982	1244.43	217.864
983	1224.65	216.065
984	1213.48	215.294
985	1173.94	212.632
986	1182.06	211.413
987	1208.85	211.107
988	1195.88	211.558
989	1143.38	209.075
990	1080.11	205.363
991	1067.23	203.145
992	1058.85	201.243
993	1047.52	199.557
994	1001	198.218
995	1001.6	197.455
996	1022.2	196.952
997	1002.66	196.067
998	978.857	194.329
999	953.583	192.236
1000	934.043	190.906
1001	935.891	189.285
1002	946.762	187.501
1003	940.556	185.728
1004	912.686	185.398
1005	876.144	185.181
1006	856.605	181.185
1007	832.616	178.916
1008	810.523	177.224
1009	810.984	173.672
1010	820.07	172.755
1011	828.441	172.734
1012	802.234	169.627
1013	775.915	170.452
1014	751.42	172.653
1015	738.547	169.102
1016	721.408	166.972
1017	703.733	165.519
1018	697.527	163.3
1019	695.586	161.651
1020	693.23	160.258
1021	673.556	158.472
1022	650.503	156.117
1023	628.928	153.921
1024	626.055	154.369
1025	634.88	153.085
1026	644.388	151.334
1027	622.029	152.233
1028	605.05	151.661
1029	590.097	149.906
1030	571.224	145.91
1031	555.621	143.116
1032	542.262	141.282
1033	532.655	141.734
1034	534.61	141.046
1035	542.883	139.841
1036	550.01	139.401
1037	529.835	138.392
1038	499.984	136.689
1039	505.111	132.693
1040	503.387	130.685
1041	498.912	129.995
1042	500.706	130.443
1043	483.869	130.892
1044	461.993	130.874
1045	468.453	128.211
1046	459.673	125.537
1047	443.875	123.286
1048	434.335	123.29
1049	438.873	122.707
1050	444.047	121.895
1051	414.442	121.464
1052	413.921	120.461
1053	428.049	119
1054	427.176	116.781
1055	410.519	114.563
1056	387.217	112.563
1057	377.678	111.9
1058	368.623	111.284
1059	362.55	110.953
1060	355.958	110.523
1061	346.419	109.527
1062	337.778	108.431
1063	334.239	106.768
1064	330.244	105.406
1065	323.669	105.745
1066	317.739	105.604
1067	315.2	102.942
1068	312.5	100.652
1069	308.96	100.323
1070	304.935	99.9397
1071	298.36	99.274
1072	293.066	98.212
1073	294.026	95.216
1074	292.947	92.7867
1075	281.907	93.124
1076	272.482	93.0083
1077	270.942	90.6793
1078	268.974	88.6327
1079	264.911	87.9667
1080	260.776	87.5393
1081	256.311	88.2003
1082	252.134	88.413
1083	249.594	86.084
1084	246.901	84.205
1085	243.341	84.879
1086	240.025	85.0197
1087	237.985	82.357
1088	236.03	80.1733
1089	234.52	80.506
1090	232.876	80.4493
1091	230.336	77.7867
1092	227.86	75.5577
1093	225.807	76.2317
1094	223.617	76.5323
1095	220.577	74.5363
1096	217.747	72.7737
1097	216.208	72.4443
1098	213.839	72.1157
1099	206.378	71.7897
1100	199.868	71.3433
1101	200.328	70.014
1102	200.488	68.725
1103	198.449	67.729
1104	196.468	66.648
1105	194.918	64.9437
1106	193.435	63.5957
1107	192.395	64.633
1108	190.71	65.2347
1109	184.702	62.9167
1110	179.411	60.9137
1111	179.371	61.218
1112	178.911	61.35
1113	175.371	60.2207
1114	172.191	59.139
1115	171.647	58.4063
1116	170.973	57.7907
1117	169.433	57.9617
1118	167.571	57.7747
1119	163.554	55.1913
1120	160.254	52.967
1121	162.214	53.371
1122	163.454	53.551
1123	159.414	52.0883
1124	155.734	50.7133
1125	154.686	49.9807
1126	154.03	49.3867
1127	155.99	49.7243
1128	157.239	49.747
1129	153.718	47.6613
1130	150.316	45.9427
1131	147.776	46.9133
1132	145.837	47.512
1133	148.297	45.3827
1134	149.967	43.418
1135	145.848	42.6587
1136	141.728	41.8997
1137	138.567	41.2177
1138	136.366	40.6133
1139	134.164	40.0093
1140	133.615	39.5137
1141	133.312	39.0343
1142	132.249	38.549
1143	128.907	38.0463
1144	125.565	37.5433
1145	125.764	36.992
1146	128.132	36.4107
1147	130.501	35.8297
1148	129.06	35.2253
1149	127.619	34.621
1150	126.458	34.0443
1151	125.773	33.514
1152	125.088	32.9838
1153	122.972	32.5871
1154	120.379	32.235
1155	117.935	31.8565
1156	116.487	31.3007
1157	115.039	30.745
1158	115.146	30.2938
1159	116.746	29.9431
1160	118.347	29.5923
1161	118.945	29.106
1162	119.405	28.6012
1163	118.972	28.1559
1164	115.997	27.8801
1165	113.023	27.6043
1166	111.757	27.2146
1167	111.454	26.7606
1168	111.159	26.3077
1169	111.237	25.9047
1170	111.316	25.5017
1171	111.547	25.1598
1172	112.008	24.9094
1173	112.468	24.659
1174	110.546	24.3095
1175	107.954	23.9319
1176	106.032	23.5665
1177	107.637	23.2653
1178	109.243	22.964
1179	109.817	22.6353
1180	109.514	22.2832
1181	109.211	21.9311
1182	107.855	21.6024
1183	106.406	21.2757
1184	105.073	21.0024
1185	104.006	20.8538
1186	102.94	20.7053
1187	103.423	20.5242
1188	104.635	20.3278
1189	105.786	20.1273
1190	103.957	19.7243
1191	102.127	19.3213
1192	100.908	19.02
1193	100.605	18.8714
1194	100.302	18.7228
1195	101.785	18.4155
1196	103.772	18.0634
1197	105.026	17.7357
1198	102.433	17.5362
1199	99.8395	17.3368
1200	97.6585	17.151
1201	95.8288	16.977
1202	93.9991	16.803
1203	94.9783	16.5588
1204	96.2019	16.3084
1205	96.853	16.0886
1206	96.1683	15.94
1207	95.4836	15.7915
1208	95.8369	15.5391
1209	96.6788	15.2379
1210	97.475	14.9519
1211	97.5536	14.9051
1212	97.6322	14.8583
1213	97.8787	14.7444
1214	98.339	14.5449
1215	98.7992	14.3454
1216	98.6383	14.023
1217	98.341	13.6736
1218	97.6993	13.4015
1219	95.4877	13.482
1220	93.2761	13.5624
1221	93.8434	13.4718
1222	96.5936	13.247
1223	99.3439	13.0221
1224	98.8653	12.7971
1225	98.1805	12.5722
1226	97.741	12.3802
1227	97.8225	12.2581
1228	97.904	12.1359
1229	97.724	12.0304
1230	97.4209	11.9327
1231	97.0719	11.8289
1232	96.0055	11.6295
1233	94.9391	11.43
1234	94.2085	11.2641
1235	93.9054	11.141
1236	93.6023	11.0179
1237	93.6146	10.8749
1238	93.6961	10.7275
1239	94.2578	10.589
1240	97.0083	10.4913
1241	99.7587	10.3936
1242	99.5165	10.2817
1243	96.9235	10.1586
1244	94.3304	10.0355
1245	94.9661	9.91237
1246	95.8081	9.78923
1247	96.1642	9.626
1248	95.4881	9.3776
1249	94.8121	9.1292
1250	95.9468	9.01787
1251	97.9339	8.97107
1252	99.7146	8.92277
1253	98.2666	8.85053
1254	96.8186	8.7783
1255	96.7138	8.71727
1256	98.3192	8.67047
1257	99.9245	8.6237
1258	98.3999	8.5143
1259	96.1886	8.3912
1260	94.5114	8.26807
1261	94.9716	8.14493
1262	95.4319	8.02183
1263	96.1136	7.88393
1264	96.9555	7.73537
1265	97.7974	7.58683
1266	96.4409	7.60923
1267	94.9927	7.6388
1268	95.4915	7.5991
1269	99.7684	7.4251
1270	104.045	7.2511
1271	103.925	7.187
1272	102.096	7.16567
1273	100.571	7.13927
1274	101.792	7.06733
1275	103.012	6.9954
1276	104.055	6.91137
1277	104.897	6.81367
1278	105.739	6.716
1279	103.337	6.70483
1280	100.362	6.70893
1281	98.5282	6.67793
1282	100.515	6.52937
1283	102.502	6.3808
1284	102.626	6.29433
1285	101.56	6.24753
1286	100.494	6.20077
1287	100.561	6.12877
1288	100.639	6.05653
1289	101.283	6.01257
1290	102.888	6.01667
1291	104.493	6.02077
1292	104.668	5.91037
1293	104.365	5.7618
1294	104.26	5.6397
1295	105.483	5.6947
1296	106.707	5.7497
1297	107.541	5.72683
1298	108.002	5.62917
1299	108.462	5.53147
1300	108.243	5.45643
1301	107.94	5.3842
1302	107.637	5.2639
1303	107.334	5.01353
1304	107.031	4.7632
1305	106.979	4.75967
1306	107.064	4.8891
1307	107.148	5.01853
1308	107.227	4.9231
1309	107.305	4.82543
1310	108.373	4.73717
1311	111.123	4.66493
1312	113.873	4.59273
1313	112.624	4.63477
1314	110.043	4.71493
1315	108.009	4.77073
1316	109.99	4.6481
1317	111.971	4.52547
1318	112.833	4.46493
1319	112.53	4.46903
1320	112.227	4.47313
1321	113.252	4.4994
1322	114.476	4.52893
1323	115.031	4.5044
1324	113.583	4.3177
1325	112.135	4.13097
1326	111.649	4.06763
1327	111.727	4.07683
1328	111.794	4.08477
1329	110.458	3.96673
1330	108.931	3.8487
1331	109.042	3.7902
1332	111.714	3.82483
1333	114.385	3.85947
1334	113.531	3.83143
1335	111.622	3.78463
1336	110.172	3.7409
1337	111.317	3.71447
1338	112.462	3.68803
1339	113	3.6751
1340	113	3.6741
1341	113	3.67313
1342	112.313	3.6974
1343	111.558	3.72413
1344	111.297	3.71007
1345	112.437	3.57983
1346	113.578	3.4496
1347	112.798	3.3607
1348	110.889	3.29609
1349	109.004	3.23223
1350	109.385	3.24142
1351	109.767	3.25062
1352	109.107	3.21913
1353	106.817	3.124
1354	104.527	3.02886
1355	104.588	3.04345
1356	105.351	3.09081
1357	106.114	3.12902
1358	106.878	3.11531
1359	107.641	3.1016
1360	107.393	3.02451
1361	106.248	2.89121
1362	105.103	2.75792
1363	105.695	2.81216
1364	106.458	2.88497
1365	107.332	2.92679
1366	108.477	2.89273
1367	109.622	2.85867
1368	108.722	2.89279
1369	106.813	2.96051
1370	105.076	3.01817
1371	106.603	2.88488
1372	108.13	2.75159
1373	108.515	2.66228
1374	107.387	2.63129
1375	106.259	2.60031
1376	105.118	2.7237
1377	103.973	2.89319
1378	102.828	3.01958
1379	101.683	2.90154
1380	100.538	2.7835
1381	101	2.68754
1382	102.887	2.61114
1383	104.773	2.53475
1384	105	2.51351
1385	105	2.4998
1386	104.901	2.49867
1387	104.519	2.5333
1388	104.137	2.56794
1389	103.511	2.5749
1390	102.748	2.56628
1391	102	2.55645
1392	102	2.48733
1393	102	2.4182
1394	102	2.40977
1395	102	2.50039
1396	102	2.59101
1397	101.42	2.59267
1398	100.657	2.56625
1399	100.107	2.53697
1400	100.87	2.49018
1401	101.634	2.44339
1402	102.196	2.41391
1403	102.574	2.40041
1404	102.951	2.3869
1405	102.668	2.32894
1406	102.286	2.26435
1407	102.191	2.21693
1408	102.954	2.22103
1409	103.718	2.22514
1410	103.038	2.23245
1411	101.511	2.24164
1412	100.023	2.25056
1413	102.304	2.23185
1414	104.585	2.21314
1415	105.275	2.17893
1416	103.367	2.11942
1417	101.458	2.05991
1418	99.8397	2.0062
1419	98.3131	1.95433
1420	97.3738	1.91207
1421	100.046	1.9289
1422	102.718	1.94573
1423	103.206	1.9652
1424	101.68	1.98712
1425	100.153	2.00903
1426	99.6565	1.99431
1427	99.2748	1.97551
1428	99.3206	1.96099
1429	100.466	1.95746
1430	101.611	1.95394
1431	101	1.97544
1432	99.4849	2.00985
1433	98.0153	2.04365
1434	98.7786	2.04776
1435	99.5419	2.05186
1436	99.2368	2.02442
1437	97.3283	1.94964
1438	95.4198	1.87486
1439	95.2943	1.86162
1440	95.6717	1.86572
1441	96.0496	1.84967
1442	96.4313	1.69855
1443	96.813	1.54743
1444	96.8054	1.51959
1445	96.4237	1.61021
1446	96.042	1.70082
1447	94.6413	1.70766
1448	93.1145	1.70413
1449	92.8182	1.71085
1450	95.8484	1.74525
1451	98.8785	1.77966
1452	98.0766	1.77254
1453	95.023	1.74102
1454	92.0038	1.70899
1455	92.3855	1.62658
1456	92.7672	1.54418
1457	93.7441	1.48261
1458	95.6526	1.45363
1459	97.5611	1.42465
1460	97.4122	1.53283
1461	96.6489	1.68196
1462	95.5423	1.79334
1463	92.4887	1.69057
1464	89.4351	1.5878
1465	90.0229	1.55516
1466	93.8395	1.58471
1467	97.6562	1.61426
1468	96.6161	1.59298
1469	95.0951	1.56666
1470	93.8931	1.53818
1471	93.5115	1.50412
1472	93.1298	1.47006
1473	92.4962	1.51492
1474	91.7328	1.60045
1475	91.0458	1.6812
1476	92.1908	1.64713
1477	93.3358	1.61307
1478	93.8397	1.56619
1479	93.458	1.50159
1480	93.0763	1.43699
1481	92.084	1.49657
1482	90.939	1.58718
1483	90.0687	1.66131
1484	90.4504	1.66033
1485	90.8321	1.65934
1486	91.6413	1.58141
1487	92.7863	1.44303
1488	93.9312	1.30464
1489	93.2825	1.39347
1490	92.5191	1.49682
1491	92	1.55863
1492	92	1.5322
1493	92	1.50577
1494	92	1.49181
1495	92	1.48319
1496	92.0306	1.4705
1497	92.4122	1.41099
1498	92.7939	1.35149
1499	93	1.34689
1500	93	1.40677
1501	93	1.46664
1502	93	1.43376
1503	93	1.38188
1504	92.5993	1.33535
1505	90.6908	1.30892
1506	88.7823	1.28249
1507	88.6756	1.33714
1508	89.8206	1.44811
1509	90.9656	1.55908
1510	92.4809	1.40843
1511	94.0077	1.24967
1512	93.931	1.19782
1513	90.8777	1.34441
1514	87.8245	1.491
1515	87.8359	1.42956
1516	88.981	1.29117
1517	89.8319	1.18023
1518	88.3053	1.2912
1519	86.7786	1.40217
1520	86.3741	1.46077
1521	87.1375	1.46488
1522	87.9008	1.46898
1523	88.6642	1.42438
1524	89.4275	1.37251
1525	90	1.33909
1526	90	1.361
1527	90	1.38292
1528	90.9617	1.36156
1529	92.4885	1.31477
1530	93.9847	1.26844
1531	92.4581	1.26745
1532	90.9314	1.26647
1533	89.1105	1.27241
1534	86.829	1.28919
1535	84.5475	1.30597
1536	85.7404	1.27444
1537	88.0304	1.22766
1538	89.7888	1.19574
1539	88.2794	1.25519
1540	86.7699	1.31464
1541	86.5611	1.34698
1542	87.7062	1.35108
1543	88.8513	1.35519
1544	89.9963	1.36593
1545	91.1413	1.37767
1546	91.3321	1.36715
1547	88.6605	1.28983
1548	85.9888	1.21251
1549	85.4809	1.26823
1550	86.2443	1.40211
1551	86.9924	1.53347
1552	86.229	1.41544
1553	85.4657	1.29742
1554	85.1488	1.23594
1555	85.5305	1.26294
1556	85.9122	1.28995
1557	86.579	1.31476
1558	87.3309	1.33892
1559	87.8739	1.36198
1560	86.7289	1.37627
1561	85.584	1.39055
1562	85.7481	1.34
1563	87.2749	1.22196
1564	88.8017	1.10392
1565	88.0037	1.2095
1566	86.8587	1.34846
1567	85.9046	1.43716
1568	85.5229	1.37511
1569	85.1413	1.31306
1570	84.5192	1.22536
1571	83.7558	1.12259
1572	83.0038	1.02115
1573	83.3855	1.0507
1574	83.7672	1.08025
1575	83.7046	1.14024
1576	82.947	1.24789
1577	82.1894	1.35553
1578	83.4312	1.37216
1579	85.3395	1.35846
1580	86.9008	1.34475
1581	86.1375	1.33104
1582	85.3741	1.31734
1583	85.3893	1.30622
1584	86.1526	1.29761
1585	86.916	1.28899
1586	87	1.30755
1587	87	1.32946
1588	86.6908	1.33489
1589	85.5458	1.29574
1590	84.4008	1.25659
1591	84	1.22571
1592	84	1.19928
1593	84.0115	1.1743
1594	84.3931	1.19621
1595	84.7748	1.21813
1596	85.3129	1.23066
1597	86.0763	1.22967
1598	86.8397	1.22869
1599	85.4924	1.25585
1600	83.584	1.29048
1601	82.2594	1.31042
1602	83.7862	1.25854
1603	85.313	1.20667
1604	84.9543	1.1577
1605	83.0533	1.11111
1606	81.1522	1.06452
1607	81	1.05299
1608	81	1.04452
1609	81.4122	1.05799
1610	82.9389	1.13079
1611	84.4655	1.2036
1612	85.2481	1.17222
1613	85.6298	1.08472
1614	85.9427	1.0018
1615	84.0344	1.06697
1616	82.1261	1.13214
1617	80.8453	1.18259
1618	80.4679	1.21185
1619	80.0906	1.24112
1620	79.1298	1.25513
1621	77.9848	1.26432
1622	77.3738	1.27387
1623	80.0457	1.28561
1624	82.7176	1.29735
1625	83.6031	1.30115
1626	82.8397	1.29762
1627	82.0764	1.29409
1628	83.0266	1.29287
1629	84.1673	1.2919
1630	84.5878	1.282
1631	83.0611	1.24794
1632	81.5345	1.21388
1633	81	1.22447
1634	81	1.25911
1635	81.0458	1.29321
1636	82.5725	1.31004
1637	84.0992	1.32687
1638	84.0612	1.31866
1639	81.771	1.27442
1640	79.4809	1.23017
1641	79.9046	1.2583
1642	81.0496	1.30566
1643	81.8703	1.33832
1644	81.1069	1.29917
1645	80.3435	1.26001
1646	80.4199	1.29224
1647	81.1832	1.38285
1648	81.9465	1.47347
1649	81.6451	1.34402
1650	81.2633	1.19799
1651	81.71	1.1064
1652	84	1.13595
1653	86.29	1.1655
1654	84.1032	1.23367
1655	79.9045	1.31921
1656	76.2139	1.38994
1657	79.2672	1.26428
1658	82.3205	1.13862
1659	82.8024	1.14321
1660	80.1407	1.30701
1661	77.4789	1.47082
1662	78.252	1.41811
1663	79.7786	1.3179
1664	80.924	1.24969
1665	80.5437	1.30956
1666	80.1635	1.36944
1667	79.7824	1.36561
1668	79.4008	1.31374
1669	79.0191	1.26186
1670	78.6374	1.21966
1671	78.2557	1.17796
1672	78	1.14802
1673	78	1.14195
1674	78	1.13587
1675	78.8068	1.20157
1676	79.9432	1.29659
1677	80.9198	1.38006
1678	79.7748	1.31038
1679	78.6298	1.2407
1680	77.6565	1.18475
1681	76.8931	1.1456
1682	76.1297	1.10644
1683	78.8297	1.08853
1684	82.2386	1.07495
1685	84.4925	1.07876
1686	81.8206	1.15666
1687	79.1487	1.23456
1688	77.5648	1.27764
1689	76.8015	1.29447
1690	76.0382	1.31129
1691	75.6374	1.23385
1692	75.2557	1.15143
1693	75.5039	1.12781
1694	77.0305	1.22352
1695	78.5572	1.31922
1696	78.458	1.36796
1697	77.6946	1.39751
1698	77.0344	1.41973
1699	77.416	1.36785
1700	77.7977	1.31598
1701	77.1065	1.25825
1702	75.2053	1.19391
1703	73.304	1.12957
1704	74.585	1.24108
1705	76.4717	1.38606
1706	77.855	1.50428
1707	77.0916	1.50838
1708	76.3282	1.51249
1709	77.0879	1.49628
1710	78.9962	1.46477
1711	80.9045	1.43325
1712	77.3741	1.46941
1713	73.5571	1.50914
1714	71.7559	1.50856
1715	74.0458	1.39827
1716	76.3358	1.31176
1717	76.187	1.2686
1718	75.0419	1.24315
1719	74.1031	1.22504
1720	75.2481	1.28102
1721	76.3931	1.337
1722	77.3588	1.36427
1723	78.1222	1.35919
1724	78.8856	1.3541
1725	79	1.32126
1726	79	1.28352
1727	78.7719	1.24624
1728	77.6312	1.21075
1729	76.4904	1.17526
1730	75.7824	1.19481
1731	75.4008	1.25588
1732	75.0191	1.31694
1733	76.0878	1.26198
1734	77.2329	1.20091
1735	77.6235	1.20267
1736	76.4829	1.33194
1737	75.3423	1.46121
1738	75	1.443
1739	75	1.36157
1740	75.0304	1.29154
1741	75.4106	1.35237
1742	75.7909	1.41321
1743	75.6565	1.45812
1744	74.8931	1.48356
1745	74.1297	1.50901
1746	73.3664	1.45208
1747	72.6031	1.3783
1748	72.0801	1.32107
1749	72.4619	1.32616
1750	72.8435	1.33125
1751	72.5496	1.3003
1752	71.7863	1.24432
1753	71.0229	1.18835
1754	71.7405	1.16939
1755	72.5039	1.15158
1756	72.8664	1.15782
1757	72.4847	1.2087
1758	72.1031	1.25959
1759	73.1145	1.27705
1760	74.6413	1.28214
1761	76.1261	1.28611
1762	77.2711	1.28102
1763	78.416	1.27593
1764	78.2519	1.27583
1765	76.7251	1.28092
1766	75.1983	1.28601
1767	75.6642	1.29109
1768	76.4275	1.29618
1769	76.2367	1.29109
1770	73.1834	1.25547
1771	70.1301	1.21985
1772	69.2395	1.23381
1773	69.6198	1.27691
1774	70	1.32
1775	71.5266	1.32
1776	73.0533	1.32
1777	74.29	1.2707
1778	75.0534	1.14092
1779	75.8168	1.01115
1780	76	1.10763
1781	76	1.27556
1782	75.7864	1.40434
1783	74.2596	1.29237
1784	72.7328	1.18041
1785	71.6031	1.15181
1786	70.8397	1.20015
1787	70.0764	1.24849
1788	72.0609	1.2373
1789	74.3511	1.21949
1790	76.1069	1.20453
1791	76.4885	1.1969
1792	76.8702	1.18926
1793	75.2568	1.23647
1794	72.6152	1.31195
1795	70.0229	1.38542
1796	72.3129	1.26074
1797	74.6029	1.13607
1798	75.4047	1.11358
1799	73.8779	1.25099
1800	72.3511	1.3884
1801	70.8334	1.36167
1802	69.3183	1.28591
1803	68.1487	1.22165
1804	69.2938	1.23438
1805	70.4389	1.2471
1806	71.1946	1.25723
1807	71.5763	1.26486
1808	71.958	1.27249
1809	73.019	1.22352
1810	74.1641	1.16753
1811	74.6908	1.13491
1812	73.5458	1.16544
1813	72.4008	1.19598
1814	71.7529	1.19843
1815	71.3727	1.18575
1816	70.9847	1.1743
1817	70.2214	1.22265
1818	69.4581	1.27099
1819	69.1509	1.26579
1820	69.5283	1.18026
1821	69.9057	1.09472
1822	70	1.10196
1823	70	1.14012
1824	70.1487	1.16672
1825	71.2938	1.11583
1826	72.4389	1.06494
1827	72.8054	1.08153
1828	72.4237	1.16295
1829	72.042	1.24437
1830	71.6629	1.2421
1831	71.2841	1.22947
1832	70.8092	1.23081
1833	70.0458	1.27407
1834	69.2825	1.31732
1835	68.2787	1.3141
1836	67.1336	1.28356
1837	66.0038	1.25308
1838	66.3855	1.22763
1839	66.7672	1.20219
1840	66.7046	1.17485
1841	65.947	1.14455
1842	65.1894	1.11424
1843	65	1.04178
1844	65	0.95527
1845	65.2479	0.89388
1846	67.1564	1.00076
1847	69.0648	1.10763
1848	69.8054	1.14702
1849	69.4237	1.12158
1850	69.042	1.09613
1851	69.3397	1.14315
1852	69.7214	1.19913
1853	70.2061	1.24618
1854	70.9695	1.26908
1855	71.7328	1.29198
1856	70.2635	1.30827
1857	67.5916	1.32099
1858	65	1.33035
1859	65	1.23112
1860	65	1.13189
1861	65.6188	1.09396
1862	67.1282	1.14427
1863	68.6377	1.19459
1864	67.8397	1.14092
1865	66.3131	1.05441
1866	65.1068	0.98783
1867	65.8702	1.04381
1868	66.6336	1.0998
1869	67.7909	1.12271
1870	69.3117	1.11511
1871	70.8326	1.1075
1872	70.6603	1.06817
1873	70.2786	1.02491
1874	69.8969	1.01326
1875	69.5153	1.08705
1876	69.1336	1.16083
1877	69.4961	1.2032
1878	70.2595	1.22865
1879	70.9886	1.25257
1880	70.6069	1.22713
1881	70.2252	1.20168
1882	69.2177	1.21796
1883	67.3092	1.2943
1884	65.4007	1.37064
1885	63.7939	1.31229
1886	62.2672	1.21815
1887	61.3243	1.14216
1888	63.2328	1.15489
1889	65.1413	1.16761
1890	65.3702	1.14954
1891	64.2252	1.10629
1892	63.0802	1.06303
1893	64.0648	1.14519
1894	65.21	1.2368
1895	65.645	1.30789
1896	64.5	1.33333
1897	63.355	1.35878
1898	64.0534	1.2982
1899	65.5802	1.19895
1900	67.0533	1.1072
1901	67.8137	1.1148
1902	68.5741	1.12241
1903	68.4962	1.10428
1904	67.3511	1.05338
1905	66.2061	1.00249
1906	64.748	1.00794
1907	63.2214	1.02575
1908	62.2281	1.04
1909	63.3688	1.04
1910	64.5096	1.04
1911	64.7824	1.04
1912	64.4008	1.04
1913	64.0191	1.04
1914	66.1673	1.05926
1915	68.4488	1.07954
1916	70.1222	1.10311
1917	70.5038	1.13364
1918	70.8855	1.16417
1919	69.1369	1.14317
1920	66.4752	1.10007
1921	64.107	1.06036
1922	65.6336	1.06545
1923	67.1603	1.07053
1924	67.8282	1.08478
1925	67.4466	1.11023
1926	67.0648	1.13568
1927	67.3168	1.08297
1928	67.6985	1.01427
1929	67.9202	0.96426
1930	67.5399	0.98454
1931	67.1597	1.00482
1932	67.2214	1.04876
1933	67.6031	1.10982
1934	67.9847	1.17089
1935	68.3664	1.15623
1936	68.7481	1.13842
1937	68.8717	1.09672
1938	68.4943	1.00868
1939	68.117	0.92063
1940	66.9466	0.91616
1941	65.4198	0.94924
1942	63.9733	0.98428
1943	63.5916	1.04534
1944	63.2099	1.10641
1945	62.8282	1.11252
1946	62.4466	1.05145
1947	62.0648	0.99038
1948	62	0.94437
1949	62	0.90144
1950	62.2175	0.87923
1951	63.3626	0.94539
1952	64.5077	1.01156
1953	64.3473	1.04725
1954	63.2023	1.05997
1955	62.0573	1.0727
1956	62	1.03949
1957	62	1.00387
1958	62.125	0.96916
1959	62.5038	0.93634
1960	62.8826	0.90351
1961	63.5267	0.96356
1962	64.2901	1.06535
1963	64.9733	1.16428
1964	64.5916	1.22534
1965	64.2099	1.28641
1966	63.8282	1.28107
1967	63.4466	1.19455
1968	63.0648	1.10803
1969	62.6856	1.12897
1970	62.3068	1.17189
1971	62.145	1.18878
1972	62.9084	1.09463
1973	63.6718	1.00048
1974	63.3473	0.96435
1975	62.2023	0.97198
1976	61.0573	0.97962
1977	62.813	1.02593
1978	64.7215	1.07428
1979	65.6235	1.09077
1980	64.4829	1.04261
1981	63.3423	0.99445
1982	62.4677	0.94984
1983	61.7072	0.90674
1984	60.9733	0.87398
1985	60.5916	0.9783
1986	60.2099	1.08262
1987	60.6844	1.13202
1988	62.2054	1.11427
1989	63.7263	1.09653
1990	63.687	1.05786
1991	63.3054	1.01461
1992	63.0763	0.98254
1993	63.458	0.99527
1994	63.8397	1.00799
1995	65.1028	1.03098
1996	67.0038	1.06139
1997	68.9048	1.09181
[truncated: 3 more rows]
