# Supplementary material for: Switching molecular recognition selectivities by temperature in a diffusion-regulatory porous material
Source: Nat Commun. 2024 Jan 2;15:144. doi: 10.1038/s41467-023-44424-3 (PMC10761840; doi:10.1038/s41467-023-44424-3)
Supplement: Supplementary file 3 — source data [file 41467_2023_44424_MOESM3_ESM.zip › Figure S36.xlsx]

## Sheet: Sheet1
	CO2	C2H2
Time (s)	Intensity	Intensity
0	0.20045	0.90134
1	1.8551	0.94913
2	3.2073	0.96958
3	4.5595	0.99002
4	4.0416	1.01795
5	3.4854	1.04603
6	3.479	1.02005
7	4.4496	0.89801
8	5.4201	0.77596
9	4.1312	0.78761
10	2.0482	0.84622
11	0.19485	0.90206
12	0.02329	0.93752
13	-0.14825	0.97298
14	0.22841	0.98047
15	1.1991	0.95766
16	2.1697	0.93484
17	0.51411	0.96018
18	-1.56864	0.99335
19	-3.01022	0.99415
20	-2.42126	0.89245
21	-1.83238	0.79075
22	-1.48013	0.80248
23	-1.2729	0.88369
24	-1.06567	0.9649
25	-0.85844	0.99844
26	-0.65121	1.03149
27	-0.71887	1.01786
28	-1.27495	0.92126
29	-1.83102	0.82466
30	-2.66962	0.8674
31	-3.60748	0.9591
32	-4.08689	1.03765
33	-1.20803	1.01993
34	1.6708	1.00221
35	3.023	0.99848
36	2.8486	1.00875
37	2.6742	1.01901
38	2.4997	0.98898
39	2.3253	0.95344
40	2.25	0.94702
41	2.4573	1.02344
42	2.6645	1.09986
43	2.8717	1.13395
44	3.079	1.14422
45	3.248	1.15321
46	1.5469	1.09987
47	-0.15414	1.04653
48	-0.63416	0.9708
49	0.71815	0.86146
50	2.0705	0.75213
51	1.9342	0.80357
52	1.3781	0.90035
53	1.2492	0.98899
54	3.365	1.03488
55	5.4807	1.08078
56	5.1229	1.05934
57	2.6585	0.98055
58	0.19414	0.90176
59	0.88703	0.87456
60	1.8548	0.85184
61	2.1641	0.84888
62	0.862	0.89428
63	-0.44011	0.93968
64	1.4218	0.99842
65	5.0643	1.06467
66	8.5999	1.12766
67	6.8988	1.03106
68	5.1977	0.93446
69	3.6492	0.92131
70	2.3297	1.03336
71	1.0101	1.14541
72	-0.30934	1.11059
73	-1.62878	1.03435
74	-2.3989	0.96868
75	-0.28316	0.95859
76	1.8326	0.94851
77	4.1543	0.96865
78	6.6515	1.01454
79	9.1487	1.06042
80	8.1348	1.03141
81	6.8152	0.99587
82	5.1582	0.98164
83	2.7141	1.0171
84	0.26997	1.05256
85	-0.92831	1.07811
86	-1.48445	1.09856
87	-1.94897	1.1185
88	-0.21507	1.12622
89	1.5188	1.13394
90	3.0925	1.12136
91	4.4448	1.08074
92	5.7971	1.04011
93	5.0119	1.0341
94	3.6925	1.03673
95	2.9225	1.04852
96	4.6565	1.10205
97	6.3906	1.15558
98	7.2695	1.11077
99	7.4767	0.98873
100	7.6839	0.86669
101	6.467	0.96628
102	5.159	1.08003
103	4.6492	1.13219
104	6.0014	1.04068
105	7.3537	0.94917
106	7.9273	0.91302
107	8.1346	0.90293
108	8.4335	0.90079
109	10.1674	1.02301
110	11.9012	1.14523
111	10.9484	1.24507
112	6.5753	1.31641
113	2.2021	1.38775
114	4.0701	1.29506
115	7.3075	1.16639
116	9.1068	1.05905
117	4.352	1.04896
118	-0.40283	1.03887
119	-0.46947	1.08117
120	3.1467	1.1646
121	6.7629	1.24804
122	6.5408	1.18224
123	5.9846	1.10344
124	6.0011	1.07198
125	7.3533	1.15095
126	8.7055	1.22992
127	9.2792	1.20162
128	9.4864	1.12282
129	9.6254	1.05074
130	8.6964	1.08367
131	7.7673	1.11661
132	6.514	1.15819
133	4.8127	1.21172
134	3.1114	1.26524
135	4.4638	1.18238
136	6.5794	1.06542
137	8.1455	0.95992
138	7.2076	0.90657
139	6.2698	0.85322
140	5.7595	0.92955
141	5.5851	1.10775
142	5.4106	1.28595
143	6.3124	1.18671
144	7.2831	1.06974
145	7.7651	1.00735
146	7.209	1.06087
147	6.6528	1.11439
148	3.425	1.1412
149	-0.94814	1.15656
150	-4.62084	1.16988
151	-0.24717	1.15989
152	4.1266	1.1499
153	5.3239	1.12643
154	2.4775	1.08581
155	-0.36887	1.04518
156	0.54088	0.99413
157	2.2748	0.94078
158	3.7797	0.91084
159	4.3686	0.97455
160	4.9576	1.03826
161	4.2307	1.07821
162	2.5512	1.10097
163	0.87175	1.12373
164	1.3017	1.14433
165	1.8906	1.16478
166	3.658	1.15063
167	8.0475	1.05947
168	12.4371	0.96832
169	13.2044	0.99631
170	12.2665	1.08037
171	11.5579	1.15985
172	14.4367	1.16757
173	17.3156	1.17529
174	17.5078	1.15951
175	14.2797	1.11379
176	11.0517	1.06808
177	10.3313	1.05582
178	10.1613	1.05091
179	10.4444	1.0529
180	12.9418	1.08861
181	15.4393	1.12433
182	16.4671	1.14884
183	16.2926	1.1642
184	16.1181	1.17956
185	17.7185	1.16415
186	19.4525	1.14643
187	20.0085	1.17495
188	17.9431	1.30636
189	15.8777	1.43778
190	17.1247	1.45053
191	20.0039	1.40481
192	22.8066	1.36025
193	24.1588	1.33744
194	25.511	1.31463
195	26.5351	1.28416
196	27.124	1.24353
197	27.7129	1.20291
198	27.0652	1.26328
199	26.1274	1.34733
200	25.9146	1.42269
201	28.7937	1.46095
202	31.6729	1.49921
203	33.6815	1.4925
204	35.0338	1.45188
205	36.386	1.41126
206	36.6505	1.41898
207	36.8577	1.42925
208	36.1832	1.44539
209	33.7188	1.47347
210	31.2543	1.50155
211	32.8463	1.45757
212	36.0955	1.38416
213	39.1622	1.31846
214	40.1328	1.34145
215	41.1034	1.36444
216	42.9518	1.38626
217	45.8309	1.40671
218	48.71	1.42715
219	49.0239	1.42195
220	48.8495	1.41186
221	48.675	1.418
222	48.5005	1.48171
223	48.3261	1.54541
224	50.9	1.61064
225	55.3056	1.67689
226	59.7111	1.74313
227	58.8802	1.69218
228	57.9423	1.63883
229	57.2794	1.61664
230	57.105	1.6498
231	56.9306	1.68297
232	57.6034	1.68978
233	58.5741	1.68732
234	59.4988	1.6922
235	60.0877	1.75081
236	60.6766	1.80942
237	60.8853	1.84005
238	60.7137	1.84268
239	60.5421	1.84531
240	61.0246	1.8195
241	61.6136	1.78905
242	63.2101	1.77571
243	67.9977	1.81651
244	72.7853	1.85732
245	74.2592	1.93599
246	73.7031	2.03785
247	73.147	2.13972
248	74.1176	1.97442
249	75.0882	1.80912
250	76.0587	1.70569
251	77.0294	1.70323
252	78	1.70078
253	80.1308	1.72926
254	82.628	1.76752
255	84.6471	1.81131
256	83.7265	1.88913
257	82.8058	1.96696
258	83.709	2.00869
259	86.5882	2.01132
260	89.4673	2.01396
261	92.0179	1.9575
262	94.5151	1.89144
263	96.0047	1.84491
264	94.3035	1.86027
265	92.6022	1.87563
266	92.7944	1.96041
267	94.1466	2.08772
268	95.4988	2.21503
269	96.4694	2.21003
270	97.44	2.20503
271	98.7006	2.17006
272	100.435	2.08618
273	102.169	2.0023
274	103.903	2.03058
275	105.636	2.09428
276	107.477	2.14943
277	109.975	2.15207
278	112.472	2.1547
279	112.389	2.17454
280	109.925	2.21025
281	107.46	2.24596
282	109.461	2.20153
283	111.959	2.14818
284	114.347	2.10341
285	116.455	2.08069
286	118.564	2.03554
287	118.946	2.08395
288	118.398	2.17118
289	117.851	2.25841
290	118.058	2.2601
291	118.265	2.26179
292	118.472	2.27025
293	118.68	2.28975
294	118.887	2.30925
295	119.964	2.33456
296	121.317	2.36169
297	122.562	2.38883
298	123.151	2.41596
299	123.74	2.4431
300	125.123	2.46627
301	127.238	2.48577
302	129.354	2.50527
303	134.561	2.57057
304	140.112	2.64097
305	144.906	2.67311
306	147.755	2.60688
307	150.603	2.54065
308	154.183	2.55712
309	158.193	2.62218
310	162.203	2.68725
311	163.936	2.77545
312	165.67	2.86365
313	168.999	2.92865
314	174.932	2.95579
315	180.865	2.98293
316	187.609	2.95822
317	194.608	2.91714
318	201.113	2.8917
319	203.61	2.99262
320	206.107	3.09355
321	210.662	3.17328
322	217.358	3.23095
323	224.054	3.28862
324	235.308	3.32265
325	245.231	3.3491
326	250.571	3.3634
327	255.91	3.37773
328	262.903	3.43557
329	270.951	3.52123
330	279	3.6069
331	288.182	3.76057
332	297.377	3.91493
333	304.863	4.05953
334	309.445	4.18747
335	314.027	4.31543
336	353.717	4.37567
337	406.394	4.41087
338	420.397	4.49527
339	420.812	4.59693
340	424.928	4.74797
341	430.343	4.91633
342	439.495	4.98613
343	449.961	5.02133
344	456.601	5.0809
345	461.967	5.1486
346	478.392	5.3393
347	498.908	5.5755
348	523.049	5.63817
349	548.464	5.63987
350	559.079	5.71553
351	564.495	5.81723
352	562.491	5.8945
353	557.881	5.9632
354	560.753	6.1054
355	566.119	6.2721
356	593.548	6.44063
357	629.14	6.60983
358	631.301	6.75373
359	621.716	6.88877
360	634.331	6.99913
361	654.746	7.1008
362	671.517	7.1533
363	687.008	7.1885
364	691.192	7.34707
365	691.607	7.54677
366	703.027	7.6264
367	718.518	7.66157
368	745.052	7.7213
369	775.468	7.78967
370	779.983	8.1047
371	775.398	8.50637
372	789.388	8.63687
373	809.903	8.67207
374	830.195	8.75637
375	850.412	8.85707
376	863.511	8.98333
377	873.976	9.11903
378	895.504	9.22957
379	920.92	9.33123
380	927.835	9.5316
381	928.25	9.76663
382	939.821	10.0025
383	955.312	10.2387
384	978.246	10.349
385	1003.66	10.4174
386	1002.83	10.5107
387	993.241	10.6124
388	1013.77	10.7648
389	1044.34	10.934
390	1063.39	11.0012
391	1078.8	11.0362
392	1101.82	11.1979
393	1127.23	11.3996
394	1156.56	11.5766
395	1187.13	11.7458
396	1182.93	11.94
397	1168.34	12.1417
398	1180.71	12.292
399	1201.12	12.4271
400	1244.83	12.64
401	1295.5	12.8762
402	1299.17	13.1115
403	1289.58	13.3465
404	1307.3	13.5035
405	1332.71	13.6385
406	1358.13	13.7996
407	1383.55	13.9679
408	1401.22	14.1892
409	1416.71	14.4254
410	1451.89	14.687
411	1492.31	14.9554
412	1512.8	15.1687
413	1527.99	15.3674
414	1558.68	15.5692
415	1594.28	15.7719
416	1610.48	15.9481
417	1620.9	16.1165
418	1662.11	16.4132
419	1712.53	16.7482
420	1743.79	17.2135
421	1769.33	17.7177
422	1813.7	17.9836
423	1863.37	18.1824
424	1876.1	18.4333
425	1876.52	18.7017
426	1910.68	19.02
427	1956.1	19.3551
428	2001.68	19.6411
429	2047.33	19.9108
430	2088.99	20.3061
431	2129.41	20.7412
432	2180.61	21.1214
433	2235.21	21.4843
434	2286.94	21.9504
435	2337.6	22.4546
436	2406.58	23.0063
437	2482	23.5746
438	2531.51	24.0197
439	2571.93	24.4214
440	2631.09	24.9485
441	2696.83	25.5197
442	2739.57	25.8618
443	2774.63	26.1275
444	2832.09	26.6407
445	2897.84	27.2454
446	2970.74	27.7985
447	3046.15	28.3336
448	3069.77	28.8686
449	3075.18	29.4036
450	3128.96	29.8414
451	3199.72	30.2451
452	3310.55	30.8176
453	3434.72	31.4464
454	3505.24	32.082
455	3555.91	32.7202
456	3643.39	33.2081
457	3743.8	33.643
458	3833.12	34.3
459	3918.53	35.0353
460	3996.83	35.7233
461	4072.62	36.395
462	4155	36.9357
463	4239.57	37.4323
464	4350.75	38.0813
465	4471.77	38.7863
466	4570.14	39.4643
467	4660.56	40.1327
468	4706.57	40.6777
469	4736.98	41.1793
470	4875.35	41.906
471	5051.65	42.7117
472	5170.29	43.4343
473	5269.71	44.129
474	5355.55	44.9537
475	5436.37	45.8263
476	5564.99	46.548
477	5710.41	47.2163
478	5844.72	47.9833
479	5975.14	48.785
480	6087.44	49.6143
481	6193.39	50.4537
482	6355.18	51.3397
483	6535.6	52.2413
484	6693.51	53.243
485	6843.93	54.278
486	6991.14	54.9403
487	7137.29	55.478
488	7275.27	56.5963
489	7410.69	57.898
490	7542.31	58.8197
491	7672.72	59.6213
492	7862.46	62.5353
493	8041.75	65.63
494	8142.17	67.4097
495	8355.52	67.82
496	8591.8	68.3017
497	8798.88	70.0813
498	7998.19	71.241
499	7357.68	72.0213
500	7417.03	72.552
501	7729.52	74.445
502	8002.37	76.0703
503	8229.05	77.167
504	8390.03	77.1687
505	8428.86	79.2957
506	8491.24	80.7487
507	8617.54	81.3633
508	8902.65	82.825
509	9093.43	83.9167
510	9292.8	85.447
511	9552.22	87.847
512	9552.64	88.332
513	9779.35	88.517
514	10071.7	89.127
515	10145.1	91.5617
516	10411.2	92.712
517	10591.7	93.9297
518	10683.6	95.1923
519	10903	95.194
520	11122.4	97.7843
521	11171	100.054
522	10966.9	100.581
523	11474.6	102.998
524	11657.6	104.18
525	11736.9	104.8
526	12029.2	105.775
527	12124.1	107.178
528	12273.1	108.635
529	12569.1	110.169
530	13299.5	112.118
531	13349.9	112.916
532	13233.9	114.116
533	13161.4	116.551
534	13526.7	118.499
535	13754.1	118.914
536	13843.8	119.812
537	13771.7	124.644
538	14277.3	124.37
539	14526.6	126.128
540	14484.1	129.962
541	14626.4	130.437
542	14878.2	131.277
543	15144.4	132.777
544	15363.7	135.212
545	15653.3	136.673
546	15811.3	137.536
547	15849.6	138.609
548	15777.1	141.53
549	16149	142.335
550	16404.4	143.779
551	16476.9	145.968
552	16550.3	146.457
553	16730.5	149.445
554	16843.8	152.095
555	16771.2	152.583
556	16915.4	153.553
557	17240.9	155.423
558	17589.3	157.26
559	17662.7	157.262
560	17672.6	160.65
561	17782.5	162.842
562	17964	163.58
563	17891.9	165.998
564	18147.9	167.698
565	18485.6	169.899
566	18772.9	173.283
567	18555.9	174.251
568	18843.7	175.836
569	19162.4	177.658
570	18724.9	179.119
571	18803.4	180.965
572	19157.9	182.417
573	19669.9	183.446
574	19597.4	184.907
575	19578.8	187.449
576	19659.7	189.469
577	19877.5	189.954
578	20169.1	192.851
579	20012.8	195.152
580	19781.6	196.183
581	20220	194.238
582	20407.2	198.571
583	20446.6	201.065
584	20382.5	200.851
585	20383	202.799
586	20491.4	205.828
587	20448.7	208.156
588	20084.2	208.644
589	20736.8	210.578
590	20939.8	212.521
591	20885.4	214.226
592	20885.8	215.2
593	21077.6	216.169
594	21186.7	218.357
595	21158.7	221.259
596	20940.1	220.774
597	21109.8	221.399
598	21233	223.1
599	21091.6	225.939
600	21375.3	227.905
601	21623.2	228.666
602	21824.8	229.247
603	21970.1	231.665
604	21739.7	232.004
605	21519.7	232.96
606	21383	234.79
607	21310.9	235.758
608	21886.7	236.371
609	22259.8	237.034
610	21900.5	237.995
611	21393	240.401
612	21594.9	242.836
613	22112.1	244.219
614	22185.5	242.274
615	22006.3	245.385
616	21895.8	248.073
617	21905	249.418
618	21978.4	249.906
619	21888.4	250.03
620	21878.5	250.211
621	22097.9	250.7
622	22098.3	252.648
623	22236.7	253.063
624	22191.9	253.71
625	21395.3	257.576
626	21813.8	255.901
627	22100.4	255.951
628	22011.5	258.442
629	21373.6	261.281
630	21574.7	261.693
631	21902	261.734
632	21902.5	262.709
633	21759.4	262.72
634	21569.7	265.394
635	21543.9	268.139
636	22128.3	265.708
637	21823.5	265.393
638	21533	267.074
639	21397.3	269.903
640	21324.8	268.445
641	21091.7	269.854
642	21064.3	271.402
643	21502.6	271.404
644	21290.6	272.851
645	21387.6	272.508
646	21450.6	271.876
647	20794	273.824
648	21344.2	273.655
649	21381.1	273.9
650	20857	274.937
651	21219.8	276.388
652	21146.5	276.387
653	20872.5	276.087
654	20514.5	276.084
655	20804.7	275.603
656	20958.4	277.878
657	20955.9	280.634
658	20737.4	280.149
659	21038.5	280.097
660	21101	279.597
661	20894.1	279.108
662	20748.5	281.543
663	20321.9	281.355
664	20247.6	280.966
665	20811.8	281.441
666	20593.2	281.443
667	20238.4	282.063
668	20008	282.417
669	20370.8	280.969
670	20291.2	282.9
671	20109.2	284.361
672	19890.6	284.533
673	19672	282.588
674	19785.1	282.49
675	19837.1	283.161
676	19617.1	284.126
677	19252.6	284.128
678	19401.8	283.818
679	19682.8	283.595
680	19538.3	284.08
681	19457.8	282.835
682	19233.5	283.654
683	18912.8	285.414
684	18840.7	280.584
685	18655.9	281.723
686	18583.3	283.476
687	18727.5	283.449
688	18800.9	282.477
689	18634.8	281.192
690	18385.7	280.013
691	18240.1	279.529
692	18293.8	280.815
693	18445.2	282.01
694	18581.5	282.823
695	18289.9	282.825
696	18229	280.904
697	18080.5	279.495
698	17727.7	279.501
699	17509.1	279.99
700	17570.8	278.61
701	17711.4	277.361
702	17638.8	279.309
703	17305.9	279.505
704	17208.3	278.242
705	17310.9	276.248
706	17165.3	276.736
707	17076.7	276.845
708	16766.7	276.847
709	16136.6	276.819
710	16210	275.848
711	16428	274.876
712	16509.6	274.187
713	16075.3	274.189
714	16501.5	271.976
715	16658.1	271.91
716	16487.7	273.114
717	16196.1	270.682
718	15790.4	271.743
719	15691.9	272.048
720	16024.4	270.103
721	15732.9	268.158
722	15541.3	266.88
723	15396.4	266.352
724	15250.9	266.84
725	15376.8	266.876
726	15362	266.613
727	15198.1	266.139
728	14906.5	265.654
729	14842.7	263.651
730	14843.1	262.217
731	14834.9	262.219
732	14617.9	262.221
733	14255.4	260.938
734	13944.8	259.84
735	13945.2	260.815
736	13812.3	260.005
737	13824.9	258.249
738	13872	256.066
739	13434.5	255.094
740	13522.5	254.901
741	13616.6	253.656
742	13551.8	250.953
743	13625.2	251.928
744	13450.4	251.91
745	13249.4	251.425
746	13249.8	250.94
747	13045.9	252.275
748	12828	250.462
749	12637.2	247.193
750	12564.6	248.655
751	12611.3	246.543
752	12652.3	244.921
753	12642.5	244.821
754	12496.9	243.363
755	12403.2	242.255
756	12331.3	242.349
757	12258.7	244.784
758	12118.5	241.753
759	11891.7	241.084
760	11614	242.083
761	11395.4	241.112
762	11536	240.938
763	11591.6	240.722
764	11441.9	240.002
765	11223.4	236.111
766	11055.9	236.307
767	11054.2	237.773
768	11344.4	238.257
769	11151.3	237.359
770	11144.4	236.952
771	11168.2	236.545
772	10730.6	234.6
773	10661	232.261
774	10661.4	231.841
775	10656.7	233.661
776	10584.1	234.149
777	10613.8	235.319
778	10614.9	235.977
779	10469.3	235.006
780	10255.2	234.505
781	10164.3	235.997
782	10195.4	237.386
783	10341.8	233.007
784	10304.2	233.535
785	10129.8	233.629
786	9879.55	232.444
787	10025.9	233.905
788	10067.2	233.965
789	10067.6	233.989
790	10068.1	234.956
791	9926.86	236.875
792	9825.09	235.904
793	9769.3	234.105
794	9769.72	236.053
795	9770.14	234.665
796	9735.51	235.531
797	9662.12	238.676
798	9582.25	235.758
799	9470.63	235.001
800	9423.75	235.178
801	9511.75	235.666
802	9556.4	239.045
803	9424.1	240.341
804	9265.61	239.739
805	9352.99	237.325
806	9053.52	240.823
807	8911.61	242.771
808	9000.94	242.349
809	9197.03	242.351
810	9153.31	242.718
811	9082.32	243.206
812	9096.17	243.685
813	8994.4	243.2
814	9036.86	242.408
815	9039.24	242.454
816	8696.62	245.375
817	8659.27	246.997
818	8690.05	246.434
819	8740.1	244.585
820	8740.51	246.036
821	8797.13	247.495
822	8747.93	249.151
823	8525.89	251.099
824	8663.98	253.033
825	8646.17	253.079
826	8562.78	252.788
827	8526.71	254.25
828	8344.49	250.398
829	8273.81	250.211
830	8275.48	252.742
831	8093.4	250.797
832	8026.66	253.465
833	8036.34	256.334
834	8107.2	257.746
835	8129.51	258.234
836	8054.02	259.049
837	7923.77	258.856
838	7778.22	255.938
839	7882.97	258.88
840	7966.92	260.136
841	7993.47	259.388
842	7906.29	257.443
843	7778.54	257.466
844	7731.86	258.999
845	7789.06	261.745
846	7592.41	261.747
847	7541.8	262.42
848	7512.71	262.311
849	7389.95	259.897
850	7382.97	261.583
851	7291.85	262.699
852	7188.43	263.187
853	7312.05	263.672
854	7262.81	263.76
855	7215.05	263.762
856	7198.51	263.764
857	6987.27	263.765
858	6900.56	264.453
859	7197.93	264.954
860	8171.5	264.509
861	8243.53	264.439
862	8162.08	263.685
863	8115.83	261.464
864	7996.77	263.724
865	7936.59	266.235
866	8017.54	267.579
867	7888.34	266.649
868	7764.1	266.406
869	7717.85	268.186
870	7614.93	266.943
871	7513.49	266.572
872	7433.37	268.811
873	7365.18	267.214
874	7330.14	265.954
875	7350.55	266.4
876	7250.55	266.082
877	7126.16	265.479
878	6993.25	264.592
879	6894.19	264.469
880	6820.62	264.965
881	6781.03	266.3
882	6782.06	265.314
883	6749.66	263.983
884	6650.07	262.651
885	6567.44	263.647
886	6510.32	264.312
887	6490.73	263.87
888	6359.7	263.427
889	6246.37	261.971
890	6186.78	258.862
891	6168.18	261.245
892	6129.22	262.638
893	6049.63	261.306
894	5934.45	260.766
895	5872.05	260.67
896	5899.13	261.116
897	5794.98	260.768
898	5682.91	260.146
899	5583.32	259.259
900	5555.73	259.171
901	5502.32	259.173
902	5398.14	259.175
903	5384.97	257.243
904	5328.27	255.514
905	5174.34	254.621
906	5132.76	253.733
907	5098.91	254.196
908	5052.65	256.865
909	4982.94	255.622
910	4915.23	253.683
911	4856.04	251.477
912	4808.1	252.352
913	4751.81	251.538
914	4678.41	247.066
915	4617.16	248.094
916	4567.71	249.03
917	4534.79	248.587
918	4484.27	248.926
919	4421.23	247.684
920	4341.64	243.686
921	4267.49	243.994
922	4212.47	243.502
923	4186.21	240.837
924	4148.1	242.523
925	4087.72	243.014
926	3994.8	240.793
927	3919.24	241.745
928	3864.69	241.841
929	3838.44	240.065
930	3824.18	239.889
931	3761.7	238.671
932	3624.84	235.622
933	3607.43	235.617
934	3595.18	236.064
935	3562.26	236.511
936	3494.15	235.001
937	3428.83	234.238
938	3375.91	235.129
939	3322.99	232.109
940	3285.24	230.416
941	3272.23	231.76
942	3211.84	230.723
943	3153.39	228.871
944	3107.14	226.206
945	3043.09	224.728
946	2989.74	222.695
947	2956.6	219.564
948	2911.66	221.252
949	2852.08	221.521
950	2772.49	218.856
951	2741.06	218.988
952	2717.52	218.22
953	2697.93	215.555
954	2672.42	215.263
955	2625.16	215.264
956	2545.04	215.266
957	2531.39	214.468
958	2493.15	212.87
959	2406.9	210.205
960	2410.64	209.14
961	2387.27	207.725
962	2308.22	205.519
963	2282.09	204.487
964	2270.3	203.427
965	2270.72	202.095
966	2223.35	202.746
967	2164.89	202.218
968	2098.63	199.553
969	2110.37	199.688
970	2090.8	199.423
971	2011.21	198.092
972	1997.58	195.947
973	1977.64	193.535
974	1938.06	190.87
975	1910.6	190.632
976	1881.62	190.269
977	1848.7	189.382
978	1815.58	188.489
979	1768.53	187.598
980	1702.28	186.711
981	1703.49	184.598
982	1685.38	182.75
983	1632.46	181.419
984	1622.43	181.314
985	1607.55	180.36
986	1581.3	178.139
987	1548.85	177.572
988	1510.2	176.365
989	1463.95	174.144
990	1479.69	173.164
991	1471.31	171.889
992	1424.75	170.101
993	1403.54	169.995
994	1366.36	169.215
995	1306.77	167.439
996	1316.12	165.245
997	1312.19	164.396
998	1285.76	165.292
999	1259.5	163.228
1000	1239.25	161.207
1001	1226.33	159.431
1002	1219.74	158.922
1003	1195.35	157.471
1004	1148.79	154.788
1005	1140.92	155.109
1006	1131.6	154.737
1007	1118.69	153.406
1008	1086.57	149.941
1009	1065.9	148.022
1010	1059.6	148.024
1011	1046.88	145.439
1012	1037.1	144.445
1013	1030.84	145.336
1014	998.726	144.502
1015	978.32	143.191
1016	972.023	141.403
1017	952.705	141.369
1018	933.12	140.091
1019	913.535	137.426
1020	920.083	137.81
1021	914.301	136.969
1022	894.582	134.733
1023	868.395	134.273
1024	842.144	134.048
1025	815.893	134.05
1026	816.041	130.971
1027	809.923	128.951
1028	797.005	128.063
1029	790.642	128.056
1030	777.702	127.614
1031	758.117	126.726
1032	758.532	124.506
1033	745.614	123.396
1034	719.362	123.398
1035	719.777	121.61
1036	703.192	120.735
1037	670.674	120.719
1038	677.756	118.943
1039	670.898	117.393
1040	650.692	116.084
1041	635	116.98
1042	631.15	115.794
1043	637.992	112.729
1044	633.074	111.842
1045	614.982	110.954
1046	585.116	110.085
1047	574.122	110.087
1048	572.708	108.439
1049	578.789	105.423
1050	552.538	105.425
1051	540.42	104.72
1052	539.969	103.388
1053	511.525	102.048
1054	501.906	101.672
1055	507.253	102.011
1056	487.002	99.7907
1057	479.351	98.0503
1058	481.437	96.737
1059	459.63	95.8673
1060	457.714	95.8983
1061	474.532	96.7413
1062	472.947	94.9653
1063	465.815	93.4203
1064	453.097	92.1067
1065	417.512	91.6637
1066	394.115	90.9297
1067	381.967	89.9263
1068	374.623	89.1023
1069	371.538	88.4373
1070	367.128	87.949
1071	361.544	87.6173
1072	356.476	86.752
1073	351.866	85.4137
1074	345.379	84.079
1075	337.294	82.7473
1076	330.289	82.3157
1077	324.205	82.6507
1078	320.273	81.3583
1079	318.176	78.68
1080	314.985	77.6593
1081	310.9	77.9943
1082	306.816	77.9627
1083	302.731	77.631
1084	297.804	76.7457
1085	292.189	75.407
1086	287.193	74.8193
1087	282.682	74.821
1088	278.927	74.2927
1089	275.842	73.2943
1090	272.492	72.4727
1091	268.907	71.8077
1092	265.578	70.4307
1093	262.476	68.4223
1094	257.223	67.6797
1095	250.138	68.0147
1096	245.213	67.8097
1097	242.128	67.1447
1098	240.662	65.7903
1099	240.575	63.849
1100	236.639	63.3247
1101	229.554	63.9597
1102	225.769	63.2197
1103	224.685	61.3547
1104	221.384	60.4243
1105	216.272	60.2583
1106	213.135	59.7383
1107	211.55	58.94
1108	208.845	57.955
1109	205.26	56.8233
1110	203.353	56.1763
1111	202.763	55.91
1112	201.321	55.1127
1113	199.236	53.9143
1114	195.156	52.697
1115	189.571	51.4653
1116	185.705	51.258
1117	183.135	51.8237
1118	179.717	51.756
1119	175.632	51.191
1120	173.223	50.343
1121	172.131	49.2727
1122	170.473	48.9657
1123	168.388	49.234
1124	169.154	48.609
1125	172.069	47.311
1126	169.642	45.9413
1127	163.188	44.518
1128	156.733	43.095
1129	155.354	42.5903
1130	154.242	42.134
1131	152.627	41.6273
1132	149.989	41.0183
1133	147.351	40.4093
1134	145.525	39.8183
1135	144.032	39.2347
1136	142.504	38.6533
1137	140.629	38.0953
1138	138.755	37.5373
1139	137.418	37.1467
1140	136.688	36.9447
1141	135.958	36.7427
1142	134.579	36.1083
1143	133.086	35.3977
1144	131.769	34.7513
1145	131.039	34.3203
1146	130.309	33.8893
1147	129.118	33.3823
1148	127.632	32.8263
1149	126.146	32.2703
1150	125.401	31.9117
1151	124.671	31.5572
1152	123.254	31.1477
1153	120.616	30.6405
1154	117.978	30.1333
1155	115.904	29.6637
1156	114.029	29.2074
1157	112.2	28.7571
1158	110.707	28.3517
1159	109.214	27.9463
1160	108.102	27.5282
1161	107.373	27.0973
1162	106.643	26.6664
1163	106.254	26.2829
1164	105.911	25.9058
1165	105.476	25.5524
1166	104.746	25.2742
1167	104.016	24.9959
1168	102.34	24.6388
1169	100.083	24.2334
1170	97.8266	23.828
1171	100.15	23.6261
1172	102.474	23.4243
1173	103.206	23.1746
1174	101.339	22.8467
1175	99.4729	22.5188
1176	97.0362	22.0769
1177	94.4095	21.597
1178	92.1481	21.1626
1179	92.5632	21.0626
1180	92.9784	20.9625
1181	93.3936	20.7861
1182	93.8088	20.5333
1183	94.224	20.2806
1184	93.6316	19.9606
1185	92.9017	19.6315
1186	92.271	19.3222
1187	91.9229	19.0695
1188	91.5747	18.8167
1189	90.2495	18.5803
1190	88.3746	18.3529
1191	86.5531	18.1246
1192	87.3499	17.8464
1193	88.1467	17.5682
1194	88.333	17.3714
1195	87.6031	17.2967
1196	86.8732	17.2221
1197	86.7388	17.0482
1198	86.7723	16.8464
1199	86.8668	16.6323
1200	87.282	16.3541
1201	87.6972	16.0758
1202	87.0818	15.7976
1203	85.5887	15.5194
1204	84.0955	15.2412
1205	83.6662	15.1514
1206	83.3295	15.0779
1207	82.9898	14.9776
1208	82.6416	14.8012
1209	82.2935	14.6248
1210	81.9453	14.4646
1211	81.5971	14.3136
1212	81.2947	14.1631
1213	83.2366	14.0376
1214	85.1784	13.9121
1215	85.7551	13.7569
1216	84.2835	13.5574
1217	82.8118	13.3578
1218	82.7552	13.1565
1219	83.1704	12.9546
1220	83.4864	12.7594
1221	83.1382	12.6084
1222	82.79	12.4574
1223	81.8579	12.2935
1224	80.3647	12.117
1225	78.8716	11.9406
1226	79.4163	11.7868
1227	80.2132	11.6358
1228	80.4948	11.478
1229	79.3833	11.3016
1230	78.2719	11.1251
1231	78.3969	11.0645
1232	79.188	11.0662
1233	79.9792	11.0679
1234	80.776	10.8932
1235	81.5729	10.7168
1236	81.8047	10.5498
1237	81.0749	10.3988
1238	80.345	10.2478
1239	79.6153	10.0587
1240	78.8855	9.8568
1241	78.2548	9.6781
1242	78.2883	9.65433
1243	78.3218	9.63057
1244	78.7445	9.5679
1245	79.5414	9.4678
1246	80.3382	9.36773
1247	79.4368	9.22233
1248	78.3251	9.07133
1249	77.5227	8.94783
1250	77.5563	8.89863
1251	77.5898	8.84943
1252	78.1194	8.7341
1253	78.9163	8.5831
1254	79.7017	8.4367
1255	80.1169	8.4384
1256	80.532	8.4401
1257	80.1649	8.33747
1258	78.6716	8.0847
1259	77.1783	7.83193
1260	77.7935	7.8002
1261	78.9691	7.82723
1262	79.8421	7.83817
1263	79.1251	7.76437
1264	78.4082	7.6906
1265	78.658	7.6034
1266	79.8365	7.5033
1267	81.015	7.40323
1268	79.8159	7.2805
1269	78.3225	7.15493
1270	77.6537	7.05
1271	79.2139	7.00083
1272	80.7741	6.95163
1273	81.0996	6.82103
1274	80.76	6.64663
1275	80.4205	6.4722
1276	79.6906	6.49933
1277	78.9608	6.52647
1278	79.391	6.51497
1279	81.7147	6.4403
1280	84.0383	6.36567
1281	84.3358	6.25307
1282	83.9933	6.12847
1283	83.8336	6.01907
1284	85.0121	6.02077
1285	86.1906	6.02247
1286	85.8424	5.96053
1287	83.9677	5.835
1288	82.0928	5.70947
1289	82.9047	5.6735
1290	84.0832	5.64973
1291	85.361	5.5777
1292	86.9212	5.3682
1293	88.4814	5.1587
1294	88.3319	5.2195
1295	87.2203	5.43237
1296	86.1087	5.63953
1297	84.9972	5.56487
1298	83.8857	5.49023
1299	83.6889	5.37213
1300	84.8645	5.18877
1301	86.0402	5.0054
1302	86.0491	4.9936
1303	85.7096	5.03303
1304	85.644	5.06393
1305	87.5859	5.03253
1306	89.5277	5.00117
1307	89.752	4.94687
1308	88.2589	4.8697
1309	86.7658	4.7925
1310	87.6234	4.6795
1311	88.802	4.56157
1312	89.4844	4.488
1313	88.7546	4.5406
1314	88.0248	4.59317
1315	87.2949	4.50083
1316	86.565	4.32693
1317	85.8809	4.1581
1318	87.4411	4.2361
1319	89.0013	4.31413
1320	90.1035	4.33923
1321	90.5187	4.28497
1322	90.9339	4.23067
1323	91.3491	4.05533
1324	91.7643	3.8458
1325	91.8738	3.69007
1326	90.3807	3.81643
1327	88.8875	3.9428
1328	89.041	3.9238
1329	90.5969	3.781
1330	92.1528	3.6382
1331	91.9757	3.7288
1332	91.6276	3.84243
1333	91.3902	3.9273
1334	91.4237	3.9417
1335	91.4572	3.95613
1336	91.7464	3.8785
1337	92.1616	3.7555
1338	92.5958	3.6376
1339	93.3927	3.61637
1340	94.1896	3.59517
1341	95.1507	3.57503
1342	96.3292	3.5564
1343	97.5077	3.53773
1344	96.2128	3.48607
1345	94.338	3.4267
1346	92.8982	3.34943
1347	93.3134	3.19593
1348	93.7286	3.04241
1349	94.3596	3.06224
1350	95.1536	3.21294
1351	95.9476	3.36363
1352	97.0993	3.2645
1353	98.2778	3.1466
1354	98.7463	3.09892
1355	97.6348	3.20748
1356	96.5233	3.31603
1357	96.7285	3.35963
1358	97.5253	3.37403
1359	98.3755	3.3753
1360	99.9359	3.20141
1361	101.496	3.0275
1362	103.056	2.91546
1363	104.617	2.87899
1364	106.177	2.84251
1365	105.203	2.79759
1366	103.709	2.75093
1367	102.216	2.70161
1368	100.723	2.64224
1369	99.23	2.58286
1370	98.6407	2.59203
1371	98.6799	2.64887
1372	98.7191	2.7057
1373	99.4631	2.67574
1374	100.26	2.63927
1375	101.057	2.63356
1376	101.854	2.69632
1377	102.65	2.75907
1378	103.184	2.6691
1379	103.599	2.51049
1380	103.988	2.36733
1381	104.023	2.42986
1382	104.058	2.49239
1383	104.594	2.50139
1384	105.77	2.44224
1385	106.946	2.38309
1386	107.505	2.45361
1387	107.921	2.55453
1388	108.263	2.61776
1389	108.297	2.52022
1390	108.33	2.42267
1391	107.929	2.39618
1392	107.199	2.42332
1393	106.469	2.45046
1394	108.277	2.43408
1395	110.219	2.41541
1396	111.027	2.35055
1397	109.534	2.19195
1398	108.041	2.03334
1399	107.903	2.01022
1400	108.318	2.04244
1401	108.562	2.07192
1402	107.068	2.07361
1403	105.575	2.0753
1404	105.697	2.09733
1405	107.638	2.14228
1406	109.58	2.18722
1407	110.224	2.12618
1408	110.639	2.04645
1409	110.879	1.98428
1410	110.531	1.98088
1411	110.183	1.97748
1412	111.93	1.97719
1413	115.017	1.97888
1414	118.104	1.98057
1415	117.793	1.95716
1416	117.448	1.93351
1417	116.689	1.90524
1418	115.196	1.86875
1419	113.702	1.83227
1420	113.621	1.77884
1421	114.037	1.71947
1422	114.406	1.67201
1423	114.439	1.71187
1424	114.473	1.75173
1425	114.888	1.80685
1426	115.685	1.87724
1427	116.482	1.94763
1428	115.936	1.87474
1429	115.206	1.78228
1430	114.873	1.71759
1431	115.669	1.73201
1432	116.466	1.74642
1433	117.263	1.75269
1434	118.06	1.75438
1435	118.841	1.75409
1436	118.875	1.65655
1437	118.909	1.559
1438	119.247	1.51539
1439	120.044	1.5527
1440	120.841	1.59002
1441	120.745	1.61543
1442	120.397	1.63748
1443	120.415	1.64812
1444	122.357	1.59892
1445	124.299	1.54972
1446	125.416	1.54862
1447	125.831	1.58847
1448	126.246	1.62833
1449	127.011	1.62142
1450	127.807	1.61043
1451	127.828	1.57213
1452	125.953	1.46696
1453	124.078	1.36178
1454	125.016	1.39468
1455	127.34	1.4956
1456	129.511	1.59323
1457	128.781	1.628
1458	128.051	1.66278
1459	127.651	1.64869
1460	127.689	1.56989
1461	127.727	1.49109
1462	128.357	1.44529
1463	129.154	1.40881
1464	129.767	1.38455
1465	129.419	1.42441
1466	129.071	1.46427
1467	128.931	1.44683
1468	128.969	1.38059
1469	129.007	1.31436
1470	129.041	1.36974
1471	129.074	1.44013
1472	129.108	1.48512
1473	129.143	1.46146
1474	129.178	1.4378
1475	129.94	1.41427
1476	131.109	1.3908
1477	132.279	1.36733
1478	133.458	1.41161
1479	134.636	1.45656
1480	134.543	1.48832
1481	132.287	1.49764
1482	130.03	1.50697
1483	131.718	1.46477
1484	133.974	1.40539
1485	135.883	1.35064
1486	135.468	1.32689
1487	135.053	1.30314
1488	134.638	1.29235
1489	134.222	1.29404
1490	133.807	1.29574
1491	134.071	1.3246
1492	134.42	1.35683
1493	134.355	1.36226
1494	133.177	1.29525
1495	131.998	1.22824
1496	132.056	1.22557
1497	132.78	1.25757
1498	133.497	1.28926
1499	133.463	1.29095
1500	133.43	1.29264
1501	132.801	1.30922
1502	131.24	1.34908
1503	129.68	1.38894
1504	130.765	1.2701
1505	132.64	1.10386
1506	134.057	0.97042
1507	132.878	1.023
1508	131.7	1.07557
1509	131.532	1.08771
1510	132.262	1.06395
1511	132.992	1.0402
1512	133.722	1.0836
1513	134.452	1.13363
1514	134.63	1.15347
1515	133.455	1.09939
1516	132.281	1.04532
1517	131.356	1.10196
1518	130.559	1.21561
1519	129.839	1.32253
1520	130.95	1.26824
1521	132.061	1.21395
1522	132.371	1.16287
1523	131.575	1.11622
1524	130.778	1.06957
1525	130.29	1.0817
1526	129.879	1.10855
1527	129.467	1.13506
1528	129.052	1.15965
1529	128.637	1.18424
1530	128.828	1.20075
1531	129.558	1.21007
1532	130.288	1.2194
1533	129.976	1.13609
1534	129.56	1.04364
1535	128.924	1.0021
1536	127.745	1.08522
1537	126.567	1.16833
1538	126.667	1.17133
1539	127.397	1.13485
1540	128.05	1.09597
1541	127.253	1.01113
1542	126.456	0.9263
1543	126.805	0.87868
1544	128.673	0.88037
1545	130.54	0.88206
1546	129.971	0.92446
1547	128.792	0.97705
1548	127.889	1.01451
1549	128.237	0.98312
1550	128.585	0.95174
1551	128.292	0.92605
1552	127.495	0.90484
1553	126.698	0.88363
1554	126.619	0.9459
1555	126.585	1.0135
1556	126.316	1.02686
1557	125.522	0.91955
1558	124.728	0.81224
1559	124.191	0.86214
1560	123.776	0.98596
1561	123.384	1.10031
1562	123.35	1.06638
1563	123.317	1.03245
1564	123.953	1.00304
1565	125.44	0.97938
1566	126.927	0.95572
1567	126.874	0.97321
1568	126.458	1.00034
1569	126.261	1.02264
1570	126.99	1.02433
1571	127.72	1.02602
1572	128.232	1.05227
1573	128.578	1.09706
1574	128.925	1.14184
1575	128.197	0.99306
1576	127.4	0.83191
1577	126.969	0.73504
1578	127.318	0.77491
1579	127.666	0.81477
1580	126.945	0.80118
1581	125.766	0.76471
1582	124.71	0.73577
1583	125.058	0.79344
1584	125.406	0.85111
1585	125.93	0.90292
1586	126.66	0.94787
1587	127.39	0.99282
1588	126.517	1.02281
1589	125.338	1.04995
1590	124.411	1.04851
1591	124.378	0.94588
1592	124.344	0.84325
1593	124.082	0.78795
1594	123.666	0.7642
1595	123.251	0.74045
1596	122.836	0.9062
1597	122.421	1.07582
1598	122.143	1.15112
1599	122.109	1.05865
1600	122.076	0.96618
1601	121.477	0.92458
1602	120.68	0.90083
1603	119.93	0.88257
1604	119.516	0.90454
1605	119.102	0.92651
1606	118.688	0.92856
1607	118.272	0.90989
1608	117.857	0.89123
1609	117.774	0.93455
1610	117.741	0.98713
1611	118.089	1.00982
1612	119.582	0.94281
1613	121.075	0.8758
1614	121.847	0.84405
1615	122.195	0.83302
1616	122.528	0.82283
1617	121.349	0.89832
1618	120.171	0.97382
1619	119.737	0.98677
1620	120.466	0.90195
1621	121.196	0.81713
1622	120.457	0.83223
1623	119.278	0.87718
1624	118.5	0.91411
1625	119.993	0.90562
1626	121.486	0.89714
1627	121.159	0.86977
1628	119.217	0.82566
1629	117.275	0.78154
1630	116.028	0.8208
1631	114.849	0.86829
1632	114.335	0.9239
1633	115.446	0.99938
1634	116.558	1.07486
1635	117.921	1.0058
1636	119.409	0.86553
1637	120.713	0.73411
1638	117.626	0.81468
1639	114.539	0.89524
1640	113.696	0.9117
1641	115.953	0.83961
1642	118.209	0.76751
1643	117.413	0.76461
1644	115.852	0.77902
1645	114.911	0.78427
1646	116.785	0.74779
1647	118.66	0.71132
1648	119.466	0.71047
1649	119.433	0.7376
1650	119.399	0.76474
1651	116.854	0.7847
1652	114.149	0.8042
1653	112.904	0.81073
1654	114.765	0.78969
1655	116.626	0.76866
1656	116.679	0.79596
1657	115.882	0.84599
1658	115.222	0.8916
1659	116.716	0.86784
1660	118.209	0.84409
1661	119.03	0.89175
1662	118.997	1.03033
1663	118.963	1.16891
1664	116.465	1.0775
1665	113.39	0.93216
1666	111.069	0.81653
1667	112.18	0.83603
1668	113.292	0.85553
1669	114.831	0.82658
1670	116.705	0.75957
1671	118.58	0.69256
1672	117.585	0.73079
1673	116.406	0.77573
1674	115.96	0.80684
1675	117.072	0.80854
1676	118.184	0.81023
1677	117.424	0.82973
1678	115.864	0.85687
1679	114.426	0.88095
1680	114.393	0.86992
1681	114.359	0.85888
1682	114.326	0.89701
1683	114.292	0.99284
1684	114.259	1.08867
1685	111.981	1.03064
1686	109.275	0.94326
1687	107.494	0.86597
1688	108.987	0.85389
1689	110.481	0.81078
1690	111.058	0.80127
1691	111.024	0.81414
1692	110.99	0.82701
1693	111.331	0.80996
1694	111.679	0.79229
1695	112.027	0.79199
1696	112.373	0.82256
1697	112.72	0.85312
1698	113.346	0.84291
1699	114.076	0.81762
1700	114.512	0.7912
1701	112.57	0.75572
1702	110.628	0.72024
1703	109.434	0.70847
1704	109.019	0.72134
1705	108.604	0.73421
1706	109.849	0.7028
1707	111.342	0.66478
1708	112.263	0.64839
1709	111.466	0.69689
1710	110.669	0.74538
1711	110.115	0.76342
1712	109.702	0.76357
1713	109.29	0.76372
1714	110.008	0.81426
1715	110.738	0.8653
1716	110.762	0.8749
1717	109.583	0.81398
1718	108.405	0.75306
1719	107.799	0.7971
1720	107.383	0.87613
1721	107.117	0.94028
1722	107.847	0.90481
1723	108.576	0.86934
1724	109.112	0.82608
1725	109.46	0.77533
1726	109.808	0.72458
1727	110.156	0.74631
1728	110.504	0.777
1729	110.853	0.78981
1730	111.201	0.75434
1731	111.549	0.71887
1732	111.649	0.74623
1733	111.615	0.80745
1734	111.57	0.86518
1735	111.155	0.80934
1736	110.74	0.7535
1737	110.325	0.73106
1738	109.909	0.75665
1739	109.494	0.78224
1740	109.084	0.76398
1741	108.674	0.73405
1742	108.214	0.70308
1743	107.418	0.66506
1744	106.621	0.62704
1745	106.602	0.63442
1746	107.332	0.68547
1747	108.062	0.73652
1748	106.753	0.71281
1749	105.193	0.67989
1750	104.56	0.67307
1751	106.435	0.73682
1752	108.31	0.80058
1753	107.952	0.78993
1754	106.392	0.73919
1755	104.877	0.68792
1756	104.844	0.61936
1757	104.81	0.55079
1758	105.09	0.52815
1759	105.82	0.57156
1760	106.549	0.61496
1761	106.676	0.67445
1762	106.643	0.73821
1763	106.674	0.79851
1764	107.022	0.84191
1765	107.37	0.88531
1766	107.089	0.89094
1767	106.292	0.86564
1768	105.495	0.84034
1769	105.408	0.77481
1770	105.374	0.70626
1771	105.223	0.66294
1772	104.809	0.67577
1773	104.395	0.68859
1774	105.279	0.67549
1775	106.772	0.65019
1776	108.127	0.62917
1777	107.33	0.67512
1778	106.534	0.72107
1779	106.407	0.75468
1780	107.134	0.77257
1781	107.861	0.79046
1782	107.663	0.73833
1783	107.248	0.66978
1784	107.049	0.64028
1785	107.776	0.77732
1786	108.503	0.91435
1787	107.522	0.91915
1788	105.198	0.82007
1789	102.875	0.72098
1790	103.062	0.71996
1791	103.41	0.72519
1792	103.514	0.72718
1793	103.099	0.72223
1794	102.684	0.71729
1795	103.605	0.66781
1796	105.098	0.59926
1797	106.347	0.54212
1798	104.786	0.61606
1799	103.226	0.69
1800	102.368	0.7218
1801	102.335	0.70414
1802	102.301	0.68648
1803	101.626	0.72011
1804	100.829	0.76352
1805	100.285	0.78115
1806	100.633	0.70752
1807	100.981	0.63388
1808	101.1	0.58467
1809	101.066	0.55174
1810	101.033	0.51881
1811	102.495	0.60557
1812	103.989	0.69477
1813	104.383	0.72262
1814	102.822	0.64133
1815	101.262	0.56005
1816	101.957	0.59908
1817	103.444	0.68033
1818	104.764	0.74428
1819	104.731	0.66809
1820	104.697	0.59189
1821	104.851	0.608
1822	105.199	0.7201
1823	105.547	0.83221
1824	105.563	0.79376
1825	105.53	0.73285
1826	105.21	0.68083
1827	104.031	0.65554
1828	102.853	0.63024
1829	102.396	0.59383
1830	102.362	0.55088
1831	102.329	0.50794
1832	102.675	0.52583
1833	103.022	0.54373
1834	103.087	0.57859
1835	102.671	0.64235
1836	102.256	0.70611
1837	102.698	0.68984
1838	103.425	0.6469
1839	103.969	0.6128
1840	103.172	0.64348
1841	102.375	0.67416
1842	101.96	0.66795
1843	101.926	0.62484
1844	101.892	0.58173
1845	100.521	0.60345
1846	98.9662	0.63402
1847	98.1736	0.64617
1848	99.6667	0.60306
1849	101.16	0.55996
1850	100.73	0.55532
1851	99.1695	0.57328
1852	97.6466	0.59064
1853	99.9034	0.54753
1854	102.16	0.50441
1855	102.63	0.46825
1856	100.307	0.44295
1857	97.9832	0.41766
1858	98.0063	0.44112
1859	98.7303	0.47915
1860	99.2072	0.51787
1861	98.0287	0.56127
1862	96.8501	0.60468
1863	96.4499	0.60398
1864	96.7981	0.56086
1865	97.1463	0.51775
1866	97.8341	0.52447
1867	98.5639	0.53734
1868	98.9857	0.54134
1869	98.5748	0.52136
1870	98.1639	0.50139
1871	97.2769	0.52545
1872	96.0984	0.57648
1873	94.9199	0.62752
1874	96.0313	0.64548
1875	97.1428	0.66344
1876	97.5293	0.65337
1877	96.7324	0.59754
1878	95.9356	0.54171
1879	96.0087	0.59995
1880	96.3569	0.69426
1881	96.7051	0.76931
1882	97.0532	0.72621
1883	97.4013	0.6831
1884	96.3601	0.65852
1885	94.0366	0.65103
1886	91.7131	0.64355
1887	93.5034	0.60415
1888	95.7514	0.56121
1889	97.2802	0.53196
1890	96.865	0.53974
1891	96.4498	0.54752
1892	96.0346	0.5305
1893	95.6194	0.50012
1894	95.2156	0.47193
1895	95.1821	0.51534
1896	95.1485	0.55876
1897	95.8977	0.59173
1898	97.7724	0.60969
1899	99.6472	0.62765
1900	98.5067	0.58731
1901	96.5649	0.53148
1902	95.0121	0.49381
1903	95.3602	0.54485
1904	95.7084	0.59589
1905	96.4691	0.60096
1906	97.5677	0.56841
1907	98.6663	0.53585
1908	97.0287	0.53959
1909	95.0869	0.54738
1910	93.9994	0.5459
1911	95.111	0.5206
1912	96.2227	0.4953
1913	96.8303	0.49016
1914	97.1784	0.4954
1915	97.4808	0.50196
1916	96.6868	0.54013
1917	95.8927	0.5783
1918	96.1933	0.62175
1919	98.0681	0.67279
1920	99.9429	0.72383
1921	98.5009	0.66028
1922	96.1774	0.56629
1923	94.3078	0.49867
1924	94.6559	0.55988
1925	95.004	0.6211
1926	94.5127	0.62215
1927	93.334	0.57395
1928	92.1552	0.52574
1929	92.7518	0.56275
1930	93.4816	0.60615
1931	93.8563	0.61879
1932	93.4411	0.56296
1933	93.0259	0.50713
1934	92.874	0.54961
1935	92.8405	0.63627
1936	92.7803	0.71085
1937	92.365	0.62447
1938	91.9498	0.53809
1939	91.8782	0.48494
1940	92.2263	0.47237
1941	92.5744	0.4598
1942	92.2889	0.51903
1943	91.8737	0.59297
1944	91.4585	0.65141
1945	91.0433	0.65156
1946	90.6281	0.65171
1947	91.1109	0.64887
1948	92.2181	0.64395
1949	93.3253	0.63903
1950	93.7038	0.64386
1951	94.0519	0.6491
1952	94.2703	0.64655
1953	94.2368	0.62888
1954	94.2032	0.61122
1955	92.5204	0.60638
1956	90.1969	0.60653
1957	88.3319	0.60108
1958	90.5883	0.54525
1959	92.8447	0.48942
1960	94.3684	0.48489
1961	95.0982	0.53592
1962	95.828	0.58696
1963	95.2449	0.56579
1964	94.4479	0.53286
1965	94.1094	0.48892
1966	95.2208	0.41019
1967	96.3323	0.33147
1968	95.787	0.38212
1969	94.2268	0.51203
1970	92.6667	0.64195
1971	92.6331	0.56831
1972	92.5996	0.49467
1973	91.9861	0.45099
1974	90.4259	0.45623
1975	88.8657	0.46147
1976	87.067	0.47216
1977	85.531	0.48596
1978	86.2608	0.50901
1979	86.9906	0.53206
1980	88.3042	0.51879
1981	90.1794	0.47058
1982	92.0545	0.42238
1983	92.2307	0.47768
1984	92.1971	0.54576
1985	91.7051	0.5914
1986	89.7633	0.5661
1987	87.8214	0.54081
1988	87.2996	0.52025
1989	87.6477	0.50259
1990	87.9959	0.48492
1991	89.489	0.49016
1992	90.9821	0.4954
1993	91.6053	0.50354
1994	90.8084	0.51641
1995	90.0116	0.52928
1996	90.9547	0.57502
1997	92.4481	0.63116
[truncated: 3 more rows]
