# Supplementary material for: Switching molecular recognition selectivities by temperature in a diffusion-regulatory porous material
Source: Nat Commun. 2024 Jan 2;15:144. doi: 10.1038/s41467-023-44424-3 (PMC10761840; doi:10.1038/s41467-023-44424-3)
Supplement: Supplementary file 3 — source data [file 41467_2023_44424_MOESM3_ESM.zip › Figure S37.xlsx]

## Sheet: Sheet1
	CO2	C2H2
Time (s)	Intensity	Intensity
0	111.123	0.96729
1	83.7657	0.90564
2	111.82	0.89691
3	154.602	0.90226
4	132.994	0.88127
5	94.2756	0.85329
6	109.395	0.77224
7	138.821	0.67708
8	132.53	0.66233
9	117.311	0.66768
10	134.894	0.75303
11	160.675	0.85838
12	134.696	0.91052
13	95.7808	0.94937
14	116.159	0.98809
15	150.44	1.02677
16	139.358	0.93044
17	117.639	0.80245
18	127.581	0.83675
19	144.946	0.90909
20	136.004	0.89917
21	121.285	0.87118
22	139.364	0.87053
23	164.645	0.87588
24	136.053	0.88122
25	95.6304	0.88657
26	110.154	0.89192
27	135.935	0.89727
28	126.858	0.90261
29	110.639	0.90796
30	117.659	0.80265
31	129.44	0.67466
32	117.913	0.71294
33	101.612	0.78529
34	121.498	0.88536
35	148.279	0.99071
36	135.582	1.26405
37	115.363	1.5694
38	117.006	1.25694
39	122.815	0.82677
40	128.175	0.85178
41	133.456	0.95713
42	138.738	0.97748
43	144.019	0.98282
44	129.673	0.93122
45	111.864	0.86957
46	102.302	0.83687
47	94.0832	0.80888
48	96.1841	0.89556
49	99.9652	1.00091
50	108.083	0.93382
51	116.907	0.83867
52	110.904	0.88895
53	102.685	0.96096
54	112.736	0.94598
55	125.517	0.91799
56	119.991	0.88986
57	111.729	0.86171
58	104.385	0.9217
59	97.1662	0.99372
60	107.107	0.97773
61	119.388	0.94974
62	118.014	0.89213
63	114.778	0.83047
64	126.242	0.82845
65	139.523	0.8338
66	122.989	0.89848
67	102.77	0.9705
68	119.133	0.92354
69	140.017	0.86189
70	116.516	0.91994
71	88.0848	0.9913
72	105.705	0.9456
73	129.604	0.88395
74	123.582	0.85226
75	113.864	0.82427
76	109.93	0.79629
77	106.711	0.7683
78	118.562	0.82902
79	132.276	0.9007
80	122.289	0.94334
81	109.07	0.98202
82	119.671	0.99137
83	133.52	0.99672
84	115.713	1.03173
85	93.9944	1.07041
86	94.0808	0.99043
87	96.8619	0.89577
88	100.549	0.89012
89	104.347	0.89547
90	104.98	0.84082
91	105.261	0.7795
92	101.042	0.83818
93	96.3234	0.91019
94	112.839	0.89206
95	131.713	0.8639
96	123.656	0.9269
97	112.938	0.99892
98	106.85	1.04015
99	101.219	1.07834
100	91.9911	1.02896
101	82.2722	0.96764
102	103.906	1.02395
103	129.816	1.0963
104	112.445	0.99035
105	89.7263	0.86236
106	109.837	0.85304
107	135.241	0.85839
108	130.829	0.95017
109	121.562	1.05602
110	114.077	1.04543
111	106.858	1.01745
112	110.514	1.07646
113	115.795	1.14847
114	112.355	1.07505
115	107.611	0.9799
116	116.969	0.94385
117	128.25	0.91586
118	99.9307	0.91721
119	66.2118	0.92256
120	80.4532	0.83991
121	101.234	0.74525
122	107.513	0.82704
123	111.814	0.93289
124	113.427	1.0383
125	114.709	1.14364
126	107.534	1.07099
127	99.3156	0.97634
128	101.793	0.91105
129	105.591	0.8494
130	108.474	0.87805
131	111.255	0.91673
132	110.886	0.89541
133	110.167	0.86742
134	104.469	0.92974
135	98.2173	1.00209
136	91.5404	1.0438
137	84.8215	1.08248
138	85.3828	1.03016
139	86.6639	0.96884
140	96.1811	0.87673
141	106.513	0.78157
142	102.077	0.87089
143	96.358	0.97623
144	94.7793	0.98958
145	93.5604	0.99492
146	96.0332	0.93863
147	98.8268	0.87697
148	104.864	1.06364
149	111.145	1.26899
150	113.241	1.16432
151	115.022	1.03633
152	108.398	1.12582
153	101.142	1.23167
154	108.96	1.08639
155	117.741	0.92507
156	105.843	0.85775
157	92.6244	0.79643
158	107.209	0.82926
159	123.571	0.86811
160	111.832	0.9068
161	98.6136	0.94548
162	115.793	0.8575
163	134.574	0.76285
164	110.133	0.88985
165	83.4136	1.02853
166	112.895	1.13602
167	145.337	1.24187
168	129.146	1.12325
169	110.927	0.99527
170	109.028	0.99527
171	107.809	1.00062
172	109.477	1.10245
173	111.266	1.2083
174	120.807	1.18433
175	130.588	1.15635
176	111.27	1.25769
177	91.0511	1.36304
178	106.314	1.2739
179	122.676	1.17875
180	115.929	1.18208
181	108.71	1.18743
182	131.381	1.16011
183	154.662	1.13212
184	129.303	1.20247
185	102.951	1.27481
186	116.33	1.14883
187	130.111	1.02085
188	128.053	1.09086
189	125.834	1.16287
190	124.597	1.16889
191	123.371	1.17424
192	99.1519	1.11292
193	74.933	1.0516
194	115.714	1.15694
195	156.495	1.26229
196	127.128	1.30114
197	98.3176	1.33899
198	124.599	1.27767
199	150.434	1.21835
200	132.215	1.35703
201	114.328	1.49371
202	129.182	1.43205
203	143.724	1.37107
204	143.005	1.34308
205	142.586	1.31977
206	156.868	1.52512
207	170.368	1.72513
208	145.649	1.66381
209	121.923	1.60315
210	146.828	1.575
211	170.212	1.54485
212	144.493	1.4502
213	120.261	1.36555
214	144.042	1.60423
215	166.634	1.82987
216	150.835	1.63421
217	136.32	1.44927
218	152.601	1.52128
219	167.701	1.5933
220	154.482	1.66531
221	142.87	1.73466
222	169.784	1.74
223	193.989	1.74702
224	166.771	1.7857
225	142.054	1.82271
226	164.835	1.82806
227	185.962	1.83341
228	175.69	1.83876
229	167.284	1.8421
230	188.065	1.81412
231	205.933	1.79614
232	178.214	1.93482
233	153.565	2.06348
234	176.96	2.03533
235	197.257	2.00493
236	176.355	1.94459
237	156.762	1.89356
238	168.543	2.06557
239	180.464	2.22824
240	195.745	2.16692
241	209.822	2.10693
242	195.028	2.07878
243	181.738	2.05897
244	197.02	2.19765
245	211.049	2.32132
246	201.331	2.16
247	192.867	2.01038
248	208.223	2.08273
249	221.774	2.15505
250	207.055	2.22707
251	194.738	2.29708
252	220.019	2.33576
253	242.29	2.37043
254	217.447	2.34228
255	194.711	2.3118
256	199.992	2.25049
257	205.623	2.21015
258	215.904	2.44883
259	225.485	2.66885
260	225.766	2.64069
261	225.648	2.60189
262	220.929	2.44057
263	216.61	2.30324
264	216.891	2.44192
265	216.774	2.57259
266	212.08	2.61111
267	209.133	2.65197
268	229.414	2.72398
269	247.242	2.79297
270	232.447	2.69622
271	220.058	2.61284
272	235.339	2.68327
273	247.422	2.75636
274	222.703	2.86011
275	202.369	2.95853
276	232.501	2.99545
277	259.496	3.0184
278	244.777	2.85549
279	233.216	2.70892
280	263.648	2.77968
281	288.471	2.85308
282	248.752	2.95683
283	214.231	3.0446
284	239.512	2.94836
285	261.998	2.87337
286	252.329	3.04296
287	244.405	3.19396
288	259.686	3.09772
289	273.567	3.00847
290	268.822	3.01223
291	264.88	3.01598
292	270.161	3.01974
293	274.643	3.03149
294	269.923	3.13526
295	266.401	3.22304
296	276.633	3.1273
297	286.167	3.0432
298	286.448	3.11362
299	286.025	3.19111
300	276.256	3.36237
301	270.494	3.52023
302	310.776	3.52397
303	345.451	3.52507
304	315.598	3.4955
305	289.715	3.48973
306	305.092	3.7575
307	320.779	4.00543
308	341.305	3.9425
309	360.63	3.8856
310	361.155	3.9227
311	362.285	3.96783
312	372.861	4.1391
313	382.043	4.30323
314	372.717	4.37267
315	365.186	4.4435
316	400.712	4.54723
317	434.436	4.65767
318	424.962	4.9281
319	417.498	5.18783
320	458.225	5.1916
321	496.201	5.19863
322	481.949	5.26807
323	468.192	5.3382
324	478.718	5.44197
325	489.547	5.55043
326	515.199	5.8892
327	539.645	6.2149
328	525.171	6.11863
329	511.898	6.03543
330	537.424	6.3725
331	562.495	6.70157
332	572.873	6.771
333	583.251	6.84043
334	608.903	7.3467
335	634.453	7.84627
336	649.979	7.68337
337	665.555	7.5238
338	686.081	7.69423
339	706.356	7.86567
340	701.857	8.13743
341	697.359	8.4058
342	692.935	8.50857
343	688.51	8.61133
344	739.288	8.7826
345	789.512	8.9552
346	785.038	9.25893
347	781.064	9.5607
348	826.59	9.66447
349	871.464	9.76823
350	851.889	9.87247
351	833.411	9.9787
352	868.59	10.1805
353	903.769	10.3822
354	909.32	10.8215
355	914.921	11.2574
356	925.447	11.3612
357	936.023	11.4663
358	951.549	11.7034
359	967.176	11.9391
360	992.828	12.0434
361	1017.58	12.1503
362	998.203	12.3862
363	979.228	12.6201
364	999.754	12.6572
365	1020.58	12.697
366	1071.11	13.0007
367	1121.18	13.3045
368	1126.71	13.6083
369	1132.38	13.9107
370	1153.01	14.082
371	1173.34	14.2525
372	1178.86	14.3896
373	1185.09	14.5301
374	1225.61	14.8338
375	1265.64	15.1363
376	1281.24	15.3745
377	1296.99	15.6147
378	1317.52	15.9185
379	1337.89	16.2163
380	1353.42	16.32
381	1369.39	16.4287
382	1399.77	16.6978
383	1429.55	16.9656
384	1430.07	17.1694
385	1431.6	17.3752
386	1482.38	17.6804
387	1531.65	17.9866
388	1532.18	18.3237
389	1533.75	18.6538
390	1569.28	18.7576
391	1604.05	18.8682
392	1614.48	19.202
393	1625.06	19.5335
394	1650.58	19.6373
395	1676.36	19.7424
396	1726.88	19.9795
397	1776.96	20.2176
398	1782.51	20.5563
399	1788.66	20.8917
400	1824.19	21.0622
401	1859.21	21.2339
402	1869.74	21.471
403	1880.47	21.7088
404	1901.09	21.9805
405	1922.77	22.2533
406	1978.29	22.557
407	2032.32	22.8638
408	2037.84	23.2675
409	2043.37	23.6653
410	2048.9	23.8691
411	2056.23	24.0849
412	2122.09	24.6917
413	2187.53	25.285
414	2243.05	25.5554
415	2296.18	25.8298
416	2291.7	26.2003
417	2290.85	26.5734
418	2376.8	27.0127
419	2459.47	27.4483
420	2479.7	27.8133
421	2500.43	28.179
422	2545.96	28.5828
423	2592.09	28.99
424	2667.99	29.5632
425	2742.53	30.1284
426	2773.06	30.4322
427	2803.74	30.7489
428	2839.26	31.486
429	2874.79	32.2122
430	2910.5	32.5844
431	2948.79	32.9726
432	3049.32	33.743
433	3146.44	34.5013
434	3161.97	34.972
435	3181.72	35.4543
436	3302.85	36.2287
437	3421.95	36.9863
438	3502.47	37.4233
439	3581.5	37.8737
440	3632.03	38.5773
441	3683.05	39.2763
442	3743.58	39.88
443	3805.38	40.4973
444	3891.33	41.372
445	3979.96	42.2467
446	4110.48	43.117
447	4235.61	43.9553
448	4276.13	44.2923
449	4319.08	44.674
450	4400.01	45.7497
451	4485.12	46.8017
452	4625.64	47.539
453	4755.66	48.2667
454	4746.19	48.8703
455	4750.44	49.4883
456	4936.9	50.2963
457	5116.07	51.1117
458	5211.6	52.0153
459	5304.72	52.906
460	5370.25	53.643
461	5440.93	54.4037
462	5570.8	55.4357
463	5700.03	56.4493
464	5820.55	57.2197
465	5943.49	58.024
466	6098.38	59.2807
467	6233.33	61.177
468	6360.8	63.4187
469	6567.99	64.3113
470	6682.37	65.9777
471	6729.05	68.0613
472	6769.84	68.5127
473	6904.9	68.6997
474	7100.62	68.7837
475	7247.81	69.6763
476	7296.65	70.569
477	7301.35	71.3813
478	7550.2	71.3853
479	7810.06	72.9893
480	8061.02	75.48
481	8166.12	76.355
482	8245.81	77.4937
483	8319.42	78.8307
484	8566.61	80.1677
485	8286.24	81.577
486	7721.82	82.554
487	7612.85	81.5843
488	7831.05	83.846
489	8034.93	85.4267
490	8135.82	85.5993
491	8136.34	88.0183
492	8368.55	88.0997
493	8616.08	88.376
494	8675	91.2993
495	8879.55	91.449
496	9040.42	92.8537
497	9192.05	94.8873
498	9455.37	95.3777
499	9621.72	97.8873
500	9734.41	99.2457
501	9801.6	98.9997
502	9802.13	101.436
503	9595.35	101.8
504	9626.58	102.145
505	10284	104.095
506	10233.9	106.5
507	10161.7	107.207
508	10309.6	107.46
509	11238.7	110.321
510	11168.7	112.423
511	11199.5	113.295
512	11617.6	113.051
513	11764.1	115.974
514	11859.5	116.854
515	11980.7	117.336
516	12198.6	118.789
517	12210	121.177
518	12168.2	123.049
519	12186.6	124.206
520	12546.9	124.21
521	12911.4	126.209
522	13275.7	128.637
523	13623.4	130.99
524	13769.9	132.453
525	13712	132.895
526	13782.2	133.377
527	14289.9	134.83
528	14385.1	138.142
529	14458.7	139.859
530	14547.5	140.758
531	14694	143.195
532	14961.4	144.805
533	15152	145.816
534	15219	146.481
535	15219.5	148.918
536	15376.5	151.342
537	15570.2	152.94
538	15716.7	152.944
539	15863.2	155.78
540	16184.9	156.951
541	16456	157.289
542	16166.6	158.742
543	16620	159.79
544	16889.2	161.701
545	16816.7	164.679
546	16744.2	168.088
547	16993.9	169.693
548	17305.2	171.366
549	17524.7	174.289
550	17527.4	172.877
551	17842.4	173.824
552	18228.4	176.247
553	18229	178.684
554	18102.5	181.121
555	18358.4	182.098
556	18902.3	181.929
557	18685.4	183.865
558	18741.1	184.352
559	18859.8	185.465
560	18934.8	188.384
561	19152.7	190.803
562	18911.8	192.007
563	18705	192.624
564	19362.4	193.601
565	19110.5	195.011
566	19011.1	198.73
567	19126.2	203.72
568	19054.8	203.723
569	18982.6	203.727
570	19187.5	204.84
571	19839.2	207.744
572	19912.7	208.721
573	19846.7	210.003
574	19778	211.712
575	19924.5	214.148
576	20330.8	215.286
577	20391.9	216.256
578	20142.1	217.473
579	20142.6	220.397
580	19978	222.937
581	19982.3	224.069
582	20348.6	223.148
583	20787	227.045
584	21132.1	229.073
585	21384.9	230.439
586	21530.3	232.858
587	21354.8	232.701
588	21320.3	234.655
589	21447.9	238.469
590	21448.4	238.473
591	20894.2	240.325
592	20703.8	241.625
593	21352.9	241.18
594	21645.4	244.103
595	21377.3	245.469
596	21069	246.22
597	21504.2	247.673
598	21487.7	249.135
599	21491.1	250.599
600	21531.8	251.843
601	21386.3	251.847
602	21298.2	254.489
603	21576.4	256.327
604	22333.8	255.917
605	21604.5	257.867
606	21309	258.852
607	21380	259.476
608	21818.4	260.453
609	21659.1	262.315
610	21519.5	265.054
611	21508.7	267.474
612	21799.1	265.062
613	21687.5	266.097
614	21891	267.229
615	22647	267.291
616	21923	270.193
617	21475.8	270.306
618	21381.4	270.033
619	21819.8	272.956
620	21667.1	271.5
621	21564.7	272.381
622	21630.9	275.332
623	22069.4	275.823
624	21255.4	276.693
625	20923.3	277.667
626	21769.5	278.593
627	21843	278.11
628	21434.8	279.233
629	21053.6	280.337
630	21346.1	279.367
631	21170	283.293
632	21070.5	282.669
633	21120.6	279.461
634	21413.2	284.332
635	21298.2	284.535
636	21325.9	285.001
637	21629.3	287.218
638	20754	285.276
639	20920.9	284.988
640	21262.4	285.776
641	20900.6	287.229
642	21147.3	289.145
643	21317.2	288.097
644	21363	285.985
645	21291.1	289.37
646	20804.9	290.411
647	20606.8	290.901
648	20858.5	291.255
649	20567	289.799
650	20530.7	290.379
651	20533.8	292.614
652	20388.3	296.511
653	20034.8	293.473
654	20093.8	292.611
655	20550	293.383
656	21347.7	293.387
657	20514.3	294.199
658	19917.7	293.833
659	19971.6	292.283
660	19827.2	294.702
661	19889.4	294.715
662	19961.5	294.573
663	19889	296.036
664	20099.8	295.14
665	19796.5	292.435
666	19143.9	290.281
667	18487.4	294.178
668	18947.8	292.697
669	19116	293.523
670	18754	297.196
671	18389.5	294.767
672	18291.5	293.759
673	18344.6	293.977
674	18491.1	295.44
675	18564.8	295.937
676	18192.9	294.645
677	17869.3	293.851
678	18599.9	298.234
679	18632.2	294.184
680	18524.2	292.431
681	18413.8	294.031
682	18560.3	293.062
683	18378.4	293.917
684	18142.8	295.193
685	17998.4	296.163
686	18363.8	292.761
687	18223.5	292.423
688	17786.1	293.128
689	17348.7	291.672
690	17945.9	291.085
691	18041	290.604
692	17612.3	290.734
693	17685.8	294.631
694	17424.1	292.182
695	17232.1	289.154
696	17296.8	288.165
697	16932.4	286.223
698	17184.7	288.392
699	17504.3	290.737
700	17142.5	287.843
701	17238.2	290.184
702	17152.6	290.013
703	16884.7	287.564
704	16740.2	287.568
705	16539.3	286.441
706	16525.3	285.382
707	16799.7	284.912
708	16289.3	284.916
709	16205.9	285.552
710	16270.9	286.257
711	16126.5	286.261
712	15784.1	286.264
713	15613.1	286.01
714	15648.6	285.294
715	15868.2	283.351
716	15628.5	282.564
717	15505	282.682
718	15701.1	283.718
719	15336.7	286.154
720	15216.8	283.077
721	15238.5	280.376
722	15312	285.246
723	15116.9	283.4
724	15059	283.648
725	15106.4	285.125
726	15034.4	282.23
727	14845.3	285.547
728	14940.7	287.697
729	15386.4	286.328
730	14803.1	286.332
731	14472.6	285.002
732	14391	284.427
733	14610.5	286.864
734	14486.9	284.269
735	14300.8	284.394
736	14166.8	286.262
737	14386.3	285.779
738	14366.4	286.892
739	14195.4	287.699
740	13938.9	287.741
741	14084.3	288.228
742	13924	289.058
743	13800.1	289.714
744	14016.4	289.718
745	14235.8	291.551
746	14122.4	292.947
747	13845.5	293.149
748	13918.5	290.254
749	13932	291.732
750	13834	293.95
751	13633.1	295.667
752	13633.6	294.704
753	13685.2	296.121
754	13686.5	297.595
755	13541	297.112
756	13255.4	298.498
757	13435.5	297.105
758	13729.5	295.561
759	13219	300.918
760	13076.5	299.734
761	13209.9	299.135
762	13517.1	300.597
763	13300.3	302.05
764	13187.4	303.511
765	13063.8	304.293
766	12845.4	303.81
767	13054.5	305.225
768	13273.4	305.808
769	13442.5	306.707
770	13443.1	310.604
771	13192.5	309.479
772	13008.6	309.2
773	12920.5	310.708
774	12702.1	312.658
775	12807.8	312.808
776	12758.5	313.756
777	12251.8	317.141
778	12319.5	315.252
779	12528.8	315.421
780	12803.1	316.033
781	13022.5	314.091
782	12858.1	316.411
783	12567.4	317.378
784	12250.4	316.851
785	12251	319.288
786	12141.4	319.876
787	12218.4	320.434
788	12646	321.864
789	11989.6	319.921
790	11753.6	320.158
791	11832.4	321.228
792	12122.7	321.231
793	11960.3	323.401
794	11741.8	324.066
795	11567.1	323.17
796	11640.1	322.691
797	11713.5	324.457
798	11641	326.115
799	11364.9	326.591
800	11584.4	326.595
801	11372.4	325.004
802	11059.9	323.81
803	11060.4	325.746
804	11061	325.508
805	11061.5	327.052
806	11062	329.659
807	11062.5	327.716
808	10950	328.422
809	11038.7	327.933
810	11442.7	324.747
811	10729	328.56
812	10647.8	329.06
813	10792.7	328.099
814	10501.3	328.589
815	10466.7	328.223
816	10355.6	328.733
817	10177.9	330.06
818	10250.9	330.547
819	10102.4	330.296
820	9969.36	330.193
821	9966.99	330.722
822	9822.6	333.141
823	9677.52	331.523
824	9670.01	329.736
825	10035.5	333.633
826	9941.14	330.084
827	9796.24	329.054
828	9662.63	330.846
829	9590.16	331.823
830	9369.67	330.143
831	9274.56	328.513
832	9409.32	328.136
833	9198.18	331.059
834	9078.56	331.092
835	9016.67	330.483
836	8980.7	331.947
837	8831.64	332.067
838	8786.42	332.334
839	8793.38	332.824
840	8582.21	333.315
841	8597.14	331.524
842	8626.7	329.707
843	8587.22	328.795
844	8376.09	330.745
845	8278.79	331.747
846	8218.55	331.56
847	8095.89	329.632
848	7906.72	329.004
849	7953.88	329.811
850	8121.83	331.758
851	7789	333.693
852	7727.58	331.087
853	7643.96	330.789
854	7430.75	335.21
855	7518.86	328.889
856	7417.21	328.1
857	7299.99	329.335
858	7373.5	328.852
859	7164.98	330.16
860	7140.11	330.82
861	7196.43	330.245
862	6817.35	326.842
863	7515.36	327.943
864	8134.1	329.368
865	7940	328.924
866	7925.16	329.923
867	7865.53	329.469
868	7612.73	325.028
869	7554.33	325.268
870	7525.26	325.103
871	7460	321.598
872	7399.31	320.865
873	7293.43	320.611
874	7073.95	319.726
875	7091.49	321.65
876	7117.88	322.645
877	7011.74	319.537
878	6926.24	319.948
879	6818.38	321.292
880	6645.58	322.629
881	6659.45	321.477
882	6649.96	319.169
883	6477.15	315.618
884	6416.18	317.774
885	6348.07	319.421
886	6201.93	316.758
887	6120.6	316.255
888	6062.72	316.259
889	6023.25	316.263
890	5994.43	316.266
891	5951.1	315.701
892	5871.62	313.927
893	5710.14	311.424
894	5598.95	309.899
895	5632.81	310.792
896	5529.26	309.855
897	5402.45	308.079
898	5289.64	305.416
899	5178.07	305.695
900	5118.08	305.333
901	5172.3	302.205
902	5122.35	302.738
903	5038.87	304.502
904	4932.73	307.172
905	4897.66	305.105
906	4865.26	302.993
907	4805.38	302.997
908	4646.23	298.205
909	4528.37	295.365
910	4535.56	298.479
911	4481.88	297.536
912	4424.46	295.758
913	4384.71	293.972
914	4350.8	292.943
915	4311.19	292.36
916	4258.38	292.364
917	4138.36	291.248
918	4023.51	290.219
919	3943.5	289.776
920	3897.95	287.445
921	3860.81	285.716
922	3828	285.72
923	3783.86	284.968
924	3747.01	283.924
925	3727.4	282.586
926	3610.43	283.166
927	3511.23	283.259
928	3471.76	281.929
929	3443.75	279.07
930	3407.88	276.761
931	3354.71	275.87
932	3284.46	274.984
933	3238.79	273.605
934	3239.32	271.387
935	3164.43	268.782
936	3107.9	267.27
937	3101.76	267.719
938	3066.39	267.001
939	3003.96	266.45
940	2904.48	266.454
941	2834.34	265.285
942	2785.93	262.098
943	2766.45	255.88
944	2717.33	255.136
945	2682.5	255.833
946	2676.36	257.614
947	2652.42	254.65
948	2613.29	252.484
949	2553.81	252.488
950	2535.79	251.695
951	2477.6	250.273
952	2351.46	248.055
953	2357.31	246.636
954	2343.18	244.951
955	2277.03	242.733
956	2240.69	240.904
957	2221.41	239.669
958	2221.94	239.228
959	2168.94	238.796
960	2120.33	237.179
961	2087.52	233.627
962	2072.31	232.812
963	2046.72	232.371
964	2000.27	231.927
965	1989.69	231.09
966	1967.95	230.032
967	1921.81	228.702
968	1875.67	225.791
969	1832.23	224.241
970	1793.02	225.127
971	1794.64	221.327
972	1784	218.574
973	1744.26	218.578
974	1704.76	215.813
975	1660.09	213.919
976	1607.28	213.923
977	1619.61	213.534
978	1622.33	212.757
979	1596.19	211.428
980	1558.31	208.925
981	1521.37	206.937
982	1488.57	206.052
983	1473.28	204.768
984	1447.42	202.913
985	1401.28	200.25
986	1367	199.169
987	1347.19	198.286
988	1347.72	197.407
989	1301.32	194.959
990	1261.17	192.971
991	1241.7	192.086
992	1263.44	191.195
993	1275.15	190.307
994	1262.34	189.422
995	1237.67	188.536
996	1206.43	187.654
997	1167.22	186.774
998	1133.65	184.326
999	1108.44	182.507
1000	1095.63	182.066
1001	1088.69	178.888
1002	1072.33	176.177
1003	1039.3	174.839
1004	1024.27	173.508
1005	1008.86	172.005
1006	989.384	170.231
1007	1011.44	169.248
1008	1012.53	168.361
1009	972.791	167.47
1010	957.287	166.584
1011	931.15	165.877
1012	885.009	165.436
1013	850.867	162.995
1014	834.073	160.862
1015	841.311	159.524
1016	842.441	157.384
1017	829.572	156.077
1018	797.418	156.081
1019	794.019	154.129
1020	784.415	152.079
1021	758.274	150.305
1022	755.597	149.702
1023	758.722	149.086
1024	765.914	148.201
1025	749.376	147.316
1026	724.79	146.089
1027	692.203	144.326
1028	694.618	144.509
1029	694.213	144.282
1030	681.405	142.952
1031	651	140.45
1032	630.856	138.12
1033	631.381	136.334
1034	614.11	134.559
1035	605.033	132.611
1036	612.225	130.393
1037	613.485	128.973
1038	606.413	127.987
1039	586.939	127.546
1040	596.795	126.714
1041	605.589	126.847
1042	606.115	128.64
1043	572.231	126.073
1044	540.329	123.832
1045	518.188	122.947
1046	520.371	120.875
1047	510.399	118.999
1048	476.696	117.661
1049	482.795	117.13
1050	489.855	115.979
1051	491.714	113.76
1052	486.374	113.542
1053	474.579	113.188
1054	454.3	112.296
1055	451.167	111.823
1056	454.783	110.881
1057	466.642	109.107
1058	454.451	108.506
1059	443.029	108.066
1060	438.221	107.625
1061	418.029	106.394
1062	403.333	104.886
1063	400.526	103.112
1064	393.565	101.733
1065	381.722	100.063
1066	363.043	97.8593
1067	371.234	97.989
1068	378.282	97.4243
1069	377.474	95.2057
1070	371.974	93.7693
1071	370.915	93.2863
1072	378.153	94.185
1073	354.5	94.287
1074	336.644	93.5977
1075	333.836	91.8237
1076	315.752	90.742
1077	295.778	89.7457
1078	286.892	88.4467
1079	279.378	87.1107
1080	275.049	86.3803
1081	271.075	85.7173
1082	270.701	84.1543
1083	270.727	82.4917
1084	265.411	82.0313
1085	259.501	81.7053
1086	254.855	80.496
1087	250.381	79.1667
1088	248.106	79.0103
1089	246.132	79.014
1090	239.726	77.544
1091	232.714	75.8727
1092	231.965	75.3953
1093	231.991	75.0657
1094	226.263	73.557
1095	219.824	71.9023
1096	218.633	71.4137
1097	218.159	71.084
1098	212.846	70.168
1099	206.872	69.1717
1100	205.29	67.8763
1101	204.309	66.54
1102	198.439	66.396
1103	191.965	66.4
1104	190.831	64.7423
1105	190.356	62.8797
1106	188.984	63.453
1107	187.499	64.3277
1108	183.774	62.7687
1109	179.8	60.9393
1110	175.826	60.5197
1111	171.852	60.2567
1112	168.31	59.299
1113	164.816	58.2643
1114	165.876	57.3677
1115	167.387	56.4847
1116	167.151	55.385
1117	166.677	54.2553
1118	163.124	53.8883
1119	159.149	53.6253
1120	156.482	52.8307
1121	153.993	51.9633
1122	154.632	51.9307
1123	155.657	52.001
1124	152.234	50.5587
1125	148.26	48.929
1126	146.949	49.2597
1127	145.967	49.833
1128	140.943	48.274
1129	135.469	46.4777
1130	133.144	46.3913
1131	131.17	46.495
1132	132.802	45.544
1133	134.836	44.4757
1134	132.719	43.3873
1135	130.191	42.297
1136	127.116	41.3107
1137	122.699	40.5793
1138	118.282	39.848
1139	117.127	39.249
1140	117.653	38.7187
1141	118.179	38.192
1142	118.705	37.7633
1143	119.231	37.3343
1144	118.314	36.863
1145	115.404	36.3323
1146	112.495	35.8017
1147	112.334	35.393
1148	112.86	35.0153
1149	112.974	34.6007
1150	111.21	34.0193
1151	109.445	33.4377
1152	106.428	32.9163
1153	102.425	32.4421
1154	98.4234	31.9679
1155	99.5833	31.5812
1156	101.254	31.2033
1157	102.04	30.7885
1158	100.657	30.2834
1159	99.2748	29.7782
1160	97.8923	29.256
1161	96.5098	28.7254
1162	95.091	28.204
1163	92.9854	27.8569
1164	90.8799	27.5098
1165	90.2468	27.2102
1166	91.9178	26.9849
1167	93.5888	26.7596
1168	92.6147	26.3973
1169	90.8507	25.9939
1170	89.1438	25.5944
1171	87.7612	25.2164
1172	86.3786	24.8385
1173	86.6144	24.528
1174	88.2853	24.2773
1175	89.9562	24.0266
1176	88.1541	23.6833
1177	86.0081	23.3308
1178	84.0836	22.9488
1179	82.7012	22.4946
1180	81.3188	22.0403
1181	81.7204	21.7581
1182	83.001	21.5606
1183	84.2207	21.3645
1184	82.4567	21.2411
1185	80.6926	21.1176
1186	79.6916	20.872
1187	79.8358	20.4432
1188	79.98	20.0144
1189	81.0151	19.8241
1190	82.3014	19.7011
1191	83.2475	19.5557
1192	82.2639	19.2827
1193	81.2803	19.0097
1194	80.8606	18.7224
1195	81.0049	18.4208
1196	81.1491	18.1193
1197	80.6216	17.9296
1198	80.0024	17.7552
1199	79.284	17.5743
1200	78.2833	17.3745
1201	77.2825	17.1747
1202	77.2587	17.0237
1203	77.7846	16.9002
1204	78.2952	16.7722
1205	78.0578	16.4197
1206	77.8204	16.0673
1207	76.2091	15.8165
1208	72.5363	15.7185
1209	68.8635	15.6205
1210	69.0613	15.5423
1211	70.3505	15.4697
1212	71.8784	15.3573
1213	74.66	15.0352
1214	77.4416	14.7131
1215	77.3779	14.5031
1216	74.4689	14.4051
1217	71.5598	14.307
1218	72.6717	13.9851
1219	73.4726	13.6326
1220	73.3805	13.3794
1221	70.7464	13.4086
1222	68.1123	13.4378
1223	68.8975	13.353
1224	71.6069	13.2041
1225	74.1517	13.0491
1226	68.6341	12.6003
1227	66.5591	12.312
1228	69.6502	12.2649
1229	72.7414	12.2178
1230	70.7713	11.992
1231	67.3739	11.7159
1232	64.892	11.4682
1233	67.2197	11.3702
1234	69.5474	11.2722
1235	69.8139	11.2566
1236	68.3248	11.3112
1237	66.8357	11.3659
1238	64.2931	11.163
1239	61.6588	10.9378
1240	59.9402	10.7508
1241	60.358	10.6532
1242	60.7758	10.5555
1243	61.1945	10.3895
1244	61.6138	10.1896
1245	61.9184	9.9962
1246	60.0476	9.9236
1247	58.1769	9.85103
1248	58.1112	9.81127
1249	60.4389	9.81503
1250	62.7667	9.8188
1251	62.3118	9.69887
1252	61.2043	9.54997
1253	60.1693	9.39623
1254	59.4435	9.22187
1255	58.7177	9.0475
1256	58.8622	8.94567
1257	59.663	8.89853
1258	60.4639	8.8514
1259	61.2648	8.65923
1260	62.0658	8.4594
1261	61.6146	8.31843
1262	58.622	8.29697
1263	55.6294	8.27547
1264	53.9374	8.1836
1265	52.8298	8.06013
1266	51.856	7.93667
1267	52.6569	7.8132
1268	53.4577	7.68973
1269	54.5969	7.60077
1270	56.1497	7.55403
1271	57.7025	7.50727
1272	57.1003	7.48083
1273	55.9929	7.45913
1274	54.7405	7.4133
1275	52.8695	7.26437
1276	50.9986	7.11543
1277	50.2156	7.03907
1278	50.2532	7.01737
1279	50.2907	6.99567
1280	50.6895	6.87777
1281	51.1073	6.75477
1282	50.9166	6.648
1283	49.4333	6.57573
1284	47.95	6.50343
1285	48.0427	6.43093
1286	48.8436	6.35837
1287	49.5109	6.29113
1288	48.4035	6.2949
1289	47.296	6.29863
1290	47.2171	6.25677
1291	48.3953	6.15913
1292	49.5736	6.0615
1293	49.1904	6.00527
1294	48.4647	5.95813
1295	47.8155	5.9161
1296	47.4728	5.89453
1297	47.1301	5.87293
1298	47.4394	5.8948
1299	48.2402	5.94943
1300	49.0411	6.0041
1301	48.7543	5.96203
1302	48.4101	5.9149
1303	47.4361	5.83417
1304	45.1837	5.68527
1305	42.9313	5.53637
1306	43.9306	5.47777
1307	46.2583	5.4561
1308	48.0398	5.41857
1309	44.304	5.22107
1310	40.5681	5.02357
1311	38.3244	4.91463
1312	37.9803	4.9184
1313	37.6362	4.92213
1314	39.483	4.9259
1315	41.8105	4.92967
1316	43.6038	4.92323
1317	43.2597	4.8761
1318	42.9155	4.82897
1319	42.3534	4.74397
1320	41.6334	4.63157
1321	40.9134	4.51917
1322	41.2642	4.4466
1323	41.6835	4.37653
1324	41.8584	4.34967
1325	41.5143	4.4145
1326	41.1702	4.47933
1327	41.0932	4.41947
1328	41.1308	4.30617
1329	41.1378	4.1943
1330	40.7937	4.09883
1331	40.4496	4.00337
1332	38.5253	3.9816
1333	34.7459	4.04643
1334	30.9665	4.11127
1335	33.2793	4.07777
1336	36.7518	4.02553
1337	39.3015	3.98843
1338	38.5786	4.00487
1339	37.8556	4.0213
1340	37.131	4.00773
1341	36.4052	3.9733
1342	35.6794	3.9389
1343	34.5834	3.86253
1344	33.4758	3.78487
1345	33.17	3.68403
1346	34.3526	3.5402
1347	35.5351	3.3964
1348	36.7177	3.4829
1349	37.9004	3.6546
1350	38.8729	3.7969
1351	38.1471	3.7014
1352	37.4214	3.60593
1353	37.8177	3.50047
1354	39.382	3.38463
1355	40.9464	3.26879
1356	38.1934	3.27916
1357	34.796	3.30836
1358	32.3528	3.32166
1359	32.772	3.28725
1360	33.1912	3.25284
1361	33.6104	3.29055
1362	34.0297	3.37067
1363	34.4375	3.4486
1364	33.7117	3.31496
1365	32.9859	3.18132
1366	32.8554	3.10324
1367	33.6564	3.11208
1368	34.4573	3.12093
1369	35.2582	3.09255
1370	36.0591	3.05305
1371	35.8336	3.01814
1372	29.7872	3.00922
1373	23.7408	3.0003
1374	23.2399	2.97548
1375	27.8574	2.93598
1376	32.4749	2.89648
1377	32.6274	2.86843
1378	32.2832	2.84165
1379	32.2597	2.82342
1380	33.0606	2.82718
1381	33.8615	2.83094
1382	32.6473	2.81119
1383	30.3947	2.77932
1384	28.3254	2.7503
1385	30.6529	2.78968
1386	32.9805	2.82906
1387	33.2244	2.80967
1388	30.5901	2.70909
1389	27.9557	2.60852
1390	28.9858	2.66063
1391	30.9317	2.7509
1392	32.1907	2.79538
1393	30.3198	2.63119
1394	28.4489	2.467
1395	28.4921	2.44195
1396	30.039	2.52621
1397	31.586	2.61046
1398	31.4135	2.53613
1399	31.0708	2.44609
1400	30.1933	2.37021
1401	27.9409	2.33071
1402	25.6885	2.29121
1403	24.6953	2.28865
1404	24.3512	2.30513
1405	24.1293	2.32406
1406	26.8385	2.4016
1407	29.5477	2.47915
1408	30.8144	2.5022
1409	30.0886	2.44997
1410	29.3627	2.39775
1411	27.7209	2.30685
1412	25.8501	2.20628
1413	24.3228	2.13456
1414	24.3603	2.1943
1415	24.3979	2.25404
1416	24.0127	2.26411
1417	23.2956	2.23517
1418	22.5785	2.20622
1419	23.59	2.13525
1420	24.7727	2.06013
1421	25.7339	2.01673
1422	26.1531	2.05102
1423	26.5723	2.08531
1424	26.4801	2.09063
1425	26.136	2.08166
1426	25.7539	2.07244
1427	24.6508	2.05845
1428	23.5477	2.04447
1429	23.725	2.04328
1430	25.6711	2.05976
1431	27.6171	2.07624
1432	27.7309	2.06218
1433	27.3868	2.04049
1434	27.0427	2.01789
1435	26.6985	1.99111
1436	26.3544	1.96433
1437	25.59	1.96029
1438	24.4956	1.97411
1439	23.4011	1.98793
1440	24.3786	1.93702
1441	25.5613	1.87971
1442	26.5225	1.82018
1443	26.9417	1.75524
1444	27.3609	1.6903
1445	26.0076	1.66295
1446	23.7809	1.65413
1447	21.5995	1.64571
1448	21.6371	1.6571
1449	21.6746	1.66849
1450	21.8643	1.70825
1451	22.282	1.79059
1452	22.6998	1.87293
1453	22.531	1.86146
1454	22.1868	1.82196
1455	21.9572	1.78551
1456	22.3764	1.76637
1457	22.7957	1.74722
1458	23.0126	1.71999
1459	23.0502	1.68558
1460	23.0877	1.65117
1461	23.1253	1.71863
1462	23.1628	1.79618
1463	22.7626	1.81512
1464	21.2908	1.69058
1465	19.819	1.56605
1466	20.7785	1.60339
1467	23.1063	1.73183
1468	25.3423	1.85519
1469	23.0899	1.72918
1470	20.8375	1.60317
1471	19.7477	1.49943
1472	20.4026	1.42911
1473	21.1691	1.49961
1474	21.967	1.60982
1475	22.4247	1.70333
1476	20.9528	1.70205
1477	19.4809	1.70078
1478	18.9545	1.69184
1479	19.3737	1.67524
1480	19.7929	1.65864
1481	19.5405	1.62861
1482	19.1964	1.59674
1483	18.656	1.561
1484	17.5571	1.51425
1485	16.4582	1.4675
1486	17.4841	1.40632
1487	19.8117	1.33628
1488	22.1392	1.26625
1489	22.5584	1.26238
1490	22.9776	1.2585
1491	22.8169	1.29812
1492	21.7093	1.40876
1493	20.6018	1.51939
1494	20.9425	1.45825
1495	21.7404	1.34288
1496	22.39	1.25355
1497	22.0459	1.33874
1498	21.7018	1.42392
1499	21.5523	1.42621
1500	21.5898	1.34886
1501	21.6274	1.2715
1502	20.3215	1.27671
1503	18.8323	1.29319
1504	18.3332	1.30504
1505	20.652	1.30373
1506	22.9708	1.30242
1507	22.1697	1.35078
1508	19.5354	1.42833
1509	16.9469	1.50471
1510	18.8928	1.46522
1511	20.8386	1.42572
1512	21.4474	1.40506
1513	19.964	1.41389
1514	18.4806	1.42271
1515	18.731	1.38145
1516	19.529	1.32438
1517	20.0795	1.28247
1518	18.972	1.34221
1519	17.8644	1.40195
1520	17.1462	1.43573
1521	16.8021	1.44458
1522	16.458	1.45343
1523	17.4725	1.50756
1524	18.6552	1.5673
1525	19.5286	1.59413
1526	19.5662	1.53198
1527	19.6038	1.46984
1528	18.9086	1.39287
1529	17.801	1.30756
1530	16.7546	1.22384
1531	18.7005	1.21742
1532	20.6463	1.211
1533	21.3763	1.23279
1534	20.2818	1.29693
1535	19.1872	1.36106
1536	17.7967	1.37419
1537	16.3076	1.37031
1538	15.3639	1.36511
1539	18.0733	1.35106
1540	20.7827	1.337
1541	21.9348	1.37356
1542	21.5907	1.45874
1543	21.2466	1.54391
1544	20.5628	1.50002
1545	19.8369	1.44016
1546	18.905	1.37756
1547	17.4159	1.30753
1548	15.9268	1.2375
1549	15.1819	1.22865
1550	14.8377	1.25276
1551	14.5279	1.27527
1552	15.3288	1.24595
1553	16.1297	1.21663
1554	16.7736	1.21126
1555	17.1913	1.24037
1556	17.6091	1.26948
1557	17.1349	1.2927
1558	16.4091	1.31427
1559	16.3548	1.32037
1560	19.8276	1.24525
1561	23.3004	1.17012
1562	22.2386	1.17057
1563	17.3146	1.23539
1564	12.3905	1.30022
1565	13.4353	1.28077
1566	14.9996	1.25399
1567	16.2204	1.24554
1568	16.6396	1.27983
1569	17.0588	1.31412
1570	16.4399	1.36917
1571	15.3324	1.434
1572	14.2936	1.48715
1573	14.3312	1.35758
1574	14.3687	1.22802
1575	14.8757	1.1604
1576	16.0583	1.18197
1577	17.241	1.20354
1578	16.3128	1.20701
1579	14.8237	1.20568
1580	13.7238	1.21862
1581	14.5247	1.30126
1582	15.3257	1.3839
1583	15.4976	1.38969
1584	15.1549	1.33261
1585	14.8123	1.27554
1586	14.4682	1.30954
1587	14.1241	1.35146
1588	14.467	1.36667
1589	16.4129	1.31954
1590	18.3587	1.27241
1591	19.2637	1.26843
1592	19.6786	1.28476
1593	20.0134	1.30019
1594	17.761	1.28613
1595	15.5086	1.27208
1596	14.1949	1.26011
1597	14.2324	1.25114
1598	14.27	1.24218
1599	14.9106	1.24728
1600	15.7115	1.25613
1601	16.1261	1.25599
1602	14.6542	1.21194
1603	13.1823	1.1679
1604	13.2892	1.15136
1605	14.8534	1.16021
1606	16.4176	1.16905
1607	17.6345	1.15735
1608	18.8128	1.14336
1609	18.8586	1.1376
1610	15.8429	1.15408
1611	12.8271	1.17056
1612	12.041	1.23763
1613	12.4559	1.33196
1614	12.8708	1.42628
1615	14.0534	1.37406
1616	15.2359	1.32184
1617	15.4035	1.27445
1618	13.9143	1.23495
1619	12.425	1.19545
1620	12.9663	1.13661
1621	14.1489	1.07167
1622	15.2246	1.03983
1623	15.6439	1.21153
1624	16.0631	1.38324
1625	16.4824	1.44908
1626	16.9016	1.41722
1627	17.3208	1.38535
1628	17.3966	1.26647
1629	17.4341	1.1379
1630	17.151	1.0585
1631	16.0436	1.10552
1632	14.9362	1.15253
1633	14.8362	1.25328
1634	15.2554	1.38172
1635	15.6747	1.50244
1636	16.0924	1.43775
1637	16.5102	1.37307
1638	16.4592	1.33645
1639	15.7333	1.3402
1640	15.0075	1.34396
1641	15.1863	1.29545
1642	15.6055	1.23305
1643	15.6355	1.17757
1644	13.7646	1.15588
1645	11.8937	1.13419
1646	11.9122	1.1335
1647	13.4765	1.14998
1648	15.0406	1.16646
1649	14.8302	1.1711
1650	14.4861	1.17486
1651	14.1419	1.19361
1652	13.7978	1.24571
1653	13.4537	1.29781
1654	13.6363	1.31656
1655	14.0555	1.32031
1656	14.4748	1.32068
1657	14.894	1.27609
1658	15.3132	1.23151
1659	15.0513	1.19169
1660	13.9567	1.15771
1661	12.8622	1.12373
1662	13.5894	1.13012
1663	14.7719	1.1466
1664	15.6116	1.18086
1665	14.8887	1.29615
1666	14.1657	1.41145
1667	14.071	1.4612
1668	14.4902	1.45732
1669	14.9095	1.45344
1670	12.844	1.39514
1671	10.5914	1.33274
1672	9.7589	1.27507
1673	12.0864	1.22794
1674	14.414	1.1808
1675	15.1615	1.18107
1676	15.1991	1.20264
1677	15.3436	1.21868
1678	16.9078	1.16137
1679	18.472	1.10407
1680	18.4906	1.1166
1681	16.6196	1.21451
1682	14.7487	1.31241
1683	12.2443	1.35118
1684	9.6102	1.37784
1685	7.69733	1.37511
1686	8.49828	1.26181
1687	9.2992	1.14851
1688	10.7758	1.16284
1689	12.7217	1.26583
1690	14.6675	1.36882
1691	14.3921	1.28423
1692	14.048	1.19384
1693	13.9711	1.16936
1694	14.3903	1.26726
1695	14.8095	1.36516
1696	14.1174	1.38139
1697	13.0142	1.3674
1698	12.0252	1.34831
1699	12.0628	1.28337
1700	12.1003	1.21843
1701	11.7715	1.19867
1702	11.0456	1.22788
1703	10.3198	1.25708
1704	11.8919	1.32786
1705	13.8378	1.40541
1706	15.2341	1.46219
1707	14.8899	1.45322
1708	14.5458	1.44426
1709	13.7283	1.42425
1710	12.6209	1.39747
1711	11.5134	1.37069
1712	8.87935	1.34392
1713	6.24527	1.31714
1714	6.22108	1.32517
1715	10.4573	1.38999
1716	14.6936	1.45482
1717	14.2884	1.41716
1718	12.4176	1.34713
1719	10.9728	1.28636
1720	12.1468	1.28254
1721	13.3207	1.27872
1722	13.5449	1.23925
1723	12.8191	1.16413
1724	12.0933	1.08901
1725	12.0392	1.19076
1726	12.0767	1.31666
1727	12.2127	1.40292
1728	12.6291	1.37638
1729	13.0455	1.34983
1730	13.2269	1.37679
1731	13.2645	1.43652
1732	13.302	1.49626
1733	14.1029	1.38297
1734	14.9038	1.26968
1735	14.5447	1.22889
1736	12.2921	1.30644
1737	10.0394	1.384
1738	10.3976	1.38613
1739	11.5801	1.36444
1740	12.2287	1.33777
1741	9.5943	1.28045
1742	6.95999	1.22314
1743	5.91356	1.21346
1744	6.3328	1.24775
1745	6.75201	1.28204
1746	7.85825	1.28885
1747	9.0409	1.29261
1748	9.6891	1.32629
1749	8.96334	1.43691
1750	8.23759	1.54753
1751	9.5268	1.55069
1752	11.8546	1.49847
1753	14.0601	1.44797
1754	13.3343	1.43901
1755	12.6085	1.44738
1756	11.884	1.45301
1757	11.161	1.48366
1758	10.4381	1.51431
1759	10.3159	1.38825
1760	10.3535	1.22055
1761	10.1965	1.09523
1762	9.0889	1.17689
1763	7.98138	1.25855
1764	7.71364	1.29122
1765	8.13284	1.28382
1766	8.55209	1.27642
1767	8.97132	1.39206
1768	9.3906	1.51698
1769	10.2765	1.56892
1770	12.2007	1.45847
1771	14.1249	1.34802
1772	14.0485	1.33915
1773	12.9409	1.38264
1774	11.8181	1.42073
1775	10.329	1.32937
1776	8.83993	1.238
1777	8.15218	1.20326
1778	8.57144	1.24675
1779	8.99068	1.29024
1780	9.7153	1.33373
1781	10.5161	1.37722
1782	11.0423	1.40743
1783	10.3165	1.37712
1784	9.5906	1.34682
1785	9.2923	1.33646
1786	9.3299	1.34176
1787	9.3674	1.34706
1788	7.98518	1.4565
1789	6.49593	1.57378
1790	5.71674	1.5893
1791	6.51763	1.37834
1792	7.31852	1.16739
1793	8.38277	1.12496
1794	9.5654	1.15827
1795	10.6945	1.19779
1796	11.1123	1.31969
1797	11.53	1.44159
1798	11.6132	1.491
1799	11.2705	1.44814
1800	10.9278	1.40528
1801	9.0381	1.35816
1802	6.78572	1.31005
1803	5.40326	1.27112
1804	7.731	1.27135
1805	10.0587	1.27158
1806	11.5161	1.31098
1807	12.3169	1.37991
1808	13.1178	1.44884
1809	10.2928	1.4235
1810	7.27679	1.3932
1811	5.89857	1.39481
1812	7.84444	1.4612
1813	9.7903	1.52758
1814	10.9233	1.491
1815	11.7243	1.41235
1816	12.4221	1.33736
1817	12.0779	1.29943
1818	11.7338	1.26149
1819	11.031	1.27976
1820	9.9234	1.36142
1821	8.81587	1.44308
1822	9.3307	1.44903
1823	10.1315	1.44163
1824	11.0202	1.42311
1825	12.2029	1.36736
1826	13.3855	1.31161
1827	12.2395	1.3133
1828	9.6054	1.3517
1829	6.97136	1.3901
1830	6.98218	1.40326
1831	7.01974	1.41616
1832	7.74448	1.41076
1833	9.6904	1.37283
1834	11.6362	1.33489
1835	11.605	1.3252
1836	10.8792	1.32543
1837	10.245	1.32658
1838	10.2826	1.33445
1839	10.3202	1.34231
1840	9.4035	1.36163
1841	7.5328	1.39239
1842	5.66203	1.42316
1843	5.47037	1.30167
1844	5.50792	1.1594
1845	5.84094	1.07323
1846	7.01491	1.14669
1847	8.18887	1.22016
1848	9.1315	1.27188
1849	9.9323	1.31028
1850	10.7332	1.34868
1851	8.09915	1.25985
1852	5.46508	1.17103
1853	4.1359	1.12087
1854	4.93685	1.13383
1855	5.7378	1.14678
1856	6.82543	1.19245
1857	8.00361	1.24844
1858	9.1324	1.30148
1859	9.9305	1.33466
1860	10.7285	1.36785
1861	10.9555	1.36166
1862	10.6114	1.31609
1863	10.2673	1.27052
1864	8.91559	1.23839
1865	7.42635	1.20808
1866	6.43295	1.19692
1867	6.85069	1.24024
1868	7.26846	1.28357
1869	8.16798	1.29173
1870	9.3506	1.27924
1871	10.518	1.26708
1872	10.1739	1.28767
1873	9.8298	1.30825
1874	9.4862	1.31102
1875	9.1435	1.2859
1876	8.80085	1.26078
1877	10.1975	1.27814
1878	12.1433	1.3089
1879	13.6621	1.34572
1880	12.5545	1.41975
1881	11.447	1.49377
1882	10.538	1.51752
1883	9.8122	1.49485
1884	9.0864	1.47218
1885	9.0476	1.43119
1886	9.0851	1.38816
1887	9.1227	1.35155
1888	9.1602	1.33143
1889	9.1978	1.3113
1890	9.4872	1.3382
1891	9.9065	1.38932
1892	10.3563	1.43413
1893	11.5388	1.32749
1894	12.7214	1.22086
1895	12.9477	1.16755
1896	11.8531	1.18791
1897	10.7586	1.20827
1898	9.6541	1.22293
1899	8.54667	1.23588
1900	7.72488	1.24503
1901	8.5229	1.23258
1902	9.3209	1.22014
1903	9.525	1.20106
1904	9.1809	1.17585
1905	8.83683	1.15063
1906	7.11871	1.18267
1907	5.24779	1.22107
1908	4.12503	1.22741
1909	4.92592	1.1513
1910	5.72681	1.0752
1911	7.28337	1.05451
1912	9.2294	1.06238
1913	11.0365	1.06994
1914	9.5116	1.07017
1915	7.98665	1.0704
1916	7.0285	1.05476
1917	6.68435	1.02191
1918	6.34022	0.98906
1919	6.98092	1.05469
1920	7.78178	1.13635
1921	8.21627	1.19113
1922	7.49043	1.16083
1923	6.76458	1.13052
1924	7.6955	1.14282
1925	9.6413	1.18122
1926	11.5872	1.21962
1927	8.95315	1.22494
1928	6.31908	1.23026
1929	4.84488	1.23171
1930	5.26414	1.22686
1931	5.68338	1.222
1932	7.26286	1.24808
1933	9.2087	1.28393
1934	10.9944	1.30519
1935	11.7954	1.23672
1936	12.5963	1.16825
1937	12.0079	1.13947
1938	10.1372	1.14733
1939	8.26643	1.1552
1940	7.76949	1.12872
1941	7.42533	1.09841
1942	7.18807	1.08305
1943	7.22562	1.10609
1944	7.26318	1.12914
1945	7.79124	1.12591
1946	8.58355	1.10853
1947	9.3758	1.09115
1948	10.1767	1.10919
1949	10.9776	1.12724
1950	10.6185	1.14625
1951	8.36586	1.16683
1952	6.11322	1.18742
1953	6.76143	1.17707
1954	8.32562	1.15695
1955	9.5695	1.14252
1956	8.84363	1.16311
1957	8.11778	1.1837
1958	7.39197	1.17121
1959	6.66618	1.12818
1960	5.94043	1.08516
1961	7.61901	1.07419
1962	9.5651	1.06679
1963	10.6597	1.06364
1964	9.5652	1.07142
1965	8.47076	1.07919
1966	8.32883	1.16046
1967	8.74664	1.2849
1968	9.1644	1.40935
1969	10.347	1.30271
1970	11.5295	1.19608
1971	11.1215	1.1676
1972	8.11708	1.2667
1973	5.11267	1.36579
1974	3.81725	1.32013
1975	3.09149	1.22622
1976	2.31615	1.14156
1977	1.20859	1.11889
1978	0.10106	1.09622
1979	1.12878	1.15762
1980	4.20802	1.2998
1981	7.28726	1.44198
1982	8.02474	1.36112
1983	8.44254	1.24981
1984	8.76528	1.15685
1985	8.80283	1.11891
1986	8.84039	1.08098
1987	9.8396	1.09914
1988	11.404	1.15027
1989	12.9225	1.20124
1990	9.9067	1.23709
1991	6.89097	1.27294
1992	5.95861	1.29491
1993	8.28636	1.29514
1994	10.6141	1.29537
1995	10.3001	1.27218
1996	9.197	1.242
1997	8.25346	1.2118
[truncated: 3 more rows]
