# Supplementary material for: Switching molecular recognition selectivities by temperature in a diffusion-regulatory porous material
Source: Nat Commun. 2024 Jan 2;15:144. doi: 10.1038/s41467-023-44424-3 (PMC10761840; doi:10.1038/s41467-023-44424-3)
Supplement: Supplementary file 3 — source data [file 41467_2023_44424_MOESM3_ESM.zip › Figure S38.xlsx]

## Sheet: Sheet1
	CO2	C2H2
Time (s)	Intensity	Intensity
0	34.6237	0.2165
1	64.7035	0.12171
2	45.1265	0.15894
3	25.6506	0.19551
4	16.1742	0.16591
5	6.898	0.13765
6	17.4217	0.24138
7	27.8952	0.34411
8	33.4188	0.34785
9	38.8428	0.35059
10	34.416	0.25531
11	29.9892	0.16004
12	20.5634	0.12978
13	11.087	0.10018
14	26.3604	0.13658
15	41.884	0.17365
16	37.5829	0.24405
17	33.0814	0.31478
18	23.7529	0.21999
19	14.4245	0.12521
20	14.6522	0.12598
21	15.1758	0.12972
22	30.249	0.16578
23	45.7726	0.20285
24	36.9981	0.30507
25	27.4715	0.40931
26	42.4936	0.25172
27	58.0172	0.08879
28	34.3416	0.12185
29	9.8653	0.15892
30	29.5866	0.29464
31	50.2108	0.43238
32	36.0858	0.30545
33	21.6094	0.17585
34	17.0329	0.14525
35	12.5565	0.11565
36	22.9798	0.15222
37	33.5537	0.18945
38	24.1765	0.2922
39	14.7992	0.39494
40	20.0491	0.43349
41	25.5979	0.47072
42	26.1718	0.21079
43	26.6954	-0.05214
44	17.3191	0.04792
45	7.8428	0.15166
46	13.2411	0.09006
47	18.7899	0.02679
48	24.3135	0.19719
49	29.8371	0.36759
50	35.3607	0.27133
51	40.8844	0.17506
52	36.3828	0.17879
53	31.8315	0.18186
54	22.3551	0.11893
55	13.2291	0.05733
56	38.7527	0.12773
57	63.8249	0.19645
58	44.2479	0.09969
59	25.4737	0.0056
60	45.9973	0.04266
61	65.6201	0.07973
62	41.1437	0.1168
63	17.4695	0.15387
64	33.0686	0.1911
65	47.7646	0.22433
66	33.2882	0.12806
67	19.2623	0.03776
68	19.7859	0.14001
69	20.3095	0.24226
70	30.8331	0.31266
71	41.3567	0.38306
72	36.8552	0.2863
73	32.404	0.19153
74	32.9276	0.29527
75	33.5012	0.39733
76	39.0249	0.3344
77	44.3497	0.27279
78	30.022	0.34253
79	15.6943	0.41227
80	25.9692	0.31767
81	36.4928	0.2214
82	27.2166	0.22414
83	17.7402	0.22787
84	33.0883	0.2316
85	48.6874	0.23534
86	34.211	0.20574
87	19.7346	0.17614
88	35.2582	0.2132
89	50.7818	0.25027
90	41.3055	0.22067
91	31.8291	0.19107
92	47.4281	0.1948
93	62.7262	0.19687
94	48.2498	0.03394
95	34.0714	-0.1247
96	49.3732	0.14176
97	64.6749	0.40821
98	55.6453	0.22022
99	46.1186	0.02295
100	41.5917	0.02467
101	37.1153	0.02841
102	27.689	0.13114
103	18.2126	0.23487
104	38.5355	0.20644
105	59.1597	0.17668
106	39.9792	0.14757
107	20.7986	0.11846
108	35.2802	0.21821
109	50.8038	0.32194
110	46.928	0.23168
111	42.4516	0.13541
112	28.2023	0.16864
113	13.6504	0.20587
114	23.6721	0.27561
115	34.1957	0.34601
116	25.1197	0.35108
117	15.6433	0.35481
118	25.8159	0.35855
119	36.3898	0.36228
120	37.014	0.268
121	37.5376	0.17272
122	33.187	0.33596
123	28.6854	0.50719
124	29.1085	0.25295
125	29.6321	-0.00998
126	35.0556	0.02108
127	40.5792	0.05815
128	31.3538	0.16104
129	21.8271	0.26528
130	32.1501	0.13802
131	42.6737	0.00842
132	43.2974	-0.02218
133	43.821	-0.05178
134	24.4452	0.05111
135	4.8683	0.15535
136	30.022	0.29045
137	55.1759	0.42554
138	46.7394	0.27156
139	37.263	0.10862
140	32.6121	0.17234
141	28.1106	0.24308
142	48.1332	0.18282
143	68.6568	0.11989
144	35.2815	0.18762
145	0.8051	0.25802
146	20.1301	0.26309
147	40.554	0.26682
148	36.8255	0.20589
149	32.3491	0.14296
150	37.5968	0.17718
151	43.1456	0.21442
152	33.97	0.31682
153	24.4936	0.42056
154	29.7169	0.39362
155	35.2405	0.36402
156	30.9397	0.23577
157	26.4382	0.1055
158	41.7613	0.10789
159	57.285	0.11163
160	57.9587	0.18136
161	58.4823	0.25176
162	39.2061	0.12416
163	19.7298	-0.00544
164	34.9778	0.03013
165	50.5768	0.06736
166	36.1751	0.13743
167	21.7735	0.2075
168	12.2478	0.1129
169	2.7714	0.01663
170	8.1448	0.01936
171	13.6685	0.0231
172	29.1667	0.09316
173	44.7657	0.1639
174	25.2894	0.2343
175	5.813	0.3047
176	16.3366	0.10843
177	26.8602	-0.08784
178	32.3838	0.08256
179	37.9075	0.25297
180	48.4814	0.3237
181	58.8046	0.39277
182	44.3282	0.2965
183	30.102	0.20123
184	40.6256	0.20497
185	50.9989	0.20702
186	46.4973	0.04325
187	42.2966	-0.11316
188	52.8202	0.09057
189	62.6431	0.2903
190	38.1668	0.29404
191	14.4926	0.29844
192	30.0917	0.33567
193	45.088	0.3699
194	40.6116	0.30697
195	36.5856	0.24203
196	47.1093	0.11243
197	57.3326	-0.01014
198	57.8562	0.09409
199	57.579	0.19297
200	38.1026	0.16337
201	20.428	0.13911
202	45.9516	0.24284
203	70.4743	0.33992
204	70.9979	0.27732
205	71.2212	0.21971
206	61.7448	0.32344
207	52.5688	0.42015
208	53.0924	0.28988
209	54.2166	0.16898
210	69.7402	0.27271
211	84.2628	0.36977
212	74.7865	0.30684
213	66.5072	0.24923
214	86.9314	0.3193
215	106.007	0.38537
216	81.5306	0.32244
217	58.2577	0.26453
218	73.8568	0.36877
219	88.652	0.46497
220	84.1756	0.36871
221	80.2998	0.28045
222	90.8234	0.38418
223	100.544	0.48391
224	91.0175	0.48765
225	82.7446	0.49638
226	98.2682	0.60012
227	112.29	0.69384
228	97.814	0.59758
229	84.3398	0.50631
230	89.8886	0.51005
231	95.7362	0.51779
232	106.26	0.58819
233	115.887	0.65458
234	111.484	0.65832
235	107.38	0.66205
236	112.904	0.66578
237	118.277	0.67253
238	118.801	0.77677
239	118.924	0.87832
240	109.448	0.91539
241	100.772	0.94978
242	111.296	0.92018
243	121.017	0.89326
244	111.49	0.93049
245	103.718	0.96438
246	129.241	0.93478
247	152.763	0.90352
248	138.286	0.84058
249	124.812	0.77596
250	130.361	0.67919
251	135.308	0.59846
252	130.831	0.76886
253	126.655	0.93126
254	127.179	0.96832
255	128.608	1.0054
256	144.206	1.04263
257	159.099	1.06586
258	164.623	0.90293
259	168.748	0.76098
260	154.271	0.89805
261	140.844	1.02813
262	141.368	1.10251
263	142.691	1.13717
264	153.214	1.141
265	162.139	1.1395
266	152.663	1.07667
267	144.789	1.02988
268	155.363	1.16772
269	163.234	1.2875
270	143.757	1.22467
271	127.423	1.1738
272	142.872	1.24396
273	155.928	1.31149
274	141.452	1.34866
275	130.973	1.3805
276	166.497	1.351
277	197.213	1.3188
278	172.611	1.25563
279	152.518	1.1895
280	178.042	1.09333
281	199.517	1.02115
282	180.041	1.19165
283	164.624	1.35921
284	190.274	1.49705
285	210.412	1.59816
286	180.935	1.36866
287	156.958	1.17249
288	182.481	1.27632
289	203.496	1.3802
290	183.919	1.48454
291	167.103	1.57782
292	172.626	1.58165
293	178.7	1.58182
294	189.223	1.55232
295	200.297	1.52649
296	215.821	1.53032
297	229.694	1.53784
298	230.218	1.57517
299	227.742	1.60048
300	203.265	1.53765
301	185.335	1.50646
302	215.415	1.70733
303	242.836	1.88144
304	243.36	1.78477
305	243.883	1.70148
306	244.407	1.73865
307	246.43	1.78581
308	261.954	1.92298
309	275.475	2.04346
310	270.974	2.01379
311	270.325	2.00981
312	300.848	2.21364
313	325.873	2.40281
314	306.396	2.47331
315	291.764	2.53279
316	317.646	2.50312
317	342.913	2.49747
318	363.669	2.66797
319	381.426	2.83447
320	377.182	2.97164
321	378.858	3.10463
322	423.949	3.20698
323	465.051	3.31253
324	465.808	3.45037
325	467.064	3.58147
326	472.82	3.65197
327	481.576	3.74247
328	517.332	4.01297
329	552.102	4.26017
330	577.984	4.2975
331	601.102	4.3638
332	601.859	4.66467
333	605.328	4.9599
334	636.235	5.19823
335	666.627	5.4298
336	692.384	5.6003
337	718.14	5.7708
338	743.897	5.9413
339	768.661	6.12193
340	784.493	6.39377
341	804.166	6.65813
342	854.922	6.86197
343	899.629	7.07313
344	895.386	7.34363
345	897.772	7.62533
346	953.805	7.99767
347	1003.21	8.3538
348	1003.96	8.59097
349	1012.52	8.85213
350	1078.27	9.2893
351	1138.04	9.71467
352	1153.87	10.0535
353	1171.64	10.3835
354	1202.4	10.6539
355	1237.05	10.9461
356	1297.81	11.3832
357	1354.03	11.7989
358	1379.91	12.0708
359	1409.86	12.3878
360	1464.81	12.9829
361	1514.35	13.5422
362	1520.1	13.8127
363	1528.06	14.0905
364	1553.82	14.4277
365	1587.33	14.7687
366	1683.57	15.141
367	1770.73	15.5212
368	1791.49	15.9583
369	1815.85	16.3835
370	1866.61	16.7207
371	1915.58	17.0661
372	1951.51	17.4719
373	1988.07	17.8817
374	2028.82	18.3189
375	2074.12	18.7431
376	2149.88	19.0802
377	2219.16	19.4263
378	2245.04	19.8322
379	2277.06	20.2599
380	2346.79	20.8221
381	2412.23	21.3705
382	2442.98	21.8077
383	2474.84	22.2375
384	2515.6	22.608
385	2558.03	22.9861
386	2614.07	23.4254
387	2672.47	23.8645
388	2748.23	24.3017
389	2820.89	24.7341
390	2870.91	25.132
391	2917.39	25.5216
392	2928.2	25.8269
393	2943	26.1388
394	2993.76	26.5093
395	3047.52	26.8731
396	3128.28	27.177
397	3207.06	27.491
398	3268.12	27.8969
399	3331.26	28.3057
400	3411.22	28.7385
401	3485.86	29.1629
402	3506.72	29.5018
403	3529.07	29.8438
404	3564.82	30.2143
405	3608.59	30.5748
406	3724.34	30.8453
407	3833.12	31.1193
408	3879.1	31.4246
409	3922.3	31.7261
410	3943.06	31.9966
411	3970.97	32.2745
412	4056.73	32.6116
413	4138.66	32.9564
414	4189.67	33.3623
415	4234.64	33.7397
416	4235.4	33.9103
417	4253.57	34.1047
418	4399.33	34.4753
419	4525.89	34.8413
420	4511.87	35.1733
421	4510.5	35.4973
422	4636.88	35.7357
423	4756.2	35.997
424	4811.95	36.4677
425	4869.71	36.918
426	4945.47	37.1887
427	5018.24	37.466
428	5064.23	37.8047
429	5114.04	38.136
430	5194.8	38.4067
431	5275.55	38.699
432	5356.31	39.1697
433	5427.15	39.6037
434	5417.85	39.7413
435	5421.78	39.899
436	5522.54	40.203
437	5621.49	40.4987
438	5707.25	40.736
439	5790.04	41.0013
440	5851.09	41.4743
441	5910.8	41.9337
442	5961.56	42.3043
443	6017.51	42.627
444	6108.27	42.631
445	6198.43	42.726
446	6284.61	43.4333
447	6365.84	44.0377
448	6416.6	44.0083
449	6472.95	44.03
450	6563.7	44.3673
451	6661.56	44.7373
452	6803.02	45.3107
453	6924.13	45.8337
454	6929.89	46.071
455	6943.14	46.298
456	6998.9	46.4687
457	7059.7	46.693
458	7149.14	47.2223
459	7229.73	47.7087
460	7245.56	47.88
461	7273.07	48.0727
462	7378.83	48.41
463	7482.64	48.76
464	7573.39	49.1973
465	7666.82	49.5867
466	7778.13	49.6577
467	7885.16	49.789
468	7965.92	50.293
469	8031.99	50.792
470	8007.75	51.2627
471	8017.22	51.705
472	8233.97	51.9757
473	8343.48	52.3663
474	8439.71	52.7723
475	7809.94	53.6507
476	7125.41	54.5673
477	7280.41	55.0323
478	7437.95	55.556
479	7609.84	56.4157
480	7809.43	57.6623
481	8080.23	59.9043
482	8018.97	60.6857
483	7921.3	62.024
484	7933.72	63.4953
485	8540.37	62.5257
486	8553.02	63.4783
487	8544.63	64.5303
488	8720.95	65.0727
489	8758.2	67.5093
490	8910.06	68.0217
491	9135.7	68.2227
492	9399.21	70.173
493	9423.64	69.4663
494	9542.64	70.0737
495	9651.27	71.9393
496	9217.2	73.3927
497	9530.3	73.7007
498	9919.38	74.522
499	10135.4	76.3267
500	10281.1	75.3643
501	10427.5	77.9837
502	10574.2	80.4693
503	10721	78.5267
504	10867.7	81.1097
505	10811	82.939
506	10725.4	83.6477
507	11237.2	83.1647
508	11453.2	85.047
509	11599.5	86.201
510	11749.6	85.926
511	11969.4	88.8493
512	12189.1	89.4223
513	12455.6	90.0297
514	12821.3	92.953
515	12496.1	92.644
516	12715.5	93.2723
517	13344	94.736
518	13855.7	96.1997
519	13823	96.4517
520	13711.2	96.8937
521	13685.7	97.8317
522	14197.4	98.322
523	14294.5	100.195
524	14345.7	101.476
525	14636.2	100.513
526	14508.5	104.216
527	14923.1	105.241
528	15422.6	104.805
529	14843.6	106.258
530	15180.8	106.903
531	15452.4	106.936
532	15489.7	106.648
533	15855.4	108.111
534	15848.9	108.509
535	15832.1	109.705
536	16051.8	113.115
537	16128.5	113.187
538	16202.2	114.676
539	16362.8	116.296
540	16798.4	115.334
541	16734.4	116.04
542	16732.2	117.494
543	16861.5	119.152
544	16862.2	118.673
545	16971	120.352
546	17225.8	121.348
547	17664.5	119.892
548	17738.2	122.816
549	17857.3	123.9
550	17893.8	124.39
551	17602.6	126.341
552	17504	127.435
553	17542.9	127.915
554	17745.6	128.298
555	18330.4	131.222
556	18471.3	131.927
557	18642.8	132.5
558	19069.9	133.944
559	18925.8	134.431
560	18874.3	135.232
561	18934.2	136.209
562	19153.9	137.186
563	19567.9	138.157
564	19701.4	139.13
565	19600	140.18
566	19746.7	141.644
567	19608.8	143.487
568	19688.3	144.838
569	20183.3	145.383
570	20257.1	147.82
571	20090	148.651
572	19989.2	148.796
573	20354.9	149.286
574	20518.2	151.551
575	20546.2	153.192
576	20585.7	154.169
577	21170.4	155.146
578	21287.9	156.89
579	21043.5	158.015
580	20507.7	158.092
581	20873.4	159.555
582	21586.6	162.674
583	22101.8	164.765
584	21812.8	162.836
585	21929	164.515
586	22075.7	167.01
587	22167.2	169.471
588	22023	169.958
589	22232.8	171.63
590	22718.2	173.366
591	23351.7	174.83
592	22695.6	176.294
593	22550	177.074
594	22506.6	178.185
595	22215.4	180.621
596	22825.7	181.209
597	22976.2	181.978
598	22846.8	182.657
599	23066.6	182.174
600	23407.5	183.307
601	23672.5	185.442
602	23799.6	187.929
603	23727.9	186.001
604	23552.1	189.59
605	23656.6	192.621
606	24387.2	190.192
607	23777.2	193.871
608	23596.8	195.172
609	23791.7	194.904
610	24157.4	195.394
611	23530.4	197.126
612	23461.5	198.141
613	24085.2	198.291
614	23794	199.755
615	23662.6	199.443
616	23748.1	199.7
617	24113.8	202.136
618	24405.2	201.686
619	24340.8	202.392
620	24189.8	203.856
621	24482.5	205.32
622	24395.1	205.513
623	24637	205.517
624	25150.4	205.784
625	24348.3	208.707
626	24385.1	209.876
627	24401.6	210.364
628	23745.5	210.855
629	24080.5	211.817
630	24227.3	211.627
631	24094.7	211.77
632	23515.7	215.639
633	23801.8	214.981
634	23609.8	215.861
635	22926.8	218.63
636	23797	216.219
637	23286.5	217.347
638	23106.4	218.557
639	24420.9	217.588
640	23856.7	218.546
641	23635.6	219.818
642	23688.9	220.69
643	23908.7	219.72
644	24064.9	220.444
645	24029.1	221.908
646	23735.8	223.668
647	22939.4	224.155
648	23507.2	223.55
649	24086.2	224.429
650	23941	228.287
651	23796.8	228.291
652	23606	228.908
653	23556.9	229.757
654	23989.3	230.24
655	23728.6	229.883
656	23656.4	230.617
657	23819.5	231.937
658	23602.8	229.043
659	23768.2	230.876
660	23977.7	232.622
661	24046.3	231.692
662	23609.2	234.615
663	23498.6	234.743
664	23401.2	233.801
665	22818	234.291
666	23664	236.081
667	23703.1	236.265
668	22986.7	235.159
669	23206.4	236.136
670	22920.3	235.24
671	22687.5	234.368
672	22776.4	234.342
673	23356.9	233.38
674	23228.5	235.892
675	22902.2	238.641
676	23048.9	237.185
677	22930.9	237.937
678	22747.5	237.879
679	22506	237.454
680	22141.7	239.891
681	22123.5	240.022
682	22318.8	239.743
683	22646.9	239.786
684	22136.8	240.763
685	22164.5	239.784
686	22303.9	239.155
687	22085.7	241.592
688	21532	240.868
689	21392.3	240.169
690	21585.8	240.124
691	21659.5	242.075
692	21732.9	241.666
693	21774.9	241.746
694	21758.1	243.064
695	21467	242.095
696	21125.4	242.468
697	20970.7	243.134
698	21261.3	243.138
699	21485.3	243.599
700	21205.8	242.425
701	20724.4	240.869
702	20942.6	242.805
703	21102.2	241.96
704	20953.3	241.38
705	20519.1	241.909
706	20957.7	242.886
707	20725.4	241.457
708	20458.5	241.288
709	20678.3	245.671
710	20477.5	243.047
711	20174.8	242.994
712	19965.9	244.014
713	20331.7	241.584
714	20022.9	241.199
715	19688.6	241.203
716	19514.1	241.4
717	19732.2	243.336
718	19531	244.582
719	19447.9	244.196
720	19886.6	241.281
721	19612	243.593
722	19583.8	243.404
723	19633.8	242.538
724	19344.7	245.441
725	19115.2	245.499
726	19137.1	245.474
727	19378.7	245.916
728	19160.5	245.919
729	19208	245.571
730	19200.7	245.601
731	18909.5	246.578
732	19333.7	247.078
733	19018.9	247.861
734	18473.1	248.161
735	18765.8	246.219
736	18556.3	246.787
737	18515.5	247.526
738	18726.4	248.016
739	18872	248.503
740	18478.3	248.272
741	18219.3	247.969
742	18512	247.973
743	18367.8	248.943
744	18177.7	249.314
745	18069	249.683
746	18288.7	251.146
747	18187.3	249.185
748	18005.7	249.721
749	17780.2	252.481
750	17495.2	251.056
751	17258.9	252.095
752	17171.7	253.171
753	17317.4	252.692
754	17178	253.163
755	17255.4	252.466
756	17370	251.594
757	17151.8	252.571
758	17250.2	254.803
759	17324.8	255.084
760	17343.1	253.668
761	17489.9	256.104
762	17146.7	255.267
763	16881.9	254.954
764	17028.6	257.391
765	17102.4	256.421
766	17176.1	256.372
767	17212	256.61
768	17140.4	256.131
769	16939.7	257.361
770	16647	258.825
771	16344.1	259.949
772	16417.3	258.987
773	16601.8	259.868
774	16622.3	260.573
775	16337	260.129
776	16337.7	261.592
777	16432.7	261.793
778	16460.4	261.313
779	16169.2	260.83
780	15883.6	262.928
781	15814	264.847
782	15951	265.893
783	16024.8	263.95
784	15824.8	263.832
785	15699.6	265.239
786	15845.3	268.142
787	15846	266.199
788	15938.7	265.789
789	15933.7	266.406
790	15496.5	267.383
791	15255.6	266.204
792	15224.2	265.746
793	15319.9	266.305
794	15101.7	267.282
795	15220.7	269.758
796	15323.9	270.741
797	15247.7	268.86
798	14956.5	269.351
799	15040.8	267.668
800	15110.9	266.495
801	14531.9	270.364
802	14012.8	270.023
803	13904.1	270.27
804	14215.4	271.168
805	14650.9	268.273
806	14541.4	269.741
807	14333.4	270.816
808	14261.2	268.907
809	14189	270.371
810	14345	270.9
811	14480.2	271.016
812	14116	271.507
813	13940.1	270.742
814	13902	270.959
815	13951.1	272.414
816	13805.9	273.877
817	13606.7	272.1
818	13388.4	271.525
819	13170.2	274.935
820	13315.9	271.557
821	13417	271.181
822	13472.5	272.036
823	13473.2	271.067
824	13219	272.229
825	13001.8	271.498
826	12894.5	269.088
827	13041.2	270.065
828	12799.7	270.303
829	12662.6	271.06
830	12875.6	272.987
831	12584.4	273.964
832	12573.5	273.072
833	12622.1	272.047
834	12405.5	273.5
835	12057.5	272.797
836	11883.1	273.092
837	11894.8	274.191
838	11968.5	273.222
839	11646.2	270.751
840	11415.3	269.21
841	11486.9	269.73
842	11487.6	271.193
843	11440.6	271.056
844	11348.3	270.5
845	11203	270.991
846	10991.4	271.038
847	10853.1	270.021
848	10773.2	268.569
849	10628	270.033
850	10982	269.647
851	11152.1	269.247
852	10790.8	269.728
853	10574.2	269.732
854	10263.1	268.801
855	10096	268.265
856	10461.7	270.215
857	10170.5	269.1
858	10038.1	268.674
859	10056.7	268.942
860	9765.47	267.973
861	9815.86	267.763
862	9813.64	266.974
863	9603.51	265.177
864	9604.27	267.613
865	9605.02	267.802
866	9518.99	266.409
867	9220.5	263.98
868	9050.62	265.123
869	8922.87	264.217
870	8841.28	262.045
871	8856.64	263.509
872	8593.66	263.805
873	8505.3	264.013
874	8735.62	264.382
875	8612.3	262.439
876	8404.58	262.482
877	8106.97	263.455
878	7697.69	264.418
879	7765.61	262.72
880	7769.07	259.733
881	7726.9	256.919
882	7902.85	259.357
883	7780.98	260.236
884	7632.01	260.517
885	7553.8	260.375
886	7627.55	257.459
887	7542.47	254.874
888	7427.89	253.954
889	7414.05	256.39
890	7311.76	256.994
891	7133.88	256.393
892	6942.67	255.122
893	6928.83	254.639
894	6724.93	253.367
895	7004.04	253.347
896	7951.11	255.14
897	7859.9	253.545
898	7737.99	251.371
899	7645.41	248.708
900	7508.5	250.268
901	7429.23	250.041
902	7423.28	247.361
903	7372.57	250.243
904	7298.53	251.519
905	7199.28	250.633
906	7144.84	248.895
907	7036.53	247.939
908	6862.79	247.943
909	6845.37	245.36
910	6785.8	243.95
911	6673.22	243.954
912	6592.98	241.371
913	6501.2	239.962
914	6395.29	239.966
915	6262.65	241.272
916	6190.4	241.76
917	6184.49	241.319
918	6074.05	239.572
919	6006.27	237.798
920	5987.02	236.024
921	5836.11	235.993
922	5725.47	234.908
923	5659.56	232.689
924	5560.65	233.551
925	5467.94	233.572
926	5382.03	232.687
927	5348.7	230.467
928	5286.01	229.575
929	5193.43	230.023
930	5100.85	227.36
931	5038.28	226.253
932	5005.7	226.701
933	4919.21	225.363
934	4877.22	223.802
935	4876.79	222.055
936	4759.9	222.93
937	4645.09	222.961
938	4532.51	222.076
939	4485.26	221.626
940	4419.88	220.754
941	4333.38	219.416
942	4320.07	217.206
943	4258.49	215.424
944	4145.91	214.094
945	4053.14	214.525
946	4022.73	214.097
947	4057.05	212.759
948	3944.47	212.318
949	3875.23	212.767
950	3849.32	214.104
951	3743.41	209.219
952	3663.98	205.883
953	3611.19	204.12
954	3571.94	204.568
955	3536.1	204.79
956	3503.05	204.802
957	3423.81	205.695
958	3371.68	204.765
959	3344.66	202.112
960	3272.08	200.782
961	3202.97	197.835
962	3137.46	193.501
963	3091.55	194.394
964	3049.11	194.362
965	3010.01	193.512
966	2977.87	194.393
967	2942.18	194.169
968	2902.93	192.839
969	2890.36	191.954
970	2847.78	191.069
971	2775.2	190.184
972	2735.69	188.846
973	2692.91	187.058
974	2647.07	184.858
975	2607.83	184.417
976	2582.18	183.75
977	2568.73	182.86
978	2468.82	181.522
979	2421.25	180.65
980	2420.27	180.228
981	2334.36	180.676
982	2272.72	179.275
983	2234.14	176.203
984	2228.24	174.874
985	2222.3	173.54
986	2214.55	172.162
987	2148.64	169.499
988	2110.99	168.956
989	2097.42	170.2
990	2051.51	168.426
991	2008.99	167.12
992	1970.55	166.229
993	1957.97	165.344
994	1906.71	164.468
995	1823.56	163.605
996	1844.31	163.164
997	1806.95	161.581
998	1716.16	158.954
999	1743.58	158.958
1000	1753.67	158.269
1001	1747.23	156.966
1002	1714.65	156.97
1003	1682.41	156.067
1004	1650.49	154.328
1005	1624.34	152.1
1006	1585.01	150.985
1007	1532.43	150.989
1008	1513.19	149.215
1009	1497.28	147.663
1010	1484.7	146.334
1011	1451.9	144.995
1012	1415.81	143.435
1013	1376.97	141.674
1014	1377.73	141.233
1015	1371.68	141.019
1016	1358.9	141.005
1017	1326.1	139.22
1018	1293.42	137.902
1019	1261.51	137.026
1020	1262.27	136.585
1021	1249.15	135.451
1022	1223.38	133.686
1023	1204.13	132.357
1024	1171.34	130.808
1025	1126.05	129.058
1026	1140.14	129.951
1027	1137.56	129.732
1028	1118.32	128.403
1029	1099.07	128.406
1030	1076.41	127.292
1031	1050.52	125.067
1032	1044.61	123.738
1033	1011.5	121.502
1034	953.122	118.435
1035	980.545	119.327
1036	984.168	119.087
1037	964.923	117.775
1038	945.545	118.226
1039	926.237	117.983
1040	906.993	117.08
1041	887.75	115.306
1042	865.039	113.763
1043	839.26	112.433
1044	819.882	111.095
1045	825.31	109.997
1046	851.131	109.152
1047	825.221	109.6
1048	802.844	109.342
1049	784	108.429
1050	778.045	106.644
1051	768.514	105.584
1052	755.403	105.055
1053	729.492	102.392
1054	714.383	100.689
1055	709.277	99.911
1056	723.456	101.705
1057	719.251	101.78
1058	699.674	100.451
1059	673.764	99.1213
1060	655.188	97.792
1061	642.942	96.462
1062	636.987	95.1237
1063	627.323	94.039
1064	615.547	93.1273
1065	616.304	91.7977
1066	605.859	91.464
1067	587.817	91.805
1068	588.573	90.4663
1069	577.928	89.893
1070	559.806	89.7723
1071	556.562	87.9983
1072	551.873	87.4863
1073	545.447	87.8017
1074	523.537	85.139
1075	511.331	83.433
1076	507.524	82.52
1077	506.281	81.1903
1078	516.038	81.0833
1079	532.425	81.887
1080	503.848	81.002
1081	488.822	80.1137
1082	483.801	79.2497
1083	461.891	78.809
1084	447.075	77.8707
1085	438.031	76.5677
1086	432.121	75.6827
1087	431.065	74.7977
1088	434.185	73.9927
1089	442.995	74.444
1090	431.252	74.1337
1091	405.083	73.2487
1092	393.172	72.3633
1093	384.683	70.9717
1094	379.475	69.291
1095	383.587	68.8473
1096	383.819	68.1477
1097	382.416	67.4407
1098	394.506	68.7777
1099	386.873	68.0523
1100	365.434	65.976
1101	349.412	65.5327
1102	343.291	64.5663
1103	343.507	63.2527
1104	338.263	62.101
1105	340.101	61.8933
1106	347.223	62.2613
1107	358.047	61.8177
1108	350.027	61.456
1109	330.318	61.0063
1110	318.407	59.2767
1111	301.796	58.1873
1112	282.053	57.5247
1113	272.5	56.6387
1114	269.739	55.604
1115	266.684	55.04
1116	263.44	54.7773
1117	259.891	54.738
1118	256.148	54.842
1119	254.23	53.679
1120	253.479	51.706
1121	249.632	51.476
1122	243.888	52.313
1123	240.315	51.4553
1124	238.071	49.559
1125	231.457	48.6957
1126	222.164	48.465
1127	220.776	48.067
1128	224.032	47.571
1129	221.619	47.3477
1130	215.876	47.285
1131	215.153	46.6053
1132	217.38	45.5633
1133	214.01	44.4327
1134	206.751	43.2407
1135	199.493	42.0487
1136	200.379	41.4243
1137	201.517	40.8173
1138	200.784	40.246
1139	196.579	39.741
1140	192.374	39.236
1141	189.004	38.601
1142	185.944	37.9177
1143	183.093	37.2623
1144	181.941	36.8337
1145	180.789	36.405
1146	179.268	35.9897
1147	177.363	35.5877
1148	175.458	35.186
1149	171.903	34.6737
1150	168.079	34.143
1151	165.171	33.6553
1152	165.164	33.3029
1153	165.157	32.9504
1154	163.967	32.5034
1155	162.052	31.9983
1156	160.137	31.4933
1157	157.076	31.09
1158	154.016	30.6867
1159	152.261	30.2351
1160	152.636	29.7045
1161	153.01	29.174
1162	152.225	28.7789
1163	151.073	28.4265
1164	149.868	28.0705
1165	148.334	27.6927
1166	146.8	27.3148
1167	145.266	26.9105
1168	143.733	26.4818
1169	142.199	26.0531
1170	141.696	25.8075
1171	141.307	25.5823
1172	141.359	25.293
1173	139.265	24.8388
1174	137.172	24.3847
1175	135.078	24.0816
1176	132.984	23.8564
1177	130.952	23.6282
1178	130.388	23.3279
1179	129.824	23.0276
1180	128.798	22.7075
1181	127.108	22.3592
1182	125.417	22.0108
1183	124.871	21.6207
1184	124.686	21.2174
1185	124.287	20.8604
1186	122.575	20.7879
1187	120.863	20.7154
1188	118.555	20.4576
1189	115.698	20.0289
1190	112.841	19.6002
1191	112.389	19.3547
1192	112.204	19.1295
1193	112.125	18.89
1194	112.322	18.614
1195	112.518	18.3379
1196	112.715	18.0115
1197	112.911	17.6591
1198	113.107	17.3168
1199	113.304	17.2189
1200	113.5	17.1209
1201	112.094	17.0016
1202	108.473	16.8528
1203	104.853	16.7039
1204	104.897	16.5551
1205	105.856	16.4063
1206	106.063	16.2302
1207	102.837	15.9298
1208	99.6115	15.6294
1209	99.1079	15.4404
1210	100.831	15.3425
1211	102.554	15.2445
1212	101.083	14.9573
1213	99.3706	14.6557
1214	98.132	14.3779
1215	97.9467	14.1527
1216	97.7615	13.9276
1217	97.0496	13.6848
1218	96.1009	13.4342
1219	95.0474	13.1979
1220	92.6025	13.1514
1221	90.1576	13.1049
1222	89.0811	12.924
1223	89.8948	12.5575
1224	90.2147	12.4465
1225	90.4111	12.3995
1226	90.3339	12.3433
1227	89.0093	12.2458
1228	87.6848	12.1482
1229	86.3571	12.0084
1230	85.0269	11.8342
1231	83.6967	11.6599
1232	82.3664	11.5329
1233	81.036	11.4095
1234	80.4157	11.2782
1235	81.3755	11.1294
1236	82.3353	10.9806
1237	84.0851	10.8317
1238	86.19	10.6829
1239	87.9205	10.534
1240	84.682	10.3852
1241	81.4435	10.2364
1242	80.4375	10.099
1243	82.1607	9.97557
1244	83.884	9.85217
1245	83.0726	9.77103
1246	81.7424	9.69853
1247	80.332	9.61533
1248	78.6199	9.49193
1249	76.9079	9.36853
1250	75.8716	9.17007
1251	75.3047	8.91947
1252	74.7378	8.66887
1253	74.1708	8.64037
1254	73.6039	8.61877
1255	73.3042	8.62387
1256	73.5006	8.6786
1257	73.6971	8.7333
1258	73.3362	8.71373
1259	72.7693	8.66667
1260	72.2026	8.5945
1261	71.6386	8.31953
1262	71.0747	8.04453
1263	70.5093	7.85453
1264	69.9423	7.75657
1265	69.3754	7.65863
1266	70.7781	7.49503
1267	72.5011	7.32073
1268	73.4914	7.19533
1269	72.1611	7.2246
1270	70.8307	7.25387
1271	70.4472	7.1885
1272	70.6436	7.0651
1273	70.8401	6.9417
1274	71.0365	6.8692
1275	71.2329	6.7967
1276	70.9944	6.6952
1277	70.0457	6.54637
1278	69.097	6.39753
1279	69.5988	6.3647
1280	70.5585	6.36853
1281	71.2513	6.36527
1282	70.3027	6.3182
1283	69.354	6.27113
1284	69.1993	6.1579
1285	69.7774	5.98363
1286	70.3555	5.80937
1287	67.5453	5.75027
1288	64.3581	5.70397
1289	62.441	5.6697
1290	64.546	5.67353
1291	66.6509	5.67737
1292	66.6256	5.6181
1293	65.2954	5.52013
1294	63.9652	5.4222
1295	66.8333	5.45147
1296	69.7013	5.48077
1297	70.2495	5.44237
1298	67.0107	5.29353
1299	63.7718	5.14467
1300	63.1438	5.05387
1301	63.3403	4.98137
1302	63.4299	4.91953
1303	62.8629	4.92337
1304	62.296	4.9272
1305	62.7214	4.94427
1306	64.0628	4.97353
1307	65.4043	5.0028
1308	64.3413	4.7802
1309	63.011	4.52957
1310	61.5738	4.36443
1311	59.8619	4.41917
1312	58.1501	4.4739
1313	58.4532	4.47823
1314	59.7947	4.45663
1315	61.0753	4.4314
1316	60.8958	4.31997
1317	60.7163	4.2085
1318	61.1147	4.1312
1319	62.4562	4.10957
1320	63.7977	4.08797
1321	64.269	4.0915
1322	64.4654	4.10297
1323	64.1813	4.11797
1324	60.9424	4.1549
1325	57.7036	4.1918
1326	57.8211	4.14873
1327	61.0365	4.0318
1328	64.2519	3.91487
1329	62.5158	3.87203
1330	60.0406	3.84023
1331	58.5196	3.80143
1332	59.861	3.74167
1333	61.2024	3.6819
1334	60.3801	3.64777
1335	58.2863	3.6287
1336	56.2384	3.60963
1337	58.7249	3.59313
1338	61.2113	3.5766
1339	61.9119	3.53427
1340	59.8182	3.4516
1341	57.7244	3.3689
1342	59.7452	3.31954
1343	62.995	3.28012
1344	65.502	3.24072
1345	63.7972	3.20146
1346	62.0924	3.16219
1347	60.7809	3.08977
1348	59.8323	2.98674
1349	58.8838	2.88371
1350	59.9961	2.90661
1351	61.3376	2.94352
1352	62.3585	2.96904
1353	62.5549	2.96524
1354	62.7514	2.96144
1355	61.4536	2.878
1356	59.3858	2.75353
1357	57.3445	2.63064
1358	57.9226	2.66501
1359	58.5007	2.69938
1360	58.7811	2.71489
1361	58.5959	2.70091
1362	58.4107	2.68693
1363	58.5193	2.68667
1364	58.7157	2.6905
1365	58.5689	2.68861
1366	56.4751	2.65428
1367	54.3814	2.61994
1368	54.1083	2.56942
1369	55.4498	2.50456
1370	56.7912	2.43969
1371	58.8273	2.523
1372	60.9323	2.62099
1373	62.2631	2.68064
1374	61.6991	2.64645
1375	61.1352	2.61226
1376	61.3248	2.57462
1377	61.903	2.53519
1378	62.42	2.49597
1379	61.4714	2.46163
1380	60.5229	2.4273
1381	60.536	2.40151
1382	61.8775	2.38753
1383	63.219	2.37356
1384	63.3403	2.32921
1385	63.1565	2.27728
1386	63.0373	2.23396
1387	63.2337	2.23273
1388	63.4302	2.23149
1389	62.39	2.21925
1390	60.2964	2.19764
1391	58.2029	2.17603
1392	60.3227	2.24571
1393	62.8093	2.32334
1394	64.0362	2.34141
1395	62.3244	2.22057
1396	60.6125	2.09973
1397	60.9767	2.03943
1398	62.3182	2.00764
1399	63.4535	1.97906
1400	61.3599	2.0007
1401	59.2664	2.02234
1402	58.0124	1.99249
1403	57.8271	1.89708
1404	57.6419	1.80167
1405	58.7086	1.80852
1406	60.05	1.83779
1407	61.0098	1.85588
1408	60.4429	1.82917
1409	59.8759	1.80247
1410	59.7518	1.7492
1411	59.9482	1.6767
1412	60.1447	1.6042
1413	59.2419	1.65872
1414	58.2932	1.71854
1415	57.734	1.73422
1416	57.9304	1.66426
1417	58.1268	1.59431
1418	59.4183	1.60485
1419	61.1358	1.64671
1420	62.7161	1.68904
1421	62.9126	1.73613
1422	63.109	1.78322
1423	63.4848	1.78367
1424	64.063	1.73152
1425	64.6411	1.67937
1426	63.2725	1.74835
1427	61.5606	1.83869
1428	60.9021	1.87169
1429	63.7704	1.71266
1430	66.6388	1.55364
1431	67.4112	1.52812
1432	66.8443	1.58793
1433	66.2775	1.64774
1434	66.0884	1.63954
1435	65.9031	1.63065
1436	65.4354	1.59916
1437	64.4868	1.5292
1438	63.5382	1.45925
1439	61.7309	1.47708
1440	59.6374	1.52416
1441	57.8909	1.55671
1442	58.469	1.49184
1443	59.0471	1.42696
1444	59.2381	1.38815
1445	59.0572	1.37437
1446	58.8763	1.3606
1447	60.001	1.3576
1448	61.3381	1.35637
1449	62.6761	1.36917
1450	64.0176	1.42899
1451	65.3592	1.4888
1452	65.7692	1.45702
1453	65.584	1.36671
1454	65.3988	1.2764
1455	63.3241	1.31708
1456	61.2304	1.35908
1457	61.1143	1.37754
1458	64.3641	1.35593
1459	67.6138	1.33432
1460	66.8561	1.32225
1461	64.7626	1.31336
1462	63.0656	1.29885
1463	64.0255	1.2467
1464	64.9853	1.19455
1465	64.9718	1.17355
1466	64.0233	1.18247
1467	63.0747	1.1914
1468	63.1451	1.19579
1469	63.3415	1.19962
1470	63.2288	1.21376
1471	62.2803	1.25576
1472	61.3317	1.29776
1473	61.6178	1.22666
1474	62.5689	1.09464
1475	63.5201	0.96262
1476	62.9561	1.09827
1477	62.392	1.23392
1478	62.8158	1.29065
1479	64.9205	1.21306
1480	67.0253	1.13547
1481	67.4125	1.12277
1482	67.2273	1.13169
1483	66.9925	1.14887
1484	66.4255	1.22141
1485	65.8586	1.29395
1486	64.7077	1.32236
1487	62.9958	1.30839
1488	61.2839	1.29441
1489	61.9496	1.21249
1490	62.9094	1.12217
1491	63.6631	1.05934
1492	63.8595	1.07081
1493	64.056	1.08227
1494	64.2524	1.10035
1495	64.4489	1.122
1496	64.6682	1.14387
1497	65.628	1.17315
1498	66.5877	1.20243
1499	66.9217	1.20041
1500	66.3547	1.15335
1501	65.7878	1.10629
1502	66.427	1.01099
1503	67.3867	0.90287
1504	68.0871	0.83626
1505	67.5201	0.97241
1506	66.9531	1.10857
1507	66.3878	1.09247
1508	65.8238	0.95182
1509	65.2599	0.81117
1510	67.1511	0.83855
1511	69.256	0.88055
1512	70.5601	0.93164
1513	69.9961	1.00391
1514	69.4321	1.07618
1515	68.3548	1.08214
1516	67.0244	1.05544
1517	65.7704	1.02899
1518	65.9669	1.00738
1519	66.1633	0.98577
1520	66.3598	1.01961
1521	66.5562	1.12699
1522	66.7526	1.23436
1523	67.5521	1.23179
1524	68.5119	1.2
1525	69.3419	1.1561
1526	69.5384	1.05306
1527	69.7348	0.95002
1528	69.5114	0.90996
1529	68.9445	0.92143
1530	68.3776	0.93289
1531	69.9296	0.91378
1532	71.6413	0.89236
1533	72.5814	0.87309
1534	71.6328	0.85912
1535	70.6842	0.84514
1536	69.4799	0.86696
1537	68.1496	0.90642
1538	66.9338	0.9432
1539	67.8936	0.92922
1540	68.8533	0.91524
1541	69.6478	0.89589
1542	70.223	0.86942
1543	70.7982	0.84295
1544	70.4712	0.91279
1545	69.9043	1.00822
1546	69.3374	1.0842
1547	68.7704	1.06513
1548	68.2034	1.04606
1549	68.6862	0.9948
1550	70.0276	0.91721
1551	71.369	0.83962
1552	71.2908	0.87325
1553	71.1055	0.91525
1554	71.0386	0.92806
1555	71.235	0.87592
1556	71.4315	0.82377
1557	72.9446	0.80147
1558	75.0495	0.79258
1559	76.887	0.78494
1560	75.1752	0.75211
1561	73.4633	0.75834
1562	72.0948	0.7703
1563	71.1462	0.78926
1564	70.1975	0.80822
1565	70.515	0.80397
1566	71.0916	0.79498
1567	72.0502	0.79157
1568	74.5368	0.81053
1569	77.0234	0.82948
1570	76.8532	0.85287
1571	74.7596	0.87946
1572	72.6661	0.90604
1573	73.5037	0.92531
1574	74.4635	0.94426
1575	75.2935	0.92774
1576	75.8716	0.84237
1577	76.4497	0.75701
1578	75.6538	0.75958
1579	74.3234	0.79635
1580	72.9931	0.83846
1581	71.6629	0.92866
1582	70.3327	1.01886
1583	70.2849	1.04555
1584	71.6264	1.00344
1585	72.9679	0.96132
1586	73.3245	0.96517
1587	73.521	0.97649
1588	73.7174	0.95422
1589	73.9138	0.82559
1590	74.1103	0.69696
1591	74.3067	0.71034
1592	74.5032	0.81071
1593	74.6996	0.91109
1594	75.6594	0.84353
1595	76.6191	0.77598
1596	76.8555	0.75378
1597	75.9113	0.80562
1598	74.9669	0.85747
1599	74.0195	0.8522
1600	73.0709	0.8279
1601	72.4694	0.80856
1602	74.1926	0.82243
1603	75.9158	0.83629
1604	77.2497	0.8281
1605	78.2094	0.79871
1606	79.1692	0.76932
1607	78.7703	0.71049
1608	78.2034	0.64802
1609	77.435	0.61156
1610	76.1219	0.64541
1611	74.8089	0.67926
1612	74.6685	0.69283
1613	75.2467	0.69397
1614	75.8248	0.69511
1615	76.7845	0.66318
1616	77.7443	0.63125
1617	78.414	0.65248
1618	78.6105	0.7605
1619	78.8069	0.86852
1620	78.4232	0.85664
1621	77.8564	0.80689
1622	77.3428	0.75928
1623	77.1576	0.7248
1624	76.9723	0.69032
1625	77.1833	0.677
1626	77.7599	0.68322
1627	78.3365	0.68943
1628	77.5674	0.71352
1629	76.6317	0.73982
1630	76.3341	0.75398
1631	78.0574	0.72968
1632	79.7806	0.70537
1633	80.0837	0.67792
1634	79.5168	0.64853
1635	78.9499	0.61914
1636	78.0014	0.5694
1637	77.0528	0.51965
1638	77.1126	0.50166
1639	78.8186	0.53551
1640	80.5245	0.56936
1641	80.8499	0.65178
1642	80.6646	0.75217
1643	80.4373	0.83742
1644	79.8705	0.8004
1645	79.3035	0.76338
1646	80.0387	0.7265
1647	82.1292	0.68976
1648	84.2197	0.65303
1649	84.3756	0.68094
1650	84.1903	0.72025
1651	83.7417	0.73907
1652	82.4114	0.68933
1653	81.081	0.63958
1654	80.6822	0.6333
1655	80.8786	0.6548
1656	81.0751	0.6763
1657	81.6494	0.64741
1658	82.2275	0.61802
1659	82.8056	0.59993
1660	83.3837	0.60108
1661	83.9618	0.60222
1662	84.8241	0.55203
1663	85.781	0.48473
1664	86.4173	0.43452
1665	84.7054	0.50945
1666	82.9936	0.58438
1667	82.8083	0.62878
1668	84.1498	0.64265
1669	85.4912	0.65651
1670	84.4818	0.63679
1671	83.1514	0.61249
1672	82.0196	0.58687
1673	81.4527	0.55748
1674	80.8858	0.52809
1675	82.2728	0.55406
1676	84.7595	0.61119
1677	87.1776	0.66694
1678	86.2419	0.65551
1679	85.3062	0.64407
1680	83.8007	0.64859
1681	81.3255	0.68027
1682	78.8503	0.71195
1683	80.6688	0.70164
1684	83.9185	0.67734
1685	86.6726	0.66229
1686	86.1056	0.70924
1687	85.5386	0.75619
1688	86.5289	0.75642
1689	89.0153	0.71176
1690	91.5018	0.66711
1691	90.9352	0.64291
1692	89.9909	0.62124
1693	88.7478	0.61807
1694	86.6542	0.66756
1695	84.5607	0.71704
1696	83.9325	0.76002
1697	84.1289	0.79933
1698	84.3559	0.8359
1699	86.079	0.73781
1700	87.8021	0.63972
1701	88.9147	0.60574
1702	89.1111	0.66796
1703	89.3076	0.73017
1704	90.0994	0.7249
1705	91.0592	0.7006
1706	91.6527	0.67752
1707	90.3224	0.66085
1708	88.992	0.64419
1709	88.2801	0.74431
1710	88.0948	0.94392
1711	87.9096	1.14353
1712	87.7243	0.95457
1713	87.5391	0.73179
1714	87.6974	0.57848
1715	88.6572	0.58726
1716	89.6169	0.59604
1717	89.5386	0.60308
1718	88.9717	0.60932
1719	88.4734	0.61494
1720	89.0515	0.61099
1721	89.6297	0.60705
1722	90.2071	0.60757
1723	90.7838	0.61379
1724	91.3605	0.62
1725	91.6292	0.6118
1726	91.8256	0.60022
1727	91.732	0.58526
1728	90.4017	0.55587
1729	89.0713	0.52648
1730	89.264	0.48694
1731	90.6055	0.43974
1732	91.9469	0.39254
1733	91.8381	0.44928
1734	91.6528	0.51149
1735	91.0896	0.55943
1736	89.7594	0.57838
1737	88.4292	0.59734
1738	90.6217	0.63075
1739	94.2535	0.67006
1740	97.6101	0.70639
1741	98.1882	0.71263
1742	98.7663	0.71886
1743	98.0887	0.71792
1744	95.9949	0.70888
1745	93.9012	0.69985
1746	91.1587	0.66053
1747	88.3018	0.61588
1748	86.5861	0.57941
1749	88.691	0.57038
1750	90.7959	0.56135
1751	91.9693	0.57249
1752	92.5474	0.59654
1753	93.1255	0.62058
1754	92.9479	0.60936
1755	92.7626	0.59778
1756	92.5785	0.57782
1757	92.3961	0.54362
1758	92.2138	0.50941
1759	92.0294	0.49543
1760	91.8441	0.48894
1761	91.8689	0.4847
1762	93.592	0.49856
1763	95.3151	0.51243
1764	96.4772	0.52006
1765	97.0553	0.52121
1766	97.6334	0.52235
1767	96.8832	0.56113
1768	95.9346	0.60553
1769	95.0822	0.65496
1770	94.5182	0.71948
1771	93.9541	0.784
1772	94.335	0.76661
1773	95.2947	0.69906
1774	96.2545	0.6315
1775	94.9243	0.60211
1776	93.5941	0.57272
1777	93.1338	0.54333
1778	94.0937	0.51394
1779	95.0535	0.48455
1780	96.3033	0.47837
1781	97.6448	0.47951
1782	98.7726	0.48671
1783	98.5874	0.53111
1784	98.4021	0.57551
1785	98.6138	0.54185
1786	99.1919	0.43613
1787	99.77	0.33041
1788	100.005	0.46054
1789	100.201	0.61691
1790	99.97	0.71271
1791	98.6398	0.65279
1792	97.3096	0.59286
1793	98.2462	0.58164
1794	100.351	0.5955
1795	102.349	0.60805
1796	101.782	0.58884
1797	101.215	0.56962
1798	100.488	0.56751
1799	99.5395	0.58901
1800	98.5908	0.61051
1801	98.8625	0.54069
1802	99.4391	0.44805
1803	99.8863	0.38
1804	99.701	0.43203
1805	99.5158	0.48407
1806	99.5405	0.5375
1807	99.7369	0.59208
1808	99.9333	0.64666
1809	100.84	0.66338
1810	101.799	0.67724
1811	102.286	0.68559
1812	101.719	0.68164
1813	101.152	0.6777
1814	101.902	0.62635
1815	103.243	0.5537
1816	104.425	0.48836
1817	103.476	0.52004
1818	102.528	0.55171
1819	101.579	0.56622
1820	100.63	0.55973
1821	99.6816	0.55324
1822	99.6835	0.52352
1823	99.8799	0.48904
1824	100.076	0.46845
1825	100.273	0.50013
1826	100.469	0.53181
1827	100.891	0.53797
1828	101.469	0.52639
1829	102.047	0.51481
1830	105.587	0.52791
1831	109.219	0.54178
1832	110.184	0.54942
1833	106.198	0.54549
1834	102.212	0.54157
1835	102.062	0.58893
1836	103.403	0.65623
1837	104.592	0.71131
1838	104.407	0.65648
1839	104.221	0.60164
1840	104.952	0.56513
1841	106.675	0.54846
1842	108.399	0.53179
1843	106.839	0.63768
1844	104.745	0.7635
1845	103.476	0.84902
1846	104.818	0.8069
1847	106.159	0.76479
1848	106.554	0.66903
1849	106.369	0.54041
1850	106.184	0.41179
1851	106.762	0.50453
1852	107.34	0.59727
1853	107.483	0.61752
1854	106.916	0.51942
1855	106.349	0.42132
1856	107.233	0.45086
1857	108.574	0.52071
1858	109.488	0.58699
1859	107.776	0.63139
1860	106.064	0.6758
1861	105.146	0.66595
1862	104.961	0.60603
1863	104.775	0.54611
1864	103.919	0.54114
1865	102.987	0.54228
1866	102.785	0.55197
1867	104.89	0.58874
1868	106.995	0.62551
1869	108.389	0.5755
1870	109.349	0.47232
1871	110.309	0.36915
1872	109.742	0.39573
1873	109.175	0.42232
1874	108.608	0.45278
1875	108.041	0.48955
1876	107.474	0.52632
1877	108.358	0.50894
1878	109.699	0.47446
1879	110.773	0.44995
1880	110.207	0.48672
1881	109.64	0.52349
1882	108.685	0.51949
1883	107.372	0.47787
1884	106.058	0.43624
1885	107.387	0.43847
1886	109.11	0.44725
1887	110.738	0.45539
1888	112.079	0.46162
1889	113.421	0.46786
1890	113.094	0.51667
1891	111.787	0.59049
1892	110.479	0.66432
1893	111.371	0.58373
1894	112.331	0.49835
1895	112.756	0.48068
1896	112.189	0.58869
1897	111.622	0.6967
1898	111.334	0.75271
1899	111.149	0.78948
1900	111.131	0.80759
1901	112.463	0.6749
1902	113.796	0.54221
1903	114.415	0.48917
1904	114.23	0.52594
1905	114.045	0.5627
1906	112.886	0.66436
1907	111.556	0.77746
1908	110.928	0.82209
1909	112.651	0.63747
1910	114.374	0.45286
1911	115.166	0.37381
1912	115.363	0.36224
1913	115.559	0.35066
1914	115.378	0.38946
1915	115.192	0.42878
1916	115.431	0.45867
1917	116.391	0.47254
1918	117.35	0.4864
1919	117.738	0.51745
1920	117.934	0.55421
1921	118.131	0.5847
1922	118.327	0.57312
1923	118.523	0.56154
1924	117.552	0.55385
1925	115.459	0.54991
1926	113.365	0.54596
1927	115.347	0.51937
1928	117.834	0.48998
1929	119.496	0.46678
1930	118.929	0.46029
1931	118.362	0.4538
1932	117.061	0.45227
1933	115.363	0.45341
1934	113.711	0.45537
1935	116.579	0.53794
1936	119.447	0.6205
1937	121.72	0.65148
1938	123.062	0.60173
1939	124.403	0.55198
1940	122.248	0.59373
1941	119.048	0.6628
1942	116.393	0.72219
1943	117.73	0.71066
1944	119.067	0.69913
1945	118.91	0.66638
1946	117.198	0.61154
1947	115.486	0.5567
1948	115.434	0.49744
1949	115.631	0.43752
1950	116.016	0.4111
1951	116.967	0.4852
1952	117.918	0.55931
1953	117.959	0.54535
1954	117.392	0.4727
1955	116.825	0.40006
1956	117.006	0.49199
1957	117.202	0.58729
1958	118.361	0.63494
1959	121.229	0.59792
1960	124.097	0.56089
1961	122.163	0.56153
1962	118.543	0.5754
1963	115.61	0.58468
1964	117.715	0.56038
1965	119.82	0.53608
1966	122.115	0.57157
1967	124.602	0.66686
1968	127.088	0.76215
1969	126.236	0.65551
1970	124.929	0.52132
1971	123.952	0.42361
1972	124.149	0.45528
1973	124.345	0.48696
1974	124.542	0.482
1975	124.738	0.45261
1976	124.935	0.42322
1977	124.757	0.49108
1978	124.572	0.56093
1979	125.486	0.62162
1980	128.354	0.66602
1981	131.222	0.71042
1982	130.983	0.70963
1983	129.653	0.69296
1984	128.598	0.68271
1985	129.558	0.71947
1986	130.517	0.75624
1987	129.569	0.74466
1988	126.712	0.68474
1989	123.855	0.62482
1990	123.349	0.61191
1991	123.164	0.60542
1992	123.475	0.59165
1993	125.198	0.55717
1994	126.921	0.5227
1995	127.178	0.58591
1996	126.611	0.70411
1997	126.113	0.81701
[truncated: 3 more rows]
