# Supplementary material for: Switching molecular recognition selectivities by temperature in a diffusion-regulatory porous material
Source: Nat Commun. 2024 Jan 2;15:144. doi: 10.1038/s41467-023-44424-3 (PMC10761840; doi:10.1038/s41467-023-44424-3)
Supplement: Supplementary file 3 — source data [file 41467_2023_44424_MOESM3_ESM.zip › Figure S39.xlsx]

## Sheet: Sheet1
	CO2	C2H2
Time (s)	Intensity	Intensity
0	71.8319	1.04786
1	84.2927	1.0183
2	65.4364	1.05474
3	47.7304	1.044
4	35.8882	0.96337
5	36.563	0.92159
6	56.5068	0.97463
7	68.8736	1.02716
8	73.0674	1.03019
9	76.2144	1.07072
10	73.683	1.09092
11	66.8541	1.02539
12	54.2828	0.92767
13	48.0892	0.89819
14	58.9079	0.95089
15	72.7515	0.98459
16	78.7829	1.02095
17	71.6232	1.05749
18	52.5678	1.01126
19	51.4021	0.96503
20	67.4481	0.96659
21	67.1229	0.97945
22	62.5914	1.01532
23	65.5123	1.0125
24	61.3071	1.01503
25	61.6554	1.06675
26	77.8483	1.02245
27	86.1566	0.95615
28	68.9733	0.97385
29	60.1076	0.99355
30	79.4008	1.06258
31	82.4784	1.15228
32	56.5977	1.12332
33	51.2378	1.05359
34	65.212	1.00595
35	66.5888	1.00892
36	66.9824	1.07837
37	71.2009	1.09815
38	67.9442	1.11735
39	68.0081	1.15656
40	77.5991	1.177
41	75.7289	1.18661
42	63.9479	1.04115
43	64.4937	0.92468
44	67.9875	1.00921
45	64.7124	1.06503
46	64.5786	1.01865
47	62.2045	0.97148
48	58.3982	1.04118
49	66.6821	1.14188
50	82.3758	1.12825
51	82.7187	1.09394
52	68.6404	1.09698
53	63.9669	1.09968
54	63.6606	1.06938
55	63.5421	1.0106
56	80.7574	0.99672
57	94.1945	1.04114
58	82.838	1.04392
59	68.6384	1.03821
60	71.832	1.09124
61	86.3371	1.11483
62	86.9673	1.11794
63	74.2618	1.12101
64	71.2433	1.12413
65	77.3588	1.12519
66	75.8301	1.06147
67	69.0532	1.00079
68	65.7475	1.03641
69	67.8983	1.07204
70	78.8421	1.09174
71	85.2069	1.1608
72	80.8771	1.18058
73	77.929	1.14117
74	78.3723	1.16087
75	83.9411	1.23974
76	95.385	1.2761
77	91.3788	1.22288
78	67.3115	1.17517
79	62.2056	1.19887
80	81.5251	1.18607
81	90.1419	1.1521
82	81.9358	1.15464
83	76.2221	1.15767
84	84.5781	1.1607
85	93.5212	1.12286
86	87.721	1.04223
87	74.8223	1.0238
88	73.0196	1.07683
89	86.4069	1.11953
90	96.6047	1.12257
91	82.234	1.10498
92	65.344	1.09143
93	77.5884	1.09728
94	93.6699	1.03356
95	88.6707	0.96204
96	84.2576	1.09644
97	94.5804	1.23083
98	102.563	1.13801
99	94.8568	1.04053
100	79.7789	1.04256
101	77.5117	1.03548
102	80.9445	1.07143
103	73.7263	1.09783
104	74.3238	1.05144
105	85.7208	1.08439
106	84.3161	1.171
107	79.9208	1.15742
108	90.3621	1.14146
109	92.4704	1.17852
110	79.2185	1.15123
111	79.2378	1.13109
112	83.0491	1.18221
113	76.1662	1.19455
114	74.83	1.19709
115	83.0653	1.21039
116	87.2129	1.19742
117	84.6501	1.23546
118	87.9219	1.30516
119	90.7654	1.32314
120	88.248	1.26041
121	90.2573	1.19724
122	92.5175	1.26336
123	86.6697	1.33348
124	78.5673	1.19086
125	85.162	1.06489
126	102.809	1.09825
127	103.458	1.11356
128	86.7194	1.14943
129	79.6295	1.19668
130	87.9766	1.13422
131	95.3038	1.09192
132	97.0512	1.11112
133	97.6275	1.14165
134	87.6226	1.24451
135	81.4192	1.25038
136	99.6815	1.21909
137	106.731	1.27448
138	90.9482	1.23199
139	87.02	1.15246
140	92.1666	1.16874
141	92.2488	1.24358
142	101.946	1.28128
143	111.068	1.24065
144	92.8157	1.22568
145	81.636	1.24505
146	101.283	1.24875
147	110.391	1.26295
148	101.963	1.25032
149	96.5101	1.23668
150	97.5699	1.27163
151	92.5448	1.25202
152	77.087	1.23738
153	76.4783	1.25764
154	90.2755	1.22868
155	96.2322	1.22105
156	93.5173	1.17475
157	90.0161	1.1275
158	96.1047	1.14662
159	107.647	1.10885
160	114.169	1.07821
161	114.752	1.15141
162	102.8	1.1721
163	90.3914	1.15742
164	95.1859	1.20987
165	103.141	1.19304
166	97.3761	1.16258
167	94.2357	1.22544
168	94.6589	1.24597
169	92.8312	1.17234
170	97.4534	1.09635
171	96.1778	1.10474
172	97.3284	1.17635
173	103.346	1.20085
174	93.7932	1.2058
175	84.241	1.28174
176	89.6883	1.25335
177	95.1356	1.20141
178	98.0829	1.32319
179	106.705	1.40903
180	120.059	1.43105
181	121.123	1.45207
182	104.321	1.39035
183	95.5835	1.32907
184	102.79	1.31727
185	109.215	1.31635
186	107.9	1.23754
187	113.035	1.18574
188	128.232	1.32402
189	129.396	1.42524
190	107.544	1.41343
191	92.5178	1.42569
192	99.7533	1.46405
193	111.656	1.47724
194	115.854	1.43218
195	105.672	1.44553
196	96.7977	1.45081
197	109.604	1.32737
198	126.051	1.2659
199	125.359	1.32174
200	108.556	1.36002
201	100.394	1.36497
202	116.842	1.41991
203	128.46	1.51977
204	126.394	1.55855
205	123.824	1.50225
206	116.271	1.49052
207	118.969	1.52395
208	130.254	1.4619
209	130.385	1.40452
210	132.804	1.45947
211	133.501	1.52291
212	121.698	1.51119
213	123.451	1.54946
214	144.849	1.67091
215	159.903	1.7193
216	150.866	1.67416
217	135.039	1.66759
218	135.774	1.75612
219	145.287	1.80463
220	148.735	1.74291
221	147.98	1.6972
222	152.674	1.75214
223	154.961	1.80508
224	146.883	1.81003
225	152.207	1.87831
226	174.155	2.01657
227	174.364	2.06469
228	152.562	1.98631
229	151.932	1.93476
230	168.46	1.93969
231	161.592	1.97131
232	148.79	2.04293
233	155.333	2.08786
234	161.817	2.09281
235	166.624	1.99859
236	175.601	1.86953
237	167.606	1.96748
238	151.554	2.18935
239	161.926	2.25986
240	176.374	2.24814
241	171.506	2.33546
242	169.667	2.42424
243	177.525	2.45065
244	178.947	2.48901
245	173.077	2.46236
246	181.274	2.38397
247	188.834	2.39361
248	177.51	2.41548
249	183.066	2.38496
250	203.026	2.32299
251	196.89	2.26903
252	178.337	2.34065
253	183.475	2.48558
254	197.993	2.59095
255	193.407	2.63098
256	190.392	2.65268
257	204.634	2.66737
258	219.158	2.58898
259	221.488	2.55859
260	210.685	2.68019
261	208.685	2.7985
262	216.418	2.88902
263	218.064	2.90882
264	222.261	2.89715
265	224.329	2.88282
266	216.777	2.8378
267	217.032	2.85131
268	228.724	2.97306
269	233.834	3.04845
270	223.528	3.02012
271	219.165	3.01043
272	232.076	3.06525
273	230.679	3.1061
274	211.376	3.12776
275	221.813	3.19742
276	264.01	3.25241
277	279.645	3.26813
278	259.992	3.25637
279	239.157	3.24307
280	240.105	3.21473
281	259.433	3.22406
282	264.381	3.36237
283	253.228	3.49943
284	257.193	3.62167
285	269.358	3.62137
286	259.805	3.42637
287	252.222	3.41703
288	269.17	3.60533
289	282.702	3.74197
290	275.612	3.8642
291	271.868	3.90167
292	279.815	3.87333
293	282.112	3.92217
294	285.059	3.97713
295	296.212	3.9813
296	311.697	3.9863
297	316.327	4.0598
298	311.774	4.1649
299	317.723	4.22397
300	315.67	4.22893
301	300.849	4.2231
302	306.024	4.32663
303	318.012	4.51127
304	318.459	4.58267
305	327.007	4.55273
306	337.454	4.55773
307	332.409	4.62193
308	330.307	4.74387
309	353.896	4.88457
310	374.331	4.95613
311	376.19	4.99957
312	389.138	5.13787
313	401.386	5.2278
314	391.833	5.24937
315	390.928	5.40387
316	411.555	5.5421
317	421.498	5.54017
318	427.062	5.59517
319	435.276	5.71733
320	433.34	5.839
321	430.192	5.98657
322	447.898	6.1246
323	478.332	6.20787
324	491.397	6.2965
325	508.911	6.4098
326	529.474	6.49813
327	519.95	6.61073
328	517.913	6.81607
329	545.222	7.02363
330	573.348	7.12873
331	578.841	7.24827
332	569.405	7.4851
333	574.097	7.70527
334	594.762	7.89453
335	627.794	8.07923
336	660.562	8.23327
337	683.2	8.37423
338	703.764	8.51257
339	721.778	8.6979
340	734.904	8.93737
341	739.429	9.22873
342	757.492	9.50037
343	806.135	9.76173
344	836.699	10.05
345	824.653	10.2869
346	830.688	10.5583
347	867.648	10.9314
348	888.309	11.2708
349	898.442	11.553
350	934.003	11.908
351	982.975	12.3391
352	1013.58	12.7449
353	1022.61	13.159
354	1033.2	13.546
355	1070.02	13.9584
356	1125.59	14.4468
357	1168.81	14.9526
358	1194.49	15.3931
359	1207.82	15.814
360	1230.48	16.3646
361	1291.43	16.9656
362	1339.5	17.4373
363	1333.4	17.9249
364	1324.08	18.4448
365	1373.22	19.0085
366	1466.53	19.5978
367	1520.88	20.2333
368	1533.95	20.9072
369	1573.42	21.4503
370	1631.48	21.9219
371	1674.31	22.4387
372	1707.45	22.9947
373	1736.78	23.5649
374	1767.29	24.1514
375	1812.27	24.9219
376	1875.34	25.6935
377	1910.84	26.255
378	1918.94	26.7959
379	1971.13	27.5379
380	2051.18	28.3887
381	2096.28	29.1234
382	2116.84	29.7783
383	2168.89	30.4589
384	2232.17	31.1163
385	2285.73	31.7479
386	2343.93	32.4039
387	2386.72	33.2121
388	2434.78	34.0503
389	2495.95	34.7917
390	2548.78	35.4963
391	2595.53	36.2923
392	2623.61	37.0647
393	2674.7	37.7843
394	2747.77	38.5227
395	2814.09	39.3303
396	2892.34	40.122
397	2954.57	40.9583
398	3005.29	41.8477
399	3051.38	43.178
400	3125.88	44.4883
401	3236.72	45.5923
402	3281.15	46.8493
403	3326.49	47.979
404	3391.22	48.834
405	3459.96	49.493
406	3556.28	49.9157
407	3634.2	50.0557
408	3703.93	51.1737
409	3761.12	52.5257
410	3781.68	53.997
411	3866.74	54.699
412	3976.23	55.3973
413	4060.72	56.2397
414	4141.66	57.5053
415	4219.97	58.5593
416	4273.86	59.0923
417	4289.54	60.81
418	4392.99	62.354
419	4536.46	63.207
420	4618.97	63.8497
421	4668.55	64.461
422	4718.59	65.0277
423	4874.85	66.1993
424	5011.61	67.549
425	5147.35	68.8883
426	5206.12	70.5423
427	5291.39	71.9797
428	5421.23	73.041
429	5507.99	74.0983
430	5621.23	75.1257
431	5758.45	76.164
432	5880.69	77.891
433	6000.53	79.8497
434	6086.67	81.935
435	6175.85	82.4007
436	6314.44	83.2337
437	6454.1	84.7177
438	6578.07	85.9703
439	6741.14	87.129
440	6953.06	88.263
441	6988.41	90.8163
442	7055.77	92.796
443	7197.26	93.8493
444	7371.49	94.5387
445	7341.96	95.487
446	7053.11	97.121
447	7247.19	99.8593
448	7478.15	101.288
449	7588.78	102.273
450	7387.99	103.411
451	7626.9	105.251
452	7910.22	106.971
453	8122.73	108.497
454	8053.33	110.068
455	8211.92	111.248
456	8434.73	113.166
457	8637.6	116.031
458	8718.97	116.785
459	9100.11	118.023
460	9323.38	119.633
461	9008.89	121.922
462	9288.22	123.591
463	9426.57	124.942
464	9494.25	126.424
465	9796.66	129.054
466	9986.82	130.718
467	10082.8	132.695
468	10122.8	135.229
469	10518.3	136.206
470	10663.3	137.518
471	10828.1	139.042
472	11265.1	140.64
473	11505.6	143.694
474	11455.9	146.524
475	10937.6	148.971
476	10705	149.919
477	11140.4	152.503
478	11462.8	154.043
479	11628.8	154.478
480	11874.8	157.294
481	12180.1	160.921
482	12376.9	164.026
483	12654.4	167.597
484	12746.4	169.174
485	13080.6	170.834
486	13033.4	173.812
487	12773.9	174.341
488	13125.8	176.441
489	13541.7	180.068
490	13971.3	182.848
491	13584.4	183.904
492	13861.3	186.344
493	14264.2	187.538
494	14615.8	189.061
495	14413.4	191.9
496	14339.5	194.017
497	14884.7	194.772
498	15115.9	194.212
499	15619.7	199.132
500	15888	201.793
501	15821.3	203.893
502	15822.4	206.588
503	16027.5	206.567
504	16296	209.233
505	16413.8	212.826
506	16201.8	214.459
507	16511.3	216.287
508	16798.9	219.33
509	16908.8	219.91
510	17204.4	220.39
511	17149.9	223.685
512	16692.8	226.908
513	17373.7	227.945
514	17726.4	231.481
515	17691.5	233.537
516	18200	235.061
517	18195.2	237.47
518	18710.5	240.463
519	19270.9	242.928
520	19178.7	244.125
521	19280.2	247.369
522	19402.5	249.016
523	19058.5	249.439
524	19631.7	252.029
525	20193.2	252.802
526	20408.3	256.428
527	20725.3	260.349
528	20769.4	260.504
529	20153.5	262.196
530	20072.9	264.191
531	20498.8	266.626
532	20839.8	267.689
533	21197	269.054
534	21190.3	269.693
535	21145.8	272.468
536	21613.7	276.186
537	21856.5	277.915
538	21528.6	279.88
539	21916.8	280.716
540	22227.8	280.94
541	22130.7	282.505
542	22093.2	284.452
543	21909.5	287.308
544	22069.1	288.476
545	22724.8	289.861
546	22451	291.579
547	22295	290.688
548	22153.2	292.5
549	22395.4	295.477
550	22524.8	295.798
551	22445.5	296.059
552	22505.1	296.356
553	22889.8	299.763
554	22922.8	301.048
555	23155.7	303.125
556	23277.5	303.894
557	23545.8	303.94
558	23542.5	305.311
559	23109.3	306.691
560	22729.2	308.513
561	23573.8	309.536
562	23776.4	311.08
563	23684.9	312.417
564	24114.2	311.457
565	23640.5	312.144
566	23549.8	313.812
567	23796.5	315.89
568	24018.8	314.622
569	23781.5	315.545
570	23417.8	318.058
571	23699.4	318.964
572	24014.2	318.84
573	23941.1	319.258
574	23533	320.786
575	24058.2	321.609
576	23601.5	322.699
577	23822.5	322.505
578	24511.5	321.405
579	24244.5	325.834
580	23531.8	325.908
581	23496	325.401
582	24436.6	326.72
583	24352.1	328.897
584	24055.8	328.735
585	24094.9	329.923
586	23913	330.93
587	24302	332.119
588	24326.8	331.709
589	24052.5	331.282
590	23752	333.12
591	24289.1	333.122
592	24279.8	333.603
593	24061.2	336.187
594	24312.2	335.44
595	24394.3	336.053
596	24728.8	336.503
597	24256.8	337.62
598	24074.1	336.65
599	24130.8	335.28
600	24205.9	335.39
601	24010.2	336.217
602	23850.5	337.743
603	23798.5	336.163
604	24002.7	335.287
605	24132	338.88
606	24526.5	338.683
607	24131.2	340.55
608	23648.3	340.49
609	24070.2	340.84
610	24298.8	339.953
611	23513.9	337.727
612	23041.7	338.723
613	23664	337.057
614	23786.8	336.573
615	23283.3	338.123
616	23519	336.92
617	23662.5	337.257
618	23685.5	336.813
619	23870.9	337.897
620	23493.1	337.723
621	23358.2	337.243
622	23216	336.273
623	23663.2	336.52
624	23906.2	335.32
625	23155	336.287
626	22443.7	339.063
627	23045.6	336.017
628	22849.2	334.79
629	22927.7	335.2
630	23220.3	335.593
631	22902.3	334.9
632	22356.1	335.627
633	22377.9	333.93
634	22608.2	333.647
635	21892.5	335.387
636	21923.4	334.103
637	21631.8	333.21
638	21542	333.583
639	22522.5	331.856
640	22595.2	330.979
641	22156.4	332.349
642	21826	332.077
643	21692.6	330.282
644	21697.9	328.774
645	21935.7	326.102
646	21725	327.487
647	21236.2	329.152
648	21592.8	329.337
649	21955.5	328.835
650	21844.7	328.904
651	21620	326.827
652	21234.9	326.172
653	21107.2	327.302
654	21393.7	326.97
655	21443.1	325.043
656	21297.7	326.873
657	21324.8	327.357
658	21126.3	325.276
659	21026.8	325.71
660	20803.2	324.396
661	20716.2	323.428
662	20543.5	324.829
663	20670.8	323.193
664	20323	321.664
665	19927.2	320.196
666	20470.9	319.169
667	20454.4	320.473
668	19922.5	318.01
669	19897.8	317.438
670	19754.8	318.925
671	20003.6	318.249
672	19907.4	314.931
673	19883.2	311.048
674	19855.3	313.756
675	19439.8	313.596
676	19519.2	311.544
677	19645.1	311.432
678	19079	312.379
679	19072.5	310.72
680	18925.1	311.089
681	18558.5	312.316
682	18656.3	310.476
683	18820.6	309.748
684	18615	309.471
685	18811.5	306.797
686	18735.4	305.827
687	18405.3	307.336
688	17954.6	307.447
689	18138.6	304.926
690	17978.2	304.239
691	17838.2	304.974
692	18006.5	304.481
693	17810.3	303.077
694	17607.8	303.084
695	17396.3	301.866
696	17444.7	300.109
697	17217.2	299.394
698	17280.5	298.827
699	17299.7	298.736
700	16612.7	297.423
701	16613	296.113
702	17003.3	295.656
703	17152	292.808
704	17077.7	293.97
705	16736.7	293.708
706	16728.4	292.513
707	16284	289.614
708	16335.4	290.081
709	16520.7	291.096
710	16425.5	287.665
711	16456.9	287.885
712	16355.5	288.442
713	16355.5	286.578
714	15861.8	284.989
715	15658.3	284.265
716	15611.4	283.296
717	15709.8	282.734
718	15428.2	281.186
719	15516.5	280.426
720	15606.8	278.908
721	15233.1	280.259
722	15328.8	280.168
723	15371.5	277.506
724	15143.1	278.085
725	14879	279.027
726	15072.5	276.828
727	15036	275.395
728	14773	274.857
729	14906.4	275.903
730	14764.6	274.069
731	14560.8	273.782
732	14693.1	273.702
733	14188	272.647
734	14161	271.136
735	14384.5	269.165
736	14061.2	269.103
737	13823.6	268.267
738	13929.2	268.545
739	14116.6	268.402
740	14095.1	266.343
741	13776	265.453
742	13628.9	265.031
743	13349.4	264.926
744	13513.6	263.412
745	13486.8	263.59
746	13525.7	263.716
747	13365.7	261.437
748	13336.6	261.466
749	13179.3	262.424
750	12991.3	260.766
751	12883.6	259.6
752	12778.6	259.899
753	12844.9	258.194
754	12770.6	257.255
755	12718.2	258.612
756	12891.9	256.894
757	12762.2	256.759
758	12632.1	258.231
759	12633.1	257.645
760	12687	255.669
761	12763.6	255.792
762	12476.3	254.894
763	12152	254.971
764	12208.9	256.003
765	12327	255.089
766	12356.7	254.825
767	12367.6	254.909
768	12259.5	254.215
769	12019.2	254.055
770	11785.4	255.763
771	11663.4	255.886
772	11724.3	254.779
773	11751	255.223
774	11788.8	255.817
775	11646.7	255.251
776	11623.2	255.82
777	11627.1	257.627
778	11947.5	257.054
779	12021.3	256.712
780	11841.7	258.659
781	11842.9	259.544
782	11922.5	260.588
783	11909.6	261.397
784	11746.4	260.435
785	11647.7	260.732
786	11740.7	263.52
787	11752.9	263.141
788	11803.6	263.23
789	11794.6	263.542
790	11617.7	264.222
791	11513.6	264.169
792	11451.5	265.054
793	11481.4	266.614
794	11377.5	268.138
795	11480.9	269.827
796	11495.8	270.213
797	11417.7	269.493
798	11259	270.853
799	11260.3	270.572
800	11248.8	270.508
801	10912.5	273.117
802	10673.6	273.243
803	10647.1	274.272
804	10819.6	276.947
805	11006.6	275.111
806	10930.2	275.338
807	10839.8	276.102
808	10825.8	276.695
809	10807.4	278.741
810	10892.2	279.453
811	10921.3	280.904
812	10705.5	282.319
813	10607.7	282.387
814	10576	282.562
815	10574.2	283.292
816	10451.8	284.027
817	10354	284.288
818	10278	285.421
819	10242.9	288.695
820	10279.1	287.406
821	10290.1	287.608
822	10301.3	288.705
823	10296.8	286.957
824	10129.3	286.892
825	9916.88	287.424
826	9883.18	288.285
827	9979.45	290.577
828	9858.89	291.81
829	9764.13	291.738
830	9834.49	292.291
831	9642.41	292.783
832	9672.87	293.521
833	9716.92	294.437
834	9585.48	296.722
835	9355.7	297.138
836	9241.17	297.696
837	9270.55	298.248
838	9301.19	297.17
839	9114.19	296.157
840	8948.92	296.945
841	8988.91	297.163
842	8980.78	298.032
843	8920.8	298.633
844	8813.78	298.827
845	8705.07	299.066
846	8602.78	298.426
847	8534.12	298.265
848	8494.35	298.351
849	8421.94	300.42
850	8562.49	300.961
851	8627.16	301.06
852	8453.36	301.081
853	8312.05	301.477
854	8096.23	300.899
855	7919.53	299.745
856	8135.22	300.652
857	7961.65	300.575
858	7772.31	301.477
859	7832.05	302.104
860	7694.06	301.973
861	7652.77	302.093
862	7603.77	301.924
863	7476.62	301.25
864	7487.26	302.697
865	7513.48	303.016
866	7450.4	302.643
867	7221.34	301.875
868	7097.31	300.388
869	7020.47	299.775
870	6996.64	301.154
871	6989.51	301.168
872	6838.54	300.129
873	6771.22	298.681
874	6853.73	300.479
875	6745.23	300.188
876	6577.8	299.541
877	6372.23	300.857
878	6137.17	301.719
879	6171.31	300.652
880	6144.43	298.298
881	6115.05	296.311
882	6219.98	297.31
883	6085.38	298.608
884	5967.31	298.597
885	5921.73	297.194
886	5923.02	296.131
887	5840.73	294.552
888	5740	292.976
889	5755.26	293.739
890	5679.63	294.773
891	5514.21	296.475
892	5407.45	295.666
893	5397.14	294.99
894	5298.73	293.685
895	5382.4	293.012
896	5819.06	292.918
897	5756.97	290.79
898	5672.93	289.913
899	5603.49	288.807
900	5511.89	289.812
901	5462.24	289.04
902	5439.42	287.033
903	5384.25	287.811
904	5324.08	286.896
905	5257.98	286.346
906	5220.94	286.813
907	5133.41	286.785
908	5020.09	286.33
909	4991.56	283.703
910	4941.97	281.224
911	4867.56	280.698
912	4811.16	280.054
913	4768.81	277.786
914	4693.39	276.462
915	4581.31	276.069
916	4535.38	278.316
917	4505.27	277.21
918	4407.57	272.891
919	4363.8	273.797
920	4339.03	272.812
921	4244.06	271.081
922	4178.93	270.764
923	4118.49	269.527
924	4027.18	269.489
925	3981.01	268.161
926	3922.05	266.624
927	3875.97	264.628
928	3824.81	263.296
929	3747.91	261.554
930	3664.47	257.515
931	3660.03	258.52
932	3630.82	259.704
933	3542.64	259.341
934	3511.82	256.119
935	3494.47	254.76
936	3414.38	256.212
937	3363.82	255.341
938	3312.56	254.133
939	3289.28	253.266
940	3206.77	252.612
941	3134.24	251.35
942	3114.84	249.319
943	3077.57	246.875
944	3009.13	245.153
945	2946.63	244.732
946	2921.61	244.299
947	2932.76	243.284
948	2869.84	242.561
949	2782.43	241.464
950	2746.35	241.179
951	2692.98	238.046
952	2643.45	235.271
953	2609.08	233.402
954	2581.3	232.75
955	2533.57	232.197
956	2508.12	231.54
957	2473.49	231.354
958	2427.61	230.67
959	2384.93	228.118
960	2315.18	225.563
961	2290.82	223.647
962	2249.57	220.915
963	2204.68	220.657
964	2180.28	219.302
965	2159.47	217.796
966	2142.43	217.429
967	2108.1	217.542
968	2060.59	216.849
969	2021.1	216.015
970	2010.07	212.891
971	1980.12	210.551
972	1962.82	208.587
973	1931.61	206.807
974	1900.81	205.208
975	1872.83	204.786
976	1829.98	204.456
977	1809.1	203.621
978	1756	202.152
979	1729.13	199.54
980	1718.06	198.373
981	1659.22	198.561
982	1621.92	197.197
983	1592.37	194.619
984	1577.59	192.725
985	1581.47	192.283
986	1573.04	191.186
987	1527.17	188.922
988	1498.54	187.098
989	1479.98	186.416
990	1444.87	184.414
991	1423.79	182.654
992	1406.69	182.26
993	1402.05	182.532
994	1356.61	180.763
995	1302.93	178.477
996	1306.78	176.224
997	1281.62	175.436
998	1225.81	173.863
999	1228.17	173.404
1000	1240.07	172.396
1001	1239.77	170.556
1002	1221.85	169.025
1003	1185.78	167.234
1004	1157.96	166.098
1005	1138.07	165.164
1006	1108.59	162.388
1007	1080.48	161.504
1008	1073.34	160.598
1009	1058.53	159.601
1010	1047.23	158.31
1011	1025.92	156.828
1012	994.059	155.829
1013	968.35	154.187
1014	967.433	152.858
1015	964.593	151.635
1016	961.489	151.069
1017	948.593	149.877
1018	923.438	148.332
1019	892.675	147.146
1020	876.332	146.261
1021	865.932	145.027
1022	848.593	143.059
1023	834.673	141.179
1024	817.463	139.964
1025	797.364	138.787
1026	807.505	138.957
1027	799.777	138.189
1028	782.865	136.862
1029	765.306	136.12
1030	745.161	134.233
1031	728.983	132.201
1032	725.044	130.869
1033	699.675	129.087
1034	676.159	126.75
1035	700.939	126.513
1036	692.936	127.062
1037	675.782	126.233
1038	658.976	125.636
1039	636.508	123.74
1040	619.51	121.904
1041	605.574	119.854
1042	590.212	119.308
1043	573.487	119.652
1044	560.627	118.038
1045	560.527	115.492
1046	571.273	114.155
1047	556.504	114.049
1048	544.313	113.59
1049	534.327	112.804
1050	528.986	111.035
1051	520.889	109.336
1052	511.178	108.895
1053	495.158	107.9
1054	484.539	106.175
1055	478.921	104.289
1056	483.765	104.79
1057	479.838	104.998
1058	468.734	103.722
1059	454.714	102.06
1060	441.515	100.734
1061	430.078	99.5717
1062	425.639	98.7407
1063	421.243	98.2013
1064	413.752	96.842
1065	411.566	94.847
1066	404.459	93.9167
1067	393.873	93.59
1068	392.682	92.3083
1069	385.786	91.3543
1070	375.675	90.8597
1071	373.238	89.6423
1072	368.7	89.286
1073	362.673	89.447
1074	349.76	87.3093
1075	342.083	85.2873
1076	338.438	84.715
1077	336.002	84.387
1078	340.991	83.6197
1079	350.12	82.858
1080	333.604	81.7167
1081	322.508	80.7733
1082	317.137	80.1983
1083	303.618	79.9813
1084	294.711	78.8053
1085	289.124	77.1567
1086	285.992	76.3083
1087	285.65	75.7017
1088	286.856	74.655
1089	290.696	74.0503
1090	284.62	73.665
1091	271.471	73.2257
1092	263.651	72.1863
1093	256.842	70.66
1094	253.112	69.348
1095	254.6	68.7943
1096	252.69	68.2357
1097	249.424	67.7183
1098	254.73	67.4937
1099	250.849	65.967
1100	239.147	64.8617
1101	229.814	64.978
1102	225.252	64.2027
1103	223.796	63.0323
1104	221.089	61.573
1105	222.444	60.4557
1106	224.768	60.49
1107	228.356	60.4217
1108	223.091	59.619
1109	212.172	58.514
1110	206.84	57.5563
1111	199.72	57.1813
1112	188.4	56.3927
1113	181.296	55.2823
1114	178.169	54.24
1115	175.077	53.478
1116	172.653	53.0823
1117	170.318	52.867
1118	168.071	52.5097
1119	166.797	51.448
1120	166.107	50.431
1121	163.869	50.436
1122	160.681	50.271
1123	158.578	49.0243
1124	156.951	47.946
1125	153.079	47.6007
1126	147.507	47.2103
1127	145.773	46.6223
1128	146.524	45.9673
1129	144.503	45.4423
1130	140.85	44.9127
1131	139.72	44.0413
1132	140.026	43.003
1133	137.191	42.0463
1134	132.412	41.059
1135	128.548	40.1633
1136	129.749	39.6507
1137	131.077	39.1467
1138	129.334	38.562
1139	125.509	37.9947
1140	122.05	37.4607
1141	120.169	36.968
1142	118.443	36.4517
1143	116.822	35.8697
1144	116.05	35.3533
1145	115.278	34.8367
1146	112.809	34.4427
1147	110.148	34.0553
1148	108.169	33.6493
1149	106.577	33.1546
1150	104.851	32.6506
1151	104.43	32.1964
1152	105.757	31.8197
1153	107.038	31.4353
1154	107.392	30.9477
1155	107.384	30.4311
1156	105.658	30.0162
1157	101.641	29.7541
1158	97.6251	29.4919
1159	95.9432	29.0496
1160	95.5558	28.5466
1161	95.2626	28.0466
1162	94.6741	27.6231
1163	93.9021	27.221
1164	93.5844	26.8411
1165	93.3846	26.4644
1166	93.1773	26.0887
1167	92.2143	25.8006
1168	91.2518	25.5002
1169	89.8422	25.1305
1170	88.2495	24.7436
1171	86.7138	24.3668
1172	87.456	24.0855
1173	87.7396	23.7597
1174	87.7377	23.4243
1175	86.1128	23.1105
1176	84.4881	22.8356
1177	82.8944	22.6064
1178	82.0346	22.3829
1179	81.1749	22.1595
1180	80.7788	21.8568
1181	80.1194	21.533
1182	79.2382	21.2129
1183	78.3875	20.881
1184	77.7172	20.5425
1185	77.4514	20.225
1186	76.7428	20.0488
1187	75.1183	19.8757
1188	73.1957	19.6099
1189	71.2391	19.264
1190	69.6145	18.9255
1191	69.1924	18.6786
1192	69.2092	18.4625
1193	69.3553	18.2445
1194	69.6719	18.0145
1195	70.1463	17.816
1196	70.6213	17.5922
1197	71.0957	17.3625
1198	71.5702	17.1435
1199	72.0452	17.0468
1200	72.3422	16.903
1201	71.8247	16.745
1202	69.7418	16.5569
1203	66.5908	16.3329
1204	65.2717	16.1089
1205	65.3184	15.8849
1206	65.4167	15.6472
1207	63.8443	15.3551
1208	62.9897	15.1825
1209	63.496	15.0657
1210	64.276	14.9719
1211	63.9873	14.8497
1212	62.1014	14.6328
1213	62.2776	14.3471
1214	63.1696	14.0598
1215	64.2468	13.8215
1216	63.7672	13.6865
1217	63.0243	13.5428
1218	61.5218	13.3666
1219	59.4632	13.1752
1220	56.7089	13.0787
1221	56.2865	12.9583
1222	56.6972	12.7691
1223	57.6255	12.4993
1224	57.3986	12.3833
1225	57.1099	12.2993
1226	56.9515	12.2018
1227	56.284	12.0797
1228	55.6013	11.9597
1229	54.7413	11.842
1230	53.8802	11.7071
1231	53.458	11.5721
1232	53.551	11.4608
1233	53.6439	11.3513
1234	53.2903	11.1417
1235	53.5742	10.9049
1236	53.7321	10.7074
1237	53.8384	10.6488
1238	54.1222	10.5902
1239	55.135	10.4475
1240	54.2739	10.249
1241	53.4128	10.0504
1242	53.291	9.96997
1243	54.5262	9.89883
1244	55.457	9.79503
1245	54.4736	9.64303
1246	53.2308	9.49537
1247	52.215	9.4047
1248	51.1628	9.3206
1249	49.9086	9.23757
1250	48.8907	9.12883
1251	48.1073	8.99407
1252	47.5674	8.85373
1253	47.3501	8.8171
1254	47.1328	8.78393
1255	47.822	8.7332
1256	48.9405	8.70003
1257	49.8416	8.66687
1258	49.5365	8.5965
1259	49.1283	8.51243
1260	48.5027	8.42307
1261	47.7144	8.23777
1262	46.9261	8.0525
1263	47.0435	7.94593
1264	47.2079	7.8873
1265	47.1203	7.80767
1266	47.5061	7.65263
1267	48.0521	7.49223
1268	47.9608	7.38337
1269	46.5984	7.36293
1270	45.3218	7.3379
1271	45.3864	7.2196
1272	45.7409	7.07223
1273	46.008	7.0008
1274	46.1723	7.04397
1275	46.3366	7.08713
1276	46.1232	6.9555
1277	45.5243	6.76967
1278	44.8832	6.609
1279	44.8186	6.59567
1280	44.9829	6.60067
1281	45.3561	6.57947
1282	45.1366	6.52127
1283	44.9171	6.4631
1284	44.5527	6.33513
1285	44.5262	6.17473
1286	44.7517	6.03953
1287	43.7944	6.01307
1288	42.6487	5.99303
1289	41.7315	5.94283
1290	42.6593	5.89693
1291	43.5183	5.851
1292	42.6176	5.7736
1293	41.0645	5.67677
1294	40.1392	5.59793
1295	42.0212	5.60293
1296	43.9031	5.60793
1297	43.4924	5.57913
1298	40.9887	5.49513
1299	39.0675	5.39453
1300	40.5179	5.26413
1301	42.3805	5.14293
1302	43.5479	5.1062
1303	43.9031	5.1621
1304	44.2582	5.218
1305	43.6593	5.1959
1306	43.4419	5.17543
1307	43.6655	5.15917
1308	43.5819	5.0255
1309	43.3645	4.8778
1310	41.4832	4.7195
1311	38.8065	4.64933
1312	36.312	4.58747
1313	37.6747	4.63087
1314	39.5566	4.66133
1315	40.6525	4.71793
1316	40.0563	4.76707
1317	39.4601	4.81623
1318	39.779	4.6842
1319	40.7067	4.53653
1320	41.5582	4.4092
1321	41.6692	4.37587
1322	41.6427	4.34653
1323	41.3764	4.31167
1324	39.633	4.2825
1325	37.8896	4.25333
1326	38.3676	4.23237
1327	40.4231	4.17697
1328	42.6047	4.11737
1329	42.5662	4.08633
1330	42.158	4.06077
1331	41.0076	4.0498
1332	40.7902	4.0357
1333	40.59	4.0159
1334	39.4817	3.951
1335	37.7377	3.89367
1336	36.5547	3.8465
1337	38.2458	3.81203
1338	39.9368	3.7776
1339	40.0898	3.75513
1340	38.7317	3.71687
1341	37.3346	3.6631
1342	37.8386	3.56387
1343	38.9571	3.46963
1344	40.8113	3.4492
1345	41.3608	3.48223
1346	41.9104	3.5153
1347	41.1911	3.42067
1348	40.5921	3.30605
1349	39.5408	3.22259
1350	38.6424	3.26246
1351	37.8584	3.30934
1352	38.8069	3.33252
1353	40.1163	3.3337
1354	41.2368	3.33373
1355	39.6998	3.28237
1356	37.7779	3.2105
1357	36.4971	3.12804
1358	37.234	3.11141
1359	37.971	3.09477
1360	37.7533	3.06051
1361	37.1609	3.01006
1362	36.7961	2.97274
1363	37.4891	2.99476
1364	38.226	3.01885
1365	38.6806	3.02531
1366	38.0816	3.00486
1367	37.4825	2.9844
1368	36.884	2.93781
1369	37.0549	2.8833
1370	37.4012	2.83777
1371	38.4854	2.88632
1372	39.6041	2.94221
1373	40.2039	2.96927
1374	39.7972	2.94508
1375	39.4173	2.9184
1376	39.7683	2.85703
1377	40.3137	2.79477
1378	40.493	2.74596
1379	39.5123	2.71661
1380	38.5316	2.68725
1381	38.6579	2.6486
1382	39.5856	2.61289
1383	40.2844	2.58658
1384	39.4569	2.58276
1385	38.477	2.57514
1386	38.4149	2.56002
1387	39.1517	2.55739
1388	39.8886	2.55476
1389	39.0913	2.5393
1390	37.7289	2.51885
1391	36.4964	2.50056
1392	37.6225	2.53212
1393	38.932	2.56765
1394	39.6116	2.56699
1395	38.8218	2.49438
1396	38.0511	2.42393
1397	38.4903	2.40322
1398	39.4179	2.39677
1399	39.9699	2.36229
1400	38.6118	2.32085
1401	37.2539	2.2794
1402	36.3122	2.26342
1403	35.904	2.22516
1404	35.7357	2.18742
1405	37.0957	2.20279
1406	38.593	2.22938
1407	38.905	2.2253
1408	37.7336	2.18068
1409	36.562	2.13605
1410	36.7112	2.11723
1411	37.0663	2.09042
1412	37.3567	2.04544
1413	36.9715	2.0287
1414	36.5633	2.01462
1415	36.7621	2.02151
1416	37.499	2.00234
1417	38.2168	1.98316
1418	39.3103	2.00423
1419	40.617	2.04096
1420	41.6717	2.06877
1421	41.8362	2.08903
1422	42.0005	2.10929
1423	41.9263	2.07997
1424	41.8999	2.02008
1425	41.7818	1.96141
1426	40.4003	1.96717
1427	38.8471	1.98361
1428	38.1757	2.02976
1429	39.4851	2.01566
1430	40.7947	2.00156
1431	41.6287	1.93591
1432	41.7931	1.91291
1433	41.6675	1.89813
1434	41.2574	1.86276
1435	40.8492	1.82704
1436	41.0234	1.84369
1437	41.1855	1.86122
1438	41.2737	1.87001
1439	40.4362	1.86419
1440	39.4556	1.873
1441	38.4539	1.88946
1442	38.4274	1.87155
1443	38.401	1.85364
1444	39.0301	1.83065
1445	39.5784	1.81793
1446	39.7659	1.79422
1447	39.6311	1.74619
1448	39.6025	1.69903
1449	40.4425	1.67709
1450	41.752	1.68844
1451	43.0213	1.70018
1452	42.5292	1.67846
1453	41.7394	1.62748
1454	41.1061	1.58901
1455	39.7532	1.63406
1456	38.3908	1.67977
1457	38.4695	1.69662
1458	40.3514	1.68889
1459	42.2981	1.69068
1460	42.558	1.7437
1461	42.15	1.79831
1462	41.8352	1.79344
1463	42.7629	1.72337
1464	43.6907	1.6533
1465	42.8894	1.62838
1466	41.5271	1.62065
1467	40.3428	1.60783
1468	40.0639	1.58142
1469	39.8481	1.55473
1470	39.8659	1.56944
1471	39.6487	1.61515
1472	39.397	1.65902
1473	39.2246	1.61765
1474	39.3846	1.54581
1475	39.8805	1.46166
1476	40.0464	1.49566
1477	40.2122	1.52967
1478	40.4025	1.56491
1479	41.3302	1.54191
1480	42.525	1.51256
1481	43.9299	1.4902
1482	45.0485	1.47865
1483	44.9246	1.48378
1484	43.7531	1.52567
1485	42.5817	1.56757
1486	40.7662	1.58254
1487	38.6557	1.57611
1488	37.6054	1.56376
1489	40.1037	1.50425
1490	42.7488	1.44054
1491	43.0526	1.44412
1492	42.072	1.50891
1493	41.1313	1.56542
1494	40.7233	1.5152
1495	40.3152	1.46676
1496	40.2616	1.46759
1497	40.9978	1.5322
1498	41.734	1.59681
1499	41.5318	1.59167
1500	40.742	1.55214
1501	40.143	1.50522
1502	40.9104	1.40467
1503	41.8381	1.2977
1504	42.5243	1.25126
1505	42.4956	1.33499
1506	42.4669	1.41873
1507	41.3762	1.42884
1508	40.2062	1.37686
1509	39.5095	1.32094
1510	41.0938	1.34025
1511	42.7849	1.36687
1512	43.6806	1.39013
1513	43.4648	1.42044
1514	43.2756	1.45155
1515	43.1848	1.46016
1516	42.9674	1.45243
1517	42.7024	1.43395
1518	43.0577	1.40459
1519	43.4129	1.37523
1520	43.1345	1.39472
1521	42.7264	1.45531
1522	42.6388	1.51242
1523	44.059	1.50148
1524	45.5593	1.47594
1525	45.5341	1.4354
1526	44.1778	1.35908
1527	42.8213	1.28275
1528	43.9973	1.26469
1529	45.1159	1.2735
1530	45.5207	1.2888
1531	45.5995	1.3014
1532	45.7582	1.31285
1533	46.3554	1.30706
1534	46.329	1.29679
1535	46.2452	1.28461
1536	45.5185	1.27315
1537	44.7287	1.27051
1538	44.2709	1.28486
1539	45.1987	1.29367
1540	46.1264	1.30248
1541	46.3149	1.29219
1542	46.2869	1.27567
1543	46.3507	1.26984
1544	46.2533	1.34601
1545	46.0361	1.43497
1546	45.5821	1.47634
1547	44.9831	1.44698
1548	44.3841	1.41763
1549	44.8824	1.35818
1550	45.8102	1.28557
1551	46.6653	1.22456
1552	46.6924	1.23809
1553	46.666	1.2558
1554	45.5384	1.26666
1555	44.1761	1.24748
1556	43.2402	1.22777
1557	45.5839	1.2197
1558	48.2234	1.21833
1559	49.9537	1.22992
1560	49.1639	1.24075
1561	48.3742	1.27112
1562	47.4164	1.26699
1563	46.6265	1.26173
1564	45.9397	1.26712
1565	46.1646	1.2897
1566	46.5191	1.30991
1567	47.3126	1.29819
1568	49.0037	1.27894
1569	50.6778	1.2601
1570	50.468	1.25706
1571	49.2965	1.25563
1572	47.8904	1.25992
1573	47.612	1.26881
1574	47.3946	1.27755
1575	48.6201	1.26453
1576	50.1203	1.21602
1577	51.2962	1.18113
1578	50.201	1.25674
1579	48.8386	1.34946
1580	48.211	1.36646
1581	48.1846	1.3434
1582	48.1581	1.32033
1583	48.063	1.38974
1584	48.6091	1.4341
1585	49.2735	1.45401
1586	49.7088	1.44247
1587	50.064	1.43467
1588	50.0252	1.39875
1589	49.8093	1.30456
1590	49.6163	1.20967
1591	49.7807	1.17491
1592	49.9451	1.18365
1593	49.5217	1.22317
1594	48.7318	1.21792
1595	47.9419	1.21267
1596	48.5119	1.19879
1597	48.8693	1.21507
1598	49.1502	1.23898
1599	49.1244	1.26487
1600	49.0979	1.28124
1601	48.913	1.26172
1602	49.6499	1.23102
1603	50.3868	1.20032
1604	51.8368	1.23269
1605	53.1375	1.25755
1606	53.9677	1.27032
1607	53.071	1.24143
1608	52.0904	1.21073
1609	51.1407	1.17723
1610	49.9778	1.17179
1611	48.9218	1.17143
1612	49.872	1.22836
1613	51.1814	1.27908
1614	51.8897	1.30462
1615	52.054	1.28282
1616	52.2184	1.26103
1617	52.0812	1.23428
1618	51.6752	1.24448
1619	51.5359	1.26888
1620	52.1737	1.29019
1621	52.7199	1.29257
1622	52.2963	1.28421
1623	51.3156	1.27387
1624	50.3351	1.26352
1625	50.2852	1.22712
1626	50.4489	1.19895
1627	50.7423	1.17813
1628	50.6148	1.19305
1629	50.4039	1.19351
1630	50.3747	1.21263
1631	51.3025	1.22214
1632	52.2302	1.23113
1633	52.4479	1.23379
1634	52.2307	1.23548
1635	51.6699	1.23096
1636	50.4984	1.20867
1637	49.3269	1.18637
1638	49.6101	1.14933
1639	50.9109	1.13194
1640	52.1315	1.12123
1641	52.3603	1.15993
1642	52.3339	1.20761
1643	52.1738	1.26349
1644	51.7657	1.26919
1645	51.3576	1.27488
1646	52.5232	1.23016
1647	54.3952	1.18394
1648	56.268	1.15283
1649	57.1754	1.18336
1650	57.9123	1.21959
1651	56.319	1.24649
1652	53.4299	1.23946
1653	50.8653	1.22938
1654	51.6863	1.21355
1655	52.8048	1.21161
1656	53.557	1.23105
1657	54.1011	1.24845
1658	54.6472	1.2656
1659	54.7009	1.22602
1660	54.6744	1.18592
1661	55.0566	1.15045
1662	56.8747	1.10401
1663	58.74	1.04901
1664	59.5532	1.06622
1665	58.5725	1.19023
1666	57.592	1.31424
1667	57.3747	1.24651
1668	57.9207	1.15806
1669	57.8655	1.11681
1670	55.5186	1.14643
1671	53.0112	1.17375
1672	52.8289	1.1633
1673	53.7524	1.13723
1674	54.5808	1.10912
1675	55.5312	1.09033
1676	57.0316	1.08713
1677	58.9556	1.07895
1678	59.699	1.03256
1679	60.4425	0.98616
1680	58.9425	0.98601
1681	56.639	1.00565
1682	54.493	1.0368
1683	55.0868	1.0902
1684	56.3961	1.13662
1685	57.4577	1.13285
1686	56.8586	1.12201
1687	56.2596	1.11117
1688	57.3648	1.09918
1689	59.2467	1.06543
1690	60.5942	1.06153
1691	59.4229	1.12325
1692	58.0628	1.18624
1693	57.9463	1.17954
1694	57.92	1.16996
1695	57.8516	1.16011
1696	58.1761	1.14474
1697	58.913	1.12753
1698	59.3846	1.13639
1699	60.3123	1.10646
1700	61.24	1.07654
1701	60.0429	1.04552
1702	58.1161	1.05765
1703	57.0119	1.07892
1704	58.8098	1.09541
1705	60.6919	1.10238
1706	61.0889	1.08866
1707	59.7266	1.06509
1708	58.3642	1.04153
1709	57.502	1.09417
1710	56.903	1.19655
1711	56.9549	1.29797
1712	58.0692	1.20352
1713	59.1835	1.09217
1714	59.614	1.027
1715	60.16	1.04669
1716	60.6813	1.06275
1717	60.5182	1.05363
1718	60.1108	1.04411
1719	59.8327	1.06606
1720	60.188	1.11501
1721	60.5432	1.16396
1722	60.898	1.17037
1723	61.2526	1.17351
1724	61.7025	1.16552
1725	62.2847	1.11693
1726	62.8307	1.06665
1727	62.6307	1.07398
1728	61.4592	1.10893
1729	60.2914	1.14325
1730	60.2645	1.10836
1731	60.812	1.06964
1732	61.4296	1.02288
1733	61.4413	1.01439
1734	61.4149	1.00864
1735	61.6288	1.05108
1736	61.6024	1.09749
1737	61.4031	1.13681
1738	61.8079	1.13587
1739	62.9324	1.13788
1740	64.4775	1.14395
1741	65.2144	1.14074
1742	65.9514	1.13753
1743	66.0603	1.07871
1744	65.4613	1.00807
1745	64.5283	0.9651
1746	62.2691	0.99001
1747	59.9526	1.01224
1748	59.4043	1.02007
1749	61.4699	1.03074
1750	63.5356	1.04141
1751	63.6311	0.99804
1752	63.4137	0.96048
1753	63.5496	0.95164
1754	63.9085	0.97405
1755	64.2638	0.99629
1756	63.9039	1.01433
1757	63.3064	1.02525
1758	62.8079	1.03335
1759	62.9712	1.03271
1760	63.1341	1.03582
1761	63.2157	1.02448
1762	63.9526	1.006
1763	64.6895	0.98752
1764	65.478	0.99582
1765	66.024	1.00533
1766	66.4746	1.01198
1767	65.9749	1.02886
1768	65.3759	1.04855
1769	65.4261	1.06835
1770	65.9737	1.09428
1771	66.5078	1.12019
1772	66.1919	1.10263
1773	66.1654	1.05997
1774	66.1389	1.02675
1775	64.9674	1.02736
1776	63.796	1.02797
1777	63.2064	1.00996
1778	63.3709	0.9864
1779	63.7069	0.96226
1780	65.1614	0.94648
1781	66.6617	0.93436
1782	67.3471	0.92392
1783	66.7481	0.93089
1784	66.1492	0.93786
1785	66.4426	0.9416
1786	66.9879	0.91286
1787	67.4266	0.86882
1788	67.4194	0.90339
1789	67.3928	0.95107
1790	67.6564	0.98022
1791	67.6299	0.93758
1792	67.5501	0.8964
1793	67.3212	0.915
1794	67.6765	0.94614
1795	68.5392	0.98517
1796	68.8945	1.02013
1797	69.2497	1.05509
1798	69.5249	1.05991
1799	69.6893	1.06688
1800	69.7506	1.06332
1801	69.9526	0.9661
1802	70.307	0.85747
1803	70.0624	0.82384
1804	69.0817	0.89951
1805	68.1012	0.97517
1806	68.1223	0.96425
1807	68.2867	0.94831
1808	68.5122	0.94215
1809	69.2225	0.93782
1810	69.959	0.93207
1811	70.9938	0.94136
1812	71.7308	0.95215
1813	72.3149	0.96517
1814	71.8019	0.98024
1815	71.5844	0.98466
1816	71.2873	0.96699
1817	69.9248	0.9676
1818	68.5627	0.9682
1819	68.7912	0.95199
1820	69.3227	0.92372
1821	69.548	0.89996
1822	68.8517	0.88513
1823	68.2527	0.86793
1824	68.6154	0.86622
1825	69.7342	0.89736
1826	70.8525	0.9285
1827	70.8323	0.93844
1828	70.8101	0.93898
1829	70.5653	0.93879
1830	71.2564	0.9492
1831	71.9936	0.95998
1832	72.8036	0.92759
1833	71.831	0.86968
1834	70.8298	0.8147
1835	71.2026	0.84096
1836	72.3209	0.87719
1837	72.8709	0.91278
1838	72.0812	0.90067
1839	71.2909	0.88855
1840	71.7322	0.8959
1841	72.8507	0.91559
1842	73.8251	0.92298
1843	72.5409	0.9392
1844	70.9897	0.96539
1845	70.9185	1.01481
1846	72.9916	1.0345
1847	75.064	1.05419
1848	75.5853	1.00288
1849	75.7476	0.93231
1850	75.4678	0.86283
1851	74.4871	0.90669
1852	73.5065	0.95055
1853	73.3311	0.95732
1854	73.3046	0.90448
1855	73.3067	0.85012
1856	74.5782	0.83058
1857	76.0782	0.83119
1858	76.5442	0.85408
1859	74.6093	0.89795
1860	72.6744	0.94181
1861	72.2186	0.94618
1862	72.3831	0.92262
1863	72.6196	0.89084
1864	72.8303	0.85149
1865	73.003	0.8152
1866	72.9984	0.79702
1867	73.7383	0.80281
1868	74.4782	0.80861
1869	74.6823	0.83244
1870	74.656	0.83433
1871	75.103	0.81649
1872	75.8398	0.81964
1873	76.5766	0.82279
1874	76.2601	0.81383
1875	75.4702	0.80171
1876	74.6806	0.7928
1877	74.6206	0.79929
1878	74.7892	0.79724
1879	75.3146	0.79256
1880	75.6703	0.80843
1881	76.0255	0.82431
1882	75.5683	0.82701
1883	74.7871	0.8126
1884	74.1868	0.80277
1885	75.6808	0.83446
1886	77.3718	0.86942
1887	78.3643	0.87586
1888	78.7222	0.86007
1889	79.0806	0.84428
1890	78.4243	0.839
1891	77.2644	0.84541
1892	76.2815	0.87865
1893	76.7937	0.89436
1894	77.3398	0.90769
1895	77.7502	0.88639
1896	77.7237	0.89717
1897	77.6839	0.91357
1898	77.606	0.9785
1899	77.5797	1.03382
1900	77.6368	1.0466
1901	78.7315	0.94339
1902	79.398	0.84018
1903	79.8659	0.81482
1904	79.9643	0.84214
1905	80.1026	0.8716
1906	79.9048	0.94155
1907	79.6215	1.01722
1908	78.9009	1.04739
1909	78.8083	0.95512
1910	78.7156	0.86285
1911	79.083	0.84681
1912	79.1815	0.86523
1913	79.6123	0.85921
1914	80.4723	0.83302
1915	81.3298	0.80709
1916	81.7155	0.81296
1917	82.1955	0.82502
1918	82.7132	0.8344
1919	83.2888	0.82833
1920	83.7686	0.82511
1921	83.5159	0.8206
1922	82.4688	0.79703
1923	81.4217	0.77346
1924	80.2836	0.76388
1925	78.6646	0.75813
1926	77.1825	0.75726
1927	78.1735	0.76053
1928	79.417	0.76242
1929	80.1296	0.7666
1930	79.6553	0.77865
1931	79.181	0.79071
1932	79.6755	0.75181
1933	79.9715	0.71425
1934	79.493	0.70948
1935	79.9728	0.79788
1936	80.4525	0.88627
1937	81.7951	0.90149
1938	83.0386	0.86138
1939	84.1748	0.82644
1940	82.9065	0.86897
1941	81.1156	0.92517
1942	80.1927	0.96661
1943	81.8153	0.96342
1944	83.438	0.96023
1945	82.7707	0.91906
1946	81.1542	0.86379
1947	79.6399	0.81536
1948	79.2323	0.78322
1949	78.9491	0.75075
1950	79.2561	0.72428
1951	80.1132	0.74228
1952	80.9418	0.76208
1953	80.3898	0.79584
1954	79.5338	0.80027
1955	78.7561	0.76505
1956	78.4648	0.75508
1957	78.1812	0.74678
1958	78.9821	0.84532
1959	80.7977	0.93625
1960	82.6782	0.998
1961	82.4746	0.93601
1962	81.428	0.88063
1963	79.4562	0.82104
1964	78.9656	0.74309
1965	80.4424	0.76659
1966	82.1625	0.82763
1967	83.7418	0.90121
1968	84.794	0.93616
1969	84.1771	0.87016
1970	83.071	0.79128
1971	82.0121	0.73105
1972	81.5859	0.73804
1973	81.8748	0.78445
1974	82.1641	0.81253
1975	82.285	0.79314
1976	82.1927	0.72886
1977	81.9129	0.71321
1978	82.5684	0.72672
1979	83.9797	0.74182
1980	86.177	0.76482
1981	87.611	0.85195
1982	87.4915	0.91647
1983	86.4944	0.9428
1984	85.3944	0.95043
1985	85.3019	0.98157
1986	85.9417	0.98829
1987	85.6586	0.96981
1988	84.4209	0.93062
1989	83.1833	0.89815
1990	83.121	0.88919
1991	82.9446	0.91641
1992	82.9093	0.95282
1993	83.599	0.9711
1994	84.4605	0.91955
1995	84.589	0.91684
1996	84.5803	0.92697
1997	84.9039	0.91857
[truncated: 3 more rows]
