# Supplementary material for: Switching molecular recognition selectivities by temperature in a diffusion-regulatory porous material
Source: Nat Commun. 2024 Jan 2;15:144. doi: 10.1038/s41467-023-44424-3 (PMC10761840; doi:10.1038/s41467-023-44424-3)
Supplement: Supplementary file 3 — source data [file 41467_2023_44424_MOESM3_ESM.zip › Figure S40.xlsx]

## Sheet: Sheet1
	CO2	C2H2
Time (s)	Intensity	Intensity
0	109.04	1.87921
1	103.882	1.91488
2	85.7464	1.95055
3	69.8102	1.8925
4	55.6022	1.76083
5	66.2279	1.70554
6	95.5919	1.70787
7	109.852	1.71021
8	112.716	1.71254
9	113.586	1.79086
10	112.95	1.92653
11	103.719	1.89073
12	88.0022	1.72556
13	85.0914	1.6962
14	91.4555	1.7652
15	103.619	1.79553
16	119.983	1.79786
17	110.165	1.8002
18	81.3827	1.80253
19	88.3798	1.80486
20	120.244	1.80719
21	119.07	1.82919
22	94.9338	1.86486
23	85.2521	1.82215
24	85.6161	1.72499
25	95.8393	1.72419
26	113.203	1.79318
27	114.296	1.82352
28	103.605	1.82585
29	110.35	1.82818
30	129.215	1.83052
31	114.746	1.87218
32	77.1096	1.94118
33	80.8662	1.93132
34	113.391	1.86665
35	120.621	1.90218
36	110.985	2.00451
37	108.848	2.00685
38	111.712	1.94251
39	121.217	1.91818
40	135.149	1.92051
41	125.86	1.90251
42	101.724	1.87151
43	102.292	1.9015
44	118.656	1.9705
45	121.582	1.9784
46	115.916	1.94723
47	105.619	1.91617
48	92.4828	1.88517
49	103.527	1.91617
50	129.391	1.98516
51	124.553	2.01283
52	100.898	2.01516
53	96.1024	2.0175
54	104.966	2.01983
55	113.855	1.96387
56	122.762	1.8657
57	124.564	1.88582
58	121.428	1.98815
59	111.803	2.07082
60	97.6666	2.13982
61	107.054	2.14992
62	132.791	2.11909
63	131.054	2.08815
64	109.418	2.05715
65	106.953	2.02605
66	118.372	1.99489
67	118.844	1.96382
68	111.709	1.93282
69	115.487	1.90181
70	126.851	1.87081
71	129.057	1.93854
72	124.899	2.07487
73	123.454	2.09081
74	123.817	2.02648
75	134.381	2.08214
76	151.745	2.2178
77	138.408	2.17297
78	104.601	2.0078
79	108.717	1.98547
80	137.081	2.05447
81	143.791	2.0828
82	136.655	2.08513
83	134.704	2.08747
84	136.068	2.0898
85	138.355	2.01039
86	141.231	1.87872
87	129.91	1.87146
88	110.781	1.94046
89	122.032	1.98879
90	151.904	2.02446
91	132.639	2.01889
92	83.2598	1.98806
93	92.4505	1.99769
94	139.09	2.03319
95	143.27	2.04879
96	119.142	2.05112
97	124.486	2.05345
98	149.48	2.05579
99	143.595	2.05812
100	117.966	2.06045
101	117.908	2.04255
102	134.2	2.01172
103	129.24	1.96078
104	110.112	1.89645
105	112.282	1.99211
106	128.653	2.19444
107	139.043	2.19638
108	145.444	2.06471
109	134.137	2.03511
110	111.509	2.07077
111	116.024	2.12677
112	137.896	2.19577
113	138.682	2.18323
114	125.988	2.11857
115	131.935	2.07477
116	149.306	2.04377
117	153.657	2.1161
118	150.028	2.25177
119	145.141	2.28399
120	139.482	2.25283
121	142.977	2.22176
122	151.848	2.19076
123	144.654	2.15976
124	128.026	2.12876
125	140.692	2.13976
126	170.563	2.17543
127	166.337	2.16898
128	142.085	2.13782
129	137.432	2.12809
130	143.803	2.13042
131	147.934	2.17542
132	150.805	2.24442
133	151.434	2.33508
134	150.8	2.43791
135	157.97	2.34541
136	169.341	2.14774
137	158.286	2.12342
138	135.157	2.19242
139	136.777	2.1963
140	151.721	2.16513
141	156.387	2.24408
142	155.758	2.37975
143	153.479	2.36141
144	150.35	2.26374
145	162.467	2.23207
146	182.436	2.23441
147	180.228	2.25907
148	167.1	2.29474
149	160.671	2.3304
150	157.543	2.36607
151	141.944	2.28961
152	120.204	2.15794
153	128.463	2.09473
154	150.834	2.06373
155	157.224	2.07807
156	156.095	2.11373
157	153.594	2.14951
158	150.448	2.18534
159	158.008	2.10607
160	170.379	1.97507
161	171.022	2.05105
162	166.393	2.22005
163	161.053	2.32028
164	155.394	2.38962
165	155.706	2.31873
166	158.577	2.18773
167	166.698	2.24338
168	177.07	2.37905
169	182.891	2.32806
170	186.762	2.17334
171	178.687	2.18639
172	165.49	2.25954
173	161.926	2.2378
174	162.297	2.17729
175	162.669	2.25877
176	163.04	2.39826
177	163.411	2.49066
178	163.782	2.56382
179	175.503	2.56509
180	191.637	2.53841
181	183.442	2.51138
182	164.313	2.4842
183	161.065	2.45691
184	164.954	2.42957
185	167.431	2.42567
186	169.302	2.43183
187	183.773	2.48464
188	203.644	2.55747
189	196.148	2.56017
190	176.921	2.53283
191	170.543	2.55293
192	169.415	2.59242
193	178.225	2.58458
194	191.097	2.5574
195	174.758	2.64903
196	146.486	2.78919
197	161.875	2.66488
198	194.246	2.4377
199	193.139	2.45051
200	179.01	2.55667
201	180.361	2.59083
202	187.732	2.59698
203	186.445	2.69962
204	181.791	2.83978
205	176.426	2.78478
206	170.797	2.65761
207	185.37	2.62776
208	207.416	2.63391
209	206.553	2.64007
210	195.868	2.64623
211	182.739	2.67605
212	168.61	2.71554
213	180.395	2.84969
214	202.766	3.02251
215	213.799	3.05322
216	220.201	3.02588
217	211.821	3.07065
218	197.692	3.14347
219	201.923	3.1443
220	213.294	3.11712
221	215.66	3.11394
222	214.524	3.1201
223	209.378	3.12625
224	202.749	3.13241
225	221.67	3.26023
226	250.041	3.43303
227	236.438	3.43553
228	207.31	3.37503
229	219.524	3.3632
230	247.031	3.36933
231	227.448	3.42483
232	191.319	3.49767
233	194.78	3.52113
234	212.151	3.5273
235	225.867	3.33513
236	238.299	3.07328
237	216.935	3.26243
238	184.306	3.60193
239	204.928	3.6414
240	243.299	3.5809
241	242.24	3.72113
242	228.039	3.9283
243	234.033	4.00803
244	246.404	4.04753
245	242.435	3.96033
246	233.306	3.83317
247	224.905	3.8837
248	216.733	3.99037
249	241.321	3.99397
250	275.692	3.9668
251	258.472	3.9396
252	225.843	3.91243
253	240.294	4.0399
254	268.806	4.21357
255	258.207	4.25657
256	236.578	4.26273
257	250.169	4.26887
258	273.693	4.27503
259	274.227	4.3562
260	267.099	4.46233
261	276.525	4.56887
262	291.469	4.67553
263	293.437	4.68047
264	291.308	4.6533
265	286.52	4.62613
266	280.891	4.59893
267	289.275	4.67273
268	302.084	4.7784
269	304.434	4.8094
270	303.298	4.81557
271	310.907	4.84707
272	321.279	4.88653
273	305.429	4.9007
274	281.301	4.90687
275	312.653	5.01433
276	361.524	5.15383
277	362.077	5.21747
278	347.373	5.2571
279	325.797	5.29663
280	302.168	5.33613
281	319.35	5.42697
282	348.721	5.5331
283	341.832	5.63963
284	324.113	5.7463
285	328.305	5.64457
286	338.676	5.48407
287	347.487	5.66157
288	355.858	5.93437
289	361.909	6.10373
290	367.305	6.24387
291	376.632	6.2255
292	387.003	6.165
293	385.524	6.2625
294	380.895	6.40197
295	392.127	6.43613
296	407.574	6.4423
297	402.959	6.58177
298	393.33	6.7546
299	407.703	6.84743
300	428.074	6.92023
301	416.363	6.93973
302	396.634	6.9459
303	393.187	7.14107
304	393.558	7.38053
305	410.13	7.404
306	430.502	7.37683
307	418.389	7.45807
308	398.66	7.56473
309	432.317	7.72567
310	477.688	7.89847
311	482.056	7.9893
312	477.428	8.0621
313	476.899	8.0528
314	477.27	8.02543
315	490.093	8.27493
316	505.464	8.5811
317	500.083	8.58287
318	490.454	8.52237
319	489.127	8.6002
320	489.498	8.70637
321	481.526	8.86853
322	471.847	9.0422
323	491.614	9.10317
324	516.985	9.14263
325	550.757	9.23813
326	586.128	9.3443
327	558.324	9.47903
328	518.494	9.61917
329	538.342	9.7871
330	568.713	9.95993
331	556.579	10.1327
332	536.951	10.3056
333	542.867	10.4506
334	553.289	10.5908
335	588.962	10.7287
336	628.741	10.8662
337	648.26	10.9777
338	663.631	11.0838
339	674.894	11.2738
340	685.315	11.481
341	674.692	11.7993
342	660.063	12.1388
343	712.642	12.4503
344	778.013	12.7564
345	751.534	12.9485
346	707.571	13.1189
347	732.086	13.509
348	772.659	13.9507
349	784.364	14.2539
350	789.735	14.5267
351	827.909	14.9635
352	873.28	15.4364
353	873.588	15.9345
354	864.01	16.4381
355	902.994	16.9708
356	953.365	17.5103
357	983.587	18.1063
358	1009.08	18.7154
359	1005.77	19.2401
360	996.146	19.7463
361	1068.52	20.3891
362	1158.9	21.0619
363	1138.74	21.7592
364	1094.34	22.4619
365	1159.11	23.2484
366	1249.48	24.0546
367	1271.02	24.9454
368	1276.41	25.8561
369	1330.99	26.517
370	1396.36	27.1232
371	1433.03	27.8113
372	1463.4	28.5175
373	1485.49	29.248
374	1505.76	29.9838
375	1550.42	31.1007
376	1600.79	32.3068
377	1602.52	33.0836
378	1592.84	33.7597
379	1665.21	34.816
380	1755.58	35.9553
381	1780.34	36.8763
382	1790.71	37.749
383	1862.94	38.6803
384	1948.74	39.6247
385	2013.43	40.5097
386	2073.8	41.3823
387	2100.97	42.5597
388	2121.34	43.799
389	2171	44.849
390	2226.64	45.8603
391	2273.66	47.0633
392	2319.03	48.3027
393	2406.41	49.43
394	2501.78	50.5363
395	2580.66	51.7877
396	2656.41	53.067
397	2702.09	54.4257
398	2742.46	55.7987
399	2771.49	58.05
400	2840.54	60.2383
401	2987.58	62.022
402	3055.58	64.1967
403	3123.92	66.1143
404	3217.62	67.454
405	3311.33	68.411
406	3388.23	68.986
407	3435.27	68.9923
408	3528.76	70.9227
409	3599.94	73.325
410	3620.31	75.9977
411	3762.5	77.1237
412	3895.73	78.183
413	3982.77	79.5227
414	4093.65	81.6483
415	4205.29	83.379
416	4312.32	84.2743
417	4325.51	87.5157
418	4386.66	90.233
419	4547.03	91.5727
420	4726.06	92.5263
421	4826.6	93.425
422	4800.3	94.32
423	4993.51	96.4017
424	5211.28	98.63
425	5424.99	100.858
426	5466.77	103.896
427	5564.53	106.493
428	5778.24	108.277
429	5901.95	110.061
430	6047.65	111.845
431	6241.35	113.629
432	6405.06	116.612
433	6573.91	120.096
434	6755.49	124.129
435	6929.91	124.902
436	7106.35	126.264
437	7286.72	128.937
438	7448.89	131.205
439	7692.23	133.256
440	8055.02	135.052
441	8066.02	139.699
442	8149.97	143.288
443	8377.01	145.071
444	8634.71	146.447
445	8485.49	148.248
446	7821.61	150.809
447	8128.53	155.681
448	8539.71	158.568
449	8704.62	160.517
450	8212.28	162.455
451	8592.23	165.764
452	9017.41	168.632
453	9321.34	171.159
454	9176.77	174.064
455	9480.7	176.198
456	9870.56	179.863
457	10215.5	185.368
458	10288.8	186.348
459	10970.5	188.337
460	11401.2	191.387
461	10744.7	195.772
462	11197.6	198.771
463	11370.5	201.124
464	11415.1	203.65
465	11926.5	208.522
466	12195.5	211.779
467	12280.5	215.6
468	12279.7	220.165
469	13004.7	221.62
470	13318.8	223.774
471	13639	226.379
472	14296.2	229.305
473	14667.8	235.022
474	14472.1	240.276
475	14065.2	244.292
476	14284.6	245.271
477	15000.3	249.973
478	15487.7	252.531
479	15647.8	252.54
480	15940.1	256.926
481	16280	261.938
482	16734.9	267.367
483	17387.4	273.17
484	17559.1	274.853
485	17620.8	279.142
486	17513.8	284.145
487	17003.2	284.151
488	17530.6	287.81
489	18325.2	292.626
490	19032.5	297.675
491	18033	299.585
492	18323.3	302.515
493	19104.8	305.609
494	19689	308.048
495	19175.5	311.86
496	19461.8	314.642
497	20239.1	315.843
498	20312.4	313.903
499	21104	321.938
500	21494.9	328.222
501	21215.1	329.803
502	21070.5	332.707
503	21334	334.607
504	21724.2	337.357
505	22016.5	342.713
506	21678.2	345.27
507	21785.5	349.41
508	22144.6	353.613
509	22218	353.62
510	22659.2	354.853
511	22330.4	358.52
512	21196.5	364.393
513	22291.7	365.86
514	22631.5	370.01
515	22887	374.43
516	23684.4	376.85
517	23046.5	380.203
518	23565.2	384.727
519	24718.8	389.403
520	24646.2	391.357
521	24874.7	396.907
522	24607.5	399.71
523	23822.5	398.683
524	24917.7	402.583
525	25750.1	405.09
526	26308.2	408.64
527	26527.6	415.457
528	26116.2	416.203
529	25463.3	418.133
530	24965	421.48
531	25545.1	426.317
532	26190	428.73
533	26538.6	429.997
534	26531.7	430.877
535	26459.6	435.23
536	27175.5	439.257
537	27584.5	442.643
538	26855	445.083
539	27470.8	445.137
540	27657.1	446.547
541	27527	448.97
542	27454.3	451.41
543	26957.6	455.463
544	27276	458.28
545	28478.7	459.37
546	27676.2	461.81
547	26925.5	461.483
548	26568.2	462.183
549	26933.5	467.053
550	27155.8	467.207
551	27288.3	465.777
552	27506.2	465.277
553	28236.6	471.61
554	28100	473.797
555	27981	475.027
556	28083.6	475.86
557	28448.9	475.38
558	28015	476.677
559	27292.9	478.95
560	26584.1	481.793
561	28213.3	482.863
562	28398.9	484.973
563	27801.9	486.677
564	28526.9	483.783
565	27681.1	484.107
566	27353	485.98
567	27984.1	488.293
568	28349.4	484.407
569	27379.6	485.707
570	26578.6	488.297
571	27308.8	489.277
572	28039.2	488.883
573	27527.3	489.23
574	26547.9	490.02
575	27570.3	490.027
576	26617.3	491.23
577	26474.5	489.863
578	27735	485.92
579	27445.5	493.653
580	26556	493.723
581	26118.5	491.247
582	27286.6	490.767
583	26602.4	493.03
584	26298.8	494.633
585	26260.8	495.33
586	25750.2	494.85
587	26436.7	494.767
588	26630.5	493.46
589	25872.3	490.933
590	24785.8	492.873
591	25226.5	491.413
592	25864.1	490.91
593	25572.5	495.297
594	26117.8	492.693
595	26573.3	491.483
596	26632	491.797
597	25537.4	493.263
598	25301.4	490.64
599	25195	488.387
600	25004.3	487.47
601	24347.8	486.99
602	23901.4	487.56
603	23869	486.323
604	24453.2	480.98
605	24607.3	485.14
606	24665.7	487.177
607	24485.3	487.227
608	23699.9	485.807
609	24348.7	486.773
610	24440.2	484.51
611	23497.4	478.327
612	22621.9	479.307
613	23242.9	475.82
614	23779.5	473.39
615	22904.1	476.803
616	23289.8	474.143
617	23211.3	472.377
618	22965.8	471.943
619	23401	473.4
620	22796.4	471.593
621	22234	469.167
622	22036.9	467.03
623	22689.4	467.52
624	22662.1	464.857
625	21961.7	463.867
626	20502.3	468.253
627	21689.6	461.67
628	21952.8	458.723
629	21774.9	458.583
630	22213.3	459.563
631	21710	458.03
632	21196.5	455.613
633	20954	452.877
634	21606.5	451.433
635	20858.1	452.143
636	20049.8	451.987
637	19977.2	449.073
638	19977.5	448.607
639	20624	446.123
640	21333.8	443.413
641	20677.2	444.88
642	19963.1	443.463
643	19476.5	440.843
644	19330.9	437.103
645	19842.2	430.297
646	19714.1	431.307
647	19533.1	434.15
648	19678.4	435.123
649	19824.7	433.24
650	19748.4	429.52
651	19443.2	425.363
652	18863.8	423.437
653	18657.6	424.847
654	18798.1	423.7
655	19157.6	420.203
656	18939	423.13
657	18830.2	422.777
658	18649.9	421.51
659	18285.3	420.543
660	17628.8	416.17
661	17386.1	415.163
662	17477.7	415.043
663	17843	411.643
664	17244.9	409.527
665	17036.5	406.1
666	17277.8	402.257
667	17205.7	404.68
668	16858.3	400.86
669	16589.1	398.74
670	16589.4	402.61
671	17319.7	402.13
672	17038.4	395.52
673	16409.4	388.717
674	16482.2	391.62
675	15977.4	388.55
676	15989.5	385.903
677	16359.3	384.927
678	15410.6	386.88
679	15639.1	383.987
680	15708.5	382.287
681	14993.5	384.61
682	14993.9	381.21
683	14994.3	379.71
684	15093.2	378.18
685	15458.5	373.81
686	15166.9	372.5
687	14725	373.08
688	14377.2	374.027
689	14884.9	369.683
690	14370.6	368.353
691	14016.9	367.873
692	14280.2	367.297
693	13845.8	364.407
694	13457.5	363.103
695	13325.7	361.637
696	13764	357.75
697	13463.7	355.653
698	13299.8	354.517
699	13114.1	353.873
700	12019.5	352.42
701	12501.6	351.357
702	13064.1	348.507
703	13201.7	343.657
704	13202	346.56
705	12954.2	345.507
706	12499.1	342.14
707	11842.6	337.77
708	12212.2	338.873
709	12363	336.52
710	12373.6	332.283
711	12739	332.776
712	12745.2	332.87
713	12379.3	331.572
714	11700.6	328.78
715	11628	327.326
716	11708.7	325.191
717	11687.3	322.132
718	11325.4	317.791
719	11585	316.655
720	11327	316.535
721	10854.3	316.925
722	11073.7	316.931
723	11109.1	312.474
724	10941.6	310.729
725	10642.7	312.555
726	11008	308.182
727	10693.2	304.875
728	10385.4	303.796
729	10604.8	306.235
730	10328.5	302.537
731	10212.1	300.987
732	10052.5	300.326
733	9357.1	297.434
734	9848.83	294.11
735	10003.3	292.111
736	9566.06	291.418
737	9131.69	289.009
738	9131.91	289.074
739	9361.2	288.301
740	9711.91	284.414
741	9332.76	282.936
742	8745.83	282.088
743	8330.92	280.91
744	8849.58	277.509
745	8904.57	277.496
746	8762.62	276.286
747	8544.02	273.689
748	8667.59	273.212
749	8578.33	272.368
750	8487.45	270.476
751	8508.27	267.105
752	8385.46	266.628
753	8372.43	263.697
754	8363.17	261.347
755	8181.07	264.759
756	8413.82	262.195
757	8372.52	260.947
758	8014.06	261.659
759	7941.45	260.205
760	8030.88	257.671
761	8037.4	255.48
762	7805.9	254.521
763	7422.07	254.988
764	7389.23	254.616
765	7551.51	253.756
766	7537.39	253.279
767	7523.18	253.208
768	7378.58	252.3
769	7098.65	250.749
770	6923.85	252.701
771	6982.73	251.822
772	7031.3	250.572
773	6900.3	250.579
774	6955.27	251.062
775	6956.31	250.373
776	6908.64	250.047
777	6821.41	253.46
778	7434.53	252.796
779	7873.31	252.593
780	7799.85	254.389
781	7871.85	254.241
782	7894	255.283
783	7794.37	258.845
784	7668.01	257.038
785	7595.73	256.226
786	7636.1	258.899
787	7659.78	260.083
788	7668.57	260.671
789	7655.6	260.677
790	7738.99	261.061
791	7771.67	262.134
792	7678.71	264.362
793	7642.87	266.924
794	7653.39	268.994
795	7741.01	269.895
796	7667.66	269.685
797	7587.77	270.126
798	7561.48	272.355
799	7479.85	273.476
800	7386.68	274.521
801	7293.09	275.87
802	7334.44	276.464
803	7390.14	278.275
804	7423.85	282.725
805	7362.34	281.949
806	7319.05	280.934
807	7346.27	281.387
808	7390.33	284.483
809	7425.7	287.111
810	7439.4	288.006
811	7362.43	290.791
812	7295.1	293.132
813	7275.33	294.033
814	7249.95	294.164
815	7197.25	294.17
816	7097.62	294.177
817	7101.2	296.476
818	7167.54	299.317
819	7315.57	302.455
820	7242.3	303.255
821	7163.15	304.034
822	7130.19	305.374
823	7120.43	302.846
824	7039.61	301.555
825	6831.96	303.35
826	6871.87	307.482
827	6917.71	311.088
828	6918.08	313.317
829	6865.66	312.417
830	6793.37	311.596
831	6700.41	311.602
832	6772.24	313.971
833	6811.75	316.828
834	6765.45	319.945
835	6653.9	321.48
836	6599.25	322.3
837	6646.29	322.306
838	6633.88	321.117
839	6582.18	321.562
840	6482.55	324.68
841	6490.91	324.597
842	6473.96	324.87
843	6400.99	326.209
844	6279.27	327.154
845	6207.13	327.142
846	6214.17	325.815
847	6215.14	326.51
848	6215.51	328.133
849	6215.88	330.806
850	6142.97	332.274
851	6102.22	332.872
852	6115.93	332.434
853	6049.9	333.222
854	5929.35	332.997
855	5743.06	331.226
856	5808.74	331.089
857	5752.8	332.051
858	5506.51	334.28
859	5607.39	335.267
860	5622.64	335.973
861	5489.68	336.423
862	5393.91	336.873
863	5349.73	337.323
864	5370.24	337.78
865	5421.95	338.23
866	5381.8	338.877
867	5222.17	339.77
868	5144.01	335.653
869	5118.07	335.333
870	5152	340.263
871	5122.38	338.827
872	5083.42	336.453
873	5037.13	333.35
874	4971.83	336.577
875	4878.16	337.937
876	4751.01	336.6
877	4637.48	338.26
878	4576.65	339.02
879	4577.02	338.583
880	4519.79	336.863
881	4503.19	335.703
882	4537.12	335.263
883	4389.77	336.98
884	4302.61	336.677
885	4289.65	334.013
886	4218.48	334.803
887	4138.98	334.23
888	4052.11	331.998
889	4096.46	331.088
890	4047.5	332.552
891	3894.54	336.557
892	3872.24	336.21
893	3865.44	335.34
894	3872.52	334.003
895	3760.76	332.676
896	3687	330.696
897	3654.03	328.035
898	3607.87	328.455
899	3561.58	328.905
900	3515.28	329.356
901	3495.25	328.038
902	3455.56	326.706
903	3395.93	325.379
904	3349.63	322.274
905	3316.67	322.058
906	3297.04	324.731
907	3230.3	325.632
908	3177.38	324.716
909	3137.75	322.047
910	3098.13	318.497
911	3061.9	317.441
912	3029.34	318.736
913	3036.42	315.61
914	2991.48	312.958
915	2899.98	310.866
916	2880.35	314.872
917	2826.06	313.1
918	2741.09	306.209
919	2721.33	309.795
920	2691.04	309.599
921	2652.01	306.17
922	2632.38	306.62
923	2577.42	306.364
924	2493.72	305.427
925	2494.09	302.749
926	2462.06	300.56
927	2403.24	298.789
928	2363.61	297.017
929	2302.38	293.085
930	2228.09	287.67
931	2281.79	290.787
932	2255.95	292.707
933	2166.06	293.319
934	2146.43	288.436
935	2112.14	287.465
936	2068.85	289.493
937	2082.55	287.721
938	2092.61	286.189
939	2093.29	284.907
940	1993.66	284.469
941	1935.1	283.284
942	1909.61	281.432
943	1896.64	278.327
944	1872.35	276.213
945	1840.12	274.939
946	1820.49	274.501
947	1808.46	273.81
948	1795.21	272.803
949	1689.62	270.161
950	1643.38	268.255
951	1642.55	266.874
952	1622.92	264.658
953	1606.97	262.684
954	1590.66	260.933
955	1531.03	259.605
956	1513.2	258.278
957	1523.17	257.013
958	1483.54	256.575
959	1425.19	254.125
960	1358.29	250.343
961	1378.66	249.46
962	1361.69	248.329
963	1317.8	246.92
964	1311.46	244.242
965	1308.94	242.08
966	1306.98	240.464
967	1274.02	240.915
968	1218.25	240.859
969	1151.84	240.076
970	1172.35	234.713
971	1185.04	230.917
972	1189.94	228.328
973	1170.31	226.556
974	1154.55	225.558
975	1137.82	225.155
976	1077.79	225.161
977	1049.46	224.381
978	1043.18	222.781
979	1037.02	218.43
980	1015.84	216.519
981	984.083	216.445
982	971.121	215.118
983	950.591	213.034
984	926.932	210.575
985	940.636	211.026
986	931.538	210.21
987	905.71	208.345
988	886.081	205.24
989	862.55	202.633
990	838.225	200.403
991	838.596	198.187
992	842.835	198.291
993	846.136	199.719
994	806.507	197.059
995	782.295	193.35
996	769.251	189.285
997	756.289	189.291
998	735.459	188.772
999	712.767	187.85
1000	726.472	186.522
1001	732.308	184.146
1002	729.052	181.08
1003	689.154	178.401
1004	665.421	177.867
1005	651.792	178.228
1006	632.163	173.79
1007	628.537	172.019
1008	633.496	171.98
1009	619.774	171.539
1010	609.769	170.286
1011	599.938	168.661
1012	572.309	168.223
1013	559.73	166.7
1014	557.135	164.482
1015	557.506	162.251
1016	564.078	161.132
1017	571.086	160.534
1018	553.457	158.762
1019	523.84	157.266
1020	490.395	155.938
1021	482.714	154.602
1022	473.806	152.432
1023	465.216	150.002
1024	463.587	149.119
1025	468.677	148.516
1026	474.869	147.964
1027	461.993	146.645
1028	447.41	145.321
1029	431.541	143.834
1030	413.912	141.174
1031	407.446	139.334
1032	405.479	138
1033	387.85	136.673
1034	399.196	135.065
1035	421.333	133.698
1036	401.704	135.037
1037	386.641	134.691
1038	372.407	133.046
1039	346.778	129.496
1040	332.028	126.729
1041	323.399	124.402
1042	315.384	124.854
1043	307.715	126.87
1044	301.372	124.98
1045	295.743	120.987
1046	291.414	119.159
1047	287.786	118.499
1048	285.782	117.838
1049	284.653	117.178
1050	279.927	115.426
1051	273.263	113.087
1052	266.952	112.736
1053	260.823	113.409
1054	254.695	111.662
1055	248.566	108.668
1056	244.074	107.875
1057	240.425	108.216
1058	237.794	106.993
1059	235.665	104.999
1060	227.842	103.675
1061	217.214	102.681
1062	214.291	102.358
1063	215.164	102.364
1064	211.957	100.557
1065	206.828	97.8963
1066	203.059	96.369
1067	199.93	95.375
1068	196.79	94.15
1069	193.643	92.816
1070	191.544	91.9467
1071	189.915	91.2863
1072	185.527	91.0857
1073	179.898	91.092
1074	175.982	89.48
1075	172.835	87.1413
1076	169.351	86.9103
1077	165.723	87.5833
1078	165.944	86.156
1079	167.815	83.829
1080	163.36	82.4317
1081	156.194	81.4327
1082	150.474	81.1473
1083	145.345	81.1533
1084	142.346	79.7397
1085	140.217	77.746
1086	139.863	76.934
1087	140.235	76.6053
1088	139.526	75.3177
1089	138.397	73.657
1090	137.988	73.1967
1091	137.86	73.2027
1092	134.131	72.009
1093	129.002	70.3483
1094	126.748	69.4053
1095	125.612	68.7417
1096	121.561	68.3237
1097	116.432	67.9963
1098	114.953	66.2093
1099	114.825	63.882
1100	112.86	63.7473
1101	110.216	64.4233
1102	107.213	63.839
1103	104.085	62.812
1104	103.916	61.0447
1105	104.787	59.0177
1106	102.313	58.7183
1107	98.6645	59.0257
1108	96.1557	57.7823
1109	94.0269	56.022
1110	95.2731	55.8363
1111	97.6444	56.1757
1112	94.7467	55.2603
1113	90.0928	53.9263
1114	86.5981	52.8763
1115	83.4693	51.9157
1116	81.8662	51.3873
1117	80.7449	50.9957
1118	79.993	50.1773
1119	79.3643	49.2167
1120	78.7355	49.1563
1121	78.1067	49.3957
1122	77.4742	48.229
1123	76.8404	46.5937
1124	75.8304	46.3327
1125	74.7016	46.5053
1126	72.8502	45.9553
1127	70.7705	45.1773
1128	69.0154	44.3637
1129	67.3867	43.5367
1130	65.8238	42.54
1131	64.2865	41.4773
1132	62.6729	40.4427
1133	60.3725	39.6603
1134	58.0721	38.8777
1135	57.6036	38.278
1136	59.1199	37.877
1137	60.6363	37.476
1138	57.885	36.8783
1139	54.4396	36.2483
1140	51.727	35.6857
1141	51.3348	35.3353
1142	50.9427	34.9853
1143	50.5505	34.4773
1144	50.1584	33.873
1145	49.7664	33.2685
1146	46.3496	32.8958
1147	42.9328	32.5232
1148	40.8801	32.1128
1149	41.2513	31.6355
1150	41.6225	31.1583
1151	43.6885	30.7374
1152	46.3499	30.3365
1153	48.9196	29.9202
1154	50.8175	29.392
1155	52.7154	28.8638
1156	51.1783	28.5392
1157	46.2063	28.4182
1158	41.2342	28.2971
1159	39.6254	27.8642
1160	38.4756	27.3887
1161	37.5153	26.9191
1162	37.1232	26.4673
1163	36.7311	26.0154
1164	37.3007	25.6117
1165	38.4353	25.2361
1166	39.5546	24.8626
1167	39.1626	24.6907
1168	38.7705	24.5187
1169	37.4854	24.2078
1170	34.8031	23.6796
1171	32.1207	23.1514
1172	33.553	22.8779
1173	36.2142	22.6805
1174	38.3033	22.464
1175	37.1477	22.1394
1176	35.9922	21.8147
1177	34.8367	21.5845
1178	33.6813	21.438
1179	32.5259	21.2915
1180	32.7596	21.0061
1181	33.1308	20.7069
1182	33.0593	20.415
1183	31.9039	20.1413
1184	30.7484	19.8676
1185	30.6158	19.5895
1186	30.9106	19.3096
1187	29.3735	19.0359
1188	27.8364	18.7622
1189	26.7801	18.4991
1190	26.388	18.2508
1191	25.9958	18.0025
1192	26.2144	17.7955
1193	26.5856	17.5989
1194	27.0217	17.4151
1195	27.7747	17.2941
1196	28.5276	17.173
1197	29.2805	17.0659
1198	30.0334	16.9703
1199	30.7863	16.8747
1200	31.1843	16.6851
1201	31.5555	16.4885
1202	31.0106	16.261
1203	28.3286	15.9619
1204	25.6465	15.6627
1205	24.7809	15.3635
1206	24.7704	15.0643
1207	24.8517	14.7804
1208	26.3679	14.7356
1209	27.8841	14.6909
1210	27.7211	14.6014
1211	25.4205	14.4549
1212	23.1199	14.3084
1213	25.1846	14.0385
1214	28.2072	13.7417
1215	30.5468	13.4902
1216	29.7729	13.4455
1217	28.999	13.4007
1218	26.9427	13.299
1219	23.879	13.1525
1220	20.8153	13.006
1221	22.4153	12.8116
1222	24.3133	12.6142
1223	25.3562	12.4412
1224	24.5824	12.3201
1225	23.8087	12.1991
1226	23.5692	12.0602
1227	23.5587	11.9137
1228	23.5177	11.7712
1229	23.1256	11.6756
1230	22.7335	11.58
1231	23.2193	11.4844
1232	24.7356	11.3887
1233	26.2519	11.2931
1234	26.165	11.0051
1235	25.7729	10.6805
1236	25.1289	10.4342
1237	23.5917	10.4658
1238	22.0544	10.4974
1239	22.3495	10.3611
1240	23.8658	10.1128
1241	25.382	9.8645
1242	26.1446	9.841
1243	26.8917	9.8221
1244	27.03	9.7379
1245	25.8745	9.51507
1246	24.7191	9.29223
1247	24.098	9.19403
1248	23.7058	9.1493
1249	22.9093	9.10663
1250	21.9097	9.08763
1251	20.91	9.06863
1252	20.397	9.03857
1253	20.5293	8.99383
1254	20.6616	8.9491
1255	22.3398	8.84253
1256	24.3804	8.72147
1257	25.9861	8.6004
1258	25.7367	8.4793
1259	25.4873	8.35823
1260	24.8028	8.25167
1261	23.7902	8.15603
1262	22.7775	8.06043
1263	23.5777	8.03733
1264	24.4734	8.01803
1265	24.8652	7.95673
1266	24.2342	7.81023
1267	23.6032	7.66373
1268	22.4302	7.5714
1269	21.0357	7.50123
1270	19.813	7.42193
1271	20.3256	7.25067
1272	20.8381	7.07937
1273	21.1758	7.05993
1274	21.3081	7.21877
1275	21.4404	7.3776
1276	21.2521	7.2158
1277	21.0028	6.99297
1278	20.6694	6.8205
1279	20.0384	6.82663
1280	19.4073	6.8328
1281	19.4608	6.79367
1282	19.9705	6.72437
1283	20.4801	6.65503
1284	19.9061	6.5124
1285	19.2751	6.36587
1286	19.1479	6.26973
1287	20.0436	6.2759
1288	20.9392	6.28207
1289	21.0219	6.21593
1290	20.7726	6.1203
1291	20.3857	6.02467
1292	18.6097	5.92907
1293	16.8337	5.83343
1294	16.3133	5.7737
1295	17.2091	5.7544
1296	18.1048	5.7351
1297	16.7354	5.7159
1298	14.9667	5.6967
1299	14.3633	5.64437
1300	17.892	5.4744
1301	21.4206	5.30447
1302	23.6659	5.2929
1303	24.9432	5.40083
1304	26.2205	5.50877
1305	24.5972	5.4475
1306	22.821	5.37733
1307	21.9267	5.31553
1308	22.8224	5.2708
1309	23.718	5.22607
1310	21.3925	5.0746
1311	17.7511	4.87947
1312	14.4739	4.70103
1313	16.8962	4.78353
1314	19.3185	4.866
1315	20.2296	5.00447
1316	19.2168	5.2142
1317	18.204	5.42393
1318	18.4433	5.2372
1319	18.9573	4.96347
1320	19.3187	4.73043
1321	19.0693	4.66027
1322	18.8199	4.59007
1323	18.5714	4.50533
1324	18.3235	4.4101
1325	18.0756	4.31487
1326	18.9141	4.31597
1327	19.8098	4.32213
1328	20.9575	4.31987
1329	22.6165	4.3006
1330	24.2754	4.2813
1331	23.4956	4.29813
1332	21.7194	4.32973
1333	19.9776	4.3499
1334	18.5833	4.25427
1335	17.189	4.15863
1336	16.8709	4.08333
1337	17.7666	4.03097
1338	18.6623	3.9786
1339	18.2676	3.976
1340	17.6452	3.98213
1341	16.9448	3.95727
1342	15.932	3.8082
1343	14.9192	3.65913
1344	16.1205	3.65767
1345	18.9244	3.76303
1346	21.7284	3.86843
1347	21.6013	3.75153
1348	21.3519	3.62537
1349	20.1979	3.56147
1350	17.2886	3.6183
1351	14.3792	3.67517
1352	15.2553	3.696
1353	17.6778	3.70217
1354	19.7221	3.70603
1355	17.9461	3.68673
1356	16.1701	3.66747
1357	15.6497	3.62543
1358	16.5454	3.5578
1359	17.4412	3.49017
1360	16.7256	3.40613
1361	15.7259	3.31921
1362	15.1815	3.25854
1363	16.4589	3.30286
1364	17.7363	3.3472
1365	18.7923	3.362
1366	19.688	3.35543
1367	20.5836	3.34887
1368	19.6597	3.3062
1369	18.6599	3.26204
1370	18.0112	3.23585
1371	18.1435	3.24964
1372	18.2758	3.26343
1373	18.1447	3.2579
1374	17.8954	3.2437
1375	17.6994	3.22453
1376	18.2119	3.13944
1377	18.7245	3.05434
1378	18.566	2.99596
1379	17.5532	2.97158
1380	16.5404	2.9472
1381	16.7797	2.8957
1382	17.2937	2.83824
1383	17.3498	2.79961
1384	15.5736	2.8363
1385	13.7974	2.87299
1386	13.7925	2.88607
1387	15.0698	2.88205
1388	16.3471	2.87802
1389	15.7925	2.85935
1390	15.1614	2.84005
1391	14.7899	2.82509
1392	14.9223	2.81852
1393	15.0546	2.81196
1394	15.1869	2.79257
1395	15.3192	2.76819
1396	15.4898	2.74814
1397	16.0038	2.76701
1398	16.5177	2.78589
1399	16.4863	2.74553
1400	15.8638	2.64099
1401	15.2414	2.53645
1402	14.6119	2.53436
1403	13.9809	2.55323
1404	13.8295	2.57317
1405	15.4828	2.59707
1406	17.1361	2.62097
1407	16.8002	2.59472
1408	15.0242	2.53218
1409	13.2482	2.46964
1410	13.6705	2.48526
1411	14.1845	2.50414
1412	14.5687	2.48667
1413	14.7011	2.39868
1414	14.8334	2.31069
1415	15.7902	2.30881
1416	17.0676	2.34041
1417	18.3068	2.37201
1418	19.2024	2.40361
1419	20.0981	2.43521
1420	20.6273	2.44849
1421	20.7597	2.44192
1422	20.892	2.43536
1423	20.3677	2.37627
1424	19.7368	2.30863
1425	18.9225	2.24344
1426	17.5281	2.18598
1427	16.1336	2.12852
1428	15.4493	2.18783
1429	15.1999	2.31866
1430	14.9506	2.44949
1431	15.8462	2.34369
1432	16.7418	2.23789
1433	17.0576	2.14852
1434	16.4264	2.08597
1435	15.7954	2.02342
1436	16.6114	2.08822
1437	17.8843	2.19323
1438	19.0092	2.28077
1439	19.1415	2.2513
1440	19.2738	2.22184
1441	19.0168	2.22221
1442	18.3858	2.25127
1443	17.7548	2.28032
1444	18.8221	2.27315
1445	20.0995	2.26149
1446	20.6555	2.22785
1447	19.2612	2.13478
1448	17.8669	2.0417
1449	18.2089	1.985
1450	19.4863	1.9479
1451	20.6835	1.91156
1452	19.2892	1.8999
1453	17.8949	1.88825
1454	16.8134	1.90162
1455	16.1823	1.95104
1456	15.5512	2.00045
1457	15.8248	2.01569
1458	16.3388	2.02185
1459	16.9825	2.04703
1460	18.2599	2.16515
1461	19.5374	2.28327
1462	20.6048	2.28802
1463	21.5004	2.20003
1464	22.3961	2.11205
1465	20.8071	2.08321
1466	19.031	2.05883
1467	17.6108	2.02427
1468	16.9827	1.96706
1469	16.3546	1.90984
1470	16.503	1.92513
1471	17.017	1.97454
1472	17.4623	2.02029
1473	16.8313	2.00864
1474	16.2003	1.99698
1475	16.241	1.9607
1476	17.1367	1.89306
1477	18.0324	1.82542
1478	17.9891	1.83916
1479	17.7398	1.87076
1480	18.0247	1.88964
1481	20.4472	1.85763
1482	22.8697	1.82561
1483	22.8568	1.81869
1484	21.0807	1.82994
1485	19.3048	1.84118
1486	16.8248	1.84271
1487	14.3155	1.84383
1488	13.927	1.83311
1489	18.2577	1.79601
1490	22.5883	1.75891
1491	22.4422	1.8289
1492	20.2844	1.94702
1493	18.2067	2.04856
1494	17.1941	1.93004
1495	16.1814	1.81152
1496	15.855	1.7913
1497	16.3676	1.89125
1498	16.8802	1.9912
1499	16.1419	1.98293
1500	15.1293	1.95092
1501	14.4982	1.90415
1502	15.3939	1.79835
1503	16.2896	1.69254
1504	16.9614	1.66627
1505	17.4711	1.69758
1506	17.9807	1.72889
1507	16.3647	1.76521
1508	14.5885	1.8019
1509	13.7591	1.8307
1510	15.0365	1.84194
1511	16.3138	1.85319
1512	16.8011	1.84863
1513	16.9334	1.83697
1514	17.1192	1.82692
1515	18.0149	1.83817
1516	18.9105	1.84941
1517	19.6345	1.8389
1518	20.1485	1.8018
1519	20.6625	1.7647
1520	19.9093	1.76984
1521	18.8966	1.78363
1522	18.525	1.79047
1523	20.5659	1.77118
1524	22.6067	1.75189
1525	21.7264	1.71471
1526	18.8171	1.6651
1527	15.9078	1.61549
1528	18.4832	1.61941
1529	21.2874	1.62557
1530	22.6637	1.6447
1531	21.2694	1.68903
1532	19.8751	1.73335
1533	20.1295	1.74103
1534	21.0252	1.73446
1535	21.8063	1.72407
1536	21.557	1.67934
1537	21.3077	1.63461
1538	21.6079	1.62652
1539	22.5037	1.65812
1540	23.3994	1.68972
1541	22.982	1.68849
1542	22.3509	1.68193
1543	21.9031	1.69673
1544	22.0355	1.77923
1545	22.1678	1.86173
1546	21.8267	1.86848
1547	21.1958	1.82884
1548	20.5647	1.78919
1549	21.0787	1.72156
1550	21.5927	1.65393
1551	21.9617	1.60949
1552	22.094	1.60293
1553	22.2264	1.59636
1554	20.0382	1.60526
1555	17.1172	1.61905
1556	15.0489	1.63177
1557	18.2232	1.63793
1558	21.3974	1.64408
1559	23.0203	1.67489
1560	23.1526	1.72939
1561	23.285	1.78389
1562	22.7379	1.76367
1563	22.1068	1.7342
1564	21.6819	1.72603
1565	21.8142	1.77544
1566	21.9466	1.82485
1567	22.575	1.80481
1568	23.4707	1.74735
1569	24.3321	1.69073
1570	24.0827	1.66126
1571	23.8334	1.63179
1572	23.1147	1.6138
1573	21.7202	1.61232
1574	20.3257	1.61084
1575	21.9467	1.60132
1576	24.369	1.58967
1577	26.1427	1.60525
1578	24.7482	1.75391
1579	23.3538	1.90257
1580	23.4289	1.89447
1581	24.7062	1.75813
1582	25.9835	1.6218
1583	25.8411	1.73393
1584	25.5917	1.86477
1585	25.5791	1.9467
1586	26.093	1.91977
1587	26.607	1.89285
1588	26.333	1.84328
1589	25.7048	1.78353
1590	25.1223	1.72238
1591	25.2547	1.63948
1592	25.387	1.55658
1593	24.3438	1.53525
1594	21.8042	1.5923
1595	19.2647	1.64935
1596	20.1682	1.6438
1597	21.8272	1.62451
1598	23.3336	1.62049
1599	24.2293	1.67753
1600	25.125	1.73458
1601	25.3565	1.71488
1602	25.1072	1.63961
1603	24.8578	1.56435
1604	26.4239	1.63728
1605	28.0657	1.7164
1606	28.7662	1.77131
1607	27.3718	1.77238
1608	25.9775	1.77344
1609	24.8464	1.74291
1610	23.8337	1.69817
1611	23.0348	1.6636
1612	25.0755	1.7639
1613	27.1161	1.86419
1614	27.9546	1.91412
1615	27.3236	1.90246
1616	26.6925	1.89081
1617	25.7483	1.81609
1618	24.74	1.72846
1619	24.265	1.66925
1620	25.9241	1.72375
1621	27.5833	1.77825
1622	27.2497	1.80914
1623	25.4737	1.82293
1624	23.6978	1.83672
1625	23.3872	1.77723
1626	23.1379	1.71468
1627	23.1481	1.66684
1628	23.6621	1.67257
1629	24.1761	1.64719
1630	24.4153	1.67128
1631	24.5476	1.71461
1632	24.6799	1.75688
1633	24.8122	1.78966
1634	24.9446	1.82243
1635	24.3899	1.84277
1636	22.9954	1.84793
1637	21.601	1.85309
1638	22.1075	1.797
1639	23.0031	1.72837
1640	23.7385	1.67309
1641	23.8708	1.66807
1642	24.0032	1.66305
1643	23.9103	1.68956
1644	23.6609	1.73798
1645	23.4116	1.78639
1646	25.0078	1.73382
1647	26.6611	1.67812
1648	28.3163	1.65263
1649	29.9753	1.68578
1650	31.6343	1.71893
1651	28.8963	1.75391
1652	24.4483	1.7896
1653	20.6497	1.81918
1654	22.6904	1.79381
1655	24.731	1.76843
1656	26.0389	1.7858
1657	26.5529	1.84949
1658	27.0669	1.91318
1659	26.5961	1.85211
1660	25.9651	1.77076
1661	26.1513	1.69868
1662	28.9252	1.65598
1663	31.6991	1.61329
1664	32.6891	1.69792
1665	32.4397	1.87101
1666	32.1904	2.0441
1667	31.941	1.86425
1668	31.6917	1.67347
1669	30.2397	1.57712
1670	26.5554	1.65606
1671	22.8711	1.73501
1672	23.6383	1.73972
1673	26.0521	1.71698
1674	28.2757	1.69015
1675	28.7897	1.62661
1676	29.3037	1.56306
1677	30.7337	1.49097
1678	33.1562	1.40961
1679	35.5788	1.32825
1680	34.0842	1.32342
1681	31.9524	1.33104
1682	30.1358	1.36164
1683	29.5048	1.47877
1684	28.8737	1.59589
1685	28.2427	1.6034
1686	27.6116	1.53477
1687	26.9806	1.46614
1688	28.2008	1.44194
1689	29.4782	1.4191
1690	29.6866	1.45595
1691	27.9106	1.6036
1692	26.1346	1.75124
1693	27.1448	1.74101
1694	29.1857	1.67237
1695	31.1424	1.60318
1696	32.4197	1.52946
1697	33.697	1.45574
1698	34.4133	1.43688
1699	34.5456	1.47512
1700	34.6779	1.51335
1701	31.1712	1.4853
1702	27.1212	1.44735
1703	24.7161	1.42768
1704	27.5203	1.46592
1705	30.3246	1.50416
1706	30.5252	1.49979
1707	29.1308	1.46933
1708	27.7365	1.43887
1709	26.7238	1.44402
1710	25.7112	1.44918
1711	26.0002	1.45241
1712	28.414	1.45248
1713	30.8278	1.45254
1714	31.5305	1.47551
1715	31.6628	1.50612
1716	31.7457	1.52946
1717	31.4978	1.50418
1718	31.2499	1.4789
1719	31.1921	1.51718
1720	31.3244	1.61903
1721	31.4567	1.72087
1722	31.589	1.73317
1723	31.7214	1.73324
1724	32.0445	1.71104
1725	32.9402	1.62206
1726	33.8358	1.53307
1727	33.5294	1.56269
1728	32.5166	1.662
1729	31.5115	1.76001
1730	31.265	1.72978
1731	31.0185	1.69954
1732	30.9123	1.65322
1733	31.0446	1.5795
1734	31.1769	1.50578
1735	32.168	1.54274
1736	33.4453	1.6166
1737	34.3771	1.67628
1738	32.9942	1.64099
1739	31.6113	1.60571
1740	31.3449	1.58151
1741	32.2406	1.56886
1742	33.1364	1.5562
1743	34.032	1.43949
1744	34.9277	1.30725
1745	35.1554	1.23035
1746	33.3794	1.31948
1747	31.6034	1.4086
1748	32.2225	1.46072
1749	34.2488	1.49109
1750	36.2752	1.52147
1751	35.2928	1.42359
1752	34.28	1.32442
1753	33.9736	1.2827
1754	34.8692	1.33874
1755	35.7649	1.39479
1756	35.2293	1.45083
1757	34.2166	1.50688
1758	33.4019	1.5573
1759	33.913	1.56999
1760	34.4241	1.58269
1761	34.5626	1.56426
1762	34.3133	1.51344
1763	34.0639	1.46261
1764	34.4787	1.47157
1765	34.9927	1.48945
1766	35.3159	1.5016
1767	35.0665	1.49658
1768	34.8172	1.49157
1769	35.77	1.48174
1770	37.4291	1.46908
1771	39.0615	1.45638
1772	38.0488	1.43864
1773	37.0361	1.42089
1774	36.0234	1.422
1775	35.0106	1.45261
1776	33.9979	1.48321
1777	33.2791	1.47659
1778	32.6481	1.45885
1779	32.3604	1.43996
1780	34.0195	1.41458
1781	35.6786	1.38921
1782	35.9216	1.36113
1783	34.9089	1.33067
1784	33.8963	1.30021
1785	34.2714	1.34135
1786	34.784	1.38958
1787	35.0832	1.40723
1788	34.8339	1.34623
1789	34.5845	1.28524
1790	35.3427	1.24774
1791	36.6201	1.22237
1792	37.7906	1.19994
1793	36.3962	1.24836
1794	35.0019	1.29677
1795	34.7295	1.36228
1796	36.0069	1.45141
1797	37.2844	1.54055
1798	38.5617	1.55232
1799	39.839	1.54475
1800	40.9103	1.51613
1801	41.0426	1.39151
1802	41.1749	1.26689
1803	40.2385	1.26768
1804	38.4625	1.36698
1805	36.6865	1.46628
1806	36.7042	1.39099
1807	36.8365	1.30454
1808	37.091	1.23764
1809	37.605	1.21226
1810	38.119	1.18689
1811	39.7017	1.19713
1812	41.7425	1.22265
1813	43.4777	1.25265
1814	41.7017	1.33414
1815	39.9257	1.41563
1816	38.1496	1.44562
1817	36.3735	1.41516
1818	34.5973	1.38469
1819	36.0034	1.33777
1820	38.0154	1.28772
1821	39.4144	1.24668
1822	38.0199	1.24675
1823	36.6254	1.24682
1824	37.1548	1.26399
1825	39.1954	1.29459
1826	41.2361	1.32519
1827	40.7736	1.33892
1828	40.1512	1.35157
1829	39.0835	1.36278
1830	36.9258	1.37048
1831	34.7682	1.37819
1832	35.4232	1.30577
1833	37.464	1.19387
1834	39.4475	1.08783
1835	40.3432	1.09299
1836	41.2388	1.09815
1837	41.1498	1.11425
1838	39.7554	1.14485
1839	38.3609	1.17546
1840	38.5124	1.22667
1841	39.0264	1.28272
1842	39.2512	1.31417
1843	38.2428	1.24072
1844	37.2344	1.16728
1845	38.3611	1.18061
1846	41.1651	1.2621
1847	43.9691	1.34359
1848	44.6165	1.33672
1849	45.1262	1.32421
1850	44.7516	1.31388
1851	42.2122	1.30886
1852	39.6729	1.30384
1853	39.1791	1.29711
1854	39.6932	1.28955
1855	40.2645	1.27893
1856	41.9235	1.2103
1857	43.5824	1.14167
1858	43.6004	1.12117
1859	41.4426	1.1645
1860	39.2847	1.20783
1861	39.2912	1.22642
1862	39.8052	1.23921
1863	40.4642	1.23557
1864	41.7416	1.16184
1865	43.019	1.08812
1866	43.2118	1.04206
1867	42.5866	1.01688
1868	41.9614	0.9917
1869	40.9757	1.08939
1870	39.963	1.19633
1871	39.8969	1.26383
1872	41.9376	1.24354
1873	43.9782	1.22325
1874	43.9122	1.17488
1875	42.8994	1.11387
1876	41.8873	1.05927
1877	40.8833	1.08964
1878	39.8793	1.12002
1879	39.8562	1.13517
1880	41.1336	1.13015
1881	42.411	1.12513
1882	42.4516	1.13454
1883	42.2023	1.14733
1884	42.3155	1.1693
1885	43.9746	1.23044
1886	45.6337	1.29159
1887	45.9906	1.29632
1888	45.3654	1.25851
1889	44.7402	1.2207
1890	43.7545	1.16133
1891	42.7418	1.10032
1892	42.0841	1.09297
1893	42.2164	1.20499
1894	42.3487	1.31702
1895	42.7444	1.29211
1896	43.2584	1.20566
1897	43.7457	1.13044
1898	43.878	1.2043
1899	44.0103	1.27815
1900	44.1426	1.28561
1901	45	1.21188
1902	45	1.13815
1903	45.3168	1.14047
1904	45.6985	1.15835
1905	46.1603	1.1805
1906	46.9237	1.21874
1907	47.6871	1.25698
1908	46.8739	1.2727
1909	44.9656	1.27277
1910	43.0573	1.27284
1911	43	1.3198
1912	43	1.36822
1913	43.6656	1.36776
1914	45.5666	1.27658
1915	47.4677	1.1854
1916	48	1.16725
1917	48	1.17749
1918	48.0764	1.18239
1919	48.8397	1.13921
1920	49.6031	1.09602
1921	48.9008	1.0565
1922	46.6106	1.02094
1923	44.3204	0.98538
1924	43.0152	0.9739
1925	41.8702	0.96634
1926	41	0.96855
1927	41	1.0017
1928	41	1.03485
1929	40.7633	1.06642
1930	40.3817	1.09702
1931	40	1.12762
1932	42.29	1.05136
1933	44.5799	0.97509
1934	45.275	0.9636
1935	43.3665	1.05782
1936	41.458	1.15204
1937	41.8702	1.1515
1938	43.0152	1.12103
1939	43.9466	1.10089
1940	43.5649	1.14422
1941	43.1832	1.18755
1942	43.9924	1.21103
1943	45.9007	1.21619
1944	47.809	1.22134
1945	46.6313	1.17174
1946	45.1103	1.11604
1947	43.7939	1.07402
1948	43.0306	1.069
1949	42.2672	1.06398
1950	42.4961	1.03746
1951	43.2595	0.99936
1952	43.9656	0.96485
1953	42.8206	1.04634
1954	41.6756	1.12783
1955	40.6871	1.13005
1956	39.9237	1.01816
1957	39.1603	0.90626
1958	39.6031	1.0557
1959	40.3664	1.27459
1960	41.2594	1.43511
1961	42.7862	1.31049
1962	44.313	1.18587
1963	43.3024	1.0574
1964	40.2162	0.9258
1965	41.0649	0.99709
1966	42.21	1.08368
1967	42.8817	1.13555
1968	42.5	1.11018
1969	42.1183	1.0848
1970	41.213	1.06124
1971	40.0722	1.0385
1972	39.0229	1.02079
1973	39.4046	1.08193
1974	39.7862	1.14306
1975	39.8321	1.13367
1976	39.4504	1.0345
1977	39.0687	0.93533
1978	40.5649	0.8925
1979	42.4733	0.86203
1980	44	0.86363
1981	44	0.99347
1982	44	1.12332
1983	43.3358	1.19264
1984	42.1908	1.21816
1985	41.0458	1.24367
1986	41.3664	1.22033
1987	41.7481	1.19495
1988	42.1298	1.1765
1989	42.5115	1.17148
1990	42.8931	1.16646
1991	42.7252	1.22739
1992	42.3435	1.31398
1993	42	1.38503
1994	42	1.3164
1995	42	1.24777
1996	42.5496	1.14983
1997	43.6947	1.02012
[truncated: 3 more rows]
