# Supplementary material for: Switching molecular recognition selectivities by temperature in a diffusion-regulatory porous material
Source: Nat Commun. 2024 Jan 2;15:144. doi: 10.1038/s41467-023-44424-3 (PMC10761840; doi:10.1038/s41467-023-44424-3)
Supplement: Supplementary file 3 — source data [file 41467_2023_44424_MOESM3_ESM.zip › Figure S41.xlsx]

## Sheet: Sheet1
	CO2	C2H2
Time (s)	Intensity	Intensity
0	93.93	100.947
1	89.7567	100.346
2	83.4527	99.5856
3	78.0207	99.2633
4	75.5093	100.408
5	72.998	101.553
6	72.038	102.931
7	72.0713	104.458
8	72.104	105.985
9	80.956	103.355
10	89.8947	100.683
11	93.4727	99.4222
12	87.9287	100.563
13	82.3853	101.704
14	82.288	101.435
15	84.102	100.672
16	84.816	100.092
17	77.47	100.855
18	70.1247	101.618
19	67.9947	102.191
20	71.0813	102.573
21	74.1673	102.954
22	77.254	103
23	80.34	103
24	83.4267	103
25	86.514	103
26	89.6007	103
27	89.104	102.023
28	86.5927	100.496
29	84.0353	99
30	79.234	99
31	74.4327	99
32	72.7853	99
33	75.872	99
34	78.9587	99
35	85.4187	99.893
36	92.832	101.038
37	98.574	101.878
38	95.554	101.114
39	92.534	100.351
40	89.526	99.7955
41	86.5293	99.4167
42	83.532	99.0379
43	78.224	100.717
44	72.6593	102.626
45	68.5187	103.68
46	68.0427	102.534
47	67.5667	101.389
48	71.1227	102.26
49	76.7533	104.168
50	81.7827	105.908
51	72.4013	103.618
52	63.0203	101.328
53	59.6224	99.8397
54	64.4899	99.4581
55	69.3573	99.0764
56	70.9687	99
57	71.7653	99
58	71.9673	98.9315
59	69.466	98.5513
60	66.9647	98.1712
61	67.956	98
62	71.806	98
63	75.6567	98
64	75.246	97.645
65	74.516	97.2633
66	75.2053	97.2367
67	79.0553	98
68	82.9047	98.7633
69	84.9993	100.053
70	86.3047	101.58
71	87.0767	102.92
72	80.7473	101.775
73	74.418	100.63
74	72.4427	100.172
75	75.7833	100.553
76	79.124	100.935
77	81.198	100.05
78	83.012	98.9046
79	81.5673	98.0801
80	67.8607	98.4618
81	54.1537	98.8435
82	54.4055	99.2252
83	64.3636	99.6069
84	74.322	99.9886
85	83.2907	99.6297
86	92.2293	99.248
87	94.932	99.1336
88	86.06	99.5153
89	77.1873	99.8969
90	75.3707	100.555
91	76.1647	101.316
92	76.7547	101.962
93	75.5153	101.58
94	74.276	101.198
95	75.4793	100.634
96	79.3293	99.8703
97	83.1793	99.107
98	81.5587	99
99	79.0467	99
100	77.2687	98.8166
101	77.8107	98.0533
102	78.3527	97.29
103	74.3187	97.4733
104	67.482	98.2367
105	60.6451	99
106	65.767	99.3817
107	70.8887	99.7633
108	73.7907	100.43
109	73.0693	101.562
110	72.3473	102.694
111	74.9627	102.443
112	78.8127	101.68
113	81.628	100.916
114	76.062	100.153
115	70.4967	99.3892
116	71.6667	99.5613
117	79.842	100.706
118	88.0173	101.851
119	88.0053	101.338
120	86.7707	100.578
121	84.924	100
122	81.1407	100
123	77.3567	100
124	73.2573	100.237
125	68.9653	100.618
126	64.6728	101
127	72.3393	101.763
128	80.0053	102.527
129	85.632	102.713
130	87.9293	101.959
131	90.2267	101.204
132	88.6427	100.721
133	85.622	100.34
134	82.462	99.9161
135	78.1687	99.1527
136	73.8753	98.3892
137	68.9587	99.1226
138	63.3943	101.413
139	57.8297	103.703
140	65.3273	102.34
141	74.7747	100.431
142	81.8687	98.7138
143	81.9013	97.5688
144	81.9347	96.4238
145	81.1693	96.7185
146	79.9347	97.8593
147	78.7007	99
148	85.6033	98.2367
149	92.5067	97.4733
150	93.044	97.1444
151	83.1907	97.5247
152	73.3373	97.9049
153	72.2347	99.4312
154	74.0487	101.34
155	75.7967	102.95
156	77.102	102.569
157	78.4073	102.187
158	80.342	101.425
159	82.8813	100.297
160	85.4213	99.1691
161	84.1	98.0267
162	82.0973	96.8817
163	81.148	96.2633
164	83.7253	97.4083
165	86.3033	98.5533
166	86.2467	99.4638
167	84.5053	100.224
168	82.764	100.985
169	79.52	99.8779
170	76.2453	98.7329
171	71.0593	98.1368
172	62.4733	98.5171
173	53.8875	98.8973
174	57.9083	99.2786
175	66.5925	99.6603
176	75.78	100
177	89.0467	100
178	102.313	100
179	100.859	99.6258
180	84.0993	98.8625
181	67.3393	98.0991
182	67.848	98.6642
183	70.934	99.4275
184	73.2573	99.8092
185	73.2907	99.0459
186	73.3233	98.2825
187	74.158	98.4808
188	75.4633	99.2441
189	76.7487	99.9814
190	76.018	98.0727
191	75.288	96.164
192	75.3513	95.4467
193	76.6567	96.5917
194	77.962	97.7367
195	84.1653	99.4694
196	91.832	101.378
197	97.2267	102.718
198	89.74	100.838
199	82.2533	98.9583
200	77.8293	97.6258
201	76.59	96.8625
202	75.3513	96.0992
203	77.4327	96
204	80.01	96
205	83.3513	96.0954
206	88.982	96.4771
207	94.6127	96.8587
208	95.1327	97.9508
209	92.65	99.4603
210	90.1673	100.97
211	90.898	98.3819
212	91.6947	95.7102
213	90.2013	94.8242
214	84.636	97.1146
215	79.07	99.405
216	75.7653	100
217	73.254	100
218	70.834	99.9542
219	69.086	99.5725
220	67.338	99.1908
221	71.0607	98.8092
222	80.2533	98.4275
223	89.4467	98.0458
224	86.326	98.6716
225	81.5247	99.435
226	76.5467	99.707
227	71.0653	98.579
228	65.5841	97.4511
229	63.4119	96.771
230	63.445	96.3893
231	63.4781	96.0076
232	76.976	96.748
233	90.7487	97.5114
234	100.211	97.5926
235	102.005	96.4605
236	103.799	95.3284
237	100.008	96.3548
238	93.934	98.2631
239	87.998	100.034
240	83.45	100.416
241	78.902	100.798
242	75.432	101
243	73.1747	101
244	70.918	101
245	72.5547	100.027
246	74.8773	98.8817
247	75.562	98.0878
248	70.7607	98.4694
249	65.9593	98.8511
250	69.0727	98.7672
251	77.2493	98.3855
252	85.426	98.0037
253	81.774	97.2471
254	78.0053	96.4867
255	75.152	96.679
256	73.9273	98.5659
257	72.7027	100.453
258	73.6353	99.3742
259	75.4493	97.0842
260	76.3947	95
261	68.5387	95
262	60.6827	95
263	61.2022	95.1795
264	71.1587	95.5611
265	81.1147	95.9428
266	80.9047	96.9734
267	78.9027	98.1183
268	78.1287	98.7367
269	81.4693	97.5917
270	84.8107	96.4467
271	86.4447	96
272	86.9867	96
273	87.5287	96
274	73.9607	96
275	60.2541	96
276	53.2336	96
277	57.5922	96
278	61.9507	96
279	71.4307	97.1407
280	82.6173	98.6617
281	90.8447	100
282	77.3927	100
283	63.9401	100
284	58.74	99.2453
285	61.7921	97.7358
286	64.8441	96.2263
287	69.0067	95.3511
288	73.3653	94.5878
289	75.1493	94.2633
290	68.3127	95.4083
291	61.4755	96.5533
292	61.1565	96.7672
293	65.0069	96.3855
294	68.8573	96.0037
295	77.8947	97.1209
296	86.9827	98.2528
297	90.918	98.6108
298	84.8433	97.4656
299	78.7687	96.3204
300	80.208	97.0995
301	84.5667	98.6262
302	88.314	99.8854
303	86.566	98.7404
304	84.818	97.5954
305	81.4913	97.73
306	76.4547	99.251
307	71.418	100.772
308	77.18	101
309	84.846	101
310	89.4693	100.912
311	83.9047	100.531
312	78.34	100.149
313	84.4153	100
314	97.936	100
315	111.457	100
316	104.819	101.89
317	97.982	103.798
318	92.3693	104.576
319	88.8407	103.431
320	85.3113	102.286
321	81.5913	103.145
322	77.808	104.672
323	75.908	106.05
324	86.6273	106.431
325	97.3473	106.813
326	100.673	107.584
327	96.8893	108.729
328	93.1047	109.874
329	87.736	110
330	82.1713	110
331	79.9727	109.897
332	86.876	109.515
333	93.7787	109.134
334	91.004	109.977
335	83.016	111.481
336	75.028	112.985
337	87.8327	112.244
338	100.843	111.481
339	106.789	111.282
340	100.715	112.046
341	94.642	112.809
342	93.1487	114.718
343	93.1813	117.007
344	93.7047	119.049
345	97.5113	119.426
346	101.318	119.804
347	100.871	119.817
348	95.8153	119.435
349	90.7593	119.053
350	90.0793	119.328
351	90.1127	119.71
352	90.5687	120.091
353	92.3627	120.468
354	94.156	120.845
355	95.662	121.675
356	96.9673	122.821
357	98.2733	123.966
358	91.2127	123.631
359	83.896	123.251
360	80.5473	123.26
361	84.9067	124.023
362	89.266	124.786
363	87.7607	126.649
364	83.9773	128.939
365	81.8233	130.962
366	94.324	130.58
367	106.825	130.198
368	108.945	129.634
369	99.818	128.87
370	90.6913	128.107
371	94.6927	129.969
372	100.833	132.26
373	105.385	134.275
374	104.909	135.42
375	104.433	136.565
376	97.646	137
377	86.992	137
378	76.3387	137
379	75.8627	138.145
380	75.3873	139.29
381	77.9073	140.29
382	85.3193	141.053
383	92.7313	141.817
384	96.4707	142.87
385	99.0487	144.015
386	101.876	145.107
387	106.235	145.87
388	110.593	146.634
389	110.725	147.791
390	106.956	149.312
391	103.186	150.833
392	101.669	150.321
393	100.43	149.557
394	99.5347	149.513
395	99.5673	151.415
396	99.6007	153.316
397	102.077	155.222
398	105.927	157.13
399	109.562	159.023
400	102.725	160.168
401	95.8887	161.313
402	95.55	162.608
403	104.962	164.129
404	114.375	165.65
405	113.626	167.469
406	109.843	169.378
407	106.249	171.114
408	103.738	171.878
409	101.227	172.641
410	100.735	173.403
411	102.035	174.163
412	103.336	174.924
413	113.113	177.404
414	123.833	180.076
415	128.429	182.427
416	117.265	183.954
417	106.101	185.481
418	105.507	186.753
419	110.355	187.893
420	114.894	189.046
421	109.328	190.572
422	103.763	192.099
423	101.015	193.939
424	102.321	196.229
425	103.626	198.519
426	106.338	199.302
427	109.425	199.683
428	111.171	200.519
429	106.369	203.572
430	101.568	206.625
431	102.053	208.83
432	106.866	210.339
433	111.679	211.849
434	116.083	214.404
435	120.441	217.076
436	122.237	219.214
437	117.435	219.977
438	112.633	220.74
439	115.557	223.52
440	122.461	227.336
441	129.483	231.076
442	139.364	232.97
443	149.245	234.863
444	150.914	236
445	140.261	236
446	129.607	236
447	133.24	238.977
448	140.908	242.794
449	146.742	246.55
450	142.958	249.985
451	139.175	253.42
452	136.078	256.237
453	133.567	258.527
454	131.055	260.817
455	134.396	263.809
456	138.245	266.862
457	138.738	269.458
458	131.391	270.985
459	124.044	272.512
460	124.992	275.069
461	129.841	278.11
462	134.361	281.285
463	132.613	287.011
464	130.864	292.737
465	131.962	296.657
466	136.829	298.183
467	141.697	299.71
468	147.183	303.092
469	152.813	306.908
470	155.013	310.725
471	142.578	314.542
472	130.143	318.358
473	134.963	321.74
474	153.205	324.794
475	171.448	327.848
476	159.709	331.989
477	146.397	336.188
478	137.705	340.638
479	138.388	345.599
480	139.071	350.561
481	138.489	354.71
482	137.391	358.526
483	136.362	362.377
484	136.027	366.576
485	135.692	370.775
486	139.903	375.154
487	149.237	379.733
488	158.571	384.313
489	162.282	390.191
490	165	396.298
491	168.125	402.049
492	172.608	406.612
493	177.091	411.175
494	171.202	416.665
495	158.399	422.771
496	145.597	428.878
497	146.758	435.732
498	148.205	442.602
499	153.863	449.335
500	167.017	455.825
501	180.169	462.314
502	191.625	468.238
503	202.486	473.963
504	210.474	479.871
505	197.417	487.123
506	184.36	494.374
507	179.573	501.817
508	183.055	509.45
509	186.537	517.083
510	194.72	523.037
511	203.545	528.762
512	210.585	534.983
513	212.541	542.618
514	214.497	550.253
515	213.683	558.619
516	211.313	567.398
517	208.82	576.138
518	200.343	583.007
519	191.866	589.877
520	187.851	598.36
521	190.532	609.264
522	193.213	620.168
523	198.558	629.498
524	204.839	638.276
525	210.386	647.146
526	210.56	656.688
527	210.734	666.229
528	214.725	676.534
529	222.532	687.602
530	230.339	698.67
531	232.997	711.082
532	234.953	723.677
533	237.106	735.876
534	239.825	746.946
535	242.544	758.016
536	240.377	768.841
537	235.462	779.527
538	230.675	790.26
539	232.121	803.236
540	233.567	816.213
541	235.522	828.884
542	238.241	841.097
543	240.959	853.31
544	242.09	866.418
545	242.773	879.779
546	244.271	893.323
547	250.043	907.826
548	255.815	922.329
549	264.624	949.585
550	276.019	987.704
551	279.14	1013.84
552	274.625	1028.91
553	269.945	1051.89
554	265.119	1081.89
555	264.178	1096
556	266.685	1096
557	272.394	1106.65
558	280.945	1126.75
559	290.675	1146.69
560	301.409	1166.49
561	308.917	1191.68
562	313.446	1221.82
563	311.076	1238.65
564	302.583	1243.65
565	299.565	1259.24
566	301.406	1284.24
567	292.424	1311.97
568	273.835	1342.13
569	281.04	1369.5
570	310.214	1394.5
571	323.727	1414.1
572	323.901	1429.1
573	325.884	1449.57
574	329.408	1474.69
575	329.257	1497
576	326.098	1517
577	330.269	1537
578	340.444	1557
579	341.435	1582.58
580	334.909	1612.73
581	332.135	1634.4
582	332.309	1649.4
583	338.083	1678.4
584	348.257	1718.4
585	354.707	1750.07
586	358.231	1775.19
587	352.248	1803.1
588	339.089	1833.1
589	341.125	1865.94
590	354.632	1900.94
591	362.451	1936.05
592	365.976	1971.23
593	373.358	1997.6
594	383.532	2017.6
595	385.971	2046.3
596	382.812	2081.3
597	383.52	2110.5
598	387.027	2135.5
599	392.487	2166.4
600	399.361	2201.57
601	398.351	2236.64
602	391.858	2271.64
603	387.332	2306.64
604	384.173	2341.64
605	381.003	2379.72
606	377.827	2419.92
607	378.661	2454
608	382.169	2484
609	395.677	2517
610	415.851	2552
611	422.014	2596.15
612	418.838	2646.4
613	421.771	2693.44
614	428.612	2738.44
615	435.453	2783.44
616	442.293	2828.44
617	438.999	2861.17
618	429.222	2886.05
619	427.417	2917
620	430.924	2952
621	438.462	3014.24
622	448.685	3094.64
623	444.648	3129.05
624	431.489	3134.05
625	430.527	3172.59
626	437.367	3232.59
627	442.186	3280.52
628	445.711	3320.73
629	457.493	3367.01
630	474.333	3417.01
631	470.503	3463.91
632	454.011	3508.91
633	449.931	3544.7
634	453.455	3574.84
635	456.968	3630.09
636	460.475	3700.09
637	457.705	3741.67
638	451.245	3766.55
639	461.301	3813.21
640	481.475	3873.21
641	483.045	3923.91
642	473.219	3968.91
643	473.749	4014.04
644	480.623	4059.26
645	468.579	4101.19
646	445.419	4141.19
647	453.755	4187.49
648	480.595	4237.49
649	486.418	4297.15
650	479.891	4362.49
651	486.189	4421.21
652	499.697	4476.21
653	502.535	4518.4
654	499.376	4553.4
655	492.045	4600.68
656	482.367	4654.86
657	478.699	4703.59
658	478.873	4748.82
659	479.047	4806.31
660	479.221	4871.31
661	477.328	4923.9
662	474.169	4968.9
663	481.385	5014.04
664	494.958	5059.26
665	493.885	5097.72
666	484.205	5132.21
667	484.44	5176.01
668	491.281	5226.01
669	494.121	5285.2
670	494.295	5350.52
671	492.436	5409.54
672	489.277	5464.54
673	486.117	5507.35
674	482.958	5542.35
675	485.878	5604.55
676	492.687	5684.16
677	491.513	5737
678	485.02	5772
679	480.518	5825.2
680	477.343	5890.52
681	472.144	5955.64
682	465.651	6020.64
683	465.257	6070.4
684	468.765	6110.4
685	468.196	6165.85
686	465.019	6231.18
687	468.055	6277.7
688	474.896	6312.7
689	475.535	6369.41
690	472.376	6439.41
691	475.438	6518.97
692	482.312	6604.39
693	478.667	6642.3
694	468.841	6652.3
695	471.613	6728.44
696	481.787	6843.44
697	475.164	6908.05
698	458.671	6943.05
699	456.897	6984.49
700	463.773	7029.72
701	472.759	7090.81
702	482.933	7160.81
703	482.439	7230.81
704	475.946	7300.81
705	478.009	7358.16
706	484.883	7408.41
707	480.903	7448.75
708	471.078	7483.75
709	469.917	7560.99
710	473.425	7660.99
711	474.765	7731.93
712	474.94	7787.21
713	479.515	7822.5
714	486.356	7847.5
715	482.292	7921.03
716	472.615	8019.54
717	469.143	8087.66
718	469.317	8137.91
719	467.358	8184.81
720	464.199	8229.81
721	465.307	8287.61
722	468.815	8352.61
723	463.755	8398.51
724	453.88	8433.69
725	463.534	8488.24
726	483.709	8553.24
727	488.718	8598.75
728	485.559	8633.75
729	482.399	8691.49
730	479.24	8761.49
731	473.893	8812.13
732	467.365	8852.34
733	475.825	8897.69
734	488.171	8946.51
735	495.011	8996.51
736	490.875	9038.36
737	470.951	9068.51
738	458.067	9096.5
739	454.907	9121.5
740	451.748	9157
741	448.589	9207
742	453.864	9242.33
743	470.791	9257.41
744	478.985	9055.53
745	475.614	8566.26
746	470.271	8351.88
747	463.314	8362.58
748	463.631	8402.37
749	467.371	8455.84
750	468.222	8453
751	468.396	8436.96
752	468.57	8461.13
753	468.497	8485.26
754	465.124	8474.62
755	461.071	8478.19
756	454.116	8542.35
757	447.159	8577.45
758	440.202	8550.7
759	438.06	8531.19
760	441.799	8520.49
761	449.673	8553.22
762	460.542	8617.39
763	461.301	8643.55
764	457.928	8654.19
765	454.541	8593.86
766	451.15	8519
767	454.603	8500.6
768	457.381	8489.84
769	450.424	8532.63
770	444.252	8562.47
771	440.861	8546.43
772	437.477	8513.65
773	434.105	8449.82
774	439.105	8408.46
775	453.538	8392.42
776	448.718	8357.12
777	431.068	8309
778	426.429	8303.81
779	426.603	8314.5
780	426.777	8260.81
781	426.952	8196.63
782	441.169	8185.47
783	451.629	8168.4
784	430.525	8099.25
785	416.761	8039.88
786	427.575	8013.29
787	433.415	7979.15
788	430.024	7931.03
789	430.055	7911.13
790	433.795	7921.83
791	428.835	7877.07
792	418.312	7796.84
793	415.707	7760.33
794	415.881	7739.17
795	425.147	7635.99
796	436.015	7518.35
797	425.923	7526.48
798	415.799	7527.23
799	408.88	7447.44
800	402.773	7374.93
801	399.382	7326.81
802	402.407	7263.28
803	416.844	7172.35
804	421.037	7338.16
805	414.579	7770.94
806	403.304	7969.6
807	386.811	7914.6
808	381.519	7850
809	388.359	7775
810	390.392	7704.64
811	387.215	7639.31
812	385.681	7579.04
813	385.856	7524.04
814	387.664	7466.59
815	391.171	7406.59
816	388.119	7339.05
817	378.243	7263.68
818	375.059	7186
819	378.567	7106
820	374.408	7036
821	362.582	6976
822	355.081	6895.75
823	351.905	6795.26
824	353.156	6717.96
825	358.663	6662.96
826	359.583	6618.16
827	356.091	6583.16
828	359.762	6519.88
829	370.323	6429.42
830	368.375	6373
831	354.883	6348
832	347.301	6289.89
833	345.176	6201.21
834	345.322	6126.59
835	347.829	6066.59
836	347.223	6013.83
837	343.377	5968.61
838	338.208	5896
839	331.715	5796
840	334.389	5731
841	346.23	5701
842	348.607	5653.82
843	341.521	5589.47
844	331.679	5529.6
845	318.853	5474.6
846	314.987	5424.4
847	320.828	5379.4
848	323.145	5339.11
849	321.643	5303.93
850	319.003	5241.88
851	315.177	5151.88
852	312.499	5091.37
853	311.015	5061.52
854	306.807	5019.6
855	299.647	4964.6
856	301.768	4904.8
857	313.942	4839.8
858	316.818	4781.88
859	309.621	4731.62
860	304.567	4681.49
861	301.741	4631.49
862	301.203	4579.04
863	303.044	4524.04
864	301.933	4478.76
865	297.752	4443.59
866	295.416	4391
867	294.923	4321
868	295.931	4278.5
869	298.438	4263.5
870	294.084	4230.88
871	282.869	4180.63
872	278.638	4130.76
873	281.123	4081.24
874	278.862	4031.37
875	271.667	3981.12
876	274.323	3923.5
877	286.831	3858.5
878	286.671	3803.5
879	273.845	3758.5
880	267.017	3718.41
881	266.186	3683.24
882	265.868	3653.26
883	266.042	3628.26
884	263.837	3590.51
885	259.345	3540.51
886	255.531	3487.96
887	252.372	3432.96
888	248.009	3393.19
889	242.487	3368.06
890	247.034	3335.2
891	260.875	3295.2
892	265.529	3255.2
893	261.703	3215.2
894	255.253	3175.1
895	246.383	3134.9
896	244.071	3100.11
897	247.578	3070.11
898	245.965	3034.81
899	239.805	2994.81
900	237.001	2957.36
901	237.175	2922.18
902	235.009	2892.5
903	230.85	2867.5
904	235.331	2834.4
905	247.172	2794.4
906	242.039	2754.29
907	222.451	2714.1
908	216.476	2679.51
909	221.65	2649.51
910	227.191	2622.26
911	233.032	2597.26
912	233.915	2572.18
913	230.739	2547.05
914	227.571	2522
915	224.413	2497
916	221.253	2463.6
917	218.094	2423.6
918	215.488	2389.12
919	213.317	2358.97
920	216.282	2337.45
921	223.123	2322.45
922	221.036	2296.06
923	212.21	2261.06
924	215.959	2225.95
925	229.199	2190.77
926	228.673	2170.2
927	218.181	2160.2
928	212.909	2135.7
929	211.416	2100.7
930	209.53	2068.51
931	207.36	2038.37
932	207.555	2008.31
933	209.396	1978.31
934	207.894	1963.05
935	204.068	1958.05
936	200.046	1941.25
937	195.887	1916.25
938	197.643	1888.21
939	203.513	1858.06
940	203.564	1846
941	199.739	1846
942	198.313	1828
943	198.487	1798
944	195.847	1770.92
945	191.331	1745.8
946	187.643	1720.75
947	184.484	1695.75
948	185.39	1670.75
949	188.897	1645.75
950	199.771	1626.81
951	215.358	1611.73
952	212.912	1596.7
953	199.419	1581.7
954	193.782	1569.8
955	192.956	1559.8
956	186.726	1531.07
957	177.186	1490.88
958	175.865	1479.15
959	179.372	1484.15
960	178.09	1470.48
961	173.995	1445.85
962	173.461	1424
963	175.302	1404
964	176.746	1383.94
965	177.925	1363.84
966	175.441	1356
967	170.615	1356
968	170.262	1337.7
969	172.769	1307.7
970	174.461	1302.07
971	175.63	1312.02
972	179.619	1309.97
973	185.488	1299.92
974	182.395	1271.61
975	173.569	1231.61
976	171.655	1222.1
977	174.162	1232.1
978	176.873	1220.75
979	179.713	1195.75
980	180.928	1170.67
981	181.102	1145.55
982	180.656	1132.9
983	179.83	1127.9
984	176.731	1122.9
985	172.238	1117.9
986	166.485	1109.77
987	159.959	1099.72
988	169.412	1077.1
989	188.253	1047.1
990	183.158	1042.3
991	163.999	1052.3
992	162.504	1037.01
993	171.389	1006.85
994	170.004	996
995	162.845	996
996	159.953	989.599
997	159.461	979.599
998	157.894	962.813
999	155.723	942.212
1000	169.375	944.749
1001	191.549	959.749
1002	187.727	939.654
1003	169.901	900.654
1004	154.192	893.206
1005	139.623	902.755
1006	146.671	894.117
1007	164.845	876.117
1008	165.283	865.773
1009	156.591	859.37
1010	152.434	853.221
1011	150.941	847.221
1012	149.865	838.036
1013	149.035	826.979
1014	145.859	815.318
1015	141.367	803.318
1016	146.69	801.881
1017	157.531	806.381
1018	160.471	792.561
1019	158.971	768.444
1020	156.825	763.899
1021	154.333	769.899
1022	156.389	759.977
1023	160.897	741.477
1024	159.321	733.367
1025	154.47	730.854
1026	146.995	730.99
1027	138.169	732.49
1028	137.452	721.945
1029	140.909	705.198
1030	141.666	693.618
1031	140.835	685.075
1032	136.429	672.752
1033	130.013	658.306
1034	123.722	643.926
1035	130.003	636.291
1036	136.285	628.656
1037	138.712	622.38
1038	135.113	618.229
1039	131.513	614.078
1040	135.792	609.61
1041	142.836	605.03
1042	148.229	600.587
1043	141.533	597.152
1044	134.838	593.717
1045	131.959	587.42
1046	132.896	578.26
1047	133.833	569.1
1048	135.219	563.97
1049	136.665	559.39
1050	136.459	554.81
1051	131.543	550.229
1052	126.627	545.649
1053	127.413	540.58
1054	131.403	535.236
1055	135.353	529.94
1056	137.281	526.932
1057	139.21	523.925
1058	140.049	519.39
1059	138.951	512.137
1060	137.852	504.884
1061	136.377	501.305
1062	134.77	499.015
1063	133.53	496.587
1064	134.976	493.152
1065	136.423	489.717
1066	137.867	485.148
1067	139.308	479.445
1068	140.749	473.741
1069	141.529	470.022
1070	142.211	466.6
1071	142.037	463.45
1072	139.157	461.16
1073	136.278	458.87
1074	135.292	455.633
1075	135.466	451.817
1076	135.64	448
1077	135.051	442.275
1078	134.462	436.55
1079	130.393	431.55
1080	120.644	427.733
1081	110.895	423.917
1082	121.059	421.26
1083	137.521	418.969
1084	150.995	416.577
1085	146.137	413.558
1086	141.279	410.539
1087	134.647	407.316
1088	126.171	403.881
1089	117.694	400.446
1090	121.172	397.011
1091	126.435	393.576
1092	130.998	390.141
1093	133.462	386.706
1094	135.926	383.271
1095	136.948	380.807
1096	137.122	378.913
1097	137.296	377.019
1098	137.47	372.465
1099	137.644	367.885
1100	136.688	364.717
1101	133.809	363.954
1102	130.93	363.191
1103	133.585	359.851
1104	138.085	355.653
1105	142.121	351.603
1106	143.059	348.55
1107	143.996	345.497
1108	141.041	344.195
1109	134.345	344.576
1110	127.647	344.958
1111	119.366	340.244
1112	110.889	334.901
1113	106.391	330.795
1114	112.649	330.034
1115	118.907	329.274
1116	124.039	327.778
1117	128.539	325.87
1118	132.977	323.908
1119	134.424	319.328
1120	135.87	314.748
1121	135.79	311.389
1122	133.42	309.863
1123	131.049	308.336
1124	132.251	305.321
1125	134.461	301.885
1126	135.815	298.755
1127	132.681	297.229
1128	129.547	295.702
1129	127.651	294.794
1130	126.807	294.412
1131	125.963	294.031
1132	128.865	291.893
1133	132.092	289.603
1134	134.785	287.084
1135	136.232	284.031
1136	137.679	280.977
1137	133.933	278.962
1138	127.746	277.435
1139	122.17	275.839
1140	126.161	273.168
1141	130.151	270.496
1142	131.361	268.669
1143	129.029	267.917
1144	126.697	267.166
1145	131.677	265.512
1146	138.722	263.603
1147	144.463	261.878
1148	143.365	261.114
1149	142.267	260.351
1150	139.795	258.763
1151	136.153	256.473
1152	132.51	254.183
1153	135.41	252.601
1154	138.879	251.08
1155	140.658	249.338
1156	138.297	247.057
1157	135.936	244.775
1158	137.768	242.992
1159	141.759	241.465
1160	145.465	239.924
1161	142.331	238.015
1162	139.197	236.107
1163	140.123	234.519
1164	146.365	233.374
1165	149.993	232.229
1166	149.55	229.558
1167	148.088	226.504
1168	145.251	223.931
1169	136.157	223.55
1170	127.061	223.168
1171	120.531	223
1172	116.017	223
1173	111.501	223
1174	110.335	221.206
1175	109.382	219.298
1176	109.243	217.023
1177	110.835	213.969
1178	112.428	210.916
1179	110.635	211.069
1180	107.392	212.596
1181	104.291	213.847
1182	102.83	211.939
1183	101.368	210.031
1184	100.96	207.771
1185	101.788	205.1
1186	102.616	202.428
1187	107.265	201.361
1188	112.643	200.601
1189	114.235	199.679
1190	101.577	198.153
1191	88.9207	196.626
1192	84.6687	195.099
1193	86.2607	193.572
1194	87.8533	192.046
1195	87.7167	191.259
1196	87.5273	190.496
1197	83.1507	189.599
1198	71.0027	188.454
1199	58.8543	187.309
1200	62.3079	185.886
1201	71.5327	184.359
1202	79.444	183.084
1203	76.71	183.847
1204	73.976	184.611
1205	73.3627	184.065
1206	74.954	182.156
1207	76.5453	180.248
1208	67.1393	178.007
1209	58.5066	175.718
1210	51.4006	173.809
1211	48.8745	173.046
1212	46.3485	172.282
1213	48.4702	171.038
1214	53.3229	169.512
1215	58.1483	167.985
1216	60.2025	166.458
1217	62.2568	164.931
1218	63.5167	164
1219	63.5351	164
1220	63.5535	164
1221	63.9585	162.55
1222	64.4858	160.641
1223	65.4767	158.893
1224	69.312	158.13
1225	73.1467	157.366
1226	73.938	155.809
1227	71.9213	153.519
1228	69.904	151.229
1229	68.8027	151.687
1230	67.8033	152.45
1231	67.2293	152.578
1232	67.7507	151.068
1233	68.2727	149.559
1234	72.804	148.76
1235	79.6927	148.378
1236	86.5013	147.993
1237	85.2473	147.229
1238	83.9933	146.466
1239	81.0513	145.404
1240	75.472	143.878
1241	69.8927	142.351
1242	67.2673	141.419
1243	65.5249	140.664
1244	65.0899	139.817
1245	74.234	138.296
1246	83.3787	136.775
1247	87.7993	135.626
1248	87.3087	134.863
1249	86.818	134.099
1250	85.6633	132.672
1251	84.4093	131.145
1252	83.474	130.382
1253	83.492	131.908
1254	83.5107	133.435
1255	81.6053	132.077
1256	78.5707	129.024
1257	75.6	125.993
1258	79.1813	125.229
1259	82.7627	124.466
1260	85.7393	124
1261	87.77	124
1262	89.8013	124
1263	92.602	122.87
1264	95.674	121.343
1265	98.532	119.908
1266	99.822	119.145
1267	101.113	118.382
1268	96.8053	117.618
1269	86.9007	116.855
1270	76.996	116.092
1271	78.4987	115.665
1272	81.5593	115.285
1273	83.414	115
1274	81.6507	115
1275	79.888	115
1276	79.2473	114.76
1277	79.2653	114.378
1278	79.284	113.993
1279	79.3027	113.229
1280	79.3207	112.466
1281	76.6587	111.851
1282	69.8073	111.469
1283	62.9557	111.088
1284	69.4267	110.118
1285	79.8773	108.973
1286	89.336	107.828
1287	93.1713	106.683
1288	97.006	105.538
1289	90.8647	104.596
1290	75.868	103.832
1291	60.8715	103.069
1292	64.1725	103.347
1293	69.2793	103.729
1294	72.6893	103.668
1295	71.9447	102.523
1296	71.1993	101.378
1297	79.8293	100.489
1298	93.0787	99.7253
1299	105.327	98.962
1300	98.474	98.1985
1301	91.6213	97.435
1302	84.55	97
1303	77.1893	97
1304	69.8293	97
1305	68.446	97.9241
1306	68.464	99.0648
1307	68.574	99.7249
1308	69.1013	98.1983
1309	69.6287	96.6716
1310	72.7207	96.4275
1311	77.828	97.1908
1312	82.9353	97.9541
1313	80.868	96.2063
1314	78.342	94.298
1315	76.6293	93
1316	76.648	93
1317	76.666	93
1318	78.822	93
1319	81.894	93
1320	84.3747	92.8777
1321	80.0673	91.3511
1322	75.7607	89.8245
1323	71.6873	88.6489
1324	67.8893	87.8856
1325	64.0907	87.1223
1326	63.0703	86.6794
1327	62.5797	86.2977
1328	64.3699	86.3336
1329	74.236	87.8487
1330	84.1027	89.3638
1331	81.3193	88.2288
1332	69.3787	85.1756
1333	57.4383	82.1223
1334	61.8629	82
1335	66.97	82
1336	71.6453	82.5189
1337	75.4807	84.0459
1338	79.3167	85.5728
1339	78.9367	84.9005
1340	76.92	83.3738
1341	74.6227	82
1342	69.8067	82
1343	64.9903	82
1344	68.1127	81.6336
1345	79.8353	80.8703
1346	91.558	80.107
1347	91.028	80.9847
1348	88.5013	82.1299
1349	85.856	82.9087
1350	82.8327	82.5285
1351	79.8093	82.1483
1352	80.9693	81.3016
1353	84.8053	80.1564
1354	88.6407	79.0112
1355	83.6573	78.6221
1356	78.5867	78.2404
1357	76.3413	77.435
1358	78.904	75.9083
1359	81.4673	74.3817
1360	85.8953	73.4339
1361	90.9453	72.6792
1362	94.04	72
1363	79.5547	72
1364	65.0701	72
1365	60.2333	72.1832
1366	65.8494	72.5648
1367	71.4653	72.9465
1368	75.1127	72.6718
1369	78.4393	72.29
1370	79.4553	71.909
1371	73.1607	71.5302
1372	66.866	71.1515
1373	62.833	71
1374	60.3069	71
1375	57.7809	71
1376	68.2207	70.626
1377	78.926	70.2443
1378	82.2407	70.1363
1379	72.4087	70.5152
1380	62.5775	70.894
1381	63.3218	71
1382	68.1747	71
1383	71.6267	70.9618
1384	62.4849	70.5801
1385	53.3434	70.1985
1386	54.5604	69.635
1387	67	68.8745
1388	79.44	68.114
1389	86.0613	66.9979
1390	91.656	65.8192
1391	94.6227	65.0765
1392	88.28	65.878
1393	81.9373	66.6795
1394	78.3433	66.771
1395	76.58	66.3893
1396	74.8173	66.0076
1397	74.8	65.9626
1398	74.8187	65.9244
1399	76.5767	65.5291
1400	81.4307	64.4984
1401	86.284	63.4677
1402	104.133	63.539
1403	126.542	63.997
1404	143.572	64.455
1405	121.2	64.913
1406	98.8273	65.371
1407	83.9607	64.8176
1408	76.6007	63.2528
1409	69.24	61.688
1410	67.924	61.3993
1411	67.434	61.2848
1412	67.538	61.1504
1413	69.338	60.9596
1414	71.1373	60.7687
1415	76.1947	59.9915
1416	83.0833	58.8847
1417	89.578	57.7962
1418	76.8147	57.6083
1419	64.0521	57.4203
1420	58.0867	57.5335
1421	64.2127	58.1825
1422	70.3387	58.8314
1423	71.5667	58.661
1424	71.0767	58.203
1425	71.0753	57.8779
1426	74.6553	58.5268
1427	78.236	59.1756
1428	82.58	58.4886
1429	87.6873	56.4658
1430	92.794	54.443
1431	85.14	54.9388
1432	75.744	55.7785
1433	68.4633	56.5884
1434	67.2093	57.3137
1435	65.9551	58.039
1436	69.542	57.7685
1437	75.8493	56.9383
1438	82.1573	56.1081
1439	82.7413	55.0796
1440	83.2687	54.0491
1441	80.594	53.6401
1442	72.47	54.289
1443	64.3461	54.9378
1444	61.9487	54.6152
1445	61.4601	53.9688
1446	61.1834	53.468
1447	62.4597	54.0341
1448	63.7359	54.6001
1449	65.0189	54.9359
1450	66.3094	55.0122
1451	67.6	55.0885
1452	73.6493	54.7107
1453	80.5373	54.2527
1454	83.7973	53.7947
1455	74.9107	53.3367
1456	66.0234	52.8787
1457	63.033	52.1878
1458	63.8148	51.348
1459	64.5967	50.5082
1460	74.4487	50.2355
1461	84.39	49.9683
1462	86.9867	50.2803
1463	77.0813	51.5779
1464	67.1767	52.8756
1465	61.8517	53.1141
1466	58.0534	52.9996
1467	55.6431	52.8157
1468	62.5313	52.1669
1469	69.4193	51.5181
1470	71.898	50.9276
1471	70.1347	50.3931
1472	68.3713	49.8587
1473	67.5173	50.3753
1474	66.7753	51.0216
1475	67.342	51.0393
1476	71.6373	49.2656
1477	75.932	47.492
1478	79.1713	47.382
1479	81.7347	48.3364
1480	84.298	49.2907
1481	78.798	49.9425
1482	73.2187	50.5913
1483	70.37	50.5904
1484	72.17	49.4835
1485	73.9693	48.3767
1486	77.2953	48.7011
1487	81.13	49.5026
1488	83.9073	50.2991
1489	79.6007	51.0625
1490	75.2933	51.8258
1491	74.0993	50.974
1492	75.8987	48.5691
1493	77.6987	46.1642
1494	74.742	45.9
1495	71.198	45.9
1496	69.9213	46.0958
1497	74.774	46.821
1498	79.6273	47.5461
1499	77.3693	48.2961
1500	71.2807	49.0594
1501	65.6312	49.7196
1502	74.2687	47.0198
1503	82.906	44.3201
1504	87.8953	43.2886
1505	87.41	44.7603
1506	86.9253	46.2321
1507	78.8027	46.7431
1508	68.1347	46.934
1509	59.0198	46.9414
1510	60.3103	45.7201
1511	61.6009	44.4987
1512	63.7997	43.0827
1513	66.872	41.4794
1514	69.944	39.8761
1515	68.0587	41.8498
1516	65.5611	44.265
1517	65.624	45.9441
1518	73.7847	45.2953
1519	81.9447	44.6465
1520	86.1607	44.116
1521	87.96	43.658
1522	89.76	43.2
1523	81.1273	42.7038
1524	72.4947	42.2077
1525	65.3184	41.6544
1526	60.5203	41.008
1527	55.7222	40.3616
1528	56.8264	40.5721
1529	59.898	41.0683
1530	62.2426	41.6289
1531	59.7165	42.6212
1532	57.1905	43.6135
1533	60.7615	43.7692
1534	70.196	43.1202
1535	79.63	42.4713
1536	82.9393	42.7384
1537	85.492	43.1186
1538	84.61	43.3008
1539	73.94	42.9191
1540	63.2696	42.5374
1541	60.5773	41.7429
1542	62.3697	40.7165
1543	64.1277	39.6956
1544	62.385	39.2427
1545	60.6423	38.7899
1546	60.6323	39.077
1547	63.7045	40.6802
1548	66.7767	42.2835
1549	72.6733	42.2197
1550	79.562	41.5709
1551	84.9527	40.9404
1552	79.3733	40.4442
1553	73.794	39.9481
1554	69.1053	39.3756
1555	65.3067	38.7268
1556	61.5085	38.0779
1557	65.9937	38.2687
1558	71.61	38.574
1559	73.524	39.038
1560	64.8898	39.9541
1561	56.2555	40.8703
1562	56.381	41.1517
1563	61.431	41.0762
1564	66.4809	41.0007
1565	65.7955	40.2471
1566	65.0535	39.4867
1567	66.142	39.0962
1568	70.4867	39.3634
1569	74.8313	39.6306
1570	75.22	38.5982
1571	74.2207	37.1097
1572	72.6787	35.8136
1573	67.162	35.9268
1574	61.6458	36.04
1575	61.8425	36.4948
1576	68.4767	37.3345
1577	75.11	38.1741
1578	77.202	39.0787
1579	78.492	39.9947
1580	78.2027	40.147
1581	72.6233	37.7426
1582	67.044	35.3381
1583	66.8807	33.7069
1584	70.1827	32.5704
1585	73.484	31.4338
1586	77.0567	33.3996
1587	80.6367	35.4606
1588	81.7233	37.1875
1589	78.1793	38.2943
1590	74.6353	39.4011
1591	71.2773	38.2791
1592	67.988	36.3326
1593	65.0621	34.5497
1594	65.0804	34.0916
1595	65.0987	33.6335
1596	66.988	33.4
1597	70.8233	33.4
1598	74.658	33.4
1599	76.722	33.4
1600	78.5213	33.4
1601	78.794	33.629
1602	74.4867	34.545
1603	70.18	35.461
1604	69.3867	34.9948
1605	70.658	33.7164
1606	71.93	32.4381
1607	76.9227	32.0297
1608	82.03	31.6481
1609	81.8813	31.6405
1610	71.9767	32.3275
1611	62.0717	33.0145
1612	68.8833	33.8129
1613	81.878	34.6526
1614	92.6927	35.3874
1615	85.8393	35.2729
1616	78.9867	35.1584
1617	71.5107	35.1561
1618	63.3869	35.2706
1619	55.2631	35.3851
1620	62.8583	34.5033
1621	72.8	33.4729
1622	80.1333	32.6237
1623	79.6427	32.3183
1624	79.152	32.013
1625	78.1807	32.5491
1626	76.9273	33.5796
1627	75.626	34.5911
1628	69.5367	33.6749
1629	63.4473	32.7587
1630	60.1318	32.2
1631	61.1526	32.2
1632	62.1734	32.2
1633	63.0196	32.8129
1634	63.8013	33.6526
1635	64.4991	34.2574
1636	64.5174	32.9595
1637	64.5358	31.6616
1638	64.8036	31.58
1639	65.3308	32.7632
1640	65.8581	33.9463
1641	68.788	33.5418
1642	72.0773	32.9003
1643	74.0853	32.2403
1644	71.5593	31.5151
1645	69.0333	30.79
1646	68.3393	30.6145
1647	68.8667	30.8054
1648	69.394	30.9962
1649	74.908	30.626
1650	80.524	30.2443
1651	81.6533	29.7939
1652	74.8007	29.2213
1653	67.9473	28.6487
1654	69.948	29.7431
1655	75.0553	31.4224
1656	79.2453	32.845
1657	76.7193	32.387
1658	74.1933	31.929
1659	70.5313	31.643
1660	65.733	31.5289
1661	60.9349	31.4148
1662	62.9545	31.1045
1663	65.9919	30.7648
1664	69.1487	30.2731
1665	72.7293	29.2426
1666	76.31	28.2121
1667	73.0193	28.1894
1668	65.1501	28.8382
1669	57.2807	29.487
1670	66.8653	29.3878
1671	76.8073	29.2733
1672	79.6333	29.7726
1673	69.802	31.3637
1674	59.9703	32.9548
1675	60.3481	32.7403
1676	64.6919	31.8243
1677	68.6027	30.9045
1678	68.6213	29.9503
1679	68.6393	28.9962
1680	73.0547	28.8114
1681	82.2327	29.4602
1682	91.4107	30.1091
1683	83.0847	30.6924
1684	71.9053	31.265
1685	64.5165	31.5166
1686	69.1147	30.7533
1687	73.7133	29.99
1688	72	28.9663
1689	66.4207	27.7831
1690	60.8413	26.6
1691	63.1239	28.0718
1692	65.4065	29.5435
1693	65.8274	30.1392
1694	62.7924	29.1087
1695	59.7575	28.0783
1696	66.1951	27.5214
1697	76.1367	27.1397
1698	84.0413	26.9003
1699	75.4407	27.8129
1700	66.84	28.7254
1701	60.308	28.2327
1702	56.0169	26.2174
1703	51.7258	24.2021
1704	59.9664	24.6138
1705	70.4167	25.4535
1706	77.9413	25.9508
1707	75.67	25.302
1708	73.398	24.6531
1709	68.6727	24.9545
1710	62.3769	25.8637
1711	56.0812	26.7729
1712	66.7733	26.9111
1713	77.9873	27.0256
1714	83.7673	27.0332
1715	79.46	26.8424
1716	75.1527	26.6515
1717	72.146	26.9343
1718	69.62	27.3923
1719	67.038	27.7077
1720	64.0022	26.8679
1721	60.9667	26.0281
1722	59.4283	25.8806
1723	59.4466	26.4532
1724	59.465	27.0256
1725	66.5679	26.6683
1726	74.7287	26.1721
1727	80.8533	25.8475
1728	80.872	26.0376
1729	80.89	26.2278
1730	80.128	26.768
1731	78.8887	27.5228
1732	77.6493	28.2775
1733	77.63	28.1889
1734	77.6487	28.0744
1735	77.0433	27.3185
1736	75.2807	25.3721
1737	73.5173	23.4256
1738	73.984	24.1816
1739	75.2747	25.9372
1740	76.9007	27.4413
1741	81.2453	26.9069
1742	85.59	26.3724
1743	85.9427	25.6322
1744	82.144	24.6781
1745	78.346	23.7239
1746	75.212	23.9321
1747	72.1767	24.3138
1748	70.2233	24.5046
1749	71.514	24.1229
1750	72.8047	23.7413
1751	68.4853	23.3115
1752	60.8706	22.8535
1753	53.4813	22.4145
1754	68.9627	23.8974
1755	84.4447	25.3804
1756	93.8587	26.474
1757	93.368	26.932
1758	92.8773	27.39
1759	92.3913	26.1238
1760	91.9067	24.3124
1761	90.5827	22.7503
1762	82.4573	23.2084
1763	74.332	23.6665
1764	68.9513	23.7129
1765	66.4253	23.3312
1766	63.8992	22.9496
1767	68.0147	21.9369
1768	73.122	20.8301
1769	75.8247	20.434
1770	71.3147	22.1699
1771	66.8047	23.9058
1772	69.898	24.829
1773	78.0587	25.2107
1774	86.2193	25.5924
1775	79.1693	24.2161
1776	71.8087	22.804
1777	69.1187	22.2709
1778	74.736	23.3016
1779	80.3527	24.3323
1780	75.4707	24.2635
1781	66.9033	23.809
1782	59.3229	23.4076
1783	60.6134	23.484
1784	61.904	23.5603
1785	60.5077	23.197
1786	56.2006	22.3573
1787	51.8934	21.5177
1788	54.3691	22.2206
1789	57.9503	23.1749
1790	62.9373	24.01
1791	72.37	24.468
1792	81.8027	24.926
1793	79.5813	23.7795
1794	70.22	21.6502
1795	60.8589	19.5208
1796	63.3052	19.3866
1797	65.868	19.2721
1798	68.886	19.4793
1799	72.678	20.2341
1800	76.47	20.9888
1801	79.1933	21.4749
1802	81.502	21.8565
1803	83.6573	22.2191
1804	84.4387	22.4099
1805	85.2207	22.6008
1806	82.3633	22.6455
1807	75.564	22.5318
1808	68.7647	22.4182
1809	71.324	22.2397
1810	75.6687	22.0488
1811	79.0607	21.7823
1812	79.0793	21.248
1813	79.0973	20.7137
1814	74.688	20.6603
1815	67.3273	20.9275
1816	59.9669	21.1946
1817	64.0765	21.4618
1818	68.42	21.729
1819	70.292	21.5703
1820	67.7653	20.6542
1821	65.2387	19.738
1822	64.5959	19.5565
1823	64.6143	19.6328
1824	64.5715	19.8375
1825	64.0809	20.9825
1826	63.5904	22.1275
1827	62.7182	22.2802
1828	61.4643	21.4405
1829	60.2105	20.6009
1830	62.0909	20.903
1831	64.3992	21.361
1832	65.6499	21.9182
1833	63.8869	22.758
1834	62.1237	23.5978
1835	64.7459	23.827
1836	69.8333	23.7129
1837	74.774	23.5993
1838	64.8674	23.5229
1839	54.9607	23.4466
1840	52.3012	23.0724
1841	60.9705	22.2328
1842	69.64	21.3931
1843	63.0271	21.2
1844	51.85	21.2
1845	43.7242	21.1142
1846	52.9025	20.5417
1847	62.0807	19.9692
1848	69.1027	20.0438
1849	74.2107	20.6928
1850	79.3187	21.3417
1851	77.0153	21.2263
1852	73.9807	21.0355
1853	71.462	20.8004
1854	70.208	20.4569
1855	68.9547	20.1134
1856	71.4507	19.7443
1857	75.7947	19.3626
1858	79.772	18.9811
1859	76.7593	18.6023
1860	73.7473	18.2234
1861	70.4127	18.2348
1862	66.6143	18.8073
1863	62.816	19.3798
1864	68.4653	19.8015
1865	76.626	20.1832
1866	83.6173	20.2747
1867	84.8987	18.949
1868	86.1793	17.6234
1869	82.7467	17.3438
1870	75.1307	17.9928
1871	67.514	18.6417
1872	73.794	18.2137
1873	81.4453	17.6793
1874	87.3993	17.3775
1875	89.1993	17.6446
1876	90.9987	17.9118
1877	89.5593	18.2557
1878	86.5247	18.6373
1879	83.1473	18.9905
1880	73.2407	18.7996
1881	63.3337	18.6088
1882	60.8707	18.5821
1883	68.268	18.7729
1884	75.6653	18.9638
1885	73.2127	19
1886	68.4507	19
1887	64.5364	18.8655
1888	65.0636	18.0259
1889	65.5908	17.1862
1890	68.5913	16.7382
1891	73.6987	16.6237
1892	78.806	16.5092
1893	79.698	16.7798
1894	80.2233	17.084
1895	80.234	17.4544
1896	78.9847	17.9867
1897	77.736	18.5191
1898	78.1633	17.793
1899	79.454	16.419
1900	80.5913	15.1153
1901	78.0653	15.4969
1902	75.5393	15.8786
1903	72.7993	16.5968
1904	69.7647	17.78
1905	66.7293	18.9631
1906	69.178	19.6562
1907	72.9987	20.2265
1908	76.1733	20.5703
1909	76.192	19.807
1910	76.21	19.0436
1911	76.928	19.1617
1912	78.2187	20.0015
1913	79.5093	20.8414
1914	71.3333	20.2255
1915	62.4461	19.5003
1916	59.0814	18.858
1917	68.0053	18.4
1918	76.9293	17.942
1919	72.862	17.3524
1920	62.9572	16.7035
1921	54.3494	16.1586
1922	63.0203	16.9985
1923	71.6913	17.8383
1924	74.5193	17.4065
1925	70.2127	15.4219
1926	65.9053	13.4372
1927	66.6673	14.8741
1928	68.4667	17.0114
1929	70.1593	18.4916
1930	71.4493	17.4993
1931	72.74	16.507
1932	70.7287	16.6404
1933	66.4205	17.5566
1934	62.1125	18.4727
1935	63.2363	17.8705
1936	64.5269	17.2217
1937	65.9956	16.8935
1938	67.7947	17.1607
1939	69.5947	17.4279
1940	69.1687	16.4175
1941	67.9193	14.9345
1942	66.67	13.7223
1943	65.4159	14.9436
1944	64.162	16.1649
1945	65.3507	16.7084
1946	69.1853	16.5176
1947	73.0207	16.3267
1948	74.668	15.8076
1949	75.9587	15.235
1950	77.7993	14.8458
1951	81.38	15.0367
1952	84.9607	15.2275
1953	82.9	15.6978
1954	77.3833	16.3394
1955	71.8673	16.9809
1956	75.4233	17
1957	79.2587	17
1958	80.8667	17.0401
1959	78.3407	17.1546
1960	75.814	17.2691
1961	69.388	17.495
1962	61.5184	17.7622
1963	55.1866	17.9916
1964	61.3127	17.9153
1965	67.4387	17.8389
1966	71.8133	17.5204
1967	74.366	16.9502
1968	76.9187	16.3799
1969	78.3867	15.9718
1970	79.6773	15.59
1971	80.4787	15.41
1972	79.734	15.868
1973	78.9887	16.326
1974	77.9287	16.6893
1975	76.6747	16.9947
1976	75.4207	17.3
1977	69.8413	16.4603
1978	64.262	15.6207
1979	61.969	15.2015
1980	65.0406	15.4687
1981	68.112	15.7358
1982	71.3773	16.2931
1983	74.7047	16.942
1984	76.86	17.4257
1985	71.828	16.8954
1986	66.796	16.3651
1987	65.8158	16.0046
1988	68.8873	15.8138
1989	71.9593	15.6229
1990	72.344	15.3313
1991	72.3627	15.026
1992	69.832	14.9666
1993	60.0388	15.6082
1994	50.2455	16.2497
1995	53.2649	16.1042
1996	64.4807	15.4553
1997	75.6967	14.8063
[truncated: 3 more rows]
