# Supplementary material for: Switching molecular recognition selectivities by temperature in a diffusion-regulatory porous material
Source: Nat Commun. 2024 Jan 2;15:144. doi: 10.1038/s41467-023-44424-3 (PMC10761840; doi:10.1038/s41467-023-44424-3)
Supplement: Supplementary file 3 — source data [file 41467_2023_44424_MOESM3_ESM.zip › Figure S42.xlsx]

## Sheet: Sheet1
	CO2	C2H2
Time (s)	Intensity	Intensity
0	56.4772	157.567
1	62.1655	154.661
2	63.2637	153.946
3	63.354	153.712
4	62.5285	153.783
5	58.0386	155.076
6	53.5487	156.368
7	45.6647	156.554
8	35.3225	155.938
9	24.9801	155.322
10	36.6218	156.538
11	49.1803	157.831
12	56.6349	158.475
13	54.1807	157.859
14	51.7265	157.243
15	52.3817	157.177
16	54.2464	157.325
17	55.0587	157.266
18	45.2253	155.123
19	35.3919	152.981
20	31.6574	152.811
21	34.8011	154.867
22	37.9449	156.923
23	41.7374	156.06
24	45.6445	154.68
25	49.6687	153.564
26	54.0847	153.33
27	58.5007	153.096
28	53.9143	153.56
29	43.5721	154.471
30	33.2297	155.382
31	41.7805	156.293
32	50.5221	157.204
33	54.9332	157.55
34	51.97	156.934
35	49.0069	156.318
36	42.6086	154.557
37	35.0653	152.415
38	30.1353	150.769
39	42.6939	152.443
40	55.2523	154.117
41	58.3374	153.845
42	52.3208	151.702
43	46.3042	149.56
44	41.8729	147.757
45	37.6375	145.996
46	37.5817	145.161
47	48.8253	146.829
48	60.0689	148.498
49	60.5915	149.193
50	55.0839	149.34
51	49.5868	149.473
52	44.6073	148.86
53	39.6279	148.247
54	41.4886	148.675
55	54.0471	150.731
56	66.6056	152.787
57	59.9626	151.022
58	47.5847	148.116
59	38.1079	145.611
60	45.0685	145.377
61	52.0291	145.143
62	54.4113	145.512
63	52.7339	146.417
64	51.0565	147.322
65	50.9524	147.214
66	51.0427	146.98
67	50.2398	146.642
68	47.0222	146.026
69	43.8046	145.411
70	47.203	146.78
71	54.1635	149.217
72	60.8261	151.586
73	57.8629	151.733
74	54.8998	151.881
75	54.2281	151.873
76	56.8532	151.64
77	59.4784	151.407
78	58.7369	151.471
79	57.046	151.619
80	56.4051	151.887
81	61.2752	152.789
82	66.1454	153.691
83	63.5165	153.236
84	53.6832	151.475
85	43.8498	149.714
86	41.2633	150.331
87	39.5725	151.242
88	40.2176	151.843
89	47.1781	151.609
90	54.1387	151.375
91	48.0978	152.374
92	35.0569	154.037
93	22.2416	155.673
94	31.7467	154.675
95	41.2517	153.678
96	46.7871	152.382
97	46.1141	150.621
98	45.4411	148.861
99	45.9436	148.569
100	46.7973	148.717
101	47.5364	148.979
102	47.6267	149.89
103	47.717	150.801
104	47.8073	151.307
105	47.8976	151.454
106	47.9879	151.602
107	52.4779	150.707
108	57.4027	149.71
109	59.5232	149.155
110	54.7789	149.684
111	50.0346	150.214
112	54.3265	149.464
113	63.0682	148.085
114	71.1607	146.897
115	66.9253	149.334
116	62.6896	151.772
117	60.3145	152.08
118	60.4047	149.566
119	60.4951	147.052
120	48.5745	146.973
121	33.652	147.502
122	22.4405	148.031
123	28.1289	148.56
124	33.8171	149.089
125	37.5102	149.191
126	39.636	148.957
127	41.7619	148.723
128	51.3021	149.924
129	61.316	151.216
130	67.504	151.288
131	65.5583	148.763
132	63.613	146.239
133	60.5991	147.455
134	57.127	150.275
135	54.4281	152.88
136	60.6253	153.028
137	66.8227	153.175
138	66.2314	151.918
139	57.6703	149.012
140	49.1091	146.107
141	47.8149	146.402
142	47.9052	147.307
143	48.5043	148.06
144	51.1391	148.208
145	53.7739	148.356
146	56.9991	148.06
147	60.6517	147.445
148	64.3043	146.829
149	68.9007	144.764
150	73.5367	142.639
151	73.8687	141.607
152	65.0529	142.9
153	56.2373	144.192
154	59.8891	145.485
155	68.8853	146.777
156	77.0673	148.009
157	75.886	148.538
158	74.704	149.067
159	71.1807	149.421
160	64.9099	149.568
161	58.6389	149.716
162	57.7111	149.863
163	57.8015	150.011
164	59.291	149.739
165	65.7427	147.978
166	72.1947	146.217
167	66.5853	147.204
168	52.9352	150.023
169	39.285	152.843
170	43.838	153.044
171	48.7629	153.191
172	53.3215	152.377
173	57.2285	149.853
174	61.1357	147.328
175	62.7832	147.911
176	63.6369	149.585
177	64.6119	151.076
178	66.4765	151.224
179	68.3413	151.371
180	64.474	151.706
181	54.6406	152.235
182	44.8073	152.764
183	53.7905	149.973
184	65.5857	146.685
185	71.974	144.352
186	62.1403	144.881
187	52.3069	145.41
188	51.1301	145.699
189	55.0373	145.847
190	58.98	145.987
191	66.4494	145.371
192	73.9187	144.755
193	76.8233	145.33
194	72.588	147.768
195	68.3527	150.205
196	64.5089	151.761
197	60.7824	153.054
198	57.3613	153.888
199	55.6704	152.127
200	53.9795	150.366
201	55.5255	150.224
202	59.9415	151.517
203	64.3575	152.809
204	68.7733	151.67
205	73.1893	150.291
206	75.6127	149.355
207	73.1587	149.502
208	70.7047	149.65
209	67.1	149.293
210	62.93	148.689
211	58.7667	148.077
212	55.2947	146.698
213	51.8226	145.319
214	50.2361	144.237
215	51.5987	143.621
216	52.9613	143.006
217	54.7104	144.734
218	56.5751	147.163
219	58.6173	149.166
220	61.7494	148.553
221	64.8815	147.94
222	67.1113	147.715
223	68.474	147.863
224	69.836	148.01
225	65.5371	149.517
226	60.5384	151.191
227	55.6083	152.144
228	50.864	151.146
229	46.1197	150.149
230	44.518	149.647
231	44.6083	149.413
232	44.9201	149.213
233	52.3896	150.124
234	59.8591	151.035
235	64.0941	151.007
236	63.6755	149.628
237	63.2569	148.249
238	70.3953	147.479
239	79.542	146.872
240	85.1767	146.264
241	69.236	145.648
242	53.2959	145.032
243	48.2059	145.806
244	53.1309	147.862
245	58.0557	149.917
246	60.9195	147.508
247	63.5544	144.602
248	65.6896	143.19
249	66.5403	145.619
250	67.3913	148.048
251	66.9207	147.753
252	65.7386	145.992
253	64.5337	144.323
254	62.5883	145.615
255	60.643	146.908
256	61.0974	147.105
257	65.0045	145.726
258	68.9113	144.347
259	70.8087	144.475
260	72.1707	145.004
261	72.452	145.599
262	67.4533	146.509
263	62.4543	147.42
264	62.3542	148.331
265	66.2613	149.242
266	70.168	150.153
267	57.2729	148.934
268	43.1138	147.555
269	37.7908	147.122
270	52.1298	148.797
271	66.4689	150.471
272	68.8707	150.565
273	65.9073	149.949
274	62.3834	149.413
275	51.4041	149.938
276	40.4248	150.463
277	38.7801	151.787
278	50.0237	154.216
279	61.2674	156.645
280	62.6943	156.97
281	61.5123	156.736
282	60.4602	156.762
283	60.0416	158.054
284	59.6229	159.347
285	58.7924	158.971
286	57.6249	157.232
287	56.4573	155.493
288	60.3151	158.544
289	64.7311	162.126
290	65.7981	164.533
291	58.2549	163.917
292	50.7115	163.302
293	50.7259	164.449
294	54.633	166.505
295	58.3873	168.454
296	58.4775	167.838
297	58.5679	167.222
298	60.2614	168.21
299	64.1685	171.411
300	68.0753	174.612
301	70.354	175.675
302	72.2253	176.204
303	73.4553	176.94
304	71.7647	178.614
305	70.074	180.288
306	70.374	183.45
307	72.2387	187.78
308	74.104	192.11
309	75.028	190.775
310	75.882	189.014
311	73.974	188.792
312	65.9223	191.993
313	57.8705	195.193
314	57.1918	197.341
315	59.8266	199.015
316	62.6217	200.556
317	67.5467	200.322
318	72.4713	200.088
319	74.076	202.086
320	71.622	206.814
321	69.1673	211.542
322	69.4587	211.518
323	70.3127	210.52
324	72.1813	210.083
325	77.8693	211.758
326	83.558	213.432
327	77.0867	215.782
328	62.1639	218.601
329	47.2415	221.42
330	65.6387	224.61
331	85.0673	227.811
332	93.1867	230.477
333	80.3	232.152
334	67.4127	233.826
335	69.6707	234.386
336	77.53	234.533
337	84.508	234.841
338	79.764	237.279
339	75.0193	239.716
340	72.1073	243.184
341	71.434	247.912
342	70.7613	252.64
343	74.298	253.566
344	78.6973	253.714
345	82.388	254.395
346	83.242	257.214
347	84.0953	260.034
348	86.7113	262.186
349	90.604	263.854
350	94.4967	265.523
351	89.9427	266.471
352	84.944	267.382
353	84.468	269.547
354	93.1767	274.257
355	101.886	278.967
356	101.534	282.621
357	97.2987	285.822
358	92.962	289.023
359	87.454	292.224
360	81.946	295.425
361	81.928	297.571
362	88.356	298.479
363	94.7833	299.387
364	96.7927	302.504
365	97.8967	306.074
366	97.9333	309.493
367	93.698	312.313
368	89.4627	315.132
369	88.9167	318.837
370	91.042	323.183
371	93.168	327.529
372	85.5233	330.409
373	77.4713	333.228
374	72.62	337.086
375	73.9827	342.958
376	75.3453	348.831
377	74.3313	351.951
378	72.394	353.999
379	70.868	356.323
380	73.5027	361.433
381	76.1373	366.542
382	82.5987	370.216
383	93.376	372.272
384	103.73	374.328
385	101.685	380.277
386	97.388	386.913
387	94.2027	393.023
388	94.74	397.369
389	95.278	401.715
390	97.3673	405.13
391	100.449	407.949
392	103.531	410.768
393	80.9187	416.988
394	58.0467	423.243
395	53.0623	428.791
396	78.536	433.137
397	104.01	437.483
398	108.11	442.974
399	105.085	448.847
400	103.019	454.62
401	107.374	459.729
402	111.728	464.839
403	110.761	469.754
404	104.683	474.481
405	98.6053	479.209
406	100.679	483.597
407	103.761	487.943
408	104.513	493.106
409	98.9653	500.478
410	93.4173	507.85
411	99.3873	514.978
412	111.837	521.97
413	124.081	528.946
414	115.967	534.437
415	107.853	539.928
416	105.594	546.908
417	112.493	556.216
418	119.391	565.524
419	119.433	572.774
420	117.425	579.41
421	115.534	585.872
422	114.295	591.342
423	113.056	596.813
424	113.138	603.684
425	114.439	611.847
426	115.739	620.009
427	114.75	626.798
428	113.507	633.434
429	116.325	640.498
430	129.585	648.661
431	142.845	656.823
432	138.638	663.475
433	125.435	669.347
434	113.709	676.152
435	137.405	705.3
436	159.737	734.111
437	149.38	754.862
438	139.693	774.081
439	142.721	764.228
440	145.45	756.127
441	142.479	781.275
442	139.855	804.676
443	143.845	794.922
444	147.765	786.667
445	149.459	826.815
446	150.835	865.611
447	141.863	860.759
448	133.383	856.509
449	140.782	871.732
450	148.206	886.952
451	156.235	902.1
452	163.809	916.646
453	160.505	916.794
454	157.333	917.948
455	157.362	943.221
456	157.391	967.487
457	157.419	972.634
458	157.415	978.282
459	156.776	993.43
460	155.888	1008.58
461	150.25	1023.73
462	145.298	1038.88
463	153.367	1054.1
464	161.053	1069.32
465	162.748	1084.46
466	163.763	1099.61
467	154.124	1114.76
468	145.55	1129.61
469	153.619	1139.81
470	161.474	1151.75
471	166.503	1186.9
472	171.695	1219.25
473	179.057	1214.39
474	185.389	1211.65
475	178.047	1236.93
476	171.482	1261.79
477	173.844	1281.94
478	175.111	1302.48
479	163.807	1327.63
480	154.402	1350.78
481	166.826	1350.92
482	178.945	1354.68
483	187.973	1394.82
484	196.761	1432.27
485	203.123	1442.42
486	207.889	1454.38
487	196.527	1484.68
488	186.305	1511.96
489	186.333	1512.11
490	187.497	1515.76
491	198.859	1550.9
492	209.321	1583.05
493	211.694	1588.22
494	213.663	1597.8
495	212.358	1642.94
496	211.641	1683.69
497	215.669	1688.84
498	218.962	1696.75
499	216.311	1727.05
500	213.621	1756.73
501	210.649	1781.88
502	209.68	1810.03
503	223.375	1860.18
504	236.79	1905.52
505	248.152	1915.67
506	256.101	1930.05
507	239.046	1975.41
508	224.859	2016.21
509	229.888	2026.35
510	234.051	2040.4
511	232.412	2080.55
512	231.643	2116.15
513	236.697	2121.32
514	241.235	2132.79
515	242.596	2182.93
516	244.471	2229.59
517	249.5	2254.73
518	254.532	2282.71
519	259.585	2328.08
520	262.287	2371.93
521	251.649	2407.07
522	244.659	2442.22
523	258.354	2477.37
524	270.503	2509.53
525	273.881	2524.75
526	277.79	2547.96
527	284.485	2613.11
528	289.581	2671.06
529	286.277	2691.2
530	282.344	2716.07
531	275.112	2765.72
532	270.901	2816.14
533	285.263	2871.29
534	297.619	2925.04
535	297.648	2970.19
536	297.024	3013.24
537	292.385	3043.38
538	288.588	3072.85
539	289.957	3098.12
540	291.124	3131.56
541	291.153	3211.31
542	292.58	3282.72
543	302.609	3302.87
544	309.839	3333.51
545	299.868	3428.66
546	295.045	3512.62
547	321.874	3527.85
548	342.687	3546.8
549	329.383	3586.95
550	320.075	3626.35
551	333.437	3661.5
552	343.301	3707.14
553	333.33	3812.29
554	325.36	3908.47
555	328.738	3953.85
556	332.647	4001.58
557	339.343	4061.73
558	345.505	4115.48
559	348.867	4135.63
560	352.223	4162.08
561	355.552	4221.63
562	357.953	4284.77
563	354.648	4369.91
564	351.81	4452.26
565	351.839	4517.41
566	353.273	4583.31
567	363.352	4653.81
568	372.424	4720.51
569	375.786	4765.65
570	377.653	4815.24
571	371.049	4890.02
572	367.703	4962.74
573	384.399	5022.89
574	398.296	5088.63
575	394.991	5188.78
576	393.09	5277.75
577	399.819	5298
578	406.043	5328.73
579	409.405	5418.87
580	411.268	5506.77
581	404.629	5581.92
582	398.991	5663.15
583	399.019	5778.88
584	399.581	5880.92
585	402.943	5911.06
586	406.838	5949.21
587	413.533	6029.35
588	420.234	6117.6
589	426.963	6248.4
590	433.119	6374.85
591	436.481	6479.99
592	438.71	6573.25
593	435.405	6608.4
594	432.101	6655.44
595	428.796	6760.58
596	428.335	6858.99
597	441.763	6924.47
598	451.599	6999.46
599	445.06	7117.83
600	440.005	7228.97
601	443.367	7299.12
602	446.731	7373.84
603	450.11	7474.49
604	452.953	7572.66
605	452.981	7657.81
606	454.609	7738.96
607	464.637	7799.11
608	473.067	7869.75
609	473.095	7995.53
610	473.691	8119.5
611	477.053	8234.65
612	478.715	8351.49
613	472.077	8476.64
614	468.279	8597.62
615	478.359	8698.27
616	487.829	8788.04
617	494.524	8828.19
618	503.018	8884.53
619	519.713	9014.67
620	532.127	9039.64
621	525.025	8585.21
622	519.029	8303.23
623	515.492	8404.97
624	516.661	8485.55
625	523.821	8539.18
626	526.915	8644.18
627	526.943	8787.94
628	534.235	8894.35
629	544.79	8983.97
630	541.397	9032.48
631	534.295	9070.06
632	523.913	9122.4
633	514.669	9181.87
634	532.427	9352.22
635	547.172	9507.27
636	547.201	9587.64
637	548.282	9696.05
638	551.819	9869.87
639	552.527	9995.62
640	548.991	10049.2
641	545.454	10131.2
642	541.917	10238.3
643	547.755	10274.8
644	558.422	10275
645	555.23	10442
646	548.129	10656
647	557.247	10772.7
648	567.972	10875.6
649	578.695	10875.7
650	585.177	10884.9
651	570.945	10938.6
652	564.183	11008.1
653	574.849	11114.6
654	579.551	11266.3
655	576.014	11480.3
656	572.478	11635.6
657	568.941	11742.7
658	577.526	11740.7
659	591.815	11687.3
660	585.889	11807.3
661	575.224	11967.8
662	591.277	12027.6
663	607.544	12077.8
664	600.443	12077.9
665	594.019	12128.9
666	590.482	12396.4
667	591.509	12629.7
668	602.233	12790.3
669	603.331	12878.7
670	592.663	12878.8
671	594.371	12909.8
672	605.037	12963.1
673	618.24	13091.5
674	632.53	13252.1
675	626.104	13235.2
676	615.438	13181.8
677	604.771	13333.9
678	596.031	13475.2
679	606.754	13421.8
680	615.125	13403.7
681	615.153	13510.2
682	616.394	13598.8
683	619.987	13652.4
684	620.23	13731.1
685	616.693	13838.2
686	625.992	13945.4
687	643.845	14052.4
688	643.481	14081.5
689	636.379	14081.6
690	638.46	14173.2
691	642.034	14279.8
692	621.17	14439.3
693	604.91	14582.2
694	629.893	14582.4
695	646.319	14556.8
696	635.652	14450
697	625.007	14461.5
698	614.397	14674.4
699	615.989	14835.5
700	630.278	14942.6
701	631.303	14917.1
702	624.202	14810.3
703	622.448	14823.8
704	622.477	14877.4
705	616.231	14931
706	609.378	14984.1
707	627.136	14984.3
708	640.276	15005.2
709	622.478	15165.8
710	614.876	15284.7
711	636.294	15284.9
712	643.811	15305.9
713	629.579	15359.5
714	630.178	15274.1
715	644.465	15060.3
716	640.267	15158.5
717	626.111	15424.6
718	625.622	15444.7
719	629.215	15391.4
720	645.643	15386.2
721	662.535	15387.9
722	648.303	15441.6
723	636.923	15469.5
724	640.517	15362.7
725	646.114	15317.3
726	656.613	15422.1
727	657.717	15466.9
728	643.484	15413.6
729	636.525	15360.2
730	636.553	15306.9
731	641.145	15356.2
732	648.303	15463.4
733	641.737	15446.9
734	631.071	15393.6
735	639.603	15292.7
736	649.701	15187.5
737	631.905	15134.1
738	619.454	15088.8
739	637.309	15089
740	651.171	15059.2
741	654.764	14952.4
742	649.589	14889.4
743	631.791	14889.6
744	621.705	14861
745	618.187	14808
746	624.069	14719.4
747	634.793	14612.6
748	631.435	14463.6
749	624.333	14303.3
750	620.511	14192.2
751	617.51	14090.8
752	624.668	14090.9
753	627.403	14100.5
754	609.979	14153
755	601.118	14176.9
756	615.405	14123.6
757	621.139	14027.5
758	614.037	13867.2
759	608.825	13820.3
760	605.289	13873.9
761	604.105	13822
762	604.134	13715.8
763	593.04	13484
764	578.809	13216.8
765	587.285	13241.5
766	597.725	13288.7
767	601.318	13181.9
768	603.7	13084.2
769	600.163	13030.9
770	597.696	12929.7
771	597.725	12717.1
772	591.765	12571.4
773	577.532	12518.1
774	580.948	12405.9
775	598.801	12245.6
776	594.837	12158.1
777	580.605	12104.8
778	572.149	12008.1
779	565.048	11901.3
780	574.649	11795
781	584.249	11692
782	577.147	11638.6
783	574.067	11555.5
784	588.131	11345.1
785	592.955	11164.8
786	575.159	11058
787	567.326	10921.7
788	568.442	10796.2
789	557.776	10796.4
790	557.589	10774
791	571.879	10720.7
792	564.599	10638
793	539.673	10531.2
794	553.533	10315.3
795	585.649	10048
796	574.538	9954.31
797	553.291	9901.27
798	548.514	9897.69
799	546.048	9890.45
800	560.335	9767.61
801	568.529	9632.58
802	550.731	9445.55
803	538.639	9285.91
804	538.667	9184.46
805	537.101	9157.44
806	533.583	9221.43
807	532.087	9175.86
808	532.115	9047.67
809	524.657	8945.68
810	513.989	8854.91
811	521.078	8706.45
812	531.801	8546.18
813	528.835	8452.63
814	525.939	8369.09
815	529.514	8358.6
816	529.349	8322.27
817	515.117	8188.72
818	505.734	8047.9
819	505.763	7892.98
820	504.116	7798.37
821	500.579	7771.78
822	499.182	7700.26
823	499.211	7598.81
824	491.473	7552.11
825	480.863	7525.66
826	488.387	7476.36
827	499.111	7423.04
828	506.341	7359.23
829	510.36	7283.42
830	489	7112.46
831	475.972	7078.56
832	489.334	7478.7
833	497.896	7766.06
834	491.258	7696.2
835	483.808	7606.97
836	473.786	7456.36
837	466.277	7329.69
838	466.305	7274.84
839	464.667	7211.24
840	458.029	7121.39
841	454.733	7038.96
842	461.462	6978.81
843	463.849	6910.93
844	453.877	6821.08
845	445.639	6740.32
846	442.334	6685.47
847	444.251	6625.32
848	461.031	6550.09
849	467.886	6483.06
850	447.915	6438.21
851	431.553	6374.61
852	424.948	6260.33
853	421.801	6153.7
854	428.496	6068.85
855	432.591	5994.4
856	429.287	5949.55
857	425.977	5903.33
858	422.656	5853.23
859	419.339	5800.49
860	416.034	5740.64
861	413.629	5672.81
862	413.658	5583.4
863	414.553	5500.38
864	417.915	5435.53
865	418.677	5370.68
866	412.039	5305.82
867	407.134	5243.5
868	407.163	5188.37
869	406.291	5125.21
870	402.987	5040.36
871	399.682	4962.26
872	396.377	4902.41
873	389.449	4845.19
874	372.727	4795.08
875	364.43	4754.85
876	377.792	4740
877	386.487	4698.54
878	383.182	4588.69
879	383.625	4511.05
880	393.704	4516.22
881	396.105	4494.22
882	379.713	4405.7
883	369.325	4331.13
884	376.02	4296.28
885	377.515	4261.43
886	364.211	4226.57
887	356.985	4177.3
888	367.065	4087
889	371.729	4021.12
890	361.758	4021.26
891	354.487	4003.86
892	354.515	3939.01
893	357.258	3884.92
894	367.337	3859.94
895	374.601	3816.8
896	374.629	3726.95
897	368.124	3662.3
898	344.819	3662.44
899	329.925	3651.33
900	336.653	3611.28
901	343.373	3568.38
902	350.068	3518.53
903	349.995	3470.13
904	333.357	3425.28
905	325.44	3387.65
906	338.869	3367.69
907	348.277	3332.77
908	348.306	3262.92
909	346.334	3211.07
910	339.696	3201.21
911	336.063	3180.79
912	339.442	3135.71
913	340.749	3092.25
914	337.443	3052.4
915	330.005	3015.65
916	313.367	2985.8
917	307.09	2959.01
918	323.869	2939.06
919	331.019	2909.54
920	317.715	2859.69
921	308.677	2816.24
922	308.706	2786.38
923	308.735	2754.93
924	308.763	2720.08
925	307.291	2696.43
926	302.629	2696.57
927	298.195	2676.92
928	294.223	2617.07
929	295.513	2572.09
930	307.483	2557.31
931	315.629	2536.11
932	315.658	2501.26
933	314.615	2467.96
934	311.293	2437.95
935	306.987	2409.65
936	300.682	2384.8
937	295.147	2361.6
938	291.176	2341.74
939	286.992	2320.28
940	282.377	2295.55
941	281.809	2269.18
942	289.838	2239.33
943	296.485	2214.26
944	300.199	2199.33
945	296.095	2181.12
946	276.123	2156.27
947	269.245	2134.72
948	288.941	2119.87
949	299.393	2096.76
950	291.089	2056.91
951	282.549	2026.94
952	273.532	2017.04
953	267.365	1998.65
954	266.727	1963.8
955	268.243	1935.75
956	273.938	1920.9
957	275.997	1897.48
958	271.001	1857.42
959	265.579	1831.44
960	259.367	1831.59
961	255.153	1826.94
962	255.182	1812.08
963	259.929	1795.6
964	274.697	1775.65
965	279.98	1754.08
966	266.009	1729.22
967	255.118	1701.07
968	250.48	1666.22
969	250.81	1646.24
970	261.224	1656.43
971	263.458	1646.21
972	249.82	1596.36
973	240.036	1565.21
974	237.731	1570.36
975	240.094	1563.55
976	251.513	1533.55
977	261.161	1510.6
978	267.523	1500.74
979	267.117	1485.64
980	254.145	1460.79
981	248.293	1441.19
982	255.654	1431.34
983	258.22	1421.46
984	251.884	1411.56
985	245.439	1403.48
986	238.801	1398.63
987	231.682	1379.37
988	223.711	1334.52
989	218.017	1304.06
990	216.371	1299.18
991	216.578	1294.31
992	219.94	1289.46
993	225.029	1280.91
994	233.057	1266.06
995	242.092	1251.17
996	252.84	1236.25
997	254.83	1227.05
998	242.525	1227.2
999	232.5	1219.75
1000	226.195	1199.89
1001	217.842	1185.73
1002	206.145	1180.85
1003	200.32	1170.14
1004	203.682	1150.28
1005	203.535	1130.43
1006	197.897	1110.58
1007	199.954	1094.61
1008	214.053	1084.7
1009	220.259	1076.82
1010	214.621	1071.97
1011	212.449	1063.12
1012	215.477	1048.26
1013	210.205	1039.41
1014	192.479	1039.56
1015	187.359	1031.51
1016	200.387	1011.65
1017	206.994	1000
1018	204.356	1000.15
1019	195.533	992.055
1020	177.805	972.102
1021	173.693	954.291
1022	188.389	939.438
1023	197.905	930.885
1024	200.267	931.032
1025	199.969	926.981
1026	195.998	917.128
1027	196.801	907.255
1028	204.2	897.352
1029	202.841	889.62
1030	189.869	884.768
1031	188.363	875.616
1032	202.058	860.764
1033	207.717	847.175
1034	202.721	835.262
1035	197.149	829.535
1036	190.843	831.682
1037	189.492	825.365
1038	194.447	808.271
1039	192.988	793.713
1040	182.296	782.806
1041	180.165	779.06
1042	189.861	785.207
1043	192.837	781.697
1044	186.532	764.844
1045	186.967	754.497
1046	196.711	753.137
1047	199.125	745.546
1048	191.82	729.694
1049	186.235	726.095
1050	182.93	738.742
1051	179.618	737.59
1052	176.297	718.139
1053	174.155	711.49
1054	173.517	721.138
1055	175.666	715.827
1056	181.361	691.475
1057	185.297	677.021
1058	186.991	675.168
1059	185.448	665.574
1060	179.781	646.123
1061	175.627	638.64
1062	173.323	645.788
1063	173.418	641.687
1064	176.447	623.834
1065	178.879	617.925
1066	180.583	626.615
1067	182.282	620.107
1068	183.977	595.754
1069	182.3	590.95
1070	176.661	609.098
1071	171.319	604.867
1072	166.322	574.361
1073	166.079	554.494
1074	171.197	546.626
1075	176.315	538.758
1076	165.175	535.467
1077	151.17	532.983
1078	139.588	529.911
1079	138.345	524.333
1080	137.101	518.755
1081	141.804	514.918
1082	150.993	512.394
1083	160.181	509.87
1084	153.658	503.357
1085	146.307	496.634
1086	143.491	491.045
1087	149.881	487.758
1088	156.271	484.47
1089	152.725	480.641
1090	145.119	476.589
1091	138.545	472.435
1092	142.391	467.239
1093	146.235	462.044
1094	143.265	457.207
1095	132.605	452.774
1096	121.946	448.341
1097	134.216	443.584
1098	150.529	438.77
1099	161.224	434.921
1100	153.109	434.305
1101	144.995	433.69
1102	139.521	430.512
1103	135.733	425.698
1104	131.945	420.884
1105	125.889	416.825
1106	119.81	412.774
1107	119.181	408.588
1108	127.828	404.173
1109	136.475	399.758
1110	132.342	395.613
1111	123.719	391.562
1112	116.807	387.648
1113	122.433	384.742
1114	128.06	381.836
1115	131.777	379.694
1116	133.587	378.315
1117	135.397	376.936
1118	127.579	373.877
1119	118.447	370.589
1120	114.277	366.706
1121	124.229	361.129
1122	134.181	355.551
1123	129.478	352.905
1124	116.529	351.907
1125	104.023	350.879
1126	113.211	348.355
1127	122.4	345.831
1128	126.704	343.001
1129	123.679	339.714
1130	120.654	336.426
1131	127.751	333.734
1132	137.703	331.21
1133	144.563	328.563
1134	135.176	325.276
1135	125.789	321.988
1136	119.187	319.134
1137	114.955	316.65
1138	110.723	314.166
1139	115.165	312.319
1140	120.792	310.558
1141	123.706	308.4
1142	118.901	305.112
1143	114.095	301.825
1144	117.43	300.98
1145	125.347	301.509
1146	133.208	301.916
1147	138.325	296.339
1148	143.443	290.761
1149	140.318	287.473
1150	124.824	287.621
1151	109.33	287.768
1152	109.319	284.939
1153	113.673	281.27
1154	116.043	277.908
1155	107.99	276.161
1156	99.9373	274.415
1157	95.8227	272.463
1158	95.342	270.32
1159	94.862	268.178
1160	105.373	266.722
1161	117.107	265.343
1162	124.352	263.322
1163	120.055	259.653
1164	115.758	255.984
1165	113.154	254.335
1166	111.421	253.728
1167	109.711	253.125
1168	110.249	252.891
1169	110.786	252.657
1170	109.737	251.083
1171	106.203	247.414
1172	102.669	243.744
1173	96.0447	241.847
1174	88.498	240.48
1175	82.4307	239.011
1176	86.276	236.869
1177	90.122	234.726
1178	91.112	232.778
1179	89.36	231.017
1180	87.6073	229.257
1181	89.4773	227.156
1182	91.7967	225.013
1183	97.0427	223.591
1184	110.201	224.118
1185	123.361	224.644
1186	121.998	222.047
1187	112.103	217.614
1188	102.342	213.227
1189	105.933	213.374
1190	109.523	213.522
1191	109.543	213.52
1192	103.973	213.286
1193	98.4033	213.052
1194	97.1447	211.936
1195	97.1733	210.557
1196	96.5533	209.006
1197	92.256	206.482
1198	87.9587	203.958
1199	86.628	202.445
1200	87.9293	201.829
1201	89.23	201.213
1202	96.088	199.556
1203	103.496	197.795
1204	106.631	196.256
1205	99.3093	195.263
1206	91.9873	194.27
1207	86.9967	191.763
1208	83.2087	188.475
1209	79.848	185.248
1210	86.7467	183.488
1211	93.6453	181.727
1212	95.308	180.767
1213	89.738	180.915
1214	84.1687	181.062
1215	85.106	181.514
1216	87.6687	182.042
1217	91.4013	181.986
1218	100.845	179.08
1219	110.289	176.174
1220	104.655	174.32
1221	86.6867	173.327
1222	68.7187	172.334
1223	77.606	170.283
1224	88.8313	168.141
1225	95.0173	166.685
1226	89.448	166.833
1227	83.8787	166.98
1228	87.1333	165.83
1229	94.5413	164.069
1230	101.507	162.377
1231	101.535	161.761
1232	101.563	161.145
1233	101.368	160.362
1234	100.888	159.364
1235	100.407	158.367
1236	92.2067	158.934
1237	82.312	159.845
1238	78.218	160.069
1239	97.3313	157.544
1240	116.445	155.02
1241	116.222	153.16
1242	102.002	151.781
1243	87.7813	150.402
1244	88.4613	150.122
1245	89.762	149.888
1246	92.9667	149.134
1247	99.8653	147.374
1248	106.763	145.613
1249	106.517	144.951
1250	103.493	144.717
1251	100.697	144.559
1252	99.9653	145.087
1253	99.2333	145.614
1254	98.8587	145.425
1255	98.8873	144.428
1256	98.916	143.43
1257	98.512	142.108
1258	98.032	140.729
1259	96.6733	139.35
1260	92.376	137.971
1261	88.0787	136.591
1262	84.8687	135.445
1263	82.3527	134.448
1264	79.8367	133.45
1265	79.84	132.831
1266	79.8687	132.215
1267	81.498	130.751
1268	85.852	127.846
1269	90.206	124.94
1270	87.118	126.041
1271	81.5487	128.479
1272	76.4753	130.421
1273	74.7227	129.042
1274	72.97	127.662
1275	77.8353	126.867
1276	89.0593	126.633
1277	100.283	126.399
1278	99.7333	124.806
1279	97.726	123.045
1280	94.482	121.49
1281	87.8953	120.493
1282	81.308	119.495
1283	76.8873	119.242
1284	73.6327	119.389
1285	70.424	119.529
1286	71.7247	118.913
1287	73.0253	118.298
1288	76.3107	118.128
1289	82.7007	118.657
1290	89.0913	119.187
1291	86.694	117.964
1292	81.672	116.218
1293	78.43	114.717
1294	87.1107	114.865
1295	95.7913	115.012
1296	95.3873	114.381
1297	86.256	113.002
1298	77.1247	111.623
1299	81.5793	109.225
1300	87.7153	106.7
1301	88.354	105.516
1302	74.134	107.953
1303	59.9141	110.391
1304	65.3729	111.092
1305	81.4327	110.858
1306	96.7747	110.624
1307	88.9153	110.389
1308	81.056	110.155
1309	77.3693	109.608
1310	79.688	108.611
1311	82.0067	107.613
1312	80.1133	106.619
1313	77.1	105.626
1314	75.4687	104.693
1315	81.0953	104.077
1316	86.722	103.461
1317	83.9667	103.67
1318	74.072	104.581
1319	64.1774	105.492
1320	66.9227	103.945
1321	70.768	102.184
1322	75.9113	100.881
1323	84.082	100.647
1324	92.2527	100.413
1325	90.562	101.217
1326	84.2287	102.509
1327	78.614	103.573
1328	84.2407	101.048
1329	89.8667	98.5244
1330	90.9033	97.5115
1331	86.0973	98.4224
1332	81.2907	99.3333
1333	79.406	99.3052
1334	78.1627	99.0711
1335	76.9187	98.379
1336	75.6753	95.8547
1337	74.4313	93.3303
1338	69.2027	92.7986
1339	61.089	93.7095
1340	52.9755	94.6204
1341	58.0114	92.9803
1342	63.5957	91.2338
1343	71.5553	89.727
1344	84.5607	88.7296
1345	97.5653	87.7321
1346	98.994	89.6734
1347	95.46	92.8746
1348	92.7007	95.7089
1349	98.8353	94.3298
1350	104.971	92.9506
1351	105.137	91.5714
1352	98.2947	90.1922
1353	91.4533	88.8129
1354	89.9553	88.7163
1355	89.4753	88.8638
1356	89.2187	89.0953
1357	89.756	89.6245
1358	90.2933	90.1538
1359	91.7427	89.5413
1360	93.7987	88.168
1361	95.8553	86.7947
1362	74.718	86.5263
1363	52.8625	86.2921
1364	42.7663	85.5235
1365	54.4991	83.7627
1366	66.232	82.0019
1367	74.0647	82.4701
1368	80.4553	83.7627
1369	85.8087	84.8872
1370	82.784	84.6531
1371	79.7593	84.4189
1372	76.6093	84.3718
1373	73.33	84.5193
1374	70.0507	84.6668
1375	75.1847	83.486
1376	81.574	82.1069
1377	84.974	80.8232
1378	79.4047	79.8257
1379	73.836	78.8283
1380	73.716	79.7541
1381	76.798	81.8102
1382	79.862	83.8356
1383	81.1633	82.8381
1384	82.464	81.8407
1385	79.8953	81.2896
1386	71.272	81.4372
1387	62.6489	81.5847
1388	66.9573	82.0261
1389	75.128	82.5553
1390	81.318	82.9703
1391	76.2767	82.7376
1392	71.2353	82.5048
1393	69.492	80.8821
1394	70.7927	77.9763
1395	72.0933	75.0706
1396	73.8527	75.5994
1397	75.662	76.5104
1398	76.4587	77.2075
1399	74.65	77.355
1400	72.8413	77.5026
1401	71.4507	77.6501
1402	70.2073	77.7976
1403	69.9413	77.8076
1404	76.84	76.8102
1405	83.7387	75.8127
1406	84.6573	75.7694
1407	79.5973	76.6803
1408	74.5373	77.5911
1409	75.7453	77.8303
1410	77.81	77.9778
1411	78.8153	77.4307
1412	76.8087	74.9066
1413	74.802	72.3825
1414	75.4	71.8122
1415	77.464	72.3414
1416	79.4473	72.8554
1417	77.448	72.6227
1418	75.4487	72.39
1419	74.538	72.6032
1420	75.33	73.5142
1421	76.122	74.4251
1422	77.6973	74.7482
1423	79.5073	74.8957
1424	81.2407	75.1577
1425	82.5413	76.0686
1426	83.842	76.9795
1427	81.7713	75.8675
1428	76.7113	72.9617
1429	71.6507	70.0559
1430	74.2313	70.9703
1431	77.568	72.263
1432	80.8307	72.8914
1433	83.9127	71.8939
1434	86.994	70.8964
1435	82.5753	70.666
1436	74.4613	71
1437	66.8427	70.9622
1438	68.632	70.2075
1439	70.4213	69.4529
1440	71.812	68.8474
1441	72.604	68.4657
1442	73.396	68.084
1443	70.2313	67.7034
1444	65.9509	67.3232
1445	62.2019	67.0572
1446	61.4671	67.4389
1447	60.7323	67.8206
1448	60.4021	67.7977
1449	60.4307	67.416
1450	60.4593	67.0344
1451	54.9308	67
1452	48.8522	67
1453	49.0467	66.7786
1454	64.5961	66.0153
1455	80.146	65.2519
1456	81.206	64.7443
1457	75.1273	64.3626
1458	69.036	63.9427
1459	62.7037	62.7977
1460	56.3712	61.6527
1461	55.5086	61
1462	61.8988	61
1463	68.2887	61
1464	67.4647	61.6183
1465	64.9489	62.3817
1466	64.2066	62.785
1467	71.028	61.6529
1468	77.8493	60.5207
1469	77.292	59.3817
1470	70.4507	58.2367
1471	63.6094	57.0917
1472	69.384	58.0494
1473	76.2573	59.1901
1474	79.1527	60.1107
1475	72.3113	60.4924
1476	65.4697	60.874
1477	68.686	61.2557
1478	76.8573	61.6374
1479	83.87	61.8854
1480	68.8867	59.5954
1481	53.9029	57.3054
1482	47.9993	55.8359
1483	54.135	55.4542
1484	60.2707	55.0725
1485	62.0777	55
1486	62.8695	55
1487	64.8215	55
1488	71.7207	55
1489	78.62	55
1490	74.4947	55.6527
1491	62.0557	56.7977
1492	49.6166	57.9427
1493	51.4385	56.5496
1494	54.0117	55.0228
1495	58.3486	54.3779
1496	66.2649	55.5229
1497	74.1813	56.6679
1498	73.0647	56.187
1499	68.2587	55.0419
1500	64.438	54
1501	70.5733	54
1502	76.7087	54
1503	82.952	53.8213
1504	89.318	53.4411
1505	95.684	53.0608
1506	89.3293	53.317
1507	80.5533	53.6943
1508	72.4347	53.7825
1509	67.1193	52.6374
1510	61.8044	51.4923
1511	54.894	50.5648
1512	46.7804	49.8015
1513	38.6669	49.0382
1514	50.1327	49
1515	62.6301	49
1516	72.0193	49.126
1517	75.1013	49.5076
1518	78.1833	49.8893
1519	72.9553	50
1520	64.3318	50
1521	57.0839	50.0344
1522	63.7279	50.416
1523	70.372	50.7977
1524	72.8307	50.4618
1525	70.5693	49.3167
1526	68.3073	48.1716
1527	68.4253	48.3244
1528	68.9627	48.7061
1529	68.798	48.6489
1530	66.2819	47.1221
1531	63.7658	45.5953
1532	65.1219	45.6959
1533	68.9527	46.8365
1534	72.7833	47.9772
1535	71.1427	48
1536	69.39	48
1537	67.5453	47.5877
1538	65.5385	46.4427
1539	63.5315	45.2977
1540	64.9139	45.5649
1541	67.4873	46.3283
1542	68.2573	46.8166
1543	55.818	45.29
1544	43.379	43.7633
1545	39.082	43.5725
1546	42.9272	44.7175
1547	46.7724	45.8625
1548	48.8267	45.6641
1549	50.6365	45.2825
1550	54.1003	44.9008
1551	62.271	44.5191
1552	70.442	44.1374
1553	69.0393	43.2728
1554	62.2493	42.1364
1555	55.4595	41
1556	59.8135	41.7633
1557	64.1676	42.5267
1558	68.6	43
1559	73.6893	43
1560	78.7787	43
1561	72.458	41.8397
1562	62.535	40.3131
1563	54.4239	39.106
1564	57.4543	39.8636
1565	60.4848	40.6212
1566	62.2545	41
1567	62.7633	41
1568	63.2722	41
1569	64.0051	40.3283
1570	64.7685	39.5649
1571	64.341	39.2977
1572	60.5243	40.4427
1573	56.7077	41.5877
1574	59.4041	41.5115
1575	65.7657	40.7481
1576	72.01	39.9847
1577	72.5193	39.2214
1578	73.028	38.4581
1579	71.0947	38.4579
1580	65.4963	39.603
1581	59.8981	40.7481
1582	61.0483	40.7023
1583	64.1016	40.3206
1584	65.2988	39.819
1585	56.745	38.6868
1586	48.1913	37.5547
1587	45.2977	37.1946
1588	47.8421	37.5763
1589	50.3865	37.958
1590	52.9225	36.9849
1591	55.4575	35.8441
1592	56.341	35.0992
1593	52.5243	35.4809
1594	48.7077	35.8626
1595	51.2264	36
1596	57.3103	36
1597	63.3283	35.9924
1598	62.8194	35.229
1599	62.3105	34.4657
1600	58.6267	34.1488
1601	49.9749	34.5305
1602	41.3231	34.9122
1603	43.6273	34.4145
1604	49.2037	33.654
1605	53.466	33.0534
1606	49.6491	33.4351
1607	45.8321	33.8168
1608	47.3079	34
1609	53.6689	34
1610	60.0299	34
1611	58.8347	32.9695
1612	56.799	31.8244
1613	56.0459	31.1069
1614	58.5903	31.4885
1615	61.1347	31.8702
1616	59.4811	32.2519
1617	55.6641	32.6336
1618	52	32.9847
1619	52	32.6031
1620	52	32.2214
1621	53.3891	31.8397
1622	56.6972	31.458
1623	60.0053	31.0763
1624	57.6478	31
1625	53.8744	31
1626	50.2852	31.1716
1627	47.7405	32.3167
1628	45.1959	33.4618
1629	42.6514	32.9885
1630	40.107	31.0802
1631	37.5625	29.1719
1632	43.0347	30.0263
1633	49.3006	31.1541
1634	54.4453	31.7138
1635	56.2263	30.5688
1636	58.0074	29.4238
1637	61.3915	29.4809
1638	65.7174	30.2443
1639	69.982	30.9847
1640	68.2013	29.4581
1641	66.42	27.9314
1642	63.1507	27.4465
1643	57.5524	28.5916
1644	51.9541	29.7367
1645	59.6792	29.4122
1646	71.3833	28.6489
1647	79.5787	28.0572
1648	67.8733	28.4389
1649	56.1679	28.8206
1650	50.9364	28.5954
1651	51.4453	27.8321
1652	51.9541	27.0688
1653	55.8916	26.6566
1654	60.1685	26.2793
1655	61.0925	26.4943
1656	52.4745	28.3953
1657	43.8563	30.2964
1658	43.3915	31.9617
1659	47.7174	33.4885
1660	51.9087	34.9772
1661	42.7836	32.6959
1662	33.6586	30.4147
1663	31.2867	28.71
1664	39.9385	27.9466
1665	48.5903	27.1832
1666	53.5673	26.1298
1667	57.3839	24.9848
1668	60.3819	24.1068
1669	58.3462	24.8702
1670	56.3105	25.6336
1671	52.4335	25.6046
1672	46.8571	24.8441
1673	41.2807	24.0837
1674	49.4981	24.3397
1675	59.4222	24.7214
1676	63.8498	24.8969
1677	53.4177	24.5153
1678	42.9856	24.1336
1679	39.6641	24
1680	40.173	24
1681	40.6893	24
1682	41.444	24
1683	42.1987	24
1684	41.7	23.71
1685	39.1553	22.9466
1686	36.6107	22.1832
1687	37.3537	22.8702
1688	39.1347	24.0152
1689	40.6667	24.8398
1690	40.6667	23.6947
1691	40.6667	22.5496
1692	46.2239	21.4046
1693	56.9104	20.2596
1694	67.5967	19.1146
1695	57.904	19.687
1696	45.9441	20.4504
1697	36.3396	21.3194
1698	32.791	22.46
1699	29.2423	23.6007
1700	36.1035	24
1701	48.5723	24
1702	60.5903	23.9656
1703	58.0459	22.8206
1704	55.5014	21.6756
1705	50.1406	21.3129
1706	40.7254	22.0763
1707	31.3102	22.8397
1708	40.1883	23
1709	53.9282	23
1710	63.9653	23.0641
1711	55.9147	23.4415
1712	47.8641	23.8189
1713	42.4122	24
1714	39.3589	24
1715	36.3056	24
1716	41.0379	23.6565
1717	46.6361	23.2748
1718	51.7354	23.1069
1719	55.5521	23.4885
1720	59.3687	23.8702
1721	57.3463	23.751
1722	52.3146	23.3736
1723	47.3714	22.9886
1724	51.1735	21.848
1725	54.9756	20.7073
1726	55.2067	20.58
1727	49.6084	22.1068
1728	44.0102	23.6336
1729	42.0865	23.1298
1730	41.3232	21.9848
1731	40.6667	20.9466
1732	40.6667	20.5649
1733	40.6667	20.1832
1734	39.7405	20
1735	37.9594	20
1736	36.1783	20
1737	40.3509	18.626
1738	45.1857	17.0992
1739	48.1717	16.2121
1740	46.4041	16.9697
1741	44.6365	17.7272
1742	44.4885	17.7557
1743	45.2519	17.3741
1744	46.2597	17.0153
1745	59.2363	17.7786
1746	72.2127	18.5419
1747	77.7613	19
1748	72.1633	19
1749	66.5648	19
1750	56.9975	17.8092
1751	46.311	16.2825
1752	37.2519	15.2442
1753	36.7431	16.7709
1754	36.2341	18.2977
1755	38.3359	19
1756	42.6615	19
1757	46.987	19
1758	47.8015	18.6489
1759	48.3105	18.2672
1760	47.6099	17.7736
1761	44.0881	17.0189
1762	40.5663	16.2642
1763	40.1603	16.7442
1764	41.4326	17.8893
1765	42.5905	18.9657
1766	40.0558	17.8251
1767	37.5211	16.6845
1768	37.0176	15.6947
1769	39.5623	14.9313
1770	42.1069	14.1679
1771	47.0331	13.7023
1772	52.6307	13.3206
1773	57.8216	13.2441
1774	60.8752	14.7709
1775	63.9288	16.2977
1776	61.3485	16.7939
1777	53.9697	16.4122
1778	46.5909	16.0306
1779	49.2773	16.7023
1780	52.8397	17.4657
1781	53.8828	16.9693
1782	49.0484	13.5344
1783	44.214	10.0994
1784	47.3382	11.3358
1785	54.2087	14.771
1786	60.1318	17.9542
1787	51.2264	17.1908
1788	42.3209	16.4275
1789	39.0126	15.3283
1790	42.8295	13.8015
1791	46.6465	12.2747
1792	49.4199	10.748
1793	51.9643	9.2214
1794	52.4736	8.83953
1795	44.8397	13.0382
1796	37.2057	17.2369
1797	31.2063	18.7794
1798	26.3903	18.3992
1799	21.5744	18.019
1800	29.0687	18
1801	37.2116	18
1802	41.2389	17.3701
1803	36.9134	15.4618
1804	32.5879	13.5535
1805	31.6947	13.271
1806	32.2036	13.6527
1807	33.8357	14.0688
1808	46.8122	14.8321
1809	59.7887	15.5954
1810	65.5903	15.6412
1811	63.3002	14.8778
1812	61.01	14.1144
1813	57.8547	13.3511
1814	54.547	12.5878
1815	51.8829	12.0878
1816	51.374	12.4695
1817	50.8651	12.8512
1818	52.9952	13.4657
1819	56.8119	14.229
1820	60.6285	14.9924
1821	67.972	14.2442
1822	75.352	13.4809
1823	75.8567	12.8587
1824	64.6609	12.4771
1825	53.4655	12.0954
1826	43.6059	11.7137
1827	34.1915	11.3321
1828	26.6585	11.0988
1829	31.7285	11.8593
1830	36.7984	12.6197
1831	37.8067	12.2367
1832	34.7534	10.71
1833	31.7001	9.18337
1834	40.5132	9.6717
1835	50.9463	10.4351
1836	56.2189	11
1837	46.8045	11
1838	37.3902	11
1839	38.3964	11
1840	45.267	11
1841	52.0255	10.9771
1842	53.2977	9.83209
1843	54.5699	8.68711
1844	52.077	8.91586
1845	43.9341	11.206
1846	35.7912	13.4962
1847	38.3169	13.4113
1848	43.8512	12.6567
1849	48.2701	11.8513
1850	45.2165	10.7062
1851	42.1629	9.56108
1852	40.4071	9.19465
1853	39.8983	9.57631
1854	39.3894	9.95798
1855	39.7862	9.66033
1856	40.2951	9.27863
1857	41.0089	9.20532
1858	42.2762	9.96574
1859	43.5436	10.7262
1860	46.4425	10.7558
1861	50.2594	10.3741
1862	53.9236	9.99236
1863	50.107	9.61069
1864	46.2903	9.22903
1865	41.2525	9.15264
1866	34.3819	9.53434
1867	27.5113	9.91604
1868	34.3358	9.40459
1869	45.0223	8.64127
1870	52.9827	8.00001
1871	46.6211	8.00001
1872	40.2595	8.00001
1873	36.6463	7.58778
1874	35.3741	6.82445
1875	34.1019	6.06113
1876	38.1659	4.95854
1877	42.6943	3.82642
1878	44.7633	3.20612
1879	40.1834	3.96944
1880	35.6034	4.73276
1881	34.4961	6.73646
1882	35.2595	9.40835
1883	35.9618	11.9656
1884	34.6896	10.8206
1885	33.4173	9.67564
1886	33.1803	8.53767
1887	34.4335	7.40982
1888	35.6867	6.28196
1889	36.9541	5.42751
1890	38.2263	4.66418
1891	38.2757	4.09915
1892	30.1328	4.86255
1893	21.9899	5.62595
1894	22.8014	5.41605
1895	32.2157	4.27106
1896	41.6301	3.12607
1897	43.1196	4.69835
1898	43.6285	6.60684
1899	43.3129	8.00001
1900	40.7685	8.00001
1901	38.2241	8.00001
1902	42.2947	7.50387
1903	49.9286	6.74047
1904	57.1067	6.02266
1905	49.5599	6.77734
1906	42.0132	7.53201
1907	39.2667	7.855
1908	44.356	7.4733
1909	49.4453	7.09161
1910	47.3917	6.13311
1911	43.0827	4.99249
1912	41.4155	4.09915
1913	57.4469	4.86255
1914	73.478	5.62595
1915	71.896	6.38783
1916	53.3928	7.14825
1917	34.8893	7.90867
1918	42.9661	7.3283
1919	54.6715	6.5649
1920	63.6641	5.90076
1921	64.9363	5.5191
1922	66.2085	5.13744
1923	64.387	7.44245
1924	60.8245	11.2594
1925	57.1709	14.9163
1926	49.0598	10.734
1927	40.9487	6.55166
1928	39.3733	4.44646
1929	48.0251	5.59156
1930	56.6769	6.73666
1931	51.0255	6.41222
1932	41.1024	5.6489
1933	32.2089	5.05721
1934	29.1553	5.43891
1935	26.1017	5.82061
1936	31.9492	6
1937	45.689	6
1938	59.4289	6
1939	58.8143	5.65269
1940	56.7787	5.27099
1941	54.4477	5.11069
1942	51.3945	5.49235
1943	48.3411	5.87402
1944	49.8904	5.74429
1945	53.7074	5.36259
1946	56.9895	4.99999
1947	50.1196	4.99999
1948	43.2497	4.99999
1949	41.412	4.99999
1950	46.2468	4.99999
1951	51.0817	4.99999
1952	50.9695	4.69083
1953	49.6972	4.30917
1954	49.0533	3.7825
1955	51.0891	2.63741
1956	53.1248	1.49232
1957	52.2726	1.64777
1958	49.2425	2.78408
1959	46.2123	3.92039
1960	41.7406	4.70991
1961	37.1602	5.4733
1962	34	5.88166
1963	34	5.5
1964	34	5.11833
1965	37.8625	5.5267
1966	43.4607	6.29009
1967	47.6326	6.94652
1968	32.875	6.18319
1969	18.1174	5.41986
1970	15.2468	4.65781
1971	26.9077	3.89732
1972	38.5685	3.13683
1973	49.397	2.6882
1974	60.0429	2.30799
1975	67.362	2.145
1976	60.4911	2.90839
1977	53.6205	3.67179
1978	49.2161	4.21758
1979	46.6717	4.59924
1980	44.1273	4.9809
1981	37.4733	3.18703
1982	30.6027	1.27854
1983	29.6953	0.75587
1984	40.8908	3.04584
1985	52.0863	5.33582
1986	51.9139	4.92016
1987	47.0974	122.399
1988	42.3611	120.878
1989	38.5444	119.351
1990	34.7278	117.824
1991	32.0814	118.404
1992	30.8091	121.458
1993	29.5368	124.512
1994	30.4021	124.359
1995	31.6743	123.595
1996	33.3383	122.748
1997	36.3919	121.603
[truncated: 2 more rows]
