# Supplementary material for: Switching molecular recognition selectivities by temperature in a diffusion-regulatory porous material
Source: Nat Commun. 2024 Jan 2;15:144. doi: 10.1038/s41467-023-44424-3 (PMC10761840; doi:10.1038/s41467-023-44424-3)
Supplement: Supplementary file 3 — source data [file 41467_2023_44424_MOESM3_ESM.zip › Figure S43.xlsx]

## Sheet: Sheet1
	CO2	C2H2
Time (s)	Intensity	Intensity
0	73.2787	28.6535
1	68.16	26.409
2	72.5567	29.6796
3	76.954	32.9502
4	82.4173	34.804
5	88.826	35.4014
6	95.2347	35.9988
7	79.2213	35.5669
8	60.7177	35.0207
9	51.4059	35.0089
10	65.7268	36.3711
11	80.0473	37.7333
12	83.64	36.851
13	81.7067	34.8125
14	79.7727	32.7741
15	82.3793	34.8924
16	84.9853	37.0107
17	84.8653	37.5783
18	80.102	35.5054
19	75.3387	33.4324
20	80.1173	33.0771
21	88.0773	33.2942
22	95.4547	33.5626
23	98.938	34.1735
24	102.422	34.7843
25	103.892	35.1629
26	103.963	35.3801
27	104.035	35.5973
28	94.4807	34.7038
29	84.6287	33.7759
30	77.5367	33.5159
31	75.5727	34.4964
32	73.6087	35.477
33	74.974	36.1768
34	77.5707	36.7727
35	79.2073	37.1972
36	71.136	35.8877
37	63.0653	34.5781
38	61.8105	33.6273
39	68.2433	33.0811
40	74.676	32.5349
41	76.1347	33.6108
42	76.7147	34.973
43	77.8807	35.9841
44	81.0053	35.8196
45	84.13	35.6551
46	83.9953	34.5593
47	81.7767	32.8681
48	79.558	31.1768
49	80.6147	30.6192
50	81.7033	30.073
51	80.6273	29.668
52	75.8647	29.5035
53	71.1013	29.3389
54	71.8653	31.4569
55	74.4713	34.3357
56	77.354	36.895
57	82.26	37.1122
58	87.166	37.3293
59	87.492	36.5923
60	83.2373	34.9011
61	78.9833	33.2098
62	79.6553	33.8698
63	80.9987	34.8503
64	82.466	35.8271
65	84.2853	36.7934
66	86.1047	37.7596
67	84.7913	37.6083
68	81.3	36.6805
69	77.8093	35.7526
70	72.344	39.2673
71	66.8173	42.9196
72	65.324	43.8143
73	71.3213	39.5869
74	77.3187	35.3595
75	77.1487	34.0212
76	73.658	34.2383
77	70.404	34.4784
78	74.8013	35.4589
79	79.198	36.4395
80	77.9613	37.107
81	68.618	37.3242
82	59.2745	37.5414
83	65.2093	37.457
84	75.2047	37.2925
85	83.512	37.128
86	83.5833	36.9634
87	83.6553	36.7989
88	84.0067	36.6344
89	84.5867	36.4699
90	85.1673	36.3054
91	80.342	35.439
92	75.1107	34.5198
93	73.926	34.4837
94	82.6493	36.6093
95	91.372	38.7348
96	90.5473	39.3259
97	85.0207	39.1614
98	80.118	38.9587
99	87.06	38.0308
100	94.0013	37.103
101	97.6607	36.5033
102	96.9687	36.3389
103	96.2767	36.1743
104	80.126	36.319
105	60.3511	36.5362
106	45.9891	36.6083
107	54.712	36.0621
108	63.4348	35.516
109	67.952	36.275
110	69.2953	38.0189
111	70.6393	39.7628
112	73.6753	39.3312
113	76.8	38.785
114	78.3293	38.3647
115	76.62	38.2002
116	74.91	38.0357
117	75.7247	37.3323
118	77.5707	36.4088
119	79.1727	35.7291
120	77.972	37.8546
121	76.7713	39.9802
122	75.3367	40.3502
123	73.6267	38.659
124	71.9167	36.9677
125	73.1993	39.1237
126	75.052	42.0126
127	76.5127	43.5582
128	76.584	40.3402
129	76.656	37.1223
130	77.4907	36.4233
131	78.834	37.4038
132	80.178	38.3844
133	73.542	39.3649
134	66.7433	40.3454
135	63.1505	41.0511
136	65.2576	41.2683
137	67.3647	41.4855
138	74.744	40.008
139	83.976	37.9351
140	91.528	36.4118
141	86.7647	38.919
142	82.002	41.4263
143	79.656	41.2618
144	79.7273	38.4255
145	79.7987	35.5892
146	84.7967	35.1041
147	90.466	34.9396
148	94.35	34.7754
149	93.1547	34.6124
150	91.958	34.4493
151	91.08	36.209
152	90.388	39.0979
153	89.6987	41.9448
154	89.2613	40.6353
155	88.824	39.3257
156	87.592	39.2071
157	85.1193	40.9509
158	82.646	42.6948
159	78.4093	43.8509
160	73.6467	44.8314
161	70.716	45.5256
162	78.166	44.5978
163	85.6167	43.6699
164	87.538	42.3374
165	84.556	40.6462
166	81.574	38.955
167	82.5287	39.0004
168	83.872	39.2176
169	86.1013	38.992
170	90.4987	37.6824
171	94.896	36.3729
172	87.6993	37.8765
173	74.7933	40.7654
174	62.8685	43.406
175	69.556	41.3331
176	76.2433	39.2602
177	75.8173	38.3363
178	65.9651	38.9351
179	56.1129	39.5339
180	67.6987	40.1281
181	84.3113	40.7212
182	96.7627	41.4297
183	85.638	42.7919
184	74.5133	44.1541
185	71.0767	44.5048
186	74.456	43.9586
187	77.8353	43.4124
188	88.1613	43.5609
189	99.1747	43.7781
190	105.095	43.6632
191	98.5507	42.7353
192	92.0067	41.8074
193	90.236	42.6697
194	90.816	44.4136
195	91.218	46.062
196	88.236	45.8975
197	85.254	45.7329
198	81.9567	45.081
199	78.24	43.783
200	74.5233	42.485
201	72.3927	43.2887
202	70.6827	44.6509
203	70.6607	45.7535
204	78.8747	45.589
205	87.0887	45.4245
206	87.0447	44.8401
207	80.246	43.9122
208	73.4473	42.9843
209	72.328	41.7015
210	71.636	40.3919
211	72.364	40.2658
212	76.252	42.7729
213	80.1407	45.28
214	84.38	46.7339
215	88.7767	47.7144
216	92.836	48.5347
217	92.3987	47.2252
218	91.9607	45.9157
219	86.944	45.6365
220	76.328	46.6171
221	65.7126	47.5976
222	66.501	45.4103
223	69.626	42.5741
224	72.908	40.5386
225	76.782	41.5162
226	80.6553	42.4938
227	83.062	42.809
228	84.4053	42.6445
229	85.7493	42.48
230	80.498	43.4147
231	74.9713	44.3952
232	73.8567	44.8567
233	81.3073	44.3105
234	88.758	43.7643
235	81.0027	44.5921
236	67.334	45.9543
237	55.9797	47.0112
238	65.4659	45.32
239	74.952	43.6288
240	86.148	43.7696
241	99.1967	45.8951
242	112.245	48.0207
243	107.35	47.5203
244	99.5333	46.5925
245	92.2667	45.7562
246	86.74	45.21
247	81.2133	44.6638
248	81.3667	45.3008
249	85	46.663
250	88.634	48.0252
251	78.2727	46.334
252	67.9113	44.6427
253	65.9628	43.6767
254	77.7393	43.8939
255	89.5153	44.111
256	87.272	44.6128
257	80.602	45.2045
258	74.8367	45.7625
259	78.216	45.9797
260	81.5953	46.1969
261	86.5293	46.5934
262	93.216	47.1922
263	99.9033	47.7911
264	89.9373	47.0923
265	77.0313	46.1644
266	68.684	45.7622
267	75.6	47.12
268	82.5153	48.4779
269	80.134	49.3804
270	71.554	49.9792
271	62.9741	50.578
272	70.104	51.1769
273	77.5547	51.7757
274	83.906	51.9624
275	88.3027	51.4162
276	92.7	50.87
277	83.0167	50.0446
278	68.386	49.1211
279	55.2331	48.323
280	54.0371	48.5401
281	52.8411	48.7573
282	57.2609	49.5241
283	67.7647	50.8863
284	78.2687	52.2485
285	83.0833	52.2977
286	86.972	52.1332
287	88.906	51.6939
288	84.6513	50.3844
289	80.3973	49.0748
290	81.5067	49.8951
291	85.904	52.0206
292	90.3013	54.1462
293	78.4133	55.1267
294	66.5255	56.1072
295	63.2433	57.0878
296	74.002	58.0683
297	84.7607	59.0488
298	83.142	60.3194
299	77.6153	61.6816
300	73.728	62.6697
301	79.906	61.3602
302	86.0847	60.0506
303	85.9113	60.7259
304	79.876	63.2331
305	73.8407	65.7404
306	74.4467	68.5911
307	75.79	71.4801
308	78.322	73.5155
309	83.9067	73.3568
310	89.492	73.198
311	90.87	73.5089
312	89.6693	74.1078
313	88.468	74.7067
314	82.4327	77.2139
315	76.3973	79.7211
316	73.0693	81.6482
317	74.1587	82.6287
318	75.248	83.6093
319	80.398	84.5898
320	86.8307	85.5703
321	92.1953	86.7112
322	90.994	88.8367
323	89.7933	90.9623
324	89.916	93.2863
325	91.2593	95.7936
326	92.6033	98.3008
327	98.9153	98.4073
328	105.779	98.2471
329	110.436	98.2767
330	108.471	98.8756
331	106.507	99.4744
332	98.1307	102.478
333	85.9887	106.894
334	74.128	111.236
335	90.1507	108.386
336	93.4393	108.587
337	75.954	113.766
338	58.4679	118.945
339	66.7027	120.063
340	83.0593	119.898
341	96.4227	120.108
342	91.4053	122.615
343	86.3873	125.122
344	85.9787	127.028
345	89.8233	128.377
346	93.6687	129.726
347	106.185	130.754
348	119.997	131.735
349	128.147	133.479
350	119.313	137.513
351	110.478	141.547
352	97.1553	143.898
353	81.196	145.26
354	65.5087	146.637
355	76.6913	149.506
356	87.874	152.374
357	97.2047	154.403
358	103.383	155.002
359	109.561	155.601
360	107.915	157.345
361	103.661	159.47
362	99.8033	161.943
363	98.6027	166.74
364	97.402	171.538
365	97.4987	174.389
366	98.8427	175.369
367	100.187	176.35
368	105.38	180.048
369	111.049	184.082
370	114.177	187.291
371	110.431	188.272
372	106.686	189.252
373	98.9953	191.467
374	89.1813	194.345
375	79.7273	197.232
376	87.9413	200.503
377	96.1553	203.773
378	103.351	207.197
379	109.021	210.849
380	114.69	214.501
381	113.611	216.963
382	110.629	219.088
383	107.851	221.214
384	106.141	223.339
385	104.431	225.465
386	106.707	227.797
387	112.376	230.304
388	118.045	232.811
389	112.244	237.425
390	105.445	242.222
391	102.158	246.905
392	107.065	251.321
393	111.97	255.737
394	109.781	259.893
395	104.255	263.927
396	99.1873	268.029
397	101.294	273.208
398	103.401	278.387
399	104.053	283.062
400	102.852	287.096
401	101.651	291.13
402	102.954	292.66
403	104.807	293.641
404	106.05	295.077
405	104.853	298.336
406	103.658	301.595
407	115.221	306.601
408	136.412	312.925
409	157.603	319.249
410	143.503	325.21
411	127.545	331.153
412	116.203	336.591
413	114.239	341.007
414	112.275	345.423
415	119.343	349.296
416	130.101	352.949
417	139.784	357.082
418	138.583	366.077
419	137.383	375.073
420	132.713	381.737
421	124.133	385.771
422	115.553	389.805
423	117.355	394.812
424	120.989	399.991
425	124.271	405.522
426	126.379	412.227
427	128.485	418.933
428	128.885	423.543
429	128.193	426.814
430	127.501	430.084
431	122.023	439.023
432	116.497	448.019
433	113.976	456.85
434	116.573	465.4
435	119.169	473.951
436	130.881	478.368
437	145.966	481.257
438	158.699	484.566
439	152.409	491.272
440	146.119	497.977
441	142.697	505.805
442	142.26	514.801
443	141.822	523.797
444	139.201	531.393
445	136.254	538.78
446	134.474	545.765
447	136.835	551.326
448	139.197	556.886
449	138.055	565.172
450	134.578	575.275
451	131.101	585.703
452	135.755	596.989
453	140.662	608.31
454	145.849	622.2
455	151.559	640.86
456	157.052	660.571
457	162.123	682.323
458	161.621	694.37
459	150.302	687.587
460	146.705	690.969
461	157.443	713.221
462	161.529	727.77
463	153.267	728.022
464	155.077	733.552
465	175.585	748.879
466	179.97	764.179
467	155.708	779.431
468	146.691	796.484
469	164.762	816.735
470	172.491	827.976
471	161.843	823.202
472	159.726	825.841
473	172.131	841.092
474	179.971	856.344
475	180.043	871.596
476	178.502	885.015
477	174.219	895.316
478	175.642	907.498
479	186.38	922.75
480	194.586	938.002
481	198.657	953.254
482	199.427	972.352
483	194.809	997.73
484	194.809	1013.31
485	202.035	1013.56
486	203.98	1020.65
487	195.676	1041
488	188.671	1063.07
489	184.075	1088.32
490	183.098	1108.32
491	188.836	1118.58
492	193.407	1134.08
493	195.812	1159.33
494	201.153	1175.83
495	211.945	1176.08
496	215.035	1190.74
497	204.439	1230.99
498	199.486	1255.04
499	204.557	1250.29
500	204.571	1265.44
501	195.597	1315.94
502	193.302	1340.44
503	202.374	1320.69
504	210.211	1326.85
505	215.949	1377.11
506	220.83	1401.41
507	224.251	1381.57
508	225.133	1386.45
509	221.872	1431.7
510	220.763	1467.46
511	223.167	1487.71
512	222.805	1507.89
513	220.501	1527.94
514	219.134	1553.47
515	224.134	1588.72
516	226.133	1620.37
517	222.799	1645.62
518	220.425	1667.3
519	219.755	1682.63
520	222.911	1705.33
521	232.578	1740.58
522	235.193	1771.86
523	225.809	1796.39
524	222.847	1825.79
525	234.181	1866.04
526	244.285	1898.56
527	251.655	1913.89
528	254.853	1933.99
529	249.186	1964.25
530	245.12	1994.5
531	244.453	2024.75
532	243.686	2057.95
533	242.706	2097.42
534	247.227	2134.3
535	265.894	2164.56
536	275.226	2196.21
537	260.559	2231.46
538	251.407	2263.95
539	256.432	2289.32
540	261.16	2319.02
541	265.16	2359.27
542	267.333	2397.92
543	265.035	2432.65
544	266.905	2468.87
545	280.64	2509.33
546	287.607	2552.43
547	276.273	2602.68
548	271.06	2650.23
549	282.393	2690.48
550	290.486	2730.79
551	289.816	2771.24
552	288.23	2816.99
553	284.289	2876.35
554	284.5	2918.44
555	297.167	2908.69
556	307.5	2918.94
557	310.833	2989.2
558	311.658	3054.51
559	304.958	3105.01
560	300	3154.15
561	300	3199.4
562	300	3239.45
563	300	3264.71
564	302.613	3303.06
565	312.663	3378.69
566	320.9	3443.41
567	324.233	3478.66
568	323.067	3517.97
569	309.733	3568.22
570	300.905	3619.89
571	304.255	3675.42
572	307.577	3731.86
573	310.829	3790.65
574	313.333	3856.78
575	313.333	3947.48
576	317.333	4029.68
577	334	4084.93
578	349.067	4140.18
579	359.067	4195.44
580	363.451	4247.14
581	350.051	4287.59
582	338.333	4331.74
583	331.667	4386.99
584	327.5	4446
585	330.833	4516.25
586	336.667	4590.25
587	350	4675.5
588	360	4755.83
589	360	4821.41
590	358.309	4881.42
591	351.805	4925.57
592	349.48	4971.06
593	362.881	5021.56
594	372.6	5077.51
595	369.267	5152.76
596	368.867	5229.11
597	378.867	5309.37
598	386.667	5387.5
599	386.667	5458.1
600	382.179	5522.62
601	362.667	5566.77
602	350.283	5622.02
603	370.384	5727.8
604	387.933	5821.13
605	394.599	5861.38
606	398.734	5917.78
607	392.067	6043.03
608	388.575	6164.58
609	398.626	6270.36
610	409.333	6369.04
611	422.666	6439.29
612	432	6509.54
613	425.333	6579.8
614	419.33	6659.16
615	415.98	6774.99
616	415.433	6870.75
617	425.433	6891.01
618	434.733	6934.35
619	441.4	7064.6
620	446.667	7176
621	446.667	7216.45
622	445.2	7279.96
623	438.533	7425.21
624	431.867	7557.27
625	425.2	7642.52
626	423.685	7724.55
627	440.435	7795.15
628	454.867	7869.12
629	461.533	7954.38
630	464.367	8062.63
631	454.367	8247.88
632	447.433	8382.53
633	450.767	8347.79
634	454.104	8354.6
635	457.454	8500.58
636	460.8	8636.79
637	464.133	8742.04
638	465.867	8852.09
639	462.533	8977.35
640	463.404	8967.92
641	477.589	8531.97
642	486.667	8262.68
643	486.667	8289.52
644	481.533	8429.39
645	470.837	8691.69
646	473.191	8761.49
647	483.886	8708.26
648	486.667	8753.98
649	486.667	8834.45
650	474.391	9112.12
651	460.283	9419.23
652	470.482	9299.84
653	480.785	9208.83
654	487.915	9417.63
655	493.333	9609.57
656	493.333	9748.13
657	494.617	9836.88
658	498.182	9837.13
659	500	9889.79
660	500	9997
661	502.211	10104.2
662	505.775	10211.4
663	517.361	10278.5
664	531.621	10332.2
665	527.093	10526.1
666	520	10739.1
667	512.871	10632.5
668	506.667	10539.6
669	506.667	10539.9
670	511.301	10637.5
671	529.125	11012
672	541.39	11240.7
673	544.955	11240.9
674	544.823	11268.8
675	541.277	11322.3
676	540	11410.1
677	540	11517.3
678	550.98	11459.8
679	565.239	11353.1
680	557.041	11438.9
681	546.988	11551
682	557.682	11818.6
683	566.667	12060.4
684	566.667	12167.1
685	564.67	12214
686	557.541	12107.3
687	559.179	12132.1
688	573.441	12346.3
689	574.225	12416.1
690	563.53	12362.8
691	555.223	12417.1
692	548.093	12524.3
693	563.688	12588.5
694	584.963	12641.9
695	586.667	12892.4
696	586.131	13138.7
697	575.437	12978.5
698	567.936	12885.3
699	574.991	13097.2
700	577.932	13232.2
701	570.803	13179
702	568.164	13193.1
703	571.729	13300.3
704	581.177	13378.1
705	595.436	13431.9
706	590.303	13558.3
707	576.042	13719
708	579.078	13835.9
709	586.17	13942.5
710	576.72	13950.2
711	567.523	13963.3
712	581.783	14177.5
713	593.333	14340.8
714	593.333	14287.6
715	592.199	14234.5
716	588.653	14181.5
717	585.098	14128.5
718	581.533	14075.2
719	582.032	14083
720	585.597	14136.7
721	586.667	14003.3
722	586.667	13789.6
723	592.585	13931
724	599.715	14145.2
725	579.574	14460.4
726	561.427	14741.4
727	579.251	14581.2
728	592.585	14488.5
729	589.019	14649.1
730	589.091	14664.3
731	596.221	14397.2
732	605.027	14331.2
733	615.723	14491.9
734	615.744	14492.4
735	608.653	14386.3
736	604.1	14472.3
737	600.535	14633
738	593.939	14748.2
739	586.809	14855.4
740	579.679	14700.6
741	575.296	14546.3
742	593.12	14439.6
743	607.518	14396.8
744	611.064	14556.7
745	608.226	14639.9
746	594.043	14587
747	588.378	14533.9
748	591.943	14480.6
749	586.843	14362.7
750	576.206	14203.4
751	586.346	14277.7
752	604.173	14438.4
753	597.468	14415.1
754	586.774	14361.8
755	590.196	14414.5
756	591.621	14429.7
757	577.361	14162.6
758	571.099	13949
759	588.831	13896.1
760	597.361	13862.8
761	590.231	13863.1
762	586.667	13836.6
763	586.667	13783.4
764	582.175	13763.8
765	575.045	13764.1
766	573.333	13724.1
767	573.333	13671.5
768	576.435	13525.2
769	580	13365.1
770	562.176	13204.9
771	548.049	13079.4
772	558.687	13186
773	565.775	13239.4
774	562.211	13132.7
775	558.667	13046.6
776	555.158	12994.2
777	556.756	12838.8
778	563.887	12571.6
779	562.34	12402.7
780	555.248	12296.6
781	550.731	12229.1
782	547.165	12175.8
783	546.667	12260.6
784	546.667	12367.8
785	543.137	11998.5
786	540.428	11682.2
787	543.993	11789.4
788	545.78	11816.7
789	542.234	11604.1
790	538.681	11450.6
791	535.116	11397.4
792	529.769	11290.7
793	522.639	11130.5
794	524.491	11138.8
795	531.622	11246
796	527.915	10987.4
797	520.785	10613.4
798	513.689	10761.7
799	506.631	10970
800	503.066	10702.9
801	501.496	10458.2
802	512.192	10351.5
803	518.075	10259.2
804	510.945	10206
805	509.518	10131.4
806	516.649	10024.7
807	516.241	9946.47
808	509.149	9893.53
809	499.715	9725.71
810	489.019	9496
811	478.325	9395.61
812	467.63	9331.7
813	479.643	9384.56
814	493.333	9440.64
815	493.333	9296.52
816	493.333	9148.15
817	493.333	8979.08
818	487.344	8828.98
819	465.955	8727.63
820	456.241	8672.29
821	463.333	8683.18
822	472.335	8600.57
823	483.029	8435.06
824	477.404	8274.74
825	463.369	8117.09
826	454.581	7864.05
827	447.452	7580.9
828	453.012	7778.38
829	460	8026.36
830	460	7835.14
831	457.007	7652
832	435.615	7518.55
833	423.851	7393.77
834	438.109	7292.43
835	442.389	7225.29
836	431.693	7209.5
837	424.787	7114.82
838	421.241	6950.19
839	420	7118.06
840	420	7465.05
841	411.201	7543.62
842	397.868	7483.88
843	395.533	7410.93
844	398.867	7331.18
845	408.843	7254.48
846	422.243	7179.36
847	428.9	7127.93
848	432.233	7088.19
849	435.567	6981.44
850	438.9	6841.7
851	422.045	6748.61
852	395.245	6678.51
853	391.199	6622.24
854	397.866	6572.5
855	413.599	6488.75
856	433.599	6389
857	430.889	6343.58
858	417.488	6323.73
859	413.333	6259.11
860	413.333	6174.36
861	404.134	6062.01
862	390.801	5937.27
863	391.289	5884.89
864	397.99	5865.04
865	393.001	5803.27
866	383.001	5723.52
867	380	5633.27
868	380	5538.52
869	372.965	5446.96
870	362.915	5356.76
871	371.833	5309.48
872	388.499	5279.73
873	386.234	5232.23
874	376.234	5177.48
875	368.577	5111.84
876	361.876	5041.73
877	357.6	5018.69
878	354.267	5013.94
879	358.133	4969.59
880	364.8	4909.84
881	364.255	4839.02
882	360.905	4763.9
883	360	4689.05
884	360	4614.3
885	357.567	4550.5
886	354.233	4490.75
887	353.333	4445.6
888	353.333	4405.86
889	350.888	4343.95
890	347.538	4273.85
891	344.2	4226.21
892	340.867	4186.46
893	337.545	4117.41
894	334.229	4038.06
895	335.767	3980.32
896	339.1	3930.57
897	337.555	3898.98
898	334.205	3874.11
899	330.867	3849.33
900	327.533	3824.58
901	326.667	3770.47
902	326.667	3706.05
903	324.233	3663.28
904	320.9	3628.54
905	322.433	3593.79
906	325.767	3559.04
907	319.33	3516.83
908	309.28	3471.85
909	309.133	3401.15
910	312.467	3321.4
911	304.453	3300.85
912	292.453	3301.1
913	298.213	3256.95
914	310.213	3197.2
915	305.648	3185.57
916	295.263	3190.85
917	297.917	3158.61
918	304.917	3113.86
919	306.667	3065.36
920	306.667	3015.61
921	301.641	2973.22
922	294.941	2933.27
923	282.44	2920.07
924	268.107	2915.32
925	280.627	2861.17
926	301.627	2791.43
927	299.283	2767.24
928	289.568	2757.44
929	289.643	2713.03
930	292.643	2658.28
931	285.494	2634.51
932	275.314	2619.98
933	279.36	2582.92
934	288.405	2537.95
935	280.917	2511.89
936	267.917	2492.14
937	272.667	2457.4
938	283.333	2417.65
939	284.241	2400.36
940	281.896	2390.56
941	268.92	2361.8
942	252.587	2327.06
943	257.28	2299.91
944	268.613	2275.16
945	264.493	2254.21
946	255.493	2234.46
947	254.607	2222.28
948	256.281	2212.48
949	261.8	2191.17
950	268.467	2166.42
951	271.77	2134.37
952	274.069	2100.14
953	266.238	2061.68
954	254.847	2021.73
955	252.5	2004.43
956	253.167	1994.68
957	251.583	1962.43
958	249.25	1922.69
959	250.425	1901.63
960	252.771	1886.81
961	257.077	1875.95
962	262.003	1866.35
963	253.843	1838.4
964	240.843	1803.65
965	230.763	1787.15
966	221.763	1777.4
967	230.093	1760.28
968	244.834	1740.43
969	251.627	1720.66
970	255.627	1700.91
971	254.2	1670.06
972	250.867	1635.31
973	248.265	1633.9
974	245.919	1644.2
975	241.583	1620.72
976	236.583	1585.97
977	234.833	1558.72
978	234.167	1533.97
979	235.256	1527.97
980	236.931	1528.23
981	229.227	1517.08
982	218.56	1502.33
983	221.067	1483.78
984	227.733	1464.03
985	227.297	1432.75
986	224.617	1397.83
987	221.433	1401.54
988	218.1	1416.79
989	213.035	1386.35
990	207.451	1342.27
991	206.74	1331
992	207.74	1331.25
993	207.257	1331.5
994	206.251	1331.75
995	207.25	1317
996	208.917	1297.26
997	207.583	1288.76
998	205.25	1284.01
999	211.953	1264.17
1000	221.669	1239.29
1001	215.387	1218.32
1002	204.053	1198.57
1003	205.64	1182.62
1004	211.307	1167.87
1005	207.829	1172.16
1006	201.464	1182.46
1007	203.08	1165.78
1008	207.08	1141.03
1009	203.701	1135.53
1010	198.118	1135.78
1011	200.137	1110
1012	204.827	1075.08
1013	204.25	1070.29
1014	201.917	1075.54
1015	204.333	1062.04
1016	208.333	1042.29
1017	201.333	1041.29
1018	190.667	1046.55
1019	200.935	1021.93
1020	218.182	987.355
1021	205.561	974.833
1022	182.445	970.06
1023	184.667	961.556
1024	195.333	951.807
1025	192.5	949.559
1026	185.167	949.811
1027	189.583	938.813
1028	197.917	924.065
1029	194.527	920.567
1030	187.231	920.818
1031	190.787	917.352
1032	198.157	912.578
1033	193.75	889.074
1034	185.417	859.326
1035	185.083	855.828
1036	187.417	861.08
1037	193.025	862.581
1038	199.725	862.833
1039	204.373	844.845
1040	208.373	821.097
1041	206.8	806.089
1042	203.467	793.841
1043	189.747	786.532
1044	172.747	780.784
1045	180.633	780.36
1046	196.379	781.617
1047	195.38	770.934
1048	189.38	756.686
1049	183.195	756.638
1050	176.956	760.831
1051	177.812	750.952
1052	181.163	736.128
1053	185.5	722.486
1054	190.167	709.238
1055	188.333	707.99
1056	184.333	710.741
1057	190.62	703.327
1058	200.335	692.523
1059	192.383	679.963
1060	178.851	666.849
1061	173.598	664.741
1062	171.253	666.501
1063	168.667	663.379
1064	166	658.631
1065	159.833	642.258
1066	152.5	622.01
1067	164.235	625.428
1068	182.325	636.735
1069	179.32	629.38
1070	169.653	616.132
1071	175.187	613.144
1072	185.52	613.396
1073	185.709	604.1
1074	182.693	591.789
1075	179.433	580.681
1076	176.1	569.933
1077	177.685	560.896
1078	180.738	552.369
1079	181.845	544.358
1080	171.921	539.266
1081	161.997	534.174
1082	155.985	529.082
1083	153.44	523.991
1084	150.896	518.899
1085	155.297	515.544
1086	160.387	512.361
1087	161.573	508.354
1088	153.208	502.331
1089	144.842	496.309
1090	143.608	490.975
1091	144.881	485.883
1092	146.061	481.112
1093	146.57	478.692
1094	147.079	476.272
1095	144.535	473.28
1096	138.937	469.715
1097	133.339	466.151
1098	144.221	460.944
1099	157.353	455.514
1100	165.685	450.715
1101	158.814	447.913
1102	151.943	445.111
1103	143.969	441.363
1104	135.318	437.035
1105	126.667	432.707
1106	127.175	431.814
1107	127.685	430.921
1108	128.481	428.296
1109	129.749	422.844
1110	131.017	417.392
1111	132.284	412.51
1112	133.551	407.819
1113	135.553	403.492
1114	142.932	401.836
1115	150.311	400.179
1116	150.981	397.402
1117	144.943	393.502
1118	138.905	389.603
1119	133.674	386.637
1120	128.585	383.836
1121	124.667	380.332
1122	124.667	374.476
1123	124.667	368.621
1124	124.356	366.259
1125	123.847	366.129
1126	123.339	365.999
1127	131.395	363.224
1128	139.537	360.423
1129	142.595	357.197
1130	136.997	353.251
1131	131.399	349.304
1132	122.939	346.217
1133	113.525	343.415
1134	106.787	340.465
1135	117.984	336.518
1136	129.181	332.571
1137	131.215	330.191
1138	124.448	329.315
1139	117.681	328.439
1140	115.585	326.899
1141	114.313	325.243
1142	114.621	323.235
1143	120.219	320.052
1144	125.817	316.868
1145	128.466	315.548
1146	129.229	315.418
1147	129.993	315.288
1148	127.481	309.868
1149	124.936	304.394
1150	122.391	300.899
1151	119.847	300.769
1152	117.303	300.639
1153	119.529	299.364
1154	123.346	297.708
1155	126.013	295.662
1156	120.981	291.008
1157	115.95	286.354
1158	112.479	283.505
1159	110.697	282.612
1160	108.916	281.719
1161	108.667	279.512
1162	108.667	277.092
1163	107.633	275.04
1164	103.323	274.151
1165	99.0133	273.262
1166	111.305	270.741
1167	134.204	267.176
1168	157.104	263.611
1169	140.707	263.447
1170	123.912	263.317
1171	112.863	262.34
1172	111.59	259.92
1173	110.318	257.5
1174	117.359	255.952
1175	127.171	254.694
1176	134.829	253.32
1177	123.124	250.901
1178	111.42	248.481
1179	105.944	246.977
1180	107.217	246.465
1181	108.489	245.954
1182	109.761	243.473
1183	111.033	240.671
1184	110.657	238.236
1185	105.058	236.961
1186	99.46	235.686
1187	100.331	234.175
1188	105.165	232.518
1189	110	230.862
1190	116.361	229.587
1191	122.722	228.312
1192	123.103	227.04
1193	113.724	225.77
1194	104.345	224.501
1195	97.42	222.942
1196	91.3133	221.285
1197	87.5867	219.678
1198	99.8007	218.403
1199	112.015	217.128
1200	115.794	216.438
1201	111.469	216.308
1202	107.143	216.178
1203	104.629	214.35
1204	102.339	212.311
1205	101.835	210.685
1206	106.16	210.174
1207	110.485	209.662
1208	105.55	208.159
1209	95.626	206.12
1210	86.13	204.116
1211	90.4553	203.223
1212	94.7807	202.33
1213	97.0207	201.906
1214	96.2567	202.158
1215	95.4933	202.41
1216	95.932	201.165
1217	96.6893	199.524
1218	96.38	197.994
1219	90.018	197.101
1220	83.6567	196.207
1221	80.6667	194.909
1222	80.6667	193.253
1223	80.6667	191.596
1224	83.6767	191.676
1225	86.9847	191.928
1226	91.1047	191.405
1227	97.2113	188.985
1228	103.318	186.566
1229	104.993	185.424
1230	104.483	184.913
1231	104.115	184.286
1232	106.405	181.485
1233	108.695	178.684
1234	106.281	177.031
1235	97.6287	176.901
1236	88.9767	176.771
1237	79.3253	176.95
1238	69.44	177.202
1239	64.0347	177.179
1240	79.048	175.904
1241	94.0613	174.63
1242	100.951	172.293
1243	101.457	169.123
1244	101.965	165.953
1245	96.3207	167.03
1246	90.2133	168.427
1247	86.71	169.469
1248	89	169.721
1249	91.29	169.973
1250	92.5267	167.854
1251	93.29	164.671
1252	94.2127	161.755
1253	97.2427	162.385
1254	100.273	163.016
1255	97.186	163.155
1256	85.99	162.644
1257	74.8327	162.132
1258	73.3633	161.312
1259	74.166	160.418
1260	75.4033	159.525
1261	78.496	158.632
1262	81.5887	157.739
1263	84.3913	155.975
1264	86.9747	153.556
1265	89.558	151.136
1266	98.394	151.976
1267	107.559	152.989
1268	113.233	153.147
1269	111.491	151.49
1270	109.749	149.834
1271	107.473	150.315
1272	104.967	151.712
1273	102.421	152.925
1274	99.4067	152.032
1275	96.3927	151.139
1276	91.8567	149.719
1277	85.5347	147.681
1278	79.212	145.642
1279	82.936	144.887
1280	88.5733	144.375
1281	91.3553	144.116
1282	84.0153	144.749
1283	76.6747	145.383
1284	78.954	145.787
1285	87.6447	146.039
1286	96.3347	146.291
1287	85.5747	144.672
1288	74.4173	143.016
1289	70.4987	141.634
1290	79.4433	140.741
1291	88.388	139.848
1292	94.3207	139.519
1293	99.1947	139.39
1294	102.601	139.443
1295	95.2613	140.84
1296	87.922	142.237
1297	86.4267	141.73
1298	90.7753	139.32
1299	95.1233	136.911
1300	91.9587	137.481
1301	87.6727	138.496
1302	83.7073	139.225
1303	80.704	139.097
1304	77.7013	138.969
1305	75.796	137.419
1306	74.5627	134.999
1307	73.33	132.58
1308	80.2387	133.213
1309	87.148	133.847
1310	90.9673	133.903
1311	89.744	133.019
1312	88.5207	132.134
1313	87.6667	132.373
1314	86.942	133.007
1315	85.9433	133.457
1316	82.9287	132.564
1317	79.9147	131.671
1318	74.992	130.777
1319	68.1613	129.884
1320	61.3307	128.991
1321	61.2163	128.434
1322	62.0189	127.922
1323	61.9613	127.609
1324	59.4561	127.861
1325	56.9508	128.113
1326	63.5354	128.121
1327	75.2353	127.993
1328	86.7753	127.853
1329	82.4893	126.578
1330	78.2027	125.303
1331	77.7853	124.475
1332	83.4227	124.345
1333	89.06	124.215
1334	82.746	123.498
1335	72.862	122.605
1336	66.525	122.112
1337	80.3053	123.891
1338	94.0853	125.669
1339	96.2673	125.627
1340	88.164	123.971
1341	80.0613	122.314
1342	80.5113	120.677
1343	81.8087	119.042
1344	79.6687	118.196
1345	67.7493	119.592
1346	55.8297	120.989
1347	54.4935	121.409
1348	59.1129	121.279
1349	63.6867	121.126
1350	66.0157	119.852
1351	68.3447	118.577
1352	68.36	117.913
1353	64.9037	118.165
1354	61.4471	118.416
1355	70.9447	118.668
1356	85.234	118.92
1357	95.2927	119.172
1358	71.1593	119.424
1359	47.0269	120
1360	41.3465	119.065
1361	54.8722	117.156
1362	68.398	115.248
1363	66.4251	116.66
1364	62.1388	118.569
1365	61.9124	119.62
1366	73.866	118.099
1367	85.8193	116.578
1368	87.2407	115.293
1369	82.2107	114.152
1370	77.18	113.011
1371	85.23	113
1372	93.412	113
1373	94.4367	112.576
1374	83.2807	111.431
1375	72.124	110.286
1376	65.5479	111.145
1377	60.4981	112.672
1378	56.9984	113.753
1379	63.8819	111.852
1380	70.7653	109.951
1381	75.4947	108.81
1382	78.0687	108.43
1383	80.6427	108.049
1384	80.568	108
1385	80.0987	108
1386	80.6467	108
1387	84.248	108
1388	87.8493	108
1389	84.0773	108
1390	75.974	108
1391	67.9973	107.985
1392	72.6167	106.458
1393	77.236	104.931
1394	79.0807	104.445
1395	76.5847	105.585
1396	74.0893	106.726
1397	79.128	105.55
1398	86.546	103.641
1399	92.5093	101.842
1400	89.5293	100.71
1401	86.5493	99.5774
1402	80.8093	98.813
1403	72.1967	98.4313
1404	63.5843	98.0496
1405	60.7286	99.3284
1406	58.7322	100.855
1407	59.7255	101.618
1408	69.688	100.092
1409	79.65	98.565
1410	81.1353	98.7158
1411	77.6387	99.8522
1412	74.1427	100.989
1413	74.65	99.8664
1414	75.198	98.7213
1415	76.3113	98.2825
1416	78.386	99.0458
1417	80.4607	99.8092
1418	81.0087	97.9963
1419	81.048	95.3246
1420	80.8273	92.8054
1421	78.8693	91.3072
1422	76.9107	89.8091
1423	77.2753	89.3511
1424	80.368	90.1145
1425	83.4613	90.8779
1426	79.9273	91.3206
1427	75.132	91.7023
1428	70.2807	91.5802
1429	65.2305	89.6717
1430	60.1804	87.7632
1431	59.7112	88.6032
1432	62.2947	91.2749
1433	64.8783	93.9465
1434	64.4697	90.6335
1435	63.9999	87.1982
1436	63.2553	85.9621
1437	62.0221	88.6337
1438	60.7891	91.3053
1439	61.8156	90.8702
1440	63.636	89.3434
1441	65.3341	87.9541
1442	66.1366	87.5725
1443	66.9393	87.1908
1444	70.4133	86.6183
1445	76.5587	85.855
1446	82.7047	85.0917
1447	79.6853	85.3346
1448	75.4153	85.7148
1449	73.732	85.8113
1450	79.8087	85.0566
1451	85.886	84.3018
1452	90.63	84
1453	94.486	84
1454	98.3413	84
1455	94.218	84
1456	89.9313	84
1457	87.8433	83.7251
1458	89.664	82.9618
1459	91.484	82.1985
1460	86.902	82
1461	80.0707	82
1462	74.3093	82.0917
1463	76.384	82.855
1464	78.4587	83.6183
1465	77.6067	83.6183
1466	73.8293	82.855
1467	70.052	82.0917
1468	70.752	81.6642
1469	72.064	81.2825
1470	75.2767	81.0985
1471	83.902	81.4773
1472	92.5273	81.8561
1473	89.3593	81.29
1474	78.9667	80.145
1475	68.5733	79
1476	73.4467	77.855
1477	78.3207	76.71
1478	80.88	76.4301
1479	79.6607	77.5622
1480	78.442	78.6943
1481	71.826	77.8855
1482	63.2133	76.3587
1483	56.1115	75.0419
1484	61.2201	75.4221
1485	66.3287	75.8023
1486	65.9507	76
1487	59.6282	76
1488	53.3057	76
1489	60.9899	75.0152
1490	70.952	73.8702
1491	79.144	72.9084
1492	81.728	72.5267
1493	84.3113	72.145
1494	81.5307	72.2367
1495	75.4633	72.6183
1496	69.3953	73
1497	67.3593	72.6109
1498	65.3235	72.2218
1499	65.4925	72.1641
1500	68.5853	72.5458
1501	71.678	72.9275
1502	70.442	73.3092
1503	68.1913	73.6908
1504	67.7773	73.71
1505	75.196	72.1832
1506	82.6147	70.6564
1507	83.37	69.7832
1508	79.1	69.403
1509	74.83	69.0228
1510	66.4781	70.0763
1511	57.8655	71.2214
1512	54.9537	71.5114
1513	64.1528	69.9847
1514	73.352	68.4581
1515	78.4547	68.5343
1516	81.802	69.2977
1517	84.4767	69.9389
1518	79.4273	69.1756
1519	74.3773	68.4122
1520	72.2427	68.1723
1521	73.5307	68.5468
1522	74.818	68.9214
1523	75.1193	69.3015
1524	75.1587	69.6832
1525	76.5813	69.8703
1526	84.7633	69.1069
1527	92.9453	68.3435
1528	90.8807	68
1529	80.4333	68
1530	69.986	68
1531	74.3633	67.3283
1532	80.764	66.5649
1533	86.6353	66.2977
1534	91	67.4427
1535	95.3647	68.5877
1536	92.0767	68.023
1537	84.482	66.4962
1538	76.9433	65.0229
1539	72.148	66.1679
1540	67.3527	67.3129
1541	64.1853	67.5421
1542	63.4611	66.397
1543	62.7368	65.2519
1544	67.9667	64.7023
1545	74.876	64.3206
1546	79.9947	63.8169
1547	75.708	62.6718
1548	71.4213	61.5267
1549	71.1193	60.7939
1550	74.212	60.4122
1551	77.304	60.0306
1552	71.2673	61.4045
1553	64.4361	62.9313
1554	60.6587	63.6564
1555	64.0055	62.5115
1556	67.3527	61.3665
1557	64.9899	61
1558	59.9398	61
1559	55.3779	61.0457
1560	58.4588	61.8061
1561	61.5396	62.5665
1562	69.002	62.6718
1563	82.2727	61.9084
1564	95.544	61.145
1565	84.4933	61.6183
1566	67.7393	62.3817
1567	55.4801	63
1568	62.3899	63
1569	69.2993	63
1570	66.6357	62.5648
1571	56.7516	61.8015
1572	46.8675	61.0382
1573	53.4201	59.9122
1574	60.8388	58.7671
1575	67.0347	58
1576	70.748	58
1577	74.462	58
1578	70.0853	58
1579	63.5594	58
1580	58.1699	57.8856
1581	59.2269	57.1222
1582	60.2839	56.3588
1583	57.2951	56.2023
1584	50.7187	56.584
1585	44.1424	56.9656
1586	47.5218	56.6527
1587	51.8869	56.271
1588	55.5139	56
1589	57.3341	56
1590	59.1543	56
1591	59.7813	56.5114
1592	59.8205	57.2748
1593	60.1653	57.9427
1594	66.311	56.7977
1595	72.4567	55.6527
1596	77.0713	55.1641
1597	79.6547	55.5458
1598	82.2387	55.9275
1599	87.2787	55.076
1600	92.894	53.9354
1601	95.858	53.1374
1602	86.736	53.9008
1603	77.6147	54.6642
1604	74.6173	54.7871
1605	76.4307	54.4069
1606	78.244	54.0266
1607	77.698	52.9352
1608	76.9733	51.7901
1609	78.4587	51.4734
1610	84.8587	53
1611	91.2587	54.5267
1612	90.2967	54.4753
1613	86.0267	53.7148
1614	81.9387	53.0458
1615	80.706	53.8092
1616	79.4727	54.5725
1617	76.56	54.1604
1618	71.51	52.2519
1619	66.4599	50.3434
1620	68.7133	50.313
1621	72.5687	50.6947
1622	74.542	51.1526
1623	68.9833	51.916
1624	63.4241	52.6794
1625	63.3263	52.3358
1626	67.182	51.1908
1627	71.038	50.0458
1628	74.6493	50.3664
1629	78.2513	50.7481
1630	79.8627	50.8702
1631	77.612	50.4885
1632	75.3613	50.1069
1633	67.98	50.2748
1634	58.6041	50.6565
1635	49.7885	50.9618
1636	46.011	50.5801
1637	42.2335	50.1985
1638	43.3415	49.8168
1639	49.7422	49.4351
1640	56.143	49.0534
1641	62.3244	49.6565
1642	68.47	50.4199
1643	71.99	50.8168
1644	67.1947	50.0534
1645	62.3987	49.29
1646	65.9454	48.2927
1647	74.6027	47.152
1648	83.26	46.0114
1649	79.6067	46.7558
1650	75.8287	47.5191
1651	71.8627	47.7175
1652	67.576	46.9542
1653	63.2899	46.1908
1654	63.1983	46.2852
1655	64.5049	46.6654
1656	67.0653	47.0459
1657	78.8087	47.4275
1658	90.552	47.8092
1659	93.6547	47.8099
1660	88.1173	47.4296
1661	82.5793	47.0494
1662	70.1607	46.6679
1663	56.7141	46.2862
1664	48.9207	46
1665	58.0857	46
1666	67.2507	46
1667	71.5453	46.4734
1668	72.8567	47.2367
1669	74.168	48
1670	67.3373	46.855
1671	60.5067	45.71
1672	57.7301	45.2889
1673	61.5717	46.0494
1674	65.4133	46.8099
1675	68.3113	46.4275
1676	70.8947	45.6642
1677	73.5447	44.9008
1678	76.6373	44.1375
1679	79.73	43.3741
1680	76.464	43.584
1681	67.0887	44.7289
1682	57.7137	45.8739
1683	57.3957	44.981
1684	58.1982	43.8359
1685	59.7565	43
1686	63.3578	43
1687	66.9593	43
1688	63.9456	43
1689	57.3687	43
1690	51.2883	43.0115
1691	61.2507	43.3931
1692	71.2133	43.7748
1693	76.2733	44.1565
1694	74.2767	44.5382
1695	72.28	44.9199
1696	66.0624	44.6985
1697	58.7227	44.3168
1698	52.5504	44
1699	52.0806	44
1700	51.6109	44
1701	53.8003	43.1603
1702	58.1649	41.6336
1703	62.5295	40.107
1704	63.8183	40
1705	64.8753	40
1706	65.4595	39.6463
1707	64.9917	38.5057
1708	64.5239	37.3651
1709	64.7469	38.0381
1710	65.295	39.5649
1711	65.1859	41
1712	54.793	41
1713	44.4001	41
1714	42.7387	40.8321
1715	52.1931	40.4504
1716	61.6475	40.0687
1717	63.3807	40
1718	63.4199	40
1719	62.594	40.0763
1720	58.3073	40.458
1721	54.0205	40.8397
1722	54.7523	41
1723	59.1169	41
1724	63.4815	41
1725	66.6252	41
1726	69.718	41
1727	69.436	41.1298
1728	62.605	41.5115
1729	55.7743	41.8931
1730	52.9736	42
1731	51.7404	42
1732	51.5769	41.9618
1733	61.0304	41.5801
1734	70.484	41.1985
1735	77.4953	40.6336
1736	81.86	39.8702
1737	86.2253	39.1068
1738	65.5041	39.327
1739	40.7029	39.7072
1740	26.0621	39.8244
1741	45.4406	39.061
1742	64.8191	38.2976
1743	66.3443	38
1744	56.4603	38
1745	46.5762	38
1746	42.2334	37.2442
1747	37.9467	36.4809
1748	40.2521	35.8587
1749	53.7767	35.4771
1750	67.3013	35.0954
1751	70.3327	35.8523
1752	69.8673	36.9887
1753	69.0367	38.084
1754	65.259	38.8474
1755	61.4815	39.6107
1756	61.6938	39.6259
1757	66.0589	38.8625
1758	70.424	38.0992
1759	66.1543	36.6716
1760	60.5957	35.145
1761	55.5493	34.0951
1762	52.0395	34.4753
1763	48.5297	34.8556
1764	49.4297	35
1765	53.031	35
1766	56.6323	35
1767	63.0089	35
1768	69.3853	35
1769	71.3447	35.2825
1770	65.7861	36.0458
1771	60.2275	36.8092
1772	61.1571	37.2862
1773	64.2496	37.6679
1774	66.0531	37.9504
1775	59.2217	37.5687
1776	52.3903	37.187
1777	49.7118	36.6107
1778	51.0231	35.8474
1779	52.3345	35.084
1780	63.6096	33.981
1781	76.1173	32.8359
1782	81.93	32.2038
1783	69.6413	32.9585
1784	57.3533	33.7133
1785	57.2851	34.2367
1786	64.7031	34.6183
1787	72.1213	35
1788	70.888	36.145
1789	69.6547	37.29
1790	68.9053	37.8561
1791	68.944	37.4773
1792	68.9833	37.0985
1793	69.5873	36.1526
1794	70.39	35.0075
1795	70.4893	34.1375
1796	65.44	35.2825
1797	60.3903	36.4275
1798	59.7791	35.6742
1799	63.6063	33.0226
1800	67.4333	30.3709
1801	70.1907	30.9848
1802	72.7747	32.1298
1803	73.8313	33.0916
1804	70.0533	33.4733
1805	66.2757	33.855
1806	64.8649	33.0533
1807	64.9041	31.5266
1808	64.9432	30
1809	60.6892	32.2728
1810	56.4353	34.5456
1811	55.2849	35.7251
1812	59.6496	34.9618
1813	64.0143	34.1985
1814	70.262	33.1526
1815	77.172	32.0075
1816	82.0033	31
1817	71.6107	31
1818	61.2174	31
1819	57.8083	31.5682
1820	61.3829	32.7046
1821	64.9575	33.841
1822	60.2389	34
1823	54.1715	34
1824	53.4169	33.542
1825	69.4873	31.6335
1826	85.558	29.725
1827	90.5827	29.4734
1828	88.8407	30.2367
1829	87.0987	31
1830	79.026	32.521
1831	70.9533	34.042
1832	64.9446	34.8593
1833	62.449	34.4791
1834	59.9535	34.0989
1835	58.5803	33.4351
1836	57.6016	32.6717
1837	57.5398	32
1838	64.1944	32
1839	70.8493	32
1840	76.3587	31.6183
1841	80.7233	30.855
1842	85.088	30.0917
1843	76.0193	30.6717
1844	65.1162	31.4351
1845	57.9845	31.8015
1846	61.5859	31.0382
1847	65.1872	30.2749
1848	65.3823	30
1849	63.6603	30
1850	61.9384	30
1851	65.4867	29.6221
1852	69.0887	29.2404
1853	73.0667	29.1413
1854	77.686	29.5229
1855	82.3047	29.9046
1856	76.81	30.5725
1857	67.9433	31.3358
1858	60.1683	31.8524
1859	59.7025	30.716
1860	59.2365	29.5796
1861	58.1453	29.7481
1862	56.4031	31.2749
1863	54.6611	32.8017
1864	59.3395	32.0037
1865	64.9763	30.8587
1866	67.496	30.0954
1867	60.6655	30.4771
1868	53.8347	30.8587
1869	52.4532	30.0383
1870	54.2736	28.5115
1871	56.1449	27
1872	63.054	27
1873	69.9633	27
1874	73.6993	27.593
1875	72.4713	29.114
1876	71.2427	30.635
1877	72.3313	31.5801
1878	74.1513	32.3435
1879	74.5127	32.6796
1880	65.8997	30.3894
1881	57.2871	28.0992
1882	55.1582	27.5954
1883	59.014	28.7404
1884	62.8697	29.8854
1885	66.0389	29.6565
1886	69.1313	29.2748
1887	71.0127	28.4656
1888	69.78	26.5573
1889	68.5467	24.649
1890	73.0233	24
1891	80.442	24
1892	87.2187	24.0306
1893	78.6067	24.7939
1894	69.9947	25.5572
1895	64.4815	26.3206
1896	63.2483	27.084
1897	62.0151	27.8474
1898	67.9067	28
1899	75.5793	28
1900	80.8787	27.8637
1901	75.362	27.1061
1902	69.8453	26.3485
1903	66.6419	26
1904	65.4089	26
1905	64.1758	26
1906	64.1131	26.7023
1907	64.1522	27.4657
1908	64.7257	28
1909	66.546	28
1910	68.366	28
1911	68.11	27.2214
1912	66.8773	26.0763
1913	65.7204	25.0458
1914	65.7596	25.8092
1915	65.7987	26.5725
1916	63.7269	26.8333
1917	58.9679	26.4545
1918	54.2089	26.0757
1919	57.7671	26
1920	63.4039	26
1921	68.4453	26.1374
1922	70.7753	26.9008
1923	73.1047	27.6641
1924	74.8633	27.7862
1925	76.1747	27.4046
1926	77.486	27.0229
1927	71.43	26.2879
1928	64.9035	25.5303
1929	60.3468	24.6564
1930	60.386	23.5115
1931	60.4251	22.3665
1932	68.4233	22.5191
1933	80.168	23.2825
1934	90.8733	24.0458
1935	85.3147	24.8092
1936	79.756	25.5725
1937	74.438	25.5001
1938	69.4267	24.3636
1939	64.4149	23.2272
1940	65.4798	23.6107
1941	68.0633	24.374
1942	70.3267	25.206
1943	71.1287	26.3511
1944	71.9313	27.4962
1945	69.884	26.7175
1946	65.5976	24.4275
1947	61.3113	22.1375
1948	61.569	21.2825
1949	62.1171	20.5191
1950	61.2807	20.7329
1951	57.5032	23.0229
1952	53.7257	25.3129
1953	54.4008	25.4657
1954	56.9846	24.7023
1955	60.3019	24
1956	72.0453	24
1957	83.7887	24
1958	85.422	23.3083
1959	75.1853	21.8045
1960	64.9484	20.3007
1961	61.5079	21.8321
1962	59.766	24.1221
1963	60.3591	25.9313
1964	71.5947	25.5496
1965	82.83	25.1679
1966	84.9453	24.5725
1967	79.8953	23.8092
1968	74.846	23.0459
1969	72.9053	23.7176
1970	71.1633	24.4809
1971	69.014	25.2443
1972	65.9997	26.0076
1973	62.9855	26.771
1974	57.3539	26.2076
1975	50.6004	25.0755
1976	44.9636	23.9427
1977	60.5237	22.7977
1978	76.084	21.6527
1979	79.61	21
1980	67.1807	21
1981	54.7509	21
1982	57.9867	21
1983	64.8958	21
1984	69.5333	21.145
1985	64.4831	21.9084
1986	59.433	22.6718
1987	60.174	22.7833
1988	65.2826	22.403
1989	70.3913	22.0228
1990	67.1473	22.3588
1991	63.3693	22.7405
1992	61.7904	22.8778
1993	64.8829	22.4962
1994	67.9753	22.1145
1995	70.712	22.2672
1996	73.2953	22.6489
1997	75.3293	22.9083
[truncated: 3 more rows]
