# Supplementary material for: Switching molecular recognition selectivities by temperature in a diffusion-regulatory porous material
Source: Nat Commun. 2024 Jan 2;15:144. doi: 10.1038/s41467-023-44424-3 (PMC10761840; doi:10.1038/s41467-023-44424-3)
Supplement: Supplementary file 3 — source data [file 41467_2023_44424_MOESM3_ESM.zip › Figure S44.xlsx]

## Sheet: Sheet1
	CO2	C2H2
Time (s)	Intensity	Intensity
0	86.15	120.41
1	81.348	120.99
2	76.546	121.569
3	81.5887	121.87
4	90.2727	122.068
5	96.9693	122.265
6	87.5873	122.463
7	78.2053	122.661
8	69.1967	123.046
9	60.5781	123.625
10	51.9593	124.204
11	59.0579	123.788
12	68.5053	123.222
13	75.726	122.943
14	76.2673	123.522
15	76.8093	124.101
16	76.2313	123.961
17	74.9967	123.398
18	73.7613	122.836
19	73.2853	123.797
20	72.8093	124.758
21	73.4927	125.139
22	76.07	124.573
23	78.6473	124.008
24	78.3233	121.992
25	77.084	119.517
26	76.2	117.898
27	77.5053	121.531
28	78.81	125.164
29	77.7333	126.217
30	74.458	124.888
31	71.1827	123.559
32	66.533	122.23
33	61.7309	120.901
34	58.9953	120.427
35	61.5723	122.151
36	64.1495	123.876
37	67.902	123.837
38	72.2607	122.889
39	76.4453	121.988
40	76.478	122.186
41	76.5107	122.383
42	81.994	122.902
43	95.004	123.863
44	108.013	124.824
45	95.78	124.258
46	77.2373	123.311
47	61.9024	122.433
48	61.1745	121.87
49	60.4466	121.307
50	65.3156	120.743
51	74.7627	120.177
52	84.21	119.612
53	86.0847	121.176
54	87.3893	122.9
55	84.4487	123.444
56	72.0607	121.361
57	59.6723	119.277
58	64.2099	119.783
59	76.7107	121.507
60	88.4627	123.186
61	88.4953	124.144
62	88.528	125.102
63	83.964	125.405
64	73.31	124.839
65	62.6553	124.274
66	61.6885	125.254
67	62.9933	126.597
68	64.4431	127.214
69	66.5113	124.74
70	68.5793	122.266
71	72.968	122.838
72	79.1073	125.707
73	85.2473	128.577
74	83.168	128.183
75	80.656	127.618
76	76.1287	126.926
77	67.51	125.979
78	58.8913	125.031
79	63.4601	123.813
80	73.416	122.484
81	82.2507	121.224
82	79.7387	120.658
83	77.2267	120.092
84	77.346	120.782
85	80.432	122.888
86	83.518	124.995
87	85.09	126.127
88	86.3947	127.089
89	87.6993	127.523
90	89.004	126.194
91	90.3093	124.865
92	88.9753	124.933
93	85.9547	125.894
94	82.9333	126.855
95	84.1907	126.684
96	85.4907	126.501
97	81.6627	127.005
98	68.718	128.73
99	55.7734	130.454
100	58.8338	129.919
101	67.518	128.59
102	75.2247	127.353
103	75.766	126.787
104	76.3073	126.222
105	71.6327	126.228
106	61.7416	126.808
107	51.8505	127.387
108	57.3589	126.964
109	64.9672	126.404
110	72.6507	125.751
111	80.5713	124.804
112	88.4913	123.857
113	88.5247	123.62
114	83.722	123.817
115	78.92	124.015
116	72.5913	124.213
117	66.2627	124.41
118	64.7685	124.753
119	71.1627	125.332
120	77.556	125.912
121	74.2807	125.911
122	67.952	125.727
123	64.0639	125.332
124	75.1653	123.644
125	86.2673	121.954
126	89.576	122.125
127	84.774	124.231
128	79.972	126.337
129	86.2387	128.443
130	94.1593	130.549
131	97.9453	131.892
132	89.326	130.945
133	80.7073	129.998
134	79.9253	129.056
135	83.7453	128.117
136	87.566	127.178
137	86.8807	126.609
138	86.15	126.043
139	82.9713	126.466
140	75.6247	128.572
141	68.278	130.679
142	69.3287	129.922
143	73.178	128.212
144	76.134	126.699
145	73.1133	126.515
146	70.0927	126.331
147	69.278	127.315
148	70.5827	129.421
149	71.8873	131.528
150	81.7607	131.258
151	92.6933	130.696
152	97.7487	129.636
153	86.076	127.162
154	74.404	124.688
155	72.6653	124.901
156	76.5147	126.625
157	80.3747	128.342
158	84.7327	129.685
159	89.0907	131.028
160	86.0187	130.844
161	71.802	128.37
162	57.5851	125.896
163	63.6133	127.59
164	75.3507	130.459
165	84.604	132.535
166	80.82	130.442
167	77.036	128.35
168	72.702	127.7
169	67.9	128.28
170	63.0977	128.859
171	69.0647	129.79
172	75.9673	130.751
173	79.6767	130.917
174	75.9353	129.228
175	72.1947	127.539
176	75.7033	127.82
177	83.1147	129.163
178	90.0693	130.471
179	82.2433	130.669
180	74.418	130.867
181	68.922	131.065
182	66.9187	131.262
183	64.9155	131.46
184	62.1185	130.467
185	59.0977	129.138
186	58.1535	128.053
187	68.11	128.251
188	78.066	128.449
189	85.686	128.234
190	91.3167	127.668
191	96.9473	127.103
192	94.65	128.281
193	91.664	129.611
194	89.4927	130.223
195	89.5253	128.894
196	89.558	127.565
197	84.2973	127.228
198	76.1873	127.426
199	68.3987	127.635
200	70.9753	128.214
201	73.5527	128.794
202	74.0433	129.06
203	71.5313	128.876
204	69.0193	128.692
205	72.94	129.413
206	78.5707	130.374
207	82.43	131.399
208	77.6467	132.738
209	72.8627	134.076
210	73.7033	134.18
211	79.334	133.233
212	84.9647	132.286
213	82.436	132.392
214	79.198	132.589
215	76.568	132.272
216	75.5833	130.561
217	74.598	128.851
218	73.4473	127.884
219	72.2073	127.319
220	71.0593	126.81
221	72.8733	128.153
222	74.6867	129.496
223	75.77	130.06
224	75.8027	129.502
225	75.8353	128.946
226	78.7687	129.542
227	82.618	130.503
228	85.9333	131.09
229	85.9653	129.38
230	85.998	127.669
231	82.7353	127.544
232	76.4307	128.882
233	70.126	130.221
234	72.1693	131.559
235	75.2433	132.898
236	77.8573	133.84
237	79.1627	133.656
238	80.4673	133.472
239	80.958	132.555
240	80.9907	131.226
241	81.0733	129.958
242	83.612	131.66
243	86.1507	133.361
244	83.574	134.109
245	71.9013	133.162
246	60.2292	132.214
247	69.0807	132.114
248	85.144	132.312
249	98.3067	132.601
250	90.1967	133.562
251	82.0867	134.524
252	75.6307	134.721
253	70.8287	134.156
254	66.0265	133.59
255	71.9727	135.375
256	79.384	137.482
257	83.9513	138.496
258	80.4213	136.404
259	76.8913	134.311
260	72.71	134.418
261	68.1627	135.76
262	63.7577	137.057
263	66.3349	136.11
264	68.912	135.163
265	73.7287	134.826
266	81.9033	135.405
267	90.0787	135.985
268	90.5127	135.969
269	88.764	135.785
270	87.0973	135.845
271	85.8573	137.188
272	84.618	138.531
273	82.4227	139.05
274	79.4127	138.867
275	76.404	138.685
276	74.31	137.112
277	72.3073	135.401
278	71.78	134.244
279	74.866	134.441
280	77.952	134.639
281	75.284	134.331
282	69.782	133.774
283	64.5281	133.263
284	71.4307	134.987
285	78.334	136.712
286	83.506	138.131
287	86.0833	139.092
288	88.66	140.053
289	84.886	140.121
290	79.3207	139.937
291	74.2487	139.512
292	71.7653	137.823
293	69.282	136.134
294	67.4333	136.381
295	66.1935	138.487
296	64.9539	140.593
297	68.2433	141
298	72.0927	141.198
299	73.6113	142.012
300	68.8273	144.491
301	64.0438	146.97
302	60.7141	147.989
303	58.2021	148.187
304	55.7003	148.423
305	53.6973	150.529
306	51.6942	152.635
307	50.0983	153.52
308	49.113	152.572
309	48.1278	151.625
310	57.9443	152.748
311	70.8067	154.455
312	81.836	155.966
313	80.5967	156.164
314	79.3567	156.362
315	79.0253	157.922
316	79.5667	160.792
317	80.1087	163.661
318	79.744	163.473
319	79.268	162.908
320	78.9287	163.058
321	78.9613	165.142
322	78.994	167.227
323	79.3407	168.613
324	79.88	169.571
325	80.42	170.529
326	74.412	173.002
327	68.3373	175.489
328	65.6523	177.695
329	68.7387	179.419
330	71.824	181.144
331	74.1467	183.154
332	76.2153	185.261
333	78.1513	187.168
334	79.2013	187.748
335	80.252	188.327
336	82.7293	189.101
337	86.5793	190.062
338	90.4287	191.023
339	88.616	192.324
340	86.104	193.667
341	82.974	195.319
342	78.1713	197.806
343	73.3693	200.294
344	72.868	203.526
345	74.682	207.159
346	76.312	210.632
347	72.0187	208.921
348	67.726	207.21
349	70.2607	207.675
350	82.6207	211.269
351	94.98	214.863
352	97.0073	217.32
353	95.7727	219.419
354	93.1807	221.37
355	81.5087	222.331
356	69.836	223.292
357	65.6908	224.837
358	68.7767	226.943
359	71.8627	229.049
360	79.844	232.48
361	88.43	236.074
362	91.36	238.486
363	76.38	237.157
364	61.3997	235.828
365	63.1421	237.812
366	75.134	241.827
367	87.126	245.841
368	81.6027	247.554
369	76.08	249.267
370	74.7553	251.946
371	80.8947	256.342
372	87.034	260.738
373	88.278	262.875
374	87.8013	264.218
375	87.5393	265.652
376	88.844	267.758
377	90.1487	269.864
378	84.8833	272.91
379	73.0467	276.896
380	61.2109	280.881
381	63.9582	281.281
382	69.08	281.097
383	75.1787	282.47
384	84.3713	288.775
385	93.564	295.079
386	93.6073	297.598
387	88.042	297.796
388	82.476	297.993
389	85.0533	300.863
390	87.6307	303.732
391	89.5307	307.037
392	90.3267	311.051
393	91.1227	315.066
394	93.0787	318.5
395	95.4013	321.752
396	98.0093	325.056
397	102.367	328.689
398	106.725	332.322
399	104.733	337.145
400	96.8773	343.068
401	89.0227	348.991
402	88.7233	350.449
403	89.2647	351.409
404	90.1627	353.546
405	91.9767	358.706
406	93.79	363.865
407	94.094	367.757
408	93.6193	370.997
409	93.3267	374.304
410	98.8933	379.784
411	104.46	385.265
412	108.601	389.899
413	110.415	393.15
414	112.229	396.401
415	110.949	400.191
416	108.691	404.483
417	107.068	408.712
418	109.348	412.551
419	111.628	416.391
420	112.613	421.52
421	112.136	428.103
422	111.66	434.685
423	105.343	442.241
424	97.9973	449.968
425	93.05	456.291
426	96.136	457.912
427	99.222	459.533
428	100.756	463.948
429	101.297	470.148
430	101.839	476.349
431	101.877	482.172
432	101.909	487.992
433	101	492.822
434	98.488	495.969
435	95.976	499.117
436	97.8533	505.127
437	101.194	512.091
438	104.269	518.955
439	105.575	525.157
440	106.879	531.358
441	107.535	538.726
442	107.568	547.217
443	107.601	555.708
444	101.519	561.142
445	94.6813	566.198
446	92.5047	572.481
447	102.929	582.08
448	113.355	591.679
449	121.2	600.081
450	127.594	607.809
451	134.034	615.522
452	142.718	622.486
453	151.401	629.45
454	150.927	635.65
455	136.709	640.707
456	122.492	645.763
457	118.795	653.795
458	118.063	662.668
459	117.781	672.334
460	119.849	686.169
461	121.917	700.004
462	126.184	708.686
463	132.323	712.978
464	138.462	717.27
465	135.004	727.181
466	130.711	737.581
467	130.116	756.59
468	138.148	795.684
469	144.585	824.584
470	147.297	829.703
471	149.179	831.714
472	149.211	826.808
473	150.484	832.754
474	154.517	862.848
475	155.242	882.09
476	148.608	877.184
477	149.08	883.084
478	165.365	913.028
479	173.355	934.016
480	161.997	934.11
481	155.721	941.956
482	160.754	967.05
483	164.96	985.943
484	167.326	991.037
485	166.475	999.255
486	158.467	1014.42
487	157.575	1029.52
488	171.799	1044.47
489	180.861	1060.99
490	177.878	1081.18
491	177.794	1099.8
492	184.16	1114.89
493	185.565	1125.33
494	175.931	1125.43
495	171.579	1131.75
496	178.982	1151.95
497	181.358	1170.51
498	173.057	1185.6
499	164.65	1205.5
500	156.016	1235.59
501	153.997	1257.68
502	166.029	1262.78
503	175.079	1272.71
504	177.791	1292.9
505	184.681	1309.76
506	200.047	1319.86
507	207.931	1336.55
508	200.63	1366.64
509	197.961	1390.15
510	204.694	1400.3
511	207.675	1417.23
512	203.373	1447.32
513	201.453	1477.41
514	204.153	1507.51
515	203.097	1529.11
516	194.754	1534.23
517	191.094	1549.84
518	196.127	1584.94
519	202.209	1613.03
520	210.242	1628.12
521	216.412	1652.04
522	219.125	1692.33
523	224.353	1723.55
524	234.053	1738.65
525	239.43	1760.94
526	237.129	1796.04
527	233.618	1827.58
528	227.955	1852.8
529	220.083	1877.97
530	208.449	1903.06
531	206.561	1931.86
532	221.26	1966.95
533	233.011	1994.67
534	239.743	2009.84
535	243.553	2036.21
536	242.596	2080.86
537	238.858	2114.9
538	230.181	2130.07
539	231.635	2160.01
540	250.335	2215.11
541	259.041	2251.7
542	250.74	2256.79
543	243.168	2276.77
544	236.836	2322.08
545	240.696	2357.74
546	261.193	2377.64
547	275.527	2419.36
548	278.909	2499.86
549	276.364	2554.3
550	263.73	2564.39
551	259.115	2592.99
552	268.147	2653.09
553	275.213	2694.69
554	278.93	2704.84
555	281.247	2730.16
556	281.28	2780.25
557	282.579	2832.24
558	285.945	2887.34
559	284.099	2936.81
560	273.747	2977.1
561	267.443	3021.22
562	267.475	3071.31
563	272.837	3115.56
564	286.536	3150.65
565	296.199	3191.5
566	299.549	3241.34
567	305.437	3295.08
568	315.469	3355.18
569	317.885	3402.02
570	307.867	3427.24
571	300.469	3473.86
572	297.168	3553.95
573	295.167	3618.45
574	295.199	3658.54
575	297.845	3692.84
576	304.577	3718.06
577	308.631	3769.22
578	308.663	3859.31
579	310.029	3925.41
580	313.395	3955.51
581	319.447	4003.75
582	329.529	4079.22
583	336.859	4148.39
584	340.225	4208.48
585	344.957	4262.43
586	351.656	4307.52
587	351.503	4375.37
588	341.485	4475.96
589	337.088	4546.95
590	340.453	4577.05
591	346.619	4634.44
592	356.651	4729.53
593	358.285	4793.13
594	348.318	4813.23
595	343.936	4858.18
596	347.269	4937.48
597	354.614	5011.1
598	367.98	5076.2
599	377.347	5145.29
600	380.713	5220.38
601	378.726	5301.66
602	368.709	5392.2
603	364.157	5459.81
604	367.473	5494.38
605	373.341	5559.55
606	383.373	5674.64
607	384.542	5784.04
608	371.241	5884.13
609	364.279	5961.51
610	367.661	6001.8
611	377.535	6069.31
612	397.568	6179.41
613	404.604	6254.41
614	391.303	6274.51
615	385.813	6341.66
616	392.547	6482.46
617	396.6	6582.98
618	396.632	6623.08
619	404.663	6677.17
620	424.695	6752.26
621	434.051	6831.53
622	427.383	6917.05
623	420.729	6998.3
624	414.095	7073.39
625	412.926	7164.88
626	419.625	7279.98
627	420.845	7393.25
628	414.178	7503.89
629	417.323	7591.21
630	434.022	7646.31
631	440.923	7734.99
632	434.289	7870.09
633	436.081	7946.38
634	449.514	7941.45
635	451.453	7981.67
636	438.153	8081.77
637	434.883	8214.11
638	444.916	8389.2
639	452.09	8527.95
640	455.472	8618.49
641	458.847	8680.24
642	462.213	8705.34
643	468.491	8782.91
644	478.473	8927.28
645	481.312	9028.97
646	474.678	9074.06
647	470.91	8941.16
648	470.943	8572.25
649	470.975	8451.92
650	471.007	8526.88
651	473.487	8630.93
652	477.066	8748.05
653	477.772	8709.73
654	477.805	8634.96
655	487.891	8741.15
656	498.369	8867.89
657	505.531	9113.96
658	511.981	9310.84
659	515.579	9310.94
660	519.17	9358.43
661	522.749	9502.13
662	524.731	9585.96
663	524.764	9596.58
664	514.993	9663.17
665	497.201	9775.56
666	493.953	9884.32
667	497.551	9991.37
668	506.877	10098
669	517.547	10204.4
670	524.957	10311.4
671	530.621	10415.3
672	512.829	10468.8
673	501.773	10522.3
674	519.443	10575.3
675	531.821	10612.4
676	531.854	10612.5
677	534.953	10681.6
678	542.115	10842.1
679	543.289	10942.8
680	539.757	10996.3
681	538.683	11013
682	538.716	11013.1
683	553.187	11143.1
684	571.044	11303.6
685	562.094	11464.2
686	552.18	11621
687	552.213	11728
688	553.671	11803
689	560.834	11749.6
690	564.473	11784.1
691	560.959	11996.9
692	565.459	12041.9
693	579.753	11881.5
694	579.57	11907.3
695	568.908	12067.8
696	573.433	12266.3
697	584.161	12480.3
698	582.909	12559.5
699	579.377	12613.1
700	586.182	12769.6
701	592.026	12910.1
702	584.929	12856.7
703	581.753	12838.6
704	592.481	12945.6
705	595.721	13034
706	585.059	13087.5
707	579.53	13038.4
708	579.563	12878.1
709	573.105	12913
710	562.5	13072.6
711	580.481	13115.8
712	609.037	13115.9
713	606.927	13208
714	599.829	13315
715	596.261	13369.1
716	594.441	13403.5
717	605.168	13296.6
718	610.562	13256.4
719	599.955	13416.1
720	598.565	13615.6
721	612.857	13883.1
722	612.889	13883.2
723	598.662	13615.9
724	591.171	13752.9
725	587.639	14127.3
726	592.234	14095.3
727	599.397	13935
728	600.214	14059.4
729	600.247	14218
730	600.279	14271.6
731	599.813	14317.7
732	596.28	14317.8
733	595.635	14274.6
734	602.797	14114.2
735	611.386	13911.1
736	622.115	13643.8
737	615.897	13715.6
738	594.655	14088
739	598.825	14218.5
740	616.683	14218.5
741	620.637	14302.1
742	620.67	14409.1
743	607.726	14418.8
744	594.925	14418.9
745	616.346	14419
746	630.518	14428.1
747	609.273	14481.4
748	594.199	14503.8
749	594.231	14450.4
750	591.269	14374.6
751	584.171	14267.7
752	594.721	14278.5
753	619.708	14385.5
754	618.031	14201.7
755	603.802	13880.9
756	598.253	13992.4
757	594.74	14205.2
758	601.155	14071
759	607.89	13920.3
760	607.923	13920.4
761	609.167	13884.2
762	616.33	13670.4
763	620.284	13536.8
764	616.752	13590.3
765	617.818	13689.9
766	624.981	13850.4
767	616.171	13831.2
768	594.815	13670.9
769	588.216	13475.2
770	588.248	13263.7
771	574.021	13221.5
772	556.229	13221.6
773	568.204	13122.7
774	580.641	13024.4
775	559.285	13078
776	545.626	13093.1
777	567.051	12932.7
778	577.421	12838.7
779	563.194	12892.3
780	556.809	12851.7
781	560.407	12691.4
782	563.994	12531.5
783	567.572	12372.1
784	568.704	12212
785	568.737	12051.6
786	559.999	11979
787	549.337	11925.6
788	552.221	11872.3
789	555.819	11818.9
790	559.417	11765.5
791	563.01	11678.7
792	566.589	11466
793	563.114	11323.5
794	545.322	11323.6
795	532.449	11299.1
796	525.351	11245.7
797	528.771	11160.8
798	539.499	11054
799	537.392	10908.6
800	530.294	10748.2
801	532.272	10679.1
802	535.851	10626
803	529.073	10520.7
804	523.045	10413.9
805	526.643	10307
806	531.881	10212.5
807	542.609	10159.1
808	543.067	10059.5
809	525.275	9877.76
810	517.955	9722.58
811	521.534	9595
812	518.599	9506.17
813	511.502	9442.1
814	504.405	9358.23
815	497.307	9267.41
816	505.718	9255.7
817	516.445	9255.79
818	509.348	9175.67
819	501.795	9079.03
820	491.189	8871.67
821	486.807	8677.4
822	501.099	8522.42
823	501.848	8444.64
824	480.489	8492.86
825	473.675	8478.36
826	480.837	8403.59
827	481.156	8342.51
828	477.623	8289.12
829	479.524	8127.74
830	483.047	7934.11
831	477.435	7897.91
832	470.339	7887.31
833	470.3	7781.4
834	468.619	7675.19
835	454.393	7573.68
836	444.622	7477.52
837	448.219	7397.41
838	454.504	7327.56
839	465.175	7274.46
840	463.398	7210.52
841	449.171	7135.75
842	443.926	7319.15
843	443.959	7654.24
844	443.991	7708.69
845	444.024	7598.23
846	441.923	7507.32
847	438.623	7427.42
848	431.056	7347.51
849	421.089	7267.61
850	415.376	7193.87
851	412.059	7123.62
852	417.417	7063.34
853	427.45	7008.43
854	430.983	6943.77
855	431.016	6873.87
856	424.614	6785.11
857	414.745	6686.19
858	406.915	6605.55
859	400.281	6535.65
860	399.945	6465.74
861	403.311	6395.83
862	398.247	6332.04
863	388.229	6271.83
864	386.775	6202.22
865	390.141	6127.31
866	384.975	6074.8
867	375.008	6034.9
868	379.971	5950.2
869	393.337	5840.29
870	402.459	5752.54
871	409.191	5677.26
872	398.571	5641.21
873	378.604	5626.31
874	382.467	5569.16
875	399.166	5489.25
876	394.147	5415.61
877	377.429	5345.36
878	378.364	5288.53
879	388.397	5238.62
880	383.031	5152.42
881	369.731	5047.52
882	371.861	4992
883	381.944	4961.95
884	378.595	4901.84
885	368.627	4826.94
886	367.559	4769.28
887	370.875	4720.11
888	367.803	4679.96
889	361.135	4644.87
890	358.823	4606.66
891	358.855	4566.75
892	352.389	4494.35
893	342.421	4404.44
894	345.451	4343.78
895	355.484	4298.88
896	354.728	4251.04
897	348.16	4201.63
898	343.65	4164.51
899	340.349	4134.6
900	339.148	4063.75
901	339.181	3968.85
902	337.103	3924.28
903	333.785	3909.3
904	328.345	3881.57
905	321.711	3846.67
906	323.609	3805.36
907	330.309	3760.45
908	324.167	3715.41
909	310.799	3670.27
910	306.141	3625.29
911	306.173	3580.38
912	306.205	3548.47
913	306.238	3523.57
914	314.979	3462.66
915	328.413	3382.35
916	328.603	3332
917	321.969	3297.09
918	319.734	3275.39
919	319.767	3260.48
920	319.799	3222.31
921	319.832	3172.15
922	317.631	3125.51
923	314.331	3080.61
924	306.663	3049.35
925	296.843	3024.81
926	297.594	2987.24
927	304.293	2942.34
928	308.87	2913.36
929	312.253	2893.36
930	315.625	2850.67
931	318.991	2795.76
932	311.525	2753.85
933	298.224	2718.95
934	284.837	2687.58
935	271.403	2658.11
936	271.929	2640.74
937	281.005	2630.79
938	285.015	2598.82
939	286.048	2553.91
940	288.76	2531.05
941	292.459	2521.15
942	291.739	2498.55
943	288.421	2468.49
944	285.328	2435.33
945	282.361	2400.43
946	279.819	2362.32
947	277.519	2322.41
948	274.139	2288.81
949	270.151	2258.75
950	264.443	2241.79
951	257.809	2231.89
952	263.09	2205.73
953	274.789	2170.83
954	274.552	2155.4
955	267.884	2150.47
956	275.097	2119.16
957	289.463	2074.26
958	287.551	2045.85
959	277.25	2025.94
960	272.663	1992.7
961	271.021	1952.6
962	269.384	1946.12
963	267.749	1956.21
964	264.106	1929.46
965	259.471	1884.56
966	255.271	1859.7
967	251.283	1844.72
968	245.043	1826.39
969	237.742	1806.48
970	245.853	1783.17
971	261.219	1758.27
972	256.137	1753.78
973	241.429	1758.9
974	237.581	1732.95
975	238.613	1693.05
976	248.385	1670.39
977	262.085	1655.48
978	255.029	1633.59
979	238.646	1608.56
980	232.587	1587.11
981	230.953	1567.21
982	235.618	1554.3
983	242.983	1544.39
984	241.27	1527.56
985	235.664	1507.75
986	236.248	1480.98
987	239.614	1451.07
988	235.133	1438.4
989	227.125	1433.47
990	225.679	1425.05
991	227.045	1415.15
992	232.143	1391.24
993	238.843	1361.34
994	234.209	1348.98
995	224.718	1344.15
996	223.627	1329.15
997	226.675	1309.14
998	232.205	1285.81
999	238.905	1260.9
1000	241.071	1252.99
1001	241.103	1253.09
1002	218.813	1253.18
1003	186.015	1253.28
1004	182.077	1229.22
1005	191.11	1194.32
1006	207.502	1180.11
1007	227.201	1175.2
1008	228.247	1163.34
1009	220.909	1148.36
1010	199.365	1143.93
1011	171.731	1144.03
1012	172.561	1119.62
1013	185.593	1084.72
1014	187.182	1084.86
1015	183.865	1100.03
1016	185.292	1079.65
1017	188.657	1044.74
1018	200.543	1024.04
1019	215.909	1009.13
1020	216.345	1015.58
1021	210.683	1030.75
1022	206.241	1013.46
1023	202.273	983.556
1024	198.306	975.249
1025	194.338	975.343
1026	194.451	971.837
1027	196.15	966.931
1028	195.443	965.625
1029	193.801	965.719
1030	191.435	943.914
1031	188.8	914.008
1032	192.979	906.001
1033	199.679	906.095
1034	199.066	891.516
1035	195.748	871.51
1036	187.757	862.677
1037	178.123	857.771
1038	181.068	856.565
1039	188.434	856.659
1040	190.373	836.301
1041	190.406	808.757
1042	184.939	804.566
1043	177.637	808.16
1044	184.337	804.629
1045	195.703	798.723
1046	190.026	788.272
1047	178.668	776.306
1048	185.087	761.345
1049	197.12	745.439
1050	192.179	738.653
1051	181.878	734.747
1052	179.93	733.133
1053	180.619	732.241
1054	179.607	732.069
1055	177.964	732.163
1056	183.727	716.717
1057	192.093	695.812
1058	188.866	692.295
1059	181.565	694.889
1060	175.973	677.784
1061	170.98	653.758
1062	174.007	650.446
1063	179.705	654.04
1064	176.905	657.634
1065	171.271	661.228
1066	160.59	648.63
1067	148.227	630.633
1068	161.499	630.945
1069	182.865	637.039
1070	173.83	620.713
1071	155.196	597.307
1072	156.859	605.129
1073	164.932	622.811
1074	155.52	611.549
1075	140.886	591.643
1076	151.406	575.972
1077	169.439	561.566
1078	164.99	551.272
1079	153.827	542.206
1080	145.945	534.056
1081	156.665	531.096
1082	167.385	528.137
1083	167.507	522.596
1084	158.232	514.765
1085	148.957	506.935
1086	144.065	505.742
1087	139.771	505.454
1088	138.72	502.983
1089	146.895	494.299
1090	155.069	485.615
1091	157.229	481.34
1092	156.004	479.547
1093	154.779	477.754
1094	152.783	472.539
1095	150.78	467.289
1096	148.405	462.188
1097	145.395	457.339
1098	142.386	452.491
1099	138.803	447.628
1100	135.019	442.76
1101	132.09	438.258
1102	135.431	436.444
1103	138.771	434.63
1104	140.712	430.525
1105	141.253	424.131
1106	141.795	417.737
1107	136.515	414.029
1108	130.44	410.688
1109	126.747	406.85
1110	129.833	401.601
1111	132.919	396.352
1112	134.377	392.812
1113	134.918	390.234
1114	135.613	387.641
1115	143.787	384.3
1116	151.962	380.959
1117	152.403	377.16
1118	141.239	372.674
1119	130.075	368.187
1120	137.26	365.802
1121	149.619	364.009
1122	158.928	362.116
1123	147.807	359.548
1124	136.685	356.981
1125	132.413	353.644
1126	134.99	349.54
1127	137.567	345.436
1128	135.219	341.667
1129	132.198	337.944
1130	129.441	334.519
1131	127.439	331.941
1132	125.435	329.364
1133	126.363	328.252
1134	128.941	327.964
1135	131.589	327.569
1136	137.728	321.938
1137	143.867	316.307
1138	143.087	312.661
1139	131.923	311.991
1140	120.759	311.322
1141	122.298	308.568
1142	127.419	305.227
1143	131.035	302.009
1144	126.742	299.431
1145	122.449	296.853
1146	120.491	294.275
1147	120.524	291.697
1148	120.557	289.12
1149	124.569	284.435
1150	128.927	279.567
1151	132.89	276.188
1152	135.93	276.282
1153	138.97	276.376
1154	131.781	275.249
1155	118.836	273.434
1156	106.227	271.581
1157	110.076	267.859
1158	113.925	264.136
1159	116.248	261.177
1160	116.281	259.362
1161	116.313	257.548
1162	114.361	255.436
1163	111.849	253.24
1164	109.541	251.288
1165	108.301	250.618
1166	107.061	249.949
1167	107.883	249.074
1168	110.46	248.023
1169	113.037	246.972
1170	110.932	244.165
1171	108.42	241.205
1172	105.527	238.246
1173	101.743	235.286
1174	97.958	232.327
1175	101.96	230.665
1176	109.627	229.614
1177	116.607	228.609
1178	112.852	228.324
1179	109.097	228.04
1180	106.719	227.273
1181	106.242	225.84
1182	105.765	224.407
1183	104.068	221.448
1184	102.065	218.107
1185	100.337	214.835
1186	99.86	211.875
1187	99.384	208.915
1188	100.617	208.094
1189	103.195	208.951
1190	105.771	209.808
1191	106.435	208.154
1192	106.977	206.34
1193	108.74	204.403
1194	113.098	202.207
1195	117.456	200.011
1196	115.402	197.281
1197	110.6	194.321
1198	106.367	191.606
1199	108.681	191.7
1200	110.995	191.794
1201	111.71	191.201
1202	110.47	189.768
1203	109.231	188.335
1204	109.047	185.952
1205	109.079	183.375
1206	108.631	181.358
1207	106.373	181.452
1208	104.116	181.546
1209	103.51	180.964
1210	104.051	179.913
1211	104.593	178.863
1212	102.913	177.071
1213	101.164	175.256
1214	99.3267	173.976
1215	97.3233	173.689
1216	95.3207	173.401
1217	101.677	171.999
1218	111.124	170.185
1219	118.107	168.538
1220	105.163	168.25
1221	92.2187	167.963
1222	89.2487	166.179
1223	96.6607	162.838
1224	104.073	159.496
1225	107.721	159.144
1226	110.807	159.238
1227	112.366	158.951
1228	109.345	157.518
1229	106.325	156.085
1230	104.907	153.459
1231	104.433	150.13
1232	103.959	146.802
1233	104.5	147.66
1234	105.041	148.517
1235	106.549	148.794
1236	109.636	148.125
1237	112.722	147.456
1238	114.061	146.793
1239	114.848	146.132
1240	114.516	145.47
1241	105.134	144.801
1242	95.752	144.132
1243	96.4693	143.088
1244	107.699	141.655
1245	118.928	140.223
1246	113.994	138.458
1247	106.648	136.644
1248	101.588	135.306
1249	103.389	135.4
1250	105.189	135.494
1251	105.135	134.657
1252	103.895	133.224
1253	102.655	131.792
1254	103.431	130.737
1255	104.227	129.686
1256	100.785	128.917
1257	90.1307	128.63
1258	79.4767	128.342
1259	88.0967	127.768
1260	103.141	127.099
1261	114.617	126.181
1262	102.181	123.603
1263	89.744	121.026
1264	86.782	119.421
1265	92.9207	118.752
1266	99.06	118.082
1267	94.3713	118.43
1268	88.3433	118.902
1269	84.784	119.185
1270	88.6333	118.897
1271	92.4827	118.61
1272	94.5687	118.562
1273	95.6193	118.656
1274	96.5473	118.743
1275	85.3847	118.073
1276	74.222	117.404
1277	69.1893	115.855
1278	73.7507	112.93
1279	78.3113	110.005
1280	84.4173	109.032
1281	91.066	108.744
1282	96.7067	108.274
1283	94.9653	106.467
1284	93.2233	104.66
1285	95.094	104.346
1286	100.725	105.585
1287	106.356	106.824
1288	91.456	108.059
1289	73.492	109.294
1290	62.2289	109.888
1291	72.1853	108.455
1292	82.1427	107.023
1293	86.734	103.46
1294	88.0387	98.5922
1295	89.3433	93.7246
1296	91.396	94.955
1297	93.4493	96.1854
1298	95.1407	97.2815
1299	96.1913	98.1388
1300	97.2413	98.9961
1301	97.5387	99.2886
1302	97.5713	99.3826
1303	96.5647	99.2474
1304	87.946	97.4331
1305	79.328	95.6188
1306	76.0453	94.3798
1307	78.098	93.7162
1308	80.1507	93.0526
1309	73.9007	93.6972
1310	66.2998	94.5545
1311	63.5233	94.7707
1312	76.0247	92.9561
1313	88.526	91.1417
1314	94.8733	90.5107
1315	97.45	90.6047
1316	100.027	90.6987
1317	97.5153	89.6477
1318	95.0033	88.5967
1319	91.6213	87.5457
1320	86.8193	86.4946
1321	82.0167	85.4435
1322	76.6347	84.9726
1323	71.07	84.685
1324	66.1813	84.3443
1325	65.4533	83.6778
1326	64.7253	83.0114
1327	70.4847	82.7327
1328	82.476	82.8267
1329	94.4667	82.9207
1330	89.0227	81.3164
1331	81.4213	79.5019
1332	76.912	78.5119
1333	80.7613	79.7509
1334	84.6107	80.9899
1335	89.6173	79.7483
1336	95.248	77.1704
1337	100.39	74.6842
1338	89.736	75.1599
1339	79.082	75.6356
1340	74.582	75.7983
1341	78.94	75.5106
1342	83.2987	75.2229
1343	86.8527	74.3322
1344	90.1933	73.2812
1345	92.4093	72.4248
1346	89.134	72.5188
1347	85.8587	72.6128
1348	85.522	72.9168
1349	87.59	73.3924
1350	89.658	73.8681
1351	94.3293	72.5691
1352	99.1967	71.1363
1353	98.572	69.7071
1354	85.7267	68.286
1355	72.8813	66.865
1356	74.9707	66.7146
1357	84.418	67.1903
1358	92.898	67.666
1359	83.0073	68.1416
1360	73.1167	68.6173
1361	69.5713	69.2571
1362	74.4387	70.1145
1363	79.306	70.9719
1364	70.234	70.9041
1365	57.8933	70.6193
1366	48.3038	69.6855
1367	52.1533	65.5808
1368	56.0029	61.4761
1369	65.3105	60.7306
1370	79.0827	62.7329
1371	92.8553	64.7352
1372	90.774	65.6729
1373	87.4987	66.5303
1374	83.75	66.6776
1375	78.948	65.245
1376	74.1467	63.8123
1377	72.68	63.6963
1378	72.7127	64.172
1379	73.048	64.5408
1380	77.4067	63.4898
1381	81.7647	62.4388
1382	81.0847	61.3878
1383	74.2467	60.3367
1384	67.4087	59.2856
1385	67.7467	58.8694
1386	69.5533	58.5832
1387	69.8867	58.5257
1388	64.3206	59.3831
1389	58.755	60.2405
1390	59.6838	60.4337
1391	65.3141	60.146
1392	70.9447	59.8584
1393	79.018	59.9371
1394	87.1933	60.0311
1395	88.6187	59.9953
1396	76.9473	59.7076
1397	65.2755	59.42
1398	69.1753	59.9567
1399	79.132	60.8141
1400	87.8407	61.4041
1401	85.3293	59.5898
1402	82.8173	57.7755
1403	82.748	56.6939
1404	85.3253	56.4062
1405	87.9027	56.1185
1406	81.288	54.8461
1407	73.178	53.4134
1408	65.8625	52.4387
1409	61.0602	52.9145
1410	56.2579	53.3902
1411	55.8739	53.1558
1412	58.1964	52.4865
1413	60.519	51.8172
1414	64.877	52.2928
1415	69.2353	52.7685
1416	72.24	52.8092
1417	73.036	52.1398
1418	73.832	51.4704
1419	74.048	51.3812
1420	74.08	51.4752
1421	74.1127	51.6684
1422	74.1453	52.5258
1423	74.178	53.3832
1424	72.9127	53.2673
1425	70.4013	52.2163
1426	67.8893	51.1653
1427	63.339	50.4539
1428	58.5367	49.7845
1429	54.8339	49.5274
1430	54.1031	50.3847
1431	53.3723	51.242
1432	55.9491	50.611
1433	60.3075	49.1782
1434	64.7959	47.8142
1435	73.4793	48.6716
1436	82.1633	49.5289
1437	82.7107	49.7604
1438	71.5467	49.091
1439	60.3831	48.4216
1440	56.6577	48.3553
1441	54.9091	48.4493
1442	53.9763	48.2227
1443	57.0278	46.4299
1444	60.0793	44.637
1445	64.8562	44.2208
1446	71.2253	45.0752
1447	77.5953	45.9296
1448	76.0607	45.7677
1449	73.5487	45.48
1450	72.2047	45.1923
1451	74.0187	44.9047
1452	75.832	44.617
1453	76.488	44.3293
1454	76.5207	44.0416
1455	76.3467	43.731
1456	69.5093	42.68
1457	62.6722	41.629
1458	57.9207	41.3603
1459	56.1721	42.2177
1460	54.4234	43.0752
1461	64.3339	43.0279
1462	77.3427	42.7402
1463	86.6767	42.4526
1464	78.058	42.1649
1465	69.4387	41.8772
1466	66.698	41.1697
1467	68.766	40.1187
1468	70.834	39.0677
1469	68.6427	39.7914
1470	66.1307	40.6488
1471	66.5215	41.3869
1472	73.372	41.8597
1473	80.222	42.3325
1474	77.05	41.5287
1475	68.94	40.0959
1476	61.0842	38.7777
1477	58.0635	39.635
1478	55.0427	40.4924
1479	56.5074	41.5138
1480	63.9195	42.7529
1481	71.3313	43.992
1482	72.3533	43.0669
1483	71.8773	41.6342
1484	72.754	40.2741
1485	79.4027	39.223
1486	86.0513	38.1719
1487	83.272	38.6439
1488	73.3807	40.2645
1489	63.4903	41.8852
1490	65.4435	41.693
1491	68.0207	41.4053
1492	66.5319	40.6232
1493	56.7905	38.8376
1494	47.0493	37.052
1495	48.7994	36.7813
1496	56.2115	37.257
1497	62.8849	37.7327
1498	55.5387	38.2084
1499	48.1924	38.684
1500	45.1125	38.1751
1501	47.6898	36.3606
1502	50.267	34.5461
1503	51.8135	34.896
1504	53.1182	35.7533
1505	54.858	36.6107
1506	58.4531	37.4681
1507	62.0482	38.3255
1508	62.597	38.3125
1509	60.8485	37.6432
1510	59.1	36.9739
1511	63.878	36.3045
1512	69	35.6351
1513	72.19	35.4697
1514	71.4593	36.327
1515	70.728	37.1843
1516	64.7584	36.9577
1517	56.6481	36.2884
1518	49.4547	35.6877
1519	51.5228	35.7817
1520	53.5909	35.8757
1521	56.7277	35.791
1522	61.0697	35.5048
1523	65.4117	35.2186
1524	61.8583	35.5724
1525	56.802	36.0481
1526	54.6757	35.625
1527	62.9394	32.015
1528	66.2636	31.773
1529	66.2961	33.7753
1530	66.3287	35.7776
1531	59.6283	35.5357
1532	52.7903	35.248
1533	50.6254	34.6855
1534	56.7646	33.6345
1535	62.9037	32.5835
1536	65.4656	34.0745
1537	66.7707	36.4587
1538	68.1673	38.4761
1539	70.2353	37.8068
1540	72.3033	37.1375
1541	65.5931	36.2773
1542	50.1047	35.2264
1543	34.6163	34.1754
1544	43.5318	33.796
1545	55.7787	33.5083
1546	67.7493	33.6164
1547	78.9347	34.8511
1548	90.1207	36.0857
1549	88.5107	35.8806
1550	79.382	34.8295
1551	70.3127	33.8013
1552	67.0373	35.0403
1553	63.7624	36.2793
1554	62.0745	36.3278
1555	62.8705	34.3474
1556	63.6664	32.4842
1557	62.8949	32.0905
1558	61.6553	32.1357
1559	61.4361	32.181
1560	67.0033	32.2262
1561	72.5707	32.2714
1562	73.4627	32.1258
1563	69.6787	31.7894
1564	65.8943	31.453
1565	67.7073	30.7807
1566	70.2847	30.0625
1567	70.7447	29.4436
1568	65.1795	29.1072
1569	59.6144	28.7707
1570	60.0737	29.4113
1571	63.9232	30.6016
1572	67.7473	31.7538
1573	70.324	31.0357
1574	72.9013	30.3176
1575	72.4333	29.4486
1576	67.396	28.353
1577	62.3585	27.2575
1578	63.1843	26.4527
1579	65.7613	25.7346
1580	67.652	25.417
1581	65.6485	27.3707
1582	63.6453	29.3245
1583	58.8102	29.0529
1584	51.4639	26.8081
1585	44.1177	24.5634
1586	44.6433	25.7916
1587	45.9481	27.3636
1588	47.9909	28.4928
1589	51.8401	28.538
1590	55.6893	28.5833
1591	63.971	28.1171
1592	74.4367	27.3989
1593	83.922	26.7381
1594	74.7947	27.165
1595	65.667	27.5919
1596	60.4778	28.1829
1597	60.5104	28.9915
1598	60.5429	29.8002
1599	65.4847	30.2972
1600	71.5773	30.7213
1601	76.7273	30.8215
1602	77.2687	29.3399
1603	77.81	27.8584
1604	72.0533	26.7967
1605	61.1451	26.0786
1606	50.2367	25.3606
1607	55.6552	25.3523
1608	62.3039	25.3975
1609	68.0847	25.6795
1610	71.934	26.488
1611	75.7827	27.2966
1612	66.2893	27.0518
1613	50.7995	26.3336
1614	37.0926	25.669
1615	47.0483	25.7142
1616	57.0041	25.7594
1617	61.6935	25.4612
1618	59.9448	24.743
1619	58.1961	24.0249
1620	57.926	25.8126
1621	57.9585	28.1134
1622	57.4722	29.8363
1623	54.4512	28.7364
1624	51.4302	27.6366
1625	51.3484	26.7467
1626	53.6709	26.0286
1627	55.9934	25.3105
1628	66.5588	24.9487
1629	77.7453	24.6137
1630	82.8467	24.3928
1631	73.7547	24.438
1632	64.662	24.4832
1633	62.3645	24.7842
1634	63.4149	25.2111
1635	64.3253	25.5807
1636	62.5767	24.8626
1637	60.8282	24.1446
1638	60.3924	23.2623
1639	61.6973	22.1625
1640	63.0022	21.0626
1641	61.2153	22.127
1642	58.7035	23.6989
1643	57.9799	24.6908
1644	64.883	23.2093
1645	71.786	21.7277
1646	74.7727	21.5517
1647	74.8053	22.3603
1648	74.8373	23.1688
1649	66.168	23.6149
1650	57.0398	24.0418
1651	51.6913	24.4687
1652	54.0138	24.8956
1653	56.3363	25.3225
1654	60.6463	23.5815
1655	65.7681	20.9549
1656	70.3167	18.7408
1657	69.0773	20.6944
1658	67.8373	22.6479
1659	66.8373	23.7046
1660	66.1063	23.7499
1661	65.3754	23.7951
1662	59.6697	23.5159
1663	53.0869	23.1795
1664	49.0165	22.8434
1665	53.3585	22.5084
1666	57.7005	22.1733
1667	58.2349	22.7536
1668	56.2319	23.9439
1669	54.2289	25.1341
1670	57.9613	24.0801
1671	61.8109	22.9802
1672	62.9115	22.705
1673	59.1274	23.8952
1674	55.3433	25.0855
1675	58.1496	24.5811
1676	63.2715	23.4812
1677	68.3627	22.6564
1678	73.23	23.8466
1679	78.0967	25.0369
1680	74.058	24.7004
1681	61.1141	22.8374
1682	48.1702	20.9743
1683	51.5698	20.4545
1684	57.2006	20.118
1685	63.927	20.077
1686	73.7713	20.877
1687	83.6153	21.677
1688	84.058	22.0165
1689	78.4933	22.0617
1690	72.928	22.107
1691	67.3833	21.3993
1692	61.8391	20.6841
1693	59.6774	19.9678
1694	63.5266	19.2497
1695	67.376	18.5316
1696	65.2117	18.9411
1697	60.9348	19.7469
1698	57.6647	20.4689
1699	62.5317	20.5141
1700	67.3987	20.5593
1701	66.655	20.9786
1702	60.0715	21.7873
1703	53.4879	22.5959
1704	58.4174	21.744
1705	65.0655	20.6443
1706	69.2993	20.0209
1707	66.2897	20.8266
1708	63.2803	21.6323
1709	64.8396	21.4931
1710	69.198	20.775
1711	73.556	20.0569
1712	63.6651	21.6288
1713	53.7745	23.2007
1714	50.0701	23.3226
1715	56.4643	21.0777
1716	62.8585	18.8328
1717	64.8002	18.3284
1718	65.3359	18.3736
1719	66.2365	18.3768
1720	70.086	18.0404
1721	73.9347	17.704
1722	72.5473	17.5545
1723	65.7095	17.5998
1724	58.8715	17.645
1725	63.9893	18.0223
1726	70.892	18.4492
1727	74.0567	18.3072
1728	66.0079	16.4584
1729	57.9593	14.6097
1730	52.5125	14.3821
1731	48.7285	15.1907
1732	44.9445	15.9993
1733	42.6715	15.6743
1734	40.4139	15.3378
1735	43.9951	15.4251
1736	57.5131	16.2337
1737	71.0313	17.0423
1738	75.0073	18.1371
1739	75.8033	19.3273
1740	75.674	20.3192
1741	69.3447	19.9828
1742	63.0157	19.6463
1743	58.3739	19.1152
1744	55.3531	18.3971
1745	52.3324	17.679
1746	52.6979	18.3093
1747	53.4823	19.1065
1748	55.0888	19.5551
1749	59.4473	18.837
1750	63.8057	18.1188
1751	60.8678	18.0993
1752	53.2671	18.5262
1753	45.6665	18.9531
1754	48.1322	18.6257
1755	50.6997	18.2907
1756	55.0115	18.0926
1757	62.4229	18.1378
1758	69.834	18.1831
1759	71.41	17.1028
1760	70.936	15.6271
1761	69.9007	14.4448
1762	64.3357	15.6351
1763	58.7705	16.8253
1764	53.4545	17.4545
1765	48.3978	17.4997
1766	43.341	17.545
1767	48.2474	18.2544
1768	54.6411	19.0629
1769	58.9991	19.3944
1770	57.2505	18.2947
1771	55.5021	17.1949
1772	58.2413	17.2972
1773	63.6177	18.1059
1774	68.9407	18.8916
1775	68.9733	17.4102
1776	69.0053	15.9288
1777	66.6571	14.7449
1778	60.5825	14.0268
1779	54.5079	13.3086
1780	53.1359	13.4722
1781	53.1685	13.8991
1782	52.8195	14.3832
1783	50.3075	15.1918
1784	47.7953	16.0005
1785	51.1653	16.6045
1786	59.7509	17.027
1787	68.3367	17.4496
1788	70.0653	17.5402
1789	70.8587	17.5854
1790	69.426	17.4398
1791	61.3164	16.7217
1792	53.2069	16.0036
1793	49.4245	16.0068
1794	48.1847	16.4337
1795	46.978	16.8606
1796	49.0461	17.2875
1797	51.1142	17.7144
1798	51.5949	17.6949
1799	49.5918	16.9767
1800	47.5887	16.2586
1801	43.4305	15.2466
1802	38.6286	14.1468
1803	36.2108	13.5016
1804	47.313	15.4337
1805	58.4151	17.3658
1806	60.1659	17.7819
1807	52.5652	16.6822
1808	44.9645	15.5824
1809	45.1997	16.1618
1810	46.5046	16.9705
1811	49.728	17.1837
1812	58.4115	15.7023
1813	67.0953	14.2209
1814	66.0731	13.7163
1815	59.5892	13.7616
1816	53.1053	13.8068
1817	58.9923	13.852
1818	65.132	13.8973
1819	67.0567	13.8051
1820	61.4915	13.4686
1821	55.9264	13.1322
1822	55.0684	14.4905
1823	55.8643	16.4442
1824	56.3241	17.9853
1825	54.3211	16.5039
1826	52.3182	15.0225
1827	55.0224	15.6402
1828	62.4337	18.3571
1829	69.8453	21.074
1830	60.4646	19.425
1831	48.7917	17.1801
1832	43.0733	15.1336
1833	54.3013	13.6522
1834	65.5293	12.1708
1835	65.1971	12.1548
1836	58.3591	12.9634
1837	51.6993	13.7568
1838	53.7674	13.802
1839	55.8355	13.8472
1840	58.5143	14.1978
1841	62.1093	15.0064
1842	65.7044	15.815
1843	63.1594	15.435
1844	58.8829	14.7199
1845	55.3668	14.0042
1846	56.1628	13.2861
1847	56.9588	12.5679
1848	56.6758	12.8613
1849	55.4361	14.0515
1850	54.1965	15.2417
1851	58.0507	15.3901
1852	62.4091	15.4353
1853	63.8894	15.5913
1854	58.3242	16.0182
1855	52.7591	16.4451
1856	54.6943	17.3834
1857	60.3251	18.5737
1858	65.3319	19.6494
1859	58.4945	18.5497
1860	51.6571	17.4499
1861	46.4605	16.186
1862	43.4395	14.7045
1863	40.4185	13.2229
1864	37.8099	13.2873
1865	35.2981	13.7142
1866	32.7862	14.0686
1867	30.2741	14.1139
1868	27.7621	14.1591
1869	33.808	14.2043
1870	46.3082	14.2496
1871	58.8084	14.2948
1872	57.084	14.3401
1873	54.6103	14.3853
1874	53.749	14.4305
1875	56.8349	14.4758
1876	59.9207	14.521
1877	59.7678	13.2621
1878	58.0191	11.3607
1879	56.0539	9.67324
1880	49.9799	12.0466
1881	43.9058	14.42
1882	41.7651	15.302
1883	44.8395	14.2065
1884	47.9141	13.111
1885	44.0935	12.6239
1886	38.5496	12.289
1887	34.9911	12.278
1888	41.1308	13.8501
1889	47.2705	15.4221
1890	49.7711	15.3146
1891	49.2948	13.8332
1892	48.8185	12.3518
1893	51.655	14.0648
1894	54.7411	16.0185
1895	56.3283	17.1438
1896	54.5797	16.4257
1897	52.8312	15.7077
1898	54.4183	14.4628
1899	57.5045	12.9813
1900	60.0735	11.7137
1901	55.7806	13.2856
1902	51.4877	14.8574
1903	47.996	15.3989
1904	45.4839	14.6807
1905	42.9719	13.9626
1906	49.3307	14.1949
1907	57.5053	14.6218
1908	61.6197	14.8083
1909	50.4557	14.0901
1910	39.2919	13.372
1911	41.3411	13.3295
1912	52.5691	13.7564
1913	63.7971	14.1833
1914	59.9699	14.24
1915	55.6765	14.2852
1916	54.5901	14.4641
1917	59.4571	14.891
1918	64.3241	15.3179
1919	58.0751	14.6335
1920	47.7143	13.538
1921	38.6485	12.6713
1922	41.2255	13.8615
1923	43.8024	15.0517
1924	46.6238	14.9595
1925	49.7099	13.478
1926	52.7961	11.9964
1927	55.882	11.8281
1928	58.9679	11.8733
1929	60.4049	12.1934
1930	56.6205	13.3837
1931	52.8361	14.574
1932	52.2075	14.5809
1933	53.5123	13.8628
1934	54.8171	13.1447
1935	52.3053	12.5793
1936	49.7934	12.0139
1937	48.0548	11.608
1938	47.5784	11.4623
1939	47.1021	11.3167
1940	47.3992	11.9253
1941	47.9407	12.772
1942	48.7669	13.4532
1943	51.3441	13.1168
1944	53.9213	12.7803
1945	50.4119	13.2378
1946	41.2846	14.428
1947	32.1573	15.6182
1948	34.4789	15.4346
1949	38.0739	15.0981
1950	42.2155	14.6159
1951	47.762	13.7588
1952	53.3085	12.9018
1953	56.2247	12.2019
1954	57.5295	11.5983
1955	58.8342	10.9947
1956	54.5413	12.9864
1957	50.2483	14.9781
1958	46.4386	15.6359
1959	43.4176	14.1162
1960	40.3965	12.5965
1961	45.8844	12.5852
1962	54.0591	13.0503
1963	60.5607	13.51
1964	56.7763	13.9369
1965	52.9919	14.3639
1966	57.9405	14.7908
1967	70.9493	15.2177
1968	83.9587	15.6446
1969	70.8633	14.9037
1970	54.8647	14.0328
1971	45.0653	13.3437
1972	51.2044	13.1218
1973	57.3435	12.8998
1974	60.2925	13.1313
1975	61.5974	13.5964
1976	62.5559	14.0309
1977	55.2097	13.7327
1978	47.8635	13.4344
1979	44.1419	13.0909
1980	45.4277	12.685
1981	46.7134	12.2791
1982	47.4335	12.3611
1983	47.9749	12.5972
1984	47.8401	12.4809
1985	43.5467	10.1977
1986	39.2533	7.91461
1987	38.7973	8.05296
1988	41.8832	10.4263
1989	44.9691	12.7997
1990	53.0048	13.1799
1991	61.5911	13.3383
1992	66.1943	13.5066
1993	58.8481	13.7045
1994	51.5019	13.9024
1995	47.6814	14.461
1996	45.9327	15.2315
1997	44.2495	15.9909
[truncated: 3 more rows]
