# Supplementary material for: Switching molecular recognition selectivities by temperature in a diffusion-regulatory porous material
Source: Nat Commun. 2024 Jan 2;15:144. doi: 10.1038/s41467-023-44424-3 (PMC10761840; doi:10.1038/s41467-023-44424-3)
Supplement: Supplementary file 3 — source data [file 41467_2023_44424_MOESM3_ESM.zip › Figure S45.xlsx]

## Sheet: Sheet1
	CO2	C2H2
Time (s)	Intensity	Intensity
0	35.8698	120.72
1	37.6675	118.856
2	40.5897	117.488
3	46.7127	117.532
4	52.8356	117.577
5	51.1431	118.11
6	45.0523	118.918
7	39.0838	119.71
8	39.1001	119.754
9	39.1165	119.799
10	41.1375	120.144
11	46.1665	120.94
12	51.1956	121.737
13	51.9504	122.259
14	51.2034	122.685
15	50.8537	122.928
16	53.4145	121.827
17	55.9753	120.726
18	56.8836	119.818
19	56.1395	119.102
20	55.3954	118.386
21	59.2981	118.996
22	63.8944	119.803
23	66.205	120.515
24	61.6584	120.94
25	57.1118	121.365
26	51.9236	120.37
27	46.3422	118.506
28	40.7609	116.642
29	45.3057	118.573
30	49.8505	120.505
31	51.2066	121.374
32	46.643	120.274
33	42.0795	119.173
34	40.8591	119.187
35	40.8755	119.613
36	41.5082	120.039
37	47.1223	120.465
38	52.7363	120.891
39	53.488	121.317
40	49.1785	121.744
41	44.8689	122.17
42	43.2165	122.264
43	41.9606	122.308
44	40.2595	122.162
45	37.2226	121.443
46	34.1857	120.724
47	36.2776	120.486
48	41.3833	120.53
49	46.4813	120.574
50	50.8232	120.619
51	55.1651	120.663
52	54.9542	119.966
53	47.6191	118.109
54	40.2841	116.252
55	42.2104	117.001
56	47.0612	118.572
57	50.2033	119.876
58	42.8402	119.539
59	35.4771	119.201
60	32.216	119.063
61	32.7413	119.107
62	33.2665	119.151
63	38.3717	119.539
64	43.9863	119.965
65	48.8883	120.605
66	51.9579	121.794
67	55.0276	122.984
68	58.2407	122.671
69	61.5276	121.583
70	64.6697	120.503
71	53.4907	120.165
72	42.3116	119.828
73	39.3669	119.342
74	49.3074	118.623
75	59.2479	117.904
76	57.6281	118.948
77	52.5557	120.519
78	48.3605	121.576
79	49.1403	119.711
80	49.9201	117.847
81	49.2204	117.801
82	47.209	119.366
83	45.1976	120.931
84	49.5909	120.441
85	54.6965	119.722
86	57.522	119.217
87	54.4851	119.261
88	51.4482	119.305
89	47.1057	119.599
90	42.0905	120.021
91	37.1637	120.454
92	40.9968	122.025
93	44.8297	123.596
94	44.1983	123.976
95	36.5807	122.494
96	28.9631	121.012
97	31.1423	120.705
98	36.2475	120.749
99	40.5898	120.736
100	40.6062	120.399
101	40.6226	120.062
102	40.3692	119.927
103	39.8767	119.971
104	39.3842	120.016
105	46.5325	120.06
106	54.4373	120.104
107	59.1686	120.259
108	56.1316	120.686
109	53.0947	121.112
110	51.7636	121.282
111	51.273	121.326
112	50.7008	121.325
113	48.1727	120.224
114	45.6447	119.124
115	44.3988	118.985
116	44.9241	120.174
117	45.4495	121.364
118	44.5497	121.332
119	43.2939	120.994
120	42.7248	120.863
121	45.2859	121.671
122	47.8469	122.479
123	44.8501	121.79
124	37.4877	119.926
125	30.1253	118.062
126	36.6348	118.351
127	44.0307	118.777
128	47.9245	119.081
129	44.3786	119.125
130	40.8328	119.17
131	35.3275	120.283
132	28.9823	121.854
133	23.9003	123.242
134	33.331	122.523
135	42.7617	121.804
136	53.7416	121.263
137	66.5404	120.931
138	79.3393	120.6
139	71.9367	121.18
140	59.4853	121.987
141	49.5063	122.658
142	50.795	122.702
143	52.0837	122.747
144	49.5248	122.15
145	43.9435	121.049
146	38.3621	119.948
147	42.8077	121.711
148	47.8941	123.657
149	50.7773	124.54
150	48.7581	123.057
151	46.7389	121.575
152	46.1241	121.671
153	46.1405	122.476
154	45.943	123.166
155	42.3971	122.066
156	38.8513	120.965
157	38.7758	120.704
158	43.1181	121.512
159	47.4603	122.32
160	54.3062	122.188
161	61.7014	121.851
162	65.3824	121.437
163	54.2023	120.718
164	43.0223	119.999
165	42.3221	120.609
166	49.2083	122.18
167	56.0947	123.751
168	61.7601	122.024
169	67.3747	120.16
170	70.6527	119.464
171	69.3967	121.035
172	68.1413	122.606
173	65.6027	122.529
174	62.5655	121.81
175	59.7575	121.243
176	59.0106	122.051
177	58.2637	122.859
178	55.8067	122.934
179	51.4972	122.215
180	47.1877	121.496
181	42.8785	121.433
182	38.5693	121.478
183	36.6367	121.248
184	42.23	120.152
185	47.8233	119.056
186	50.7903	119.82
187	52.0788	121.772
188	53.3674	123.725
189	50.8773	123.788
190	48.3491	123.833
191	50.0587	123.595
192	58.9805	122.876
193	67.902	122.157
194	62.5118	122.01
195	52.3505	122.055
196	42.9492	122
197	38.6397	121.281
198	34.3301	120.562
199	36.1199	119.843
200	43.7695	119.124
201	51.4191	118.405
202	51.5967	120.064
203	50.8496	122.017
204	52.5073	123.248
205	60.6657	122.529
206	68.824	121.81
207	70.864	121.339
208	69.6087	121.002
209	68.1693	120.699
210	60.8065	121.507
211	53.4441	122.314
212	49.315	122.183
213	49.8403	120.701
214	50.3655	119.219
215	52.4468	119.236
216	54.9415	119.652
217	57.3155	120.146
218	58.6041	121.335
219	59.8927	122.525
220	60.5706	122.798
221	60.587	122.079
222	60.6034	121.36
223	57.9936	122.611
224	54.9567	124.182
225	52.164	125.478
226	50.1446	125.904
227	48.1253	126.33
228	45.4749	124.863
229	42.4379	122.236
230	39.401	119.608
231	41.1985	120.798
232	42.9959	121.987
233	46.7268	122.451
234	53.6137	121.732
235	60.5007	121.013
236	59.8627	120.875
237	56.8487	120.919
238	54.0458	121.009
239	52.79	121.435
240	51.5341	121.861
241	50.66	122.478
242	50.1675	123.286
243	49.6749	124.094
244	59.8515	123.23
245	71.4847	122.138
246	77.2153	121.318
247	64.2537	121.363
248	51.2924	121.407
249	50.9544	121.688
250	58.3496	122.114
251	65.7448	122.54
252	62.7079	121.44
253	59.6709	120.339
254	61.0806	120.543
255	69.7487	122.878
256	78.4167	125.213
257	79.156	124.356
258	77.3913	122.492
259	74.986	120.949
260	68.6407	121.375
261	62.2953	121.801
262	59.9197	122.029
263	61.2083	122.073
264	62.4969	122.117
265	59.4347	121.475
266	55.8886	120.756
267	55.2565	120.676
268	62.1167	122.242
269	68.9767	123.807
270	67.7507	124.384
271	62.169	124.428
272	56.9386	124.472
273	63.0615	124.517
274	69.1847	124.561
275	68.4233	124.762
276	57.7522	125.188
277	47.0811	125.614
278	51.2861	125.437
279	59.4445	125.1
280	64.6629	124.698
281	55.5185	123.979
282	46.3741	123.26
283	44.6479	123.591
284	48.9898	124.78
285	53.3317	125.969
286	53.6511	127.159
287	53.6675	128.348
288	55.5773	129.183
289	61.7002	129.227
290	67.8233	129.271
291	61.1302	131.159
292	48.6777	133.875
293	38.0974	136.378
294	52.3625	136.041
295	66.6276	135.703
296	74.2527	135.709
297	73.76	136.136
298	73.2673	136.562
299	66.4386	137.304
300	58.3129	138.112
301	50.9918	139.159
302	46.6987	141.105
303	42.4057	143.05
304	38.1317	144.112
305	33.8716	144.533
306	29.6115	144.955
307	39.7401	145.736
308	50.953	146.544
309	59.4832	147.115
310	62.0439	147.159
311	64.6047	147.203
312	58.9141	149.355
313	49.5153	152.453
314	41.2575	155.31
315	48.1438	154.973
316	55.0301	154.635
317	58.5962	155.329
318	58.1037	157.281
319	57.6111	159.234
320	62.1875	159.603
321	67.8013	159.647
322	69.7293	159.932
323	57.7858	161.122
324	45.8423	162.311
325	45.7607	163.501
326	53.9193	164.69
327	62.0777	165.879
328	59.8798	167.065
329	57.3612	168.25
330	55.5317	169.826
331	55.0391	172.16
332	54.5467	174.494
333	56.619	176.554
334	59.6889	178.507
335	62.7079	180.192
336	65.2687	179.474
337	67.8293	178.755
338	68.192	179.318
339	66.1725	181.271
340	64.1532	183.224
341	62.3045	185.228
342	60.4837	187.241
343	57.4592	188.99
344	51.8779	190.18
345	46.2965	191.369
346	47.305	192.559
347	51.1383	193.748
348	55.1143	194.907
349	60.7284	195.715
350	66.3425	196.522
351	67.0407	197.857
352	61.968	199.81
353	56.8951	201.763
354	53.5423	203.709
355	50.517	205.655
356	50.4811	207.682
357	61.694	210.016
358	72.9067	212.351
359	74.96	213.334
360	70.6513	213.378
361	66.3421	213.423
362	66.722	216.429
363	67.2473	219.527
364	69.5547	222.759
365	75.1687	226.238
366	80.7827	229.717
367	75.6233	231.804
368	66.4789	233.375
369	58.5953	234.904
370	60.9016	236.093
371	63.2079	237.283
372	65.6391	238.846
373	68.2	240.799
374	70.7613	242.752
375	67.344	245.037
376	63.0352	247.371
377	62.2883	249.61
378	72.228	251.563
379	82.1673	253.516
380	77.744	255.698
381	64.8811	258.015
382	52.0182	260.332
383	70.2953	264.934
384	88.888	269.559
385	94.8607	273.618
386	79.356	276.716
387	63.8514	279.814
388	61.3233	281.766
389	63.1208	283.337
390	66.3064	285.354
391	78.7913	290.361
392	91.2767	295.368
393	93.25	298.817
394	85.1247	300.769
395	76.9987	302.722
396	78.3827	306.373
397	80.944	310.234
398	80.482	313.786
399	71.8473	316.502
400	63.2127	319.219
401	69.426	322.175
402	83.6387	325.262
403	97.3573	328.447
404	86.942	336.507
405	76.526	344.566
406	70.9947	350.031
407	72.792	351.602
408	74.59	353.173
409	79.3647	356.233
410	84.9787	359.712
411	89.4133	363.919
412	87.6553	371.949
413	85.8973	379.978
414	88.304	384.38
415	94.404	385.565
416	100.503	386.75
417	98.8387	391.03
418	96.3107	395.655
419	95.706	399.745
420	100.048	402.461
421	104.39	405.178
422	97.8167	410.161
423	85.6193	416.312
424	74.674	422.418
425	93.774	427.424
426	112.873	432.43
427	122.677	438.077
428	119.64	444.61
429	116.603	451.144
430	111.178	456.41
431	105.157	461.36
432	99.9267	466.318
433	99.18	471.325
434	98.4327	476.331
435	97.8207	482.551
436	97.328	489.847
437	96.8353	497.143
438	98.4027	503.656
439	100.173	510.092
440	100.869	516.933
441	98.3413	524.992
442	95.8133	533.052
443	97.292	538.226
444	101.125	541.706
445	104.921	545.238
446	104.937	553.923
447	106.839	562.514
448	111.689	570.956
449	116.541	579.398
450	115.919	587.79
451	113.663	596.167
452	111.603	604.255
453	110.856	610.407
454	110.109	616.558
455	111.308	624.461
456	114.378	634.047
457	117.447	643.633
458	115.093	653.865
459	112.067	664.176
460	112.403	673.794
461	122.305	681.443
462	132.207	689.091
463	131.554	698.682
464	124.7	709.414
465	117.953	720.161
466	121.786	732.419
467	125.619	744.677
468	131.127	756.62
469	139.255	768.072
470	147.383	779.523
471	145.479	788.107
472	140.406	795.784
473	136.185	806.591
474	137.202	836.635
475	140.69	865.91
476	159.373	890.455
477	173.289	914.384
478	157.895	934.529
479	146.259	952.41
480	155.943	957.454
481	164.776	963.998
482	168.793	979.042
483	172.209	992.591
484	172.226	997.661
485	172.615	1005.12
486	174.965	1025.17
487	176.195	1045.21
488	171.545	1065.26
489	169.56	1083.7
490	181.576	1093.75
491	190.656	1104.6
492	184.307	1119.72
493	178.36	1135.68
494	174.377	1155.72
495	173.395	1176.62
496	187.078	1201.66
497	198.439	1225.02
498	198.455	1240.14
499	199.671	1255.25
500	206.354	1270.29
501	210.518	1287.13
502	203.201	1312.18
503	197.927	1335.44
504	201.963	1350.56
505	207.515	1369.46
506	219.532	1404.51
507	229.459	1436.7
508	230.475	1456.75
509	229.775	1474.9
510	221.751	1485
511	215.135	1498.08
512	214.151	1523.12
513	216.3	1549.17
514	230.983	1579.21
515	242.733	1610.29
516	242.749	1645.51
517	243.459	1680.62
518	246.775	1715.32
519	247.557	1747.25
520	237.523	1767.4
521	229.698	1786.52
522	230.715	1801.57
523	232.997	1822.61
524	240.347	1867.66
525	247.503	1907.72
526	253.885	1927.87
527	257.25	1953.24
528	249.266	1998.28
529	245.202	2037.03
530	255.885	2052.07
531	267.916	2070.3
532	285.018	2100.49
533	295.648	2133.96
534	283.331	2179
535	275.194	2224.05
536	281.877	2269.09
537	286.357	2313.08
538	283.023	2353.32
539	281.609	2391.22
540	286.626	2421.27
541	292.332	2451.31
542	300.349	2481.36
543	308.451	2514.9
544	316.843	2560.17
545	321.625	2605.39
546	314.974	2650.43
547	311.923	2695.48
548	320.273	2740.52
549	330.063	2781.97
550	344.413	2812.01
551	350.257	2846.92
552	329.168	2897.21
553	317.772	2948.7
554	335.455	3003.74
555	349.555	3061.28
556	352.905	3126.33
557	359.608	3185.17
558	376.375	3225.42
559	383.587	3265.61
560	363.603	3305.66
561	349.686	3348.3
562	353.036	3398.34
563	358.132	3449.76
564	368.199	3505.08
565	376.452	3568.43
566	379.801	3653.47
567	382.251	3729
568	382.267	3778.8
569	384.017	3832.56
570	390.7	3897.6
571	399.117	3956.14
572	412.467	3996.19
573	424.963	4045.43
574	435.029	4120.85
575	438.782	4190.77
576	425.465	4245.82
577	417.539	4302.13
578	424.189	4361.88
579	429.981	4429.5
580	433.331	4519.54
581	437.547	4603.09
582	444.23	4668.13
583	450.051	4734.57
584	453.417	4804.97
585	455.879	4875.27
586	455.895	4945.31
587	457.712	5008.6
588	464.395	5053.65
589	467.469	5113.68
590	460.785	5214.23
591	454.111	5303.43
592	447.46	5363.48
593	447.344	5429.12
594	464.027	5509.17
595	475.119	5587.6
596	471.835	5661.9
597	474.609	5742.9
598	494.623	5842.93
599	508.576	5942.96
600	505.259	6043.01
601	501.067	6132.74
602	494.382	6193.1
603	489.507	6265.52
604	489.523	6370.56
605	491.34	6470.2
606	498.023	6555.25
607	507.406	6626.79
608	524.089	6661.84
609	535.367	6718.64
610	532.034	6834.24
611	527.773	6953.89
612	521.123	7083.94
613	517.27	7205.59
614	520.62	7305.63
615	527.724	7403.01
616	544.493	7493.52
617	557.37	7579.54
618	560.719	7654.58
619	556.335	7745.58
620	533.018	7875.62
621	526.184	7998.57
622	559.697	8104.13
623	585.167	8199.04
624	591.849	8269.08
625	592.745	8339.45
626	580.122	8410.59
627	569.9	8494.96
628	569.917	8635.73
629	571.267	8760.33
630	577.951	8820.37
631	584.633	8893.43
632	591.317	9018.48
633	595.995	9143.64
634	592.661	9269.3
635	587.053	9265.83
636	572.884	8776.48
637	570.457	8466.32
638	591.863	8519.84
639	613.268	8573.36
640	634.673	8626.88
641	635.049	8724.57
642	620.803	8852.98
643	624.531	8985.22
644	635.242	9118.94
645	645.905	9148.07
646	656.561	9158.76
647	639.601	9273.25
648	624.647	9389.33
649	635.359	9490.97
650	645.249	9579.09
651	652.395	9621.91
652	656.976	9693.61
653	656.992	9816.67
654	651.795	9905.5
655	641.175	9958.72
656	641.391	10077.4
657	648.539	10237.9
658	658.324	10358.8
659	669.033	10465.8
660	676.647	10526.2
661	683.793	10579.7
662	680.24	10686.7
663	675.313	10793.6
664	661.145	10900.1
665	654.978	10979.9
666	672.82	10980
667	682.533	11020.6
668	678.987	11127.6
669	675.44	11234.6
670	671.887	11341.6
671	679.747	11482.9
672	694.027	11643.3
673	691.86	11721.2
674	684.78	11774.5
675	693.487	11827.7
676	704.073	11880.9
677	707.653	11934.5
678	708.747	11988
679	694.58	12041.2
680	685.027	12108.4
681	688.607	12215.4
682	694.973	12301.5
683	705.687	12355
684	710.833	12436.4
685	710.847	12543.4
686	715.473	12615.4
687	722.587	12668.7
688	718.74	12763.3
689	711.627	12870.3
690	710.933	13025.4
691	711.053	13177.9
692	714.633	13071
693	718.207	13006.4
694	721.733	13164.4
695	724.347	13281.2
696	724.36	13281.3
697	725.733	13342.3
698	729.313	13502.7
699	729.26	13499.6
700	725.713	13339.2
701	717.673	13417
702	707.107	13628.6
703	709.827	13681.6
704	716.973	13681.6
705	714.707	13728.7
706	711.26	13782.3
707	718.413	13835.8
708	725.053	13896.7
709	728.62	14003.1
710	731.26	14081.9
711	731.273	14082
712	728.507	14102.9
713	721.4	14156.4
714	717.993	14182.1
715	718.007	14182.1
716	720.34	14216.9
717	723.92	14270.5
718	738.547	14323.8
719	756.3	14377
720	751.673	14238
721	744.667	14088.8
722	741.12	14302.8
723	737.573	14465.6
724	734.087	14360.4
725	733.347	14296.4
726	740.453	14349.6
727	743.513	14403
728	739.967	14456.5
729	740.053	14455.5
730	743.633	14402
731	742.653	14417.1
732	739.107	14470.6
733	741.047	14482.9
734	744.627	14483
735	735.427	14435.1
736	725.233	14382
737	735.94	14328.6
738	743.447	14299.2
739	732.767	14406.2
740	720.093	14468.3
741	702.28	14414.8
742	697.633	14361.4
743	711.907	14308
744	720.4	14197.2
745	723.96	14037.7
746	732.24	13948.2
747	742.953	13894.8
748	731.133	13925.9
749	713.327	13979.4
750	711.913	13983.7
751	712.28	13978.5
752	719.313	13873.3
753	724.767	13775.9
754	721.233	13722.7
755	715.773	13655
756	705.093	13548.1
757	701.547	13462.6
758	708.693	13409.2
759	710.173	13327.4
760	706.62	13220.5
761	705.427	13184.2
762	705.447	13184.2
763	711.06	13100.2
764	718.173	12993.9
765	705.847	12935.7
766	692.747	12878
767	707.02	12717.6
768	716.453	12575.4
769	702.207	12522
770	690.1	12500.6
771	682.987	12554.1
772	688.093	12516
773	709.38	12356.5
774	705.247	12196.5
775	680.307	12036.1
776	677.187	11948.5
777	684.333	11895
778	700.147	11841.6
779	717.987	11788.2
780	698.967	11634.2
781	678.84	11473.9
782	675.307	11314.4
783	674.433	11185.1
784	684.867	11185.2
785	689.6	11156.4
786	678.92	11049.5
787	668.24	10942.6
788	657.564	10835.7
789	652.552	10700.4
790	652.568	10540
791	652.585	10485.5
792	652.601	10485.5
793	655.419	10359.5
794	658.982	10200
795	652.828	10039.7
796	646.428	9884.45
797	657.139	9852.41
798	664.215	9810.37
799	653.537	9719.51
800	643.927	9615.82
801	636.812	9482.15
802	628.189	9378.55
803	617.569	9314.77
804	622.6	9294.91
805	640.445	9311
806	634.04	9207.06
807	616.232	9046.69
808	609.975	8933.96
809	606.427	8832.41
810	606.229	8750.96
811	606.001	8670.18
812	602.527	8581.2
813	602.466	8483.36
814	620.307	8339.03
815	628.842	8228.82
816	614.599	8202.13
817	604.847	8121.55
818	601.298	7966.52
819	601.659	7867.51
820	605.222	7814.35
821	599.357	7761.58
822	588.847	7708.99
823	594.59	7627.67
824	605.187	7537.78
825	597.065	7461.15
826	586.491	7386.28
827	586.507	7306.09
828	585.54	7229.77
829	578.539	7177.19
830	573.223	7230.93
831	573.239	7620.98
832	571.654	7895.71
833	565.004	7805.75
834	560.76	7708.45
835	564.126	7587.9
836	565.821	7481.26
837	562.505	7416.3
838	560.021	7355.16
839	560.037	7305.44
840	560.053	7250.87
841	560.07	7180.91
842	559.285	7109.76
843	555.969	7034.8
844	552.647	6960.96
845	549.314	6890.66
846	544.319	6817.95
847	534.335	6737.99
848	525.185	6659.29
849	518.534	6584.33
850	517.738	6515.57
851	534.503	6465.36
852	543.453	6399.64
853	530.136	6289.69
854	517.685	6191.42
855	507.701	6126.47
856	502.056	6054.9
857	508.773	5964.48
858	511.881	5890.38
859	505.231	5860.43
860	497.681	5821.02
861	487.697	5756.06
862	484.936	5688.31
863	501.701	5612.99
864	509.117	5530.77
865	492.467	5430.81
866	476.749	5342.05
867	463.432	5282.1
868	460.407	5234.71
869	483.877	5219.68
870	497.644	5185.81
871	487.661	5105.86
872	480.577	5034.6
873	480.594	4984.65
874	481.577	4930.34
875	484.927	4865.39
876	484.395	4800.34
877	474.362	4735.06
878	464.344	4680.38
879	454.361	4650.42
880	445.376	4612.97
881	438.726	4558.02
882	438.093	4499.96
883	451.511	4434.67
884	457.673	4374.13
885	447.689	4324.18
886	442.873	4269.57
887	449.557	4204.62
888	453.134	4155.14
889	449.801	4140.11
890	448.605	4107.52
891	451.955	4037.56
892	453.172	3975.6
893	449.855	3930.64
894	444.389	3888.83
895	434.354	3853.69
896	426.537	3815.32
897	423.22	3770.36
898	422.103	3728.7
899	425.453	3693.75
900	423.388	3650.93
901	410.333	3592.15
902	402.035	3543.18
903	405.385	3518.23
904	405.825	3484.49
905	399.142	3429.27
906	396.466	3378.62
907	403.149	3338.67
908	405.835	3300.21
909	399.185	3265.25
910	395.537	3228.74
911	398.904	3188.57
912	399.165	3153.13
913	392.515	3128.17
914	389.968	3104.86
915	396.551	3085.2
916	398.5	3058.47
917	388.516	3013.51
918	382.268	2968.49
919	385.635	2923.3
920	388.03	2882.53
921	388.046	2852.58
922	387.096	2818.27
923	383.779	2773.32
924	375.599	2735.58
925	355.517	2715.53
926	345.459	2697
927	358.809	2682.05
928	371.159	2662.6
929	381.175	2632.64
930	385.18	2599.62
931	375.145	2559.46
932	367.193	2524.02
933	363.876	2499.06
934	361.592	2475.66
935	361.609	2455.7
936	360.587	2435.71
937	357.253	2415.66
938	356.047	2389.37
939	359.363	2349.81
940	362.695	2317.6
941	366.062	2302.57
942	367.357	2278.26
943	364.039	2233.3
944	360.723	2199.2
945	357.405	2189.24
946	355.122	2176.16
947	355.139	2156.1
948	354.089	2134.48
949	350.772	2109.53
950	345.749	2082.97
951	337.099	2053.02
952	330.149	2023.01
953	326.815	1992.9
954	325.687	1967.79
955	329.036	1952.84
956	329.635	1936.23
957	324.652	1916.28
958	319.998	1897.97
959	316.015	1883.02
960	314.678	1863.06
961	318.714	1832.96
962	325.961	1809.75
963	339.443	1799.94
964	346.787	1785.44
965	340.469	1760.48
966	334.351	1738.6
967	328.673	1723.57
968	321.511	1708.57
969	311.194	1693.61
970	304.395	1675.46
971	305.078	1650.5
972	305.762	1628.72
973	306.449	1613.69
974	308.894	1598.68
975	314.911	1583.72
976	320.267	1565.47
977	324.283	1540.51
978	320.521	1518.88
979	300.971	1504
980	286.186	1490.7
981	281.536	1480.74
982	281.486	1469.16
983	291.219	1454.13
984	296.974	1434.17
985	294.657	1404.22
986	289.259	1385.82
987	277.609	1390.86
988	276.174	1382.93
989	295.471	1348.66
990	306.565	1321.44
991	297.582	1311.49
992	289.071	1304.43
993	281.718	1304.47
994	275.875	1301.52
995	273.558	1291.57
996	271.441	1278.61
997	269.791	1258.66
998	268.64	1240.2
999	268.657	1225.24
1000	268.171	1210.27
1001	266.511	1195.23
1002	266.095	1186.42
1003	268.445	1191.47
1004	268.831	1187.21
1005	264.848	1162.26
1006	262.416	1137.26
1007	263.437	1112.18
1008	260.725	1096.74
1009	250.075	1101.78
1010	248.807	1103.63
1011	267.489	1098.67
1012	278.381	1088.89
1013	272.701	1068.83
1014	268.902	1050.46
1015	268.918	1035.5
1016	266.734	1020.54
1017	260.084	1005.59
1018	255.413	995.585
1019	254.759	995.629
1020	252.068	992.275
1021	245.417	982.319
1022	240.013	970.665
1023	237.03	955.709
1024	241.442	939.019
1025	260.221	918.96
1026	268.931	907.69
1027	258.947	912.735
1028	250.481	916.029
1029	244.83	916.073
1030	237.763	908.905
1031	228.065	888.349
1032	224.502	869.448
1033	231.852	853.493
1034	236.563	841.136
1035	236.579	835.18
1036	239.851	830.479
1037	248.913	828.011
1038	247.966	824.252
1039	229.983	818.296
1040	220.511	807.899
1041	225.528	789.943
1042	225.098	777.72
1043	215.401	775.252
1044	208.127	773.169
1045	204.81	771.713
1046	207.925	764.779
1047	221.542	748.901
1048	233.209	743.913
1049	241.559	757.457
1050	242.877	755.272
1051	232.227	726.316
1052	225.772	705.862
1053	226.458	699.877
1054	224.484	695.233
1055	218.167	692.777
1056	213.876	694.5
1057	212.893	703.045
1058	213.302	703.612
1059	215.985	691.156
1060	214.855	674.094
1061	207.5	649.512
1062	207.443	633.757
1063	218.792	631.802
1064	220.259	634.918
1065	206.275	645.962
1066	200.988	648.834
1067	209.295	638.929
1068	207.325	632.804
1069	188.579	632.848
1070	178.063	624.895
1071	180.412	604.439
1072	180.859	587.068
1073	178.331	574.517
1074	175.803	561.967
1075	174.842	553.531
1076	174.349	546.324
1077	173.743	539.631
1078	172.487	535.859
1079	171.231	532.087
1080	176.177	526.494
1081	186.627	519.286
1082	197.078	512.077
1083	192.957	507.318
1084	187.397	502.8
1085	181.831	499.131
1086	176.249	497.649
1087	170.666	496.166
1088	168.78	491.66
1089	168.796	485.598
1090	168.864	479.582
1091	170.152	474.665
1092	171.441	469.747
1093	172.729	465.151
1094	174.018	460.997
1095	175.307	456.843
1096	170.693	453.299
1097	164.601	449.908
1098	160.069	446.379
1099	162.629	442.225
1100	165.19	438.071
1101	164.473	433.704
1102	161.182	429.168
1103	157.891	424.633
1104	158.942	421.442
1105	160.271	418.336
1106	160.871	416.033
1107	160.379	414.932
1108	159.886	413.832
1109	160.779	409.473
1110	162.063	404.194
1111	162.585	399.541
1112	158.784	398.44
1113	154.984	397.34
1114	158.803	393.647
1115	169.386	387.653
1116	179.969	381.66
1117	172.971	379.3
1118	163.573	377.436
1119	154.836	375.274
1120	147.981	372.265
1121	141.126	369.255
1122	137.53	365.513
1123	135.765	361.36
1124	134.209	357.19
1125	142.877	352.273
1126	151.544	347.356
1127	156.039	343.812
1128	154.275	342.33
1129	152.51	340.848
1130	153.92	339.067
1131	156.227	337.203
1132	156.401	335.404
1133	145.391	333.945
1134	134.38	332.485
1135	130.155	329.488
1136	132.716	324.952
1137	135.277	320.417
1138	131.793	317.224
1139	127.483	314.216
1140	124.298	311.702
1141	124.314	310.601
1142	124.331	309.501
1143	122.393	306.69
1144	119.355	302.918
1145	116.543	299.153
1146	124.701	295.762
1147	132.86	292.372
1148	134.201	289.744
1149	125.312	288.262
1150	116.423	286.78
1151	115.47	284.702
1152	116.759	282.456
1153	118.659	280.332
1154	123.764	278.85
1155	128.869	277.368
1156	129.853	276.504
1157	127.325	276.167
1158	124.796	275.829
1159	121.8	273.034
1160	118.763	270.025
1161	116.792	267.255
1162	117.31	265.044
1163	117.827	262.832
1164	123.236	259.378
1165	131.395	255.224
1166	139.191	251.108
1167	129.285	248.862
1168	119.378	246.617
1169	115.678	244.677
1170	121.292	243.194
1171	126.906	241.712
1172	127.763	242.009
1173	127.276	242.808
1174	126.029	243.013
1175	119.683	239.241
1176	113.339	235.469
1177	115.037	233.058
1178	124.469	231.958
1179	133.902	230.857
1180	132.713	228.424
1181	130.214	225.827
1182	127.585	223.406
1183	124.548	221.542
1184	121.511	219.678
1185	115.337	219.233
1186	107.242	219.658
1187	99.1467	220.082
1188	110.674	217.107
1189	122.395	214.098
1190	129.127	212.219
1191	127.368	212.263
1192	125.61	212.308
1193	127.991	210.94
1194	131.824	209.076
1195	133.609	207.304
1196	120.395	206.203
1197	107.18	205.102
1198	106.791	203.433
1199	119.229	201.196
1200	131.667	198.959
1201	131.304	197.711
1202	129.03	196.611
1203	123.576	195.415
1204	108.581	193.932
1205	93.5847	192.45
1206	90.4487	190.727
1207	94.282	188.863
1208	98.0827	187.022
1209	98.608	187.448
1210	99.1333	187.874
1211	101.843	187.109
1212	107.965	184.482
1213	114.089	181.854
1214	115.509	180.109
1215	115.525	178.626
1216	116.038	177.259
1217	119.362	176.54
1218	122.686	175.821
1219	121.561	174.293
1220	116.488	172.047
1221	111.415	169.801
1222	117.689	168.25
1223	125.085	166.768
1224	129.675	165.396
1225	127.402	164.296
1226	125.128	163.195
1227	118.934	163.373
1228	110.809	164.18
1229	103.24	164.798
1230	106.311	161.789
1231	109.381	158.779
1232	108.775	157.567
1233	103.299	158.734
1234	97.8227	159.902
1235	96.52	158.766
1236	96.536	156.902
1237	97.1253	155.219
1238	101.231	154.65
1239	104.544	153.037
1240	107.095	150.42
1241	109.647	147.803
1242	102.803	146.856
1243	94.678	146.137
1244	89.328	145.715
1245	91.8893	146.141
1246	94.4507	146.567
1247	92.94	145.772
1248	89.1393	144.29
1249	85.38	142.853
1250	83.622	143.658
1251	81.864	144.463
1252	83.478	144.078
1253	90.3647	141.832
1254	97.2507	139.587
1255	98.8473	137.635
1256	98.8633	135.771
1257	99.414	134.136
1258	102.993	133.798
1259	106.571	133.461
1260	107.601	132.731
1261	106.369	131.652
1262	105.137	130.572
1263	104.541	129.803
1264	104.048	129.084
1265	102.027	128.456
1266	95.1733	128.119
1267	88.32	127.782
1268	85.7267	126.734
1269	85.7427	125.252
1270	85.7593	123.77
1271	98.752	124.578
1272	111.745	125.385
1273	114.685	124.888
1274	101.217	122.261
1275	87.7473	119.634
1276	88.778	118.746
1277	94.3933	118.409
1278	97.3127	118.019
1279	83.6933	117.306
1280	70.074	116.593
1281	66.708	116.258
1282	73.594	116.303
1283	80.4807	116.347
1284	81.7693	115.72
1285	82.2947	115.001
1286	82.886	114.183
1287	83.666	113.082
1288	84.446	111.981
1289	82.3127	111.128
1290	78.5413	110.415
1291	74.77	109.702
1292	77.3307	110.51
1293	79.8913	111.317
1294	83.322	111.69
1295	88.1727	111.353
1296	93.0233	111.016
1297	86.274	109.808
1298	75.856	108.326
1299	67.86	107.057
1300	74.7193	107.102
1301	81.5787	107.146
1302	83.0113	106.221
1303	79.2253	104.364
1304	75.4393	102.507
1305	74.5513	103.667
1306	74.0587	105.238
1307	74.492	105.916
1308	77.562	104.052
1309	80.632	102.188
1310	86.1453	101.301
1311	93.0313	100.964
1312	99.6273	100.627
1313	92.0107	100.289
1314	84.394	99.952
1315	79.8293	99.1569
1316	79.846	97.6746
1317	79.862	96.1924
1318	76.5433	95.312
1319	72.2827	94.6017
1320	68.9747	93.8902
1321	72.044	93.1712
1322	75.114	92.4523
1323	77.924	92.3171
1324	80.4853	92.7432
1325	83.0467	93.1693
1326	76.0953	92.5762
1327	67.9693	91.8572
1328	65.7522	90.9322
1329	79.5087	89.4499
1330	93.2647	87.9677
1331	96.444	87.4776
1332	93.9253	87.522
1333	91.31	87.5434
1334	83.9473	86.4428
1335	76.5847	85.3422
1336	73.6993	84.8521
1337	77.5327	85.2782
1338	81.3653	85.7042
1339	84.6033	85.8327
1340	87.674	85.877
1341	89.1547	85.6769
1342	82.3013	84.1947
1343	75.4473	82.7124
1344	75.052	82.4668
1345	80.1573	83.2745
1346	85.2627	84.0822
1347	86.1547	83.8366
1348	86.68	83.4994
1349	85.6027	83.1621
1350	80.784	82.8247
1351	75.9653	82.4874
1352	80.3193	81.3713
1353	88.9867	79.889
1354	96.722	78.4984
1355	89.868	78.5428
1356	83.0147	78.5872
1357	80.2907	78.6316
1358	82.8227	78.676
1359	85.3547	78.7204
1360	87.702	77.5631
1361	90	76.0865
1362	91.8507	74.9758
1363	91.358	75.7835
1364	90.8653	76.5912
1365	90.9227	76.3684
1366	91.448	75.2678
1367	91.9733	74.1672
1368	88.7533	74.1199
1369	85.2073	74.1642
1370	81.4327	74.552
1371	77.1227	75.7416
1372	72.8127	76.9312
1373	69.196	75.265
1374	65.9043	72.2561
1375	62.9339	69.4993
1376	64.9857	70.6887
1377	67.0373	71.8781
1378	69.7613	72.2279
1379	73.34	71.509
1380	76.918	70.79
1381	73.6127	70.6969
1382	68.7933	70.7413
1383	66.5725	70.6328
1384	74.7313	69.9139
1385	82.8893	69.195
1386	87.0573	68.4794
1387	88.3367	67.7662
1388	89.6153	67.0531
1389	84.924	65.617
1390	79.852	64.1348
1391	75.8373	63.507
1392	74.072	64.6966
1393	72.3067	65.8862
1394	71.7893	65.7394
1395	71.8053	65.0205
1396	72.166	64.3323
1397	76.4747	63.998
1398	80.784	63.6636
1399	82.3087	63.16
1400	80.29	62.4411
1401	78.2707	61.7221
1402	77.5027	61.0031
1403	77.0107	60.284
1404	76.2633	60.0234
1405	74.4987	61.5944
1406	72.734	63.1655
1407	71.264	63.6295
1408	70.008	63.2923
1409	68.7527	62.955
1410	71.6487	62.9841
1411	74.7187	63.0285
1412	76.9233	62.5539
1413	77.4487	61.0714
1414	77.974	59.5888
1415	77.7667	59.4809
1416	77.274	59.9069
1417	76.96	60.2948
1418	78.2487	60.3392
1419	79.5367	60.3836
1420	80.2147	60.2454
1421	80.2313	59.9096
1422	80.2473	59.5737
1423	72.91	59.2367
1424	64.2751	58.8994
1425	60.3219	58.3865
1426	72.0427	57.286
1427	83.7633	56.1854
1428	84.1553	56.4814
1429	77.3007	57.671
1430	70.446	58.8606
1431	75.938	56.6486
1432	81.552	54.403
1433	86.036	53.2875
1434	88.5967	54.0952
1435	91.158	54.9029
1436	87.9933	54.5656
1437	82.9213	53.8467
1438	78.9393	53.2765
1439	82.2633	53.7025
1440	85.5873	54.1286
1441	85.02	54.3601
1442	80.71	54.4044
1443	76.4	54.4488
1444	81.7853	53.8189
1445	88.3667	53.1058
1446	91.7807	52.3912
1447	85.6907	51.6722
1448	79.6	50.9533
1449	79.2793	50.9556
1450	82.3493	51.3816
1451	85.3347	51.8002
1452	79.752	51.4629
1453	74.1693	51.1255
1454	71.5567	51.0843
1455	73.586	51.5061
1456	75.6147	51.9278
1457	77.8493	51.5052
1458	80.1553	50.7863
1459	82.6453	50.159
1460	86.478	50.2034
1461	90.3113	50.2478
1462	87.9267	49.7218
1463	79.324	48.6255
1464	70.7213	47.5291
1465	74.6427	47.7679
1466	80.4327	48.206
1467	83.478	48.6401
1468	80.95	49.0661
1469	78.4213	49.4922
1470	76.4353	49.1053
1471	74.6707	48.3864
1472	72.952	47.7017
1473	71.696	47.3644
1474	70.44	47.027
1475	73.85	47.0487
1476	82.5173	47.4747
1477	91.1847	47.9007
1478	81.4667	48.3268
1479	68.506	48.7529
1480	59.5252	48.8278
1481	63.8671	47.7272
1482	68.2093	46.6266
1483	73.638	46.6899
1484	79.762	47.4977
1485	85.886	48.3056
1486	85.962	45.7119
1487	85.9787	43.0846
1488	86.276	42.1499
1489	87.0533	44.0955
1490	87.83	46.0411
1491	82.3933	46.2969
1492	74.7767	45.9596
1493	69.666	45.5306
1494	82.9133	44.43
1495	96.1607	43.3294
1496	99.3573	43.5646
1497	92.504	45.1357
1498	85.65	46.7067
1499	83.0507	46.2628
1500	81.0313	45.5439
1501	79.8713	44.7258
1502	81.16	43.6249
1503	82.4493	42.5241
1504	82.9233	42.1564
1505	82.94	42.2008
1506	82.91	42.2528
1507	80.6367	42.6789
1508	78.3633	43.1049
1509	77.412	42.9204
1510	78.446	41.8198
1511	79.4807	40.7192
1512	74.5613	41.4045
1513	67.9613	42.5941
1514	63.3169	43.2946
1515	68.9307	41.4307
1516	74.5453	39.5668
1517	68.6167	39.3518
1518	52.8578	40.5411
1519	37.0988	41.7305
1520	53.1085	41.5168
1521	71.884	41.1809
1522	83.924	40.8412
1523	79.4787	40.4919
1524	75.0327	40.1425
1525	72.0327	39.8033
1526	69.514	39.4675
1527	68.4873	39.2686
1528	78.39	40.0735
1529	88.2927	40.8784
1530	93.5987	40.9362
1531	94.124	40.2173
1532	94.6487	39.4984
1533	86.0973	38.1152
1534	76.19	36.633
1535	69.082	35.7232
1536	70.3707	36.5309
1537	71.6593	37.3386
1538	70.544	37.6655
1539	68.016	37.7099
1540	65.545	37.758
1541	68.87	38.1842
1542	72.1947	38.6103
1543	72.0447	38.4408
1544	66.4632	37.3402
1545	60.8819	36.2396
1546	63.9213	37.7839
1547	69.5353	40.1183
1548	75.4167	41.7661
1549	82.8113	39.5205
1550	90.2067	37.2749
1551	88.03	36.0403
1552	77.358	35.703
1553	66.686	35.3656
1554	78.1047	35.0323
1555	91.7033	34.6994
1556	99.404	34.5633
1557	90.2947	34.9879
1558	81.1847	35.4125
1559	75.42	35.5977
1560	71.6193	35.642
1561	67.9233	35.6715
1562	74.8113	34.189
1563	81.6987	32.7064
1564	87.5933	32.2663
1565	91.9347	33.4556
1566	96.2767	34.645
1567	87.688	33.7772
1568	75.2367	32.2949
1569	65.2262	31.2131
1570	69.0593	32.4025
1571	72.892	33.5919
1572	78.8827	34.7814
1573	86.788	35.971
1574	94.694	37.1606
1575	87.5453	34.5288
1576	78.9107	31.5199
1577	73.5227	29.9501
1578	76.084	31.9028
1579	78.6447	33.8555
1580	81.5233	34.7826
1581	84.5587	35.2043
1582	87.4473	35.5881
1583	83.154	34.1115
1584	78.8613	32.6349
1585	77.4407	32.0495
1586	80.51	32.8572
1587	83.58	33.6649
1588	76.6573	33.591
1589	66.7507	33.2537
1590	60.4557	32.7966
1591	74.6453	31.6599
1592	88.8347	30.5232
1593	88.638	30.1068
1594	79.238	30.1512
1595	69.838	30.1956
1596	74.046	31.7517
1597	78.388	33.3227
1598	82.824	33.4811
1599	87.42	31.2356
1600	92.0167	28.99
1601	92.6053	29.0344
1602	91.8587	29.8421
1603	91.0453	30.4515
1604	89.7893	29.7326
1605	88.534	29.0136
1606	87.018	28.2946
1607	85.2533	27.5755
1608	83.488	26.8564
1609	75.638	27.8322
1610	67.0373	29.0171
1611	63.0548	30.0049
1612	72.2327	30.431
1613	81.4107	30.8571
1614	84.724	30.3059
1615	84.7407	29.2053
1616	84.67	28.1353
1617	80.3613	28.5614
1618	76.052	28.9874
1619	72.76	29.5661
1620	70.9953	30.3738
1621	69.2307	31.1815
1622	63.4969	30.2033
1623	56.6421	28.7208
1624	51.7843	27.605
1625	57.3983	28.4127
1626	63.0124	29.2204
1627	71.9247	29.6159
1628	83.6447	29.6603
1629	95.366	29.7047
1630	91.872	29.398
1631	87.054	29.0607
1632	83.6853	28.609
1633	83.702	27.8899
1634	83.718	27.1708
1635	78.1967	26.1922
1636	70.0707	25.0916
1637	62.9229	24.1286
1638	71.0813	25.3179
1639	79.24	26.5073
1640	83.2587	27.0256
1641	82.0073	26.6898
1642	80.7567	26.3539
1643	73.9367	26.3261
1644	65.8107	26.3705
1645	61.1163	26.7773
1646	71.056	28.73
1647	80.9953	30.6827
1648	82.5567	30.4729
1649	77.7933	28.6304
1650	73.0293	26.7879
1651	78.9827	26.6812
1652	85.8693	26.7256
1653	89.17	26.6555
1654	84.0967	26.3182
1655	79.0233	25.9808
1656	71.5273	25.9031
1657	62.8927	25.9475
1658	56.0461	25.946
1659	77.1813	25.2271
1660	98.316	24.5082
1661	104.675	24.293
1662	92.224	24.719
1663	79.7727	25.1451
1664	80.046	24.9453
1665	83.1167	24.6079
1666	86.4413	24.4998
1667	90.7833	25.3075
1668	95.1253	26.1152
1669	94.1747	25.9528
1670	89.3933	25.0882
1671	84.612	24.2235
1672	83.1447	25.0743
1673	81.8887	26.0346
1674	79.2487	26.58
1675	73.6667	26.2426
1676	68.084	25.9053
1677	68.2033	26.1025
1678	70.7647	26.5285
1679	73.3233	26.8937
1680	75.8653	26.5593
1681	78.4067	26.2249
1682	78.718	26.2251
1683	76.19	26.6511
1684	73.662	27.0772
1685	77.184	26.1576
1686	82.0353	24.9422
1687	85.5627	24.1548
1688	83.798	25.077
1689	82.0333	25.9992
1690	84.844	25.7259
1691	90.9667	24.5872
1692	97.09	23.4484
1693	96.862	23.3721
1694	96.3693	23.3402
1695	91.2067	23.399
1696	76.972	23.6343
1697	62.7367	23.8695
1698	60.5912	23.8304
1699	63.1421	23.6847
1700	66.6313	23.4875
1701	79.6267	22.7684
1702	92.622	22.0494
1703	93.4127	21.9046
1704	80.4527	22.407
1705	67.492	22.9094
1706	60.8049	22.0815
1707	55.2235	21.0191
1708	53.7383	20.4921
1709	65.9679	21.7578
1710	78.1973	23.0235
1711	89.0313	22.6364
1712	98.9733	21.192
1713	108.915	19.7477
1714	94.918	20.8735
1715	80.686	22.0247
1716	74.0813	22.7663
1717	80.4587	22.8107
1718	86.836	22.8551
1719	88.8247	22.6991
1720	89.35	22.4763
1721	89.2473	22.2882
1722	84.938	22.3326
1723	80.6287	22.377
1724	79.4327	22.9468
1725	81.2307	24.0219
1726	83.0287	25.0969
1727	84.3733	22.7405
1728	85.6613	19.9606
1729	85.9907	18.3438
1730	83.7253	19.8711
1731	81.4607	21.3984
1732	84.5647	21.9765
1733	90.688	22.0209
1734	96.6627	22.0545
1735	95.4073	21.5646
1736	94.1513	21.0747
1737	89.2327	20.7984
1738	78.8167	20.8428
1739	68.4007	20.8872
1740	76.2407	21.7948
1741	89.236	22.9462
1742	96.9233	23.5842
1743	76.7767	21.53
1744	65.1829	20.1969
1745	60.8738	19.4779
1746	56.5647	18.759
1747	67.002	19.2689
1748	78.7227	19.8858
1749	85.1027	20.1937
1750	79.0113	19.78
1751	72.92	19.3663
1752	73.06	19.7055
1753	76.1293	20.3987
1754	79.0613	21.0872
1755	79.8387	21.702
1756	80.6153	22.3167
1757	79.6473	22.1628
1758	76.3693	20.9906
1759	73.0907	19.8185
1760	67.9693	18.856
1761	62.3871	17.9461
1762	59.5097	17.4625
1763	68.9407	18.919
1764	78.3713	20.3756
1765	82.5293	20.5282
1766	82.546	19.6566
1767	82.562	18.785
1768	78.4007	19.2167
1769	73.972	19.7318
1770	72.4693	19.8398
1771	75.5387	19.3117
1772	78.608	18.7836
1773	80.3067	18.9902
1774	81.5953	19.4163
1775	83.3413	19.6878
1776	87.6833	19.0834
1777	92.0253	18.4789
1778	96.3673	18.1576
1779	100.71	18.0874
1780	105.053	18.0173
1781	92.9527	18.6767
1782	79.2287	19.408
1783	71.4833	19.7188
1784	78.3693	18.9998
1785	85.256	18.2809
1786	92.6147	18.6316
1787	100.207	19.5093
1788	107.011	20.3507
1789	88.196	20.0134
1790	69.38	19.6761
1791	60.8973	19.3074
1792	67.2747	18.8938
1793	73.652	18.4802
1794	80.7893	17.9197
1795	88.1287	17.3202
1796	92.9587	16.9831
1797	83.5607	18.1343
1798	74.1627	19.2855
1799	67.4607	18.9201
1800	63.1506	17.2085
1801	58.8407	15.4969
1802	69.816	15.5572
1803	82.3	15.7924
1804	91.3893	16.0276
1805	92.1687	16.2629
1806	92.9487	16.4981
1807	91.512	16.7844
1808	88.984	17.096
1809	86.608	17.4075
1810	87.1333	17.7191
1811	87.6587	18.0307
1812	85.5573	17.6692
1813	79.976	16.4159
1814	74.3947	15.1626
1815	76.5367	14.9605
1816	80.49	15.0049
1817	83.5173	14.8234
1818	84.0407	14.0313
1819	84.564	13.2391
1820	84.4373	13.2757
1821	83.9447	13.778
1822	83.274	14.2881
1823	73.876	15.1721
1824	64.478	16.0561
1825	61.3886	16.3144
1826	67.766	15.6336
1827	74.1433	14.9529
1828	75.5607	16.1473
1829	75.5773	17.8713
1830	76.3673	19.0879
1831	81.2187	17.6439
1832	86.0693	16.1998
1833	84.0493	14.8381
1834	76.178	13.5467
1835	68.3067	12.2552
1836	71.6707	14.1939
1837	76.0127	16.4138
1838	79.21	17.4779
1839	79.7353	15.8426
1840	80.2607	14.2074
1841	79.5747	13.7665
1842	78.3187	13.8872
1843	77.1393	13.9988
1844	77.156	13.9668
1845	77.172	13.9349
1846	74.7627	14.3665
1847	69.266	15.3883
1848	63.7689	16.41
1849	66.9367	16.759
1850	72.552	16.9179
1851	77.3927	16.8812
1852	78.1727	15.8187
1853	78.952	14.7563
1854	78.2247	14.1889
1855	76.2127	14.0432
1856	74.2013	13.8975
1857	68.9407	14.689
1858	63.3592	15.573
1859	58.8867	15.8055
1860	57.1287	14.443
1861	55.3705	13.0804
1862	62.5105	12.8987
1863	74.2313	13.3247
1864	85.1167	13.7171
1865	75.9727	13.3035
1866	66.8293	12.8899
1867	61.5324	13.1334
1868	61.5487	14.2846
1869	61.5651	15.4358
1870	65.0417	15.1828
1871	72.4533	14.5782
1872	78.534	14.0562
1873	92.3327	13.9097
1874	106.131	13.7633
1875	105.252	13.2107
1876	92.8427	12.3391
1877	80.434	11.4675
1878	85.0053	11.708
1879	90.6613	12.0195
1880	91.9233	12.0625
1881	83.838	11.5343
1882	75.7527	11.0061
1883	81.5653	12.509
1884	93.328	14.8815
1885	104.011	16.9056
1886	102.289	14.9272
1887	100.567	12.9488
1888	98.2587	12.2343
1889	95.264	13.0038
1890	92.2693	13.7734
1891	85.6653	13.2313
1892	78.372	12.4392
1893	73.5313	11.9188
1894	77.9153	12.4212
1895	82.2993	12.9236
1896	81.8807	13.4485
1897	78.122	13.9892
1898	74.3633	14.5298
1899	68.8773	13.2189
1900	63.3379	11.8511
1901	61.0948	11.2316
1902	64.9701	12.0012
1903	68.8453	12.7707
1904	75.3207	12.6766
1905	82.7587	12.263
1906	89.1053	11.8074
1907	86.6193	11.012
1908	84.1327	10.2166
1909	83.892	9.83286
1910	85.986	9.87724
1911	88.0807	9.92163
1912	86.1893	9.73355
1913	83.704	9.51077
1914	80.7727	9.63149
1915	76.506	10.7827
1916	72.2387	11.9339
1917	73.7413	12.1475
1918	78.6347	11.8103
1919	83.4507	11.4778
1920	80.4553	11.6367
1921	77.46	11.7957
1922	75.656	12.0885
1923	75.7147	12.5909
1924	75.7733	13.0933
1925	73.88	12.8038
1926	71.404	12.2779
1927	69.8173	11.9013
1928	73.6927	12.4419
1929	77.568	12.9824
1930	81.9727	12.6298
1931	86.8653	11.4529
1932	91.7587	10.276
1933	89.0953	10.4385
1934	85.592	10.7501
1935	84.082	10.9655
1936	87.7033	10.9336
1937	91.3247	10.9016
1938	88.2267	11.046
1939	81.67	11.2812
1940	75.2967	11.5272
1941	73.32	12.0296
1942	71.3427	12.5319
1943	74.1293	12.8737
1944	83.4967	12.9935
1945	92.864	13.1134
1946	90.7527	12.7637
1947	85.214	12.2738
1948	81.2387	11.6694
1949	86.1313	10.4161
1950	91.0247	9.16286
1951	89.1933	8.77838
1952	81.3933	9.16499
1953	73.5933	9.5516
1954	74.926	9.73327
1955	77.2747	9.89216
1956	76.918	9.78404
1957	69.5967	8.98862
1958	62.2748	8.19319
1959	67.72	8.80882
1960	79.7373	10.1509
1961	91.4693	11.3844
1962	96.3627	10.0166
1963	101.255	8.64887
1964	102.336	8.14147
1965	98.15	8.82258
1966	93.9633	9.50369
1967	93.3427	9.65001
1968	93.91	9.61806
1969	93.552	9.73978
1970	86.9953	10.891
1971	80.4387	12.0422
1972	74.6693	11.9314
1973	69.658	10.6069
1974	64.6469	9.28239
1975	61.8578	10.875
1976	59.372	12.8659
1977	59.1934	13.8474
1978	65.5894	11.9525
1979	71.9853	10.0576
1980	70.9033	9.02773
1981	65.4273	8.50606
1982	59.9511	7.98439
1983	73.862	8.27926
1984	88.17	8.5908
1985	92.862	9.10843
1986	80.4507	9.99263
1987	68.0393	10.8768
1988	63.9169	10.4613
1989	62.7033	9.58972
1990	61.9459	8.8054
1991	64.5296	8.6604
1992	67.1133	8.5154
1993	67.63	8.42467
1994	65.9077	8.39272
1995	64.1853	8.36077
1996	63.9943	7.96775
1997	64.0529	7.51588
[truncated: 2 more rows]
