# Supplementary material for: Switching molecular recognition selectivities by temperature in a diffusion-regulatory porous material
Source: Nat Commun. 2024 Jan 2;15:144. doi: 10.1038/s41467-023-44424-3 (PMC10761840; doi:10.1038/s41467-023-44424-3)
Supplement: Supplementary file 3 — source data [file 41467_2023_44424_MOESM3_ESM.zip › Figure S46.xlsx]

## Sheet: Sheet1
	CO2	C2H2
Time (s)	Intensity	Intensity
0	42.8297	131.536
1	32.1422	131.186
2	32.2318	131.256
3	41.1373	131.669
4	50.0427	132.083
5	46.6439	131.786
6	42.3179	131.436
7	40.4378	131.441
8	44	132.236
9	47.5622	133.03
10	50.4223	131.982
11	52.967	130.105
12	55.0303	128.335
13	50.7047	127.985
14	46.3792	127.635
15	40.9085	128.143
16	34.038	129.702
17	27.1675	131.26
18	27.4784	131.234
19	29.2595	130.884
20	31.4681	130.695
21	35.2851	131.108
22	39.1021	131.521
23	38.4145	132.16
24	34.5979	132.954
25	30.7813	133.749
26	29.4325	132.323
27	28.1602	130.828
28	30.8829	130.532
29	41.0219	132.465
30	51.1608	134.398
31	49.0534	133.313
32	42.1829	131.054
33	36.3566	129.025
34	39.9187	129.056
35	43.4809	129.088
36	43.0127	129.486
37	38.1779	130.281
38	33.343	131.076
39	37.4813	129.245
40	43.079	126.986
41	47.028	125.919
42	45.7557	128.622
43	44.4833	131.326
44	42.8955	133.319
45	41.1144	134.877
46	39.3333	136.435
47	44.1677	134.177
48	49.0021	131.918
49	50.55	130.965
50	46.733	132.142
51	42.9161	133.318
52	42.9669	133.044
53	44.2391	132.313
54	44.0518	131.528
55	34.8911	130.414
56	25.7303	129.301
57	25.832	128.187
58	34.4831	127.074
59	43.134	125.96
60	39.4375	128.273
61	34.3676	130.966
62	33.8958	132.837
63	45.8545	132.487
64	57.8133	132.137
65	62.3307	132.779
66	62.8397	133.956
67	63.2035	135.075
68	58.8779	134.344
69	54.5524	133.612
70	52.3129	133.193
71	53.0763	133.225
72	53.8397	133.256
73	54.402	132.986
74	54.9109	132.636
75	54.4685	132.091
76	49.3793	130.596
77	44.2899	129.101
78	42.6997	130.545
79	43.972	134.393
80	45.2442	138.241
81	42.0205	135.346
82	38.4579	131.942
83	34.4222	129.722
84	29.3333	130.135
85	24.2445	130.548
86	28.6359	130.435
87	37.2877	130.085
88	45.1194	129.868
89	42.0661	131.426
90	39.0128	132.985
91	36.7609	132.826
92	35.4885	130.567
93	34.2162	128.308
94	26.8463	130.16
95	18.2282	132.853
96	13.8265	134.556
97	26.2953	132.297
98	38.7641	130.039
99	45.0331	130.658
100	46.8143	133.362
101	48.5953	136.065
102	44.514	134.371
103	40.1881	132.494
104	37.9391	131.396
105	39.7201	131.809
106	41.5012	132.223
107	38.8855	132.361
108	34.5596	132.393
109	31.4817	132.424
110	39.6238	132.456
111	47.7659	132.487
112	50.5343	132.153
113	47.4807	131.421
114	44.4271	130.689
115	37.6534	131.927
116	30.2747	133.485
117	26.2545	134.768
118	32.8705	135.182
119	39.4867	135.595
120	40.8955	136.008
121	39.1145	136.421
122	37.3333	136.835
123	38.0967	135.34
124	38.8599	133.845
125	42.126	132.641
126	49.4774	131.912
127	56.8288	131.183
128	53.1325	132.169
129	45.7537	133.727
130	40.1265	134.889
131	46.2337	133.394
132	52.3409	131.899
133	52.4784	131.182
134	46.8807	131.214
135	41.283	131.245
136	46.1014	131.616
137	52.2085	132.03
138	58.7278	132.34
139	66.3611	132.371
140	73.994	132.403
141	74.186	133.427
142	70.3693	134.985
143	66.4986	136.463
144	60.9009	135.35
145	55.3031	134.237
146	50.0181	134.218
147	45.1833	135.777
148	40.3485	137.335
149	38.7303	136.782
150	37.9669	135.669
151	38.0684	134.88
152	42.3943	135.675
153	46.7202	136.47
154	47.2671	135.795
155	44.7227	133.919
156	42.1783	132.042
157	38.0077	132.292
158	33.7146	132.702
159	31.8979	132.568
160	36.1427	131.102
161	40.3875	129.635
162	44.3667	130.044
163	48.1833	131.602
164	52	133.161
165	50.7278	133.192
166	49.4556	133.224
167	50.7933	133.11
168	56.3916	132.76
169	61.9898	132.41
170	56.3717	131.48
171	47.2118	130.367
172	38.2071	129.624
173	30.1565	131.166
174	22.1059	132.707
175	25.8552	133.508
176	41.8865	133.54
177	57.9178	133.571
178	59.5589	132.941
179	59.0519	132.212
180	56.8957	131.666
181	49.5162	131.697
182	42.1367	131.729
183	40.4378	132.707
184	42.2189	134.266
185	44	135.824
186	50.1066	137
187	56.2132	138.177
188	57.0033	138.048
189	49.1149	135.79
190	41.2265	133.531
191	40.1069	132.433
192	41.1246	131.701
193	42.7119	131.183
194	47.8013	131.978
195	52.8905	132.773
196	52.4224	133.568
197	46.8247	134.363
198	41.227	135.158
199	41.1246	134.235
200	41.6335	133.122
201	42.2136	132.329
202	42.9771	132.36
203	43.7405	132.392
204	42.3203	132.675
205	39.7759	133.089
206	37.6797	133.456
207	46.3307	132.724
208	54.9817	131.993
209	55.8485	131.901
210	45.9621	132.693
211	36.0757	133.485
212	36.0102	133.978
213	38.5546	134.391
214	40.7531	134.545
215	41.262	133.431
216	41.7709	132.318
217	41.0244	133.088
218	39.2499	135.401
219	37.4755	137.714
220	38.5037	136.524
221	39.7759	135.029
222	38.6067	134.221
223	31.7355	135.016
224	24.8643	135.811
225	25.5973	135.311
226	29.9059	134.202
227	34.0634	133.15
228	35.3358	133.181
229	36.6083	133.213
230	41.6021	134.394
231	51.5253	137.097
232	61.4485	139.8
233	58.7989	139.721
234	53.2011	138.989
235	49.3916	138.692
236	53.2083	140.25
237	57.0249	141.809
238	56.4915	142.28
239	52.6741	141.929
240	48.8568	141.579
241	51.5679	140.504
242	54.6212	139.39
243	55.2389	139.159
244	50.9134	140.717
245	46.5879	142.275
246	48.4043	143.292
247	52.7298	144.086
248	55.8893	144.847
249	47.2367	145.26
250	38.5841	145.674
251	36.6321	146.087
252	42.2299	146.5
253	47.8275	146.913
254	52.9927	148.949
255	58.0815	151.27
256	62.1166	152.978
257	62.6236	152.629
258	63.1306	152.28
259	62.2645	152.847
260	60.4834	154.024
261	58.7023	155.2
262	61.6589	154.881
263	64.7121	154.531
264	68.0407	154.867
265	71.858	156.426
266	75.6753	157.984
267	70.2627	159.26
268	61.6119	160.437
269	54.3667	161.659
270	57.4201	163.217
271	60.4734	164.775
272	65.435	166.906
273	72.3047	169.609
274	79.1747	172.313
275	80	172.665
276	80	172.697
277	77.554	173.026
278	68.138	174.203
279	58.7219	175.379
280	62.0113	176.556
281	72.4433	177.732
282	82.5447	178.909
283	76.438	180.086
284	70.3313	181.262
285	66.1579	183.049
286	64.8857	185.752
287	63.6135	188.456
288	67.2867	187.89
289	72.3567	186.4
290	74.798	185.539
291	62.3301	188.242
292	49.8625	190.946
293	48.8537	193.042
294	58.0153	194.601
295	67.1767	196.159
296	69.8527	198.76
297	71.888	201.463
298	74.588	203.391
299	78.9133	203.423
300	83.2387	203.454
301	76.3147	204.764
302	63.8467	206.704
303	52.5323	208.625
304	63.2209	210.184
305	73.9093	211.742
306	80.2173	212.155
307	80.722	211.05
308	81.2273	209.946
309	76.5087	214.563
310	70.402	220.701
311	66.0683	225.867
312	70.394	226.28
313	74.7193	226.693
314	77.366	228.995
315	78.6387	232.844
316	79.9113	236.693
317	87.3367	237.346
318	95.2247	237.759
319	97.59	238.173
320	87.6667	238.586
321	77.7433	238.999
322	78.5287	241.519
323	84.1267	244.986
324	89.1553	248.292
325	86.6107	249.469
326	84.066	250.646
327	82.4373	252.681
328	81.9287	255.766
329	81.42	258.851
330	84.5013	261.619
331	88.318	264.322
332	89.624	267.106
333	81.482	270.191
334	73.3393	273.276
335	75.084	275.232
336	83.7027	276.405
337	92.3213	277.577
338	81.9193	281.318
339	70.724	285.166
340	68.6087	289.015
341	84.1327	292.863
342	99.6567	296.712
343	101.801	300.561
344	98.748	304.409
345	95.7453	308.104
346	93.2007	310.426
347	90.6567	312.748
348	89.3333	315.619
349	89.3333	319.085
350	89.3333	322.552
351	86.27	324.706
352	82.7067	326.646
353	81.4673	329.228
354	87.5733	333.84
355	93.68	338.451
356	94.422	343.536
357	91.878	348.911
358	89.3333	354.286
359	97.4753	354.699
360	105.617	355.112
361	108.347	357.555
362	102.24	363.312
363	96.1333	369.068
364	96.4067	372.505
365	98.6973	375.209
366	100.169	378.071
367	96.6213	381.904
368	93.0727	385.738
369	92.89	390.357
370	95.944	395.733
371	98.998	401.109
372	105.901	407.503
373	113.28	414.023
374	118.186	419.409
375	116.405	421.731
376	114.623	424.052
377	112.843	427.614
378	111.061	431.844
379	109.477	436.176
380	114.313	443.842
381	119.148	451.509
382	121.794	457.746
383	121.291	461.928
384	120.787	466.109
385	115.446	473.809
386	108.575	482.62
387	103.023	490.843
388	105.567	495.455
389	108.112	500.066
390	110.921	504.678
391	113.975	509.289
392	117.027	513.901
393	119.623	519.199
394	122.167	524.574
395	123.291	530.688
396	120.756	538.705
397	118.221	546.721
398	122.129	554.757
399	129.507	562.804
400	136.462	570.839
401	129.591	578.505
402	122.719	586.172
403	121.246	592.718
404	127.534	597.655
405	133.823	602.591
406	139.587	611.922
407	145.186	622.642
408	149.465	632.773
409	145.649	639.293
410	141.832	645.813
411	139.603	653.524
412	138.84	662.334
413	138.077	671.143
414	138	682.62
415	138	694.394
416	138.529	705.1
417	140.565	712.766
418	142.601	720.433
419	144.148	730.785
420	145.42	742.648
421	146.651	754.473
422	145.888	764.428
423	145.125	774.383
424	146.702	784.032
425	151.791	793.224
426	156.879	802.415
427	163.719	830.977
428	171.052	865.008
429	175.786	876.816
430	179.786	882.348
431	183.279	899.266
432	186.63	919.401
433	175.919	939.219
434	161.471	958.952
435	169.143	975.113
436	183.81	990.145
437	184.788	1009.05
438	181.437	1029.19
439	183.747	1033.84
440	187.747	1033.88
441	191.747	1045.46
442	195.747	1060.49
443	191.766	1087.18
444	185.401	1117.36
445	188.419	1131.83
446	194.085	1141.86
447	194.034	1151.89
448	192.367	1161.92
449	190.694	1172
450	189.019	1182.08
451	186.097	1207.35
452	182.845	1236.65
453	189.935	1251.72
454	200.653	1261.8
455	207.083	1294.35
456	212.083	1334.38
457	215.833	1363.16
458	219.167	1388.19
459	218.75	1401.97
460	217.083	1412.01
461	219.681	1429.61
462	223.701	1449.74
463	230.745	1469.8
464	238.745	1489.83
465	248.771	1521.26
466	259.437	1556.29
467	253.345	1576.18
468	241.953	1591.29
469	232.403	1614.04
470	223.403	1639.07
471	223.13	1660.25
472	225.463	1680.29
473	234.254	1715.87
474	244.973	1756.1
475	257.471	1780.58
476	270.471	1800.61
477	277.752	1828.44
478	283.419	1858.47
479	282.054	1880.78
480	278.703	1900.92
481	271.153	1936.77
482	262.487	1976.8
483	273.307	2008.93
484	289.307	2038.96
485	292.667	2073.08
486	292.667	2108.29
487	289.467	2135.35
488	285.467	2160.39
489	292.665	2205.41
490	302.665	2255.44
491	310.83	2289.6
492	318.536	2319.79
493	322.7	2349.85
494	326.033	2379.88
495	329.367	2426.11
496	332.7	2476.15
497	333.333	2510.09
498	333.333	2540.27
499	324.862	2586.73
500	314.529	2636.76
501	337.535	2674.49
502	367.868	2709.53
503	354.204	2748.66
504	330.871	2788.69
505	343.147	2845.37
506	363.251	2905.71
507	352.832	2940.89
508	336.165	2970.92
509	347.168	3034.16
510	363.835	3104.19
511	372.228	3136.97
512	378.927	3162.12
513	377.201	3220.77
514	373.867	3285.8
515	381.732	3329.84
516	391.732	3369.87
517	384.892	3410.07
518	374.84	3450.31
519	381.834	3524.38
520	391.834	3604.41
521	401.834	3658.94
522	411.834	3708.97
523	413.333	3759.21
524	413.333	3809.49
525	407.601	3876.75
526	400.934	3946.78
527	420.063	4012.51
528	443.397	4077.54
529	438.024	4121.26
530	427.972	4161.49
531	435.368	4218.95
532	445.368	4278.99
533	440.866	4334.67
534	434.199	4389.7
535	424.589	4497.43
536	414.541	4613.02
537	422.132	4675.33
538	432.132	4730.36
539	433.333	4767.8
540	433.333	4802.83
541	448.073	4899.93
542	464.826	5005.5
543	466.667	5070.53
544	466.667	5130.57
545	466.667	5159.44
546	466.667	5184.48
547	469.634	5289.62
548	472.967	5404.65
549	467.37	5497.82
550	460.671	5588.29
551	471.999	5664.87
552	485.332	5739.9
553	489.667	5819.43
554	492.999	5899.47
555	502.379	5948.21
556	512.43	5993.47
557	513.333	6129.54
558	513.333	6274.57
559	519.401	6337.69
560	526.068	6392.72
561	514.472	6475.44
562	501.073	6560.89
563	500	6650.55
564	500	6740.58
565	515.332	6826.01
566	531.999	6911.05
567	524.087	7014.97
568	514.035	7120.55
569	531.937	7193.06
570	551.937	7263.09
571	547.132	7314.52
572	540.465	7364.55
573	533.769	7484.92
574	527.069	7610.56
575	542.333	7707.43
576	558.999	7802.46
577	544.334	7892.79
578	527.667	7982.83
579	532.81	8085.02
580	539.346	8187.99
581	554.999	8292.82
582	571.665	8397.85
583	564.288	8507.89
584	554.237	8618.49
585	556.367	8714.92
586	559.701	8809.95
587	569.101	8895.88
588	579.101	8980.91
589	570.854	9080.04
590	560.805	9180.56
591	569.787	8718.86
592	579.715	8229.32
593	572.585	8245.39
594	569.09	8286.9
595	583.349	8452.7
596	586.919	8604.08
597	565.525	8721.78
598	561.001	8795.76
599	578.825	8811.84
600	590.639	8890.43
601	597.731	9018.13
602	590.301	9113.55
603	576.042	9193.78
604	599.323	9239.37
605	631.407	9276.84
606	616.579	9389.69
607	601.238	9503.6
608	618.97	9567.47
609	631.979	9644.6
610	624.849	9778.32
611	616.579	9870.98
612	605.881	9876.36
613	606.419	9951.56
614	620.679	10112
615	626.667	10210.4
616	626.667	10263.9
617	624.149	10392.8
618	620.603	10552.4
619	622.959	10535.1
620	626.524	10481.7
621	623.245	10633.6
622	621.602	10784.4
623	639.431	10837.9
624	650.193	10915
625	635.934	11075.5
626	627.908	11198.4
627	631.455	11251.6
628	633.333	11279.8
629	633.333	11279.8
630	639.751	11344
631	650.446	11451
632	645.527	11597
633	634.832	11757.5
634	639.465	11780
635	646.597	11780
636	646.667	11832.7
637	647.45	11897.7
638	654.582	12058.2
639	660	12193
640	660	12246.5
641	663.958	12319.8
642	674.653	12426.8
643	671.087	12507
644	653.264	12560.5
645	651.134	12613.9
646	658.227	12667.1
647	657.327	12720.5
648	653.761	12774
649	653.333	12827.5
650	653.368	12881
651	656.934	12934.5
652	660	12995.5
653	660	13102.5
654	660.957	13195
655	664.504	13248.2
656	668.06	13301.6
657	671.62	13355.1
658	673.333	13353.1
659	673.333	13299.9
660	673.333	13383
661	673.333	13542.5
662	667.913	13580.9
663	660.783	13580.9
664	669.52	13581
665	680	13581
666	680	13581
667	680	13596.7
668	680	13701.5
669	679.14	13794
670	675.58	13847.5
671	674.653	13901
672	678.22	13954.5
673	676.433	13981.2
674	669.307	13981.3
675	671.16	14048.7
676	678.287	14155.6
677	674.613	14060.1
678	667.52	13900.6
679	660.393	13975.5
680	653.438	14082
681	664.135	14135.5
682	671.833	14174
683	661.14	14120.6
684	658.146	14067.1
685	675.973	14013.7
686	686.667	14045.5
687	686.667	14205.1
688	684.813	14226.1
689	681.247	14119.2
690	677.687	14116.5
691	674.12	14170
692	684.453	14140.1
693	698.72	14086.7
694	687.02	14081.9
695	673.473	14079.8
696	676.96	14027.5
697	681.387	13982
698	692.08	13982
699	697.22	13968.2
700	686.527	13914.7
701	673.047	13840.4
702	655.222	13733.5
703	652.199	13737.5
704	662.838	13843.9
705	657.539	13779.5
706	643.279	13619.2
707	645.49	13582.3
708	652.62	13582.3
709	656.541	13582.4
710	660	13582.4
711	660	13582.4
712	660	13565.4
713	660	13459.1
714	661.995	13337.6
715	669.127	13177.2
716	667.487	13060.7
717	653.225	13007.2
718	646.667	12982.6
719	646.667	12982.7
720	641.891	12875.2
721	634.761	12714.9
722	630.497	12640.2
723	626.951	12587.1
724	636.505	12435.3
725	647.194	12282.9
726	657.778	12282.9
727	661.528	12274.4
728	629.445	12220.9
729	608.735	12152
730	615.864	12045.1
731	617.006	11938.1
732	609.877	11831.2
733	610.587	11753.7
734	617.719	11700.3
735	620	11647.2
736	620	11594.3
737	622.816	11456.5
738	626.381	11296.1
739	620.142	11136.5
740	612.905	10981.2
741	602.211	10927.8
742	592.727	10856.1
743	589.163	10695.8
744	588.805	10583.5
745	595.936	10583.5
746	600	10537.5
747	600	10430.6
748	598.014	10324
749	594.467	10217.7
750	581.21	10070.9
751	563.385	9905.18
752	574.439	9852.07
753	592.263	9825.36
754	593.333	9738.34
755	592.089	9644.48
756	574.259	9510.8
757	559.29	9391.11
758	555.745	9327.32
759	555.614	9251.44
760	562.746	9149.85
761	566.667	9057.9
762	566.667	8977.72
763	564.599	8875.83
764	561.034	8758.22
765	557.469	8659.6
766	553.905	8568.73
767	547.377	8500.59
768	540.284	8436.79
769	550.267	8331.6
770	558.398	8227.57
771	540.569	8152.72
772	529.022	8076.69
773	539.716	7996.52
774	544.171	7912.59
775	537.041	7821.72
776	528.227	7766.82
777	517.588	7750.9
778	524.029	7657.91
779	541.854	7513.56
780	533.655	7427.77
781	515.831	7363.63
782	513.333	7331.68
783	513.333	7304.97
784	513.333	7167.06
785	513.333	7093.41
786	513.333	7498.44
787	512.933	7844.62
788	509.599	7759.65
789	506.265	7675.24
790	502.915	7594.88
791	499.134	7516.51
792	492.467	7451.55
793	485.801	7385.93
794	479.134	7315.96
795	473.333	7242.03
796	473.333	7141.54
797	472.399	7041.13
798	465.733	6941.16
799	461.401	6853.11
800	471.401	6838.14
801	478.123	6812.6
802	464.723	6722.19
803	453.833	6634.84
804	457.167	6564.87
805	460	6491.16
806	460	6396.19
807	456.502	6304.22
808	433.169	6229.25
809	416.849	6158.74
810	440.303	6113.54
811	456.797	6065.98
812	436.797	6006.01
813	424.271	5942.04
814	450.937	5857.07
815	470.651	5776.86
816	453.903	5721.62
817	438.301	5662.18
818	428.301	5582.22
819	418.867	5503.1
820	412.201	5428.13
821	408.375	5360.78
822	418.426	5330.66
823	424.265	5294.26
824	410.931	5229.29
825	400.601	5167.02
826	403.934	5117.05
827	407.27	5063.42
828	410.62	4993.11
829	411.434	4925.71
830	401.434	4870.74
831	393.333	4816.72
832	393.333	4766.75
833	392.061	4717.69
834	385.359	4672.49
835	381.335	4621.33
836	388.001	4546.36
837	393.333	4477.4
838	393.333	4432.43
839	392.663	4390.44
840	389.313	4360.32
841	384.567	4324.99
842	374.567	4270.02
843	369.466	4215.05
844	382.799	4160.08
845	393.333	4105.05
846	393.333	4049.8
847	388.929	3995.71
848	368.929	3945.74
849	353.333	3899.08
850	353.333	3864.11
851	357.759	3824.68
852	377.857	3769.44
853	389.5	3717.71
854	372.833	3677.75
855	359.233	3641.23
856	355.9	3616.26
857	354.867	3586.69
858	361.533	3541.72
859	364.355	3497.86
860	354.303	3457.68
861	346.667	3421.16
862	346.667	3396.19
863	345.065	3365.22
864	338.399	3315.25
865	334.138	3268.84
866	337.488	3233.7
867	340.833	3197.36
868	344.167	3157.39
869	348.333	3117.42
870	355	3077.45
871	355.813	3042.46
872	339.065	3022.39
873	324.935	2995.86
874	318.268	2950.89
875	315.065	2909.82
876	321.732	2879.85
877	328.407	2851.14
878	335.109	2826.05
879	336.4	2799.63
880	323.067	2769.67
881	311.737	2737.16
882	305.825	2697.77
883	303.575	2659.45
884	312.909	2624.48
885	316.942	2588.27
886	304.213	2548.1
887	297	2519.24
888	306.333	2524.27
889	311.833	2520.55
890	305.833	2490.58
891	302.338	2455.55
892	306.358	2405.34
893	311.585	2362.98
894	320.251	2343.01
895	322.943	2325.64
896	308.61	2315.67
897	296.955	2303.08
898	292.935	2283.01
899	290.81	2254.86
900	293.81	2204.9
901	293.57	2164.38
902	284.57	2149.41
903	278.271	2135.78
904	279.276	2125.76
905	279.534	2111.56
906	277.867	2086.59
907	275.268	2058.83
908	270.268	2023.86
909	268.073	1993.06
910	273.099	1972.99
911	275.507	1954.39
912	271.507	1939.43
913	270.503	1921.56
914	276.837	1896.59
915	279.682	1873.04
916	273.987	1852.97
917	271.499	1832.94
918	276.499	1812.97
919	279.001	1796
920	275.667	1786.03
921	271.123	1770.02
922	263.752	1739.9
923	259.7	1714.47
924	263.033	1699.51
925	265.333	1686.09
926	265.333	1676.12
927	265.54	1666.15
928	266.207	1656.18
929	261.889	1636.85
930	246.481	1596.68
931	237.279	1566.18
932	241.279	1556.21
933	246.879	1549.44
934	255.879	1549.47
935	255.999	1543.07
936	237.237	1523
937	230.278	1499.66
938	247.278	1469.69
939	258.447	1441.38
940	257.78	1416.41
941	256.228	1401.35
942	252.878	1406.41
943	248.401	1406.36
944	241.735	1396.39
945	235.974	1383.02
946	231.974	1363.05
947	227.967	1343.05
948	223.946	1322.98
949	220.517	1309.94
950	218.183	1309.98
951	217.25	1304.76
952	218.917	1289.79
953	221.407	1273.04
954	225.427	1252.97
955	230.279	1234.74
956	236.613	1219.77
957	237.188	1208.4
958	227.521	1203.43
959	222.766	1194.89
960	226.747	1179.99
961	224.199	1166.82
962	209.532	1156.85
963	201.993	1145.11
964	207.688	1130.07
965	212.533	1116.85
966	215.866	1106.88
967	217.16	1098.71
968	214.827	1093.74
969	212.139	1083.41
970	208.823	1063.54
971	205.5	1048.89
972	202.167	1043.92
973	198.593	1033.67
974	194.573	1013.6
975	194.039	1002.57
976	199.706	1007.6
977	204.533	1007.23
978	207.866	997.261
979	206.18	983.729
980	195.565	963.858
981	190.067	943.953
982	194.067	923.984
983	194.673	909.259
984	188.979	904.266
985	189.412	901.081
986	200.745	901.113
987	199.843	897.726
988	177.177	888.257
989	165.922	877.867
990	174.969	865.837
991	188.193	854.569
992	208.525	844.601
993	213.561	840.739
994	192.561	847.271
995	179.581	844.144
996	180.251	824.58
997	181.933	806.762
998	185.266	791.793
999	184.167	782.143
1000	175.834	781.175
1001	171.939	779.632
1002	175.29	777.15
1003	175.773	769.992
1004	171.773	755.524
1005	169.333	743.396
1006	169.333	734.928
1007	173.515	726.443
1008	184.234	717.933
1009	189.6	714.638
1010	186.933	719.17
1011	187.066	716.503
1012	191.399	703.035
1013	186.095	691.548
1014	166.327	683.036
1015	152.616	679.054
1016	147.616	681.585
1017	143.32	681.677
1018	140.036	678.261
1019	138.633	676.155
1020	140.3	676.186
1021	146.934	669.154
1022	161.676	650.59
1023	171.967	634.599
1024	175.301	622.631
1025	173.661	609.984
1026	164.246	596.275
1027	154.832	582.567
1028	153.273	577.014
1029	154.06	573.895
1030	153.497	570.449
1031	148.407	565.9
1032	143.319	561.352
1033	142.879	557.046
1034	145.414	552.895
1035	147.949	548.744
1036	146.255	543.455
1037	144.473	538.143
1038	140.231	532.565
1039	131.613	526.513
1040	122.994	520.46
1041	131.439	515.784
1042	146.197	511.618
1043	157.851	507.577
1044	144.363	504.555
1045	130.876	501.532
1046	124	496.479
1047	124	489.314
1048	124	482.149
1049	124.865	476.884
1050	125.883	471.954
1051	127.954	467.199
1052	133.552	463.033
1053	139.149	458.866
1054	140.557	455.63
1055	139.285	452.989
1056	138.013	450.349
1057	137.496	448.843
1058	136.987	447.348
1059	133.936	444.581
1060	126.557	439.651
1061	119.178	434.721
1062	114.481	431.516
1063	110.679	428.886
1064	108.219	425.796
1065	115.599	419.339
1066	122.977	412.883
1067	128.575	407.952
1068	132.391	404.549
1069	136.208	401.146
1070	129.503	397.742
1071	121.361	394.339
1072	114.739	390.935
1073	112.448	387.531
1074	110.157	384.127
1075	101.352	381.212
1076	88.8847	378.572
1077	76.844	375.927
1078	85.7	373.006
1079	94.5567	370.086
1080	100.51	367.963
1081	100.005	367.616
1082	99.5	367.269
1083	98.1667	362.675
1084	96.4253	355.99
1085	94.684	349.304
1086	96.9347	348.514
1087	99.224	347.782
1088	102.731	346.066
1089	108.308	342.676
1090	113.885	339.285
1091	107.046	336.45
1092	95.8507	333.81
1093	87.07	330.941
1094	95.9753	326.392
1095	104.881	321.844
1096	113.913	319.013
1097	123.073	317.9
1098	132.233	316.786
1099	123.035	313.658
1100	111.331	310.255
1101	101.345	307.743
1102	96.2547	307.775
1103	91.1647	307.807
1104	91.266	304.939
1105	94.2847	300.442
1106	97.304	295.945
1107	104.136	294.799
1108	111.006	293.686
1109	113.073	292.431
1110	106.967	290.936
1111	100.86	289.441
1112	105.821	285.942
1113	114.473	281.775
1114	120.079	277.959
1115	105.291	276.486
1116	90.5013	275.014
1117	82.188	273.531
1118	81.17	272.036
1119	80.1527	270.541
1120	87.354	268.072
1121	96.0053	265.432
1122	100.794	263.406
1123	92.652	263.438
1124	84.51	263.47
1125	84.4373	261.639
1126	89.5273	258.616
1127	94.6167	255.594
1128	88.368	253.706
1129	82.0067	251.829
1130	79.6007	249.67
1131	83.9267	247.03
1132	88.252	244.39
1133	87.0433	242.609
1134	83.99	241.114
1135	81.8953	239.519
1136	86.2207	237.261
1137	90.546	235.003
1138	91.3693	234.106
1139	88.8247	234.519
1140	86.2267	234.933
1141	82.7227	232.968
1142	79.1073	230.709
1143	78.3087	228.245
1144	85.126	225.223
1145	91.942	222.202
1146	93.8	221.164
1147	92.9867	221.196
1148	92.1527	221.166
1149	90.318	218.144
1150	88.484	215.123
1151	86.1407	213.017
1152	83.034	212.285
1153	79.928	211.553
1154	77.2173	210.821
1155	74.6193	210.089
1156	72.4293	208.869
1157	72.376	205.084
1158	72.3227	201.299
1159	73.6433	200.193
1160	76.1347	201.369
1161	78.626	202.546
1162	78.7767	201.616
1163	78.7233	200.503
1164	78.0647	199.278
1165	75.9907	197.794
1166	73.9173	196.311
1167	75.1933	194.315
1168	78.1933	192.057
1169	81.1727	189.814
1170	83.664	187.937
1171	86.1553	186.06
1172	89.1687	185.144
1173	92.9033	185.554
1174	96.6373	185.965
1175	92.4573	184.591
1176	86.042	182.714
1177	80.4827	180.898
1178	79.4113	179.403
1179	78.3407	177.908
1180	79.7427	177.238
1181	83.252	177.269
1182	86.7607	177.301
1183	83.014	174.524
1184	78.6353	171.502
1185	77.232	169.281
1186	82.7773	168.931
1187	88.3227	168.581
1188	94.3867	168.231
1189	100.695	167.881
1190	105.23	167.439
1191	82.0227	165.562
1192	58.8153	163.685
1193	49.0406	162.312
1194	56.3662	161.581
1195	63.6918	160.849
1196	64.9681	160.743
1197	64.9149	160.774
1198	65.8805	160.577
1199	70.916	159.463
1200	75.952	158.35
1201	75.0833	157.679
1202	69.9413	157.329
1203	64.7995	156.979
1204	65.7639	154.797
1205	66.9827	152.539
1206	65.5297	151.059
1207	58.8856	151.09
1208	52.2415	151.122
1209	54.6121	149.798
1210	60.6655	147.922
1211	66.2846	146.148
1212	67.504	145.416
1213	68.7233	144.684
1214	69.344	144.132
1215	69.2907	143.781
1216	69.238	143.431
1217	72.2127	143.081
1218	75.7213	142.731
1219	77.4167	141.767
1220	73.038	138.745
1221	68.6593	135.723
1222	66.9187	134.564
1223	66.8653	134.595
1224	66.812	134.627
1225	60.712	134.658
1226	54.5521	134.69
1227	52.9127	134.721
1228	58.9661	134.753
1229	65.0195	134.785
1230	73.172	133.671
1231	82.024	132.176
1232	88.0013	130.879
1233	74.7173	130.911
1234	61.4331	130.942
1235	54.2451	129.806
1236	52.9194	127.548
1237	51.5938	125.289
1238	54.3337	124.392
1239	57.5753	123.663
1240	62.2087	122.934
1241	70.808	122.202
1242	79.4073	121.47
1243	74.8127	121.227
1244	62.801	121.258
1245	51.1558	121.275
1246	57.4637	120.543
1247	63.7715	119.811
1248	64.9917	118.927
1249	58.5775	117.813
1250	52.1633	116.7
1251	57.0596	116.182
1252	65.1501	115.831
1253	72.8327	115.481
1254	78.3773	115.131
1255	83.922	114.781
1256	83.4207	113.813
1257	77.7693	112.318
1258	72.1187	110.823
1259	69.9787	112.136
1260	68.1447	113.694
1261	65.7083	114.114
1262	61.8667	111.872
1263	58.0251	109.631
1264	62.0596	108.134
1265	70.1487	107.02
1266	77.6567	105.999
1267	71.2427	107.175
1268	64.8283	108.352
1269	63.7563	109.047
1270	70.064	109.079
1271	76.372	109.111
1272	76.178	107.627
1273	74.3573	105.765
1274	72.2893	104.511
1275	68.9287	106.451
1276	65.5677	108.391
1277	60.4204	107.445
1278	53.7517	104.042
1279	47.0831	100.638
1280	56.565	100.395
1281	67.4527	100.426
1282	72.848	100.458
1283	65.4144	100.49
1284	57.9811	100.521
1285	57.6443	99.5143
1286	60.6444	98.0192
1287	63.2471	96.6387
1288	59.6318	97.052
1289	56.0164	97.4652
1290	58.5577	97.2068
1291	68.9367	96.0934
1292	79.3153	94.98
1293	75.5087	93.2405
1294	68.5847	91.3634
1295	63.7997	90.0976
1296	67.5633	91.2742
1297	71.3267	92.4507
1298	73.9053	92.522
1299	75.6267	91.793
1300	77.348	91.0641
1301	73.9987	91.7831
1302	70.3827	92.578
1303	68.5313	92.617
1304	70.2593	91.122
1305	71.9873	89.6269
1306	70.2827	88.9447
1307	67.176	88.5946
1308	64.3441	88.3131
1309	64.2909	88.7264
1310	64.2377	89.1397
1311	56.8863	88.1173
1312	41.3122	85.4772
1313	25.7381	82.8372
1314	37.6341	83.766
1315	54.3741	85.3243
1316	64.7942	86.2681
1317	54.0545	85.1547
1318	43.3147	84.0413
1319	45.9213	84.5573
1320	57.0656	86.1158
1321	68.21	87.6743
1322	69.022	85.8311
1323	69.732	83.9544
1324	68.4647	82.2189
1325	63.8315	80.7239
1326	59.1983	79.2288
1327	63.1526	79.1649
1328	69.9693	79.5782
1329	75.5973	80.0406
1330	73.2627	80.8327
1331	70.928	81.6247
1332	68.08	81.2732
1333	64.7194	79.7781
1334	61.3585	78.2831
1335	61.5796	78.1313
1336	62.2897	78.1628
1337	61.0167	78.0953
1338	54.0923	77.7451
1339	47.1679	77.3949
1340	47.0851	77.2891
1341	50.8486	77.3207
1342	54.4949	77.337
1343	52.4061	76.6052
1344	50.3174	75.8735
1345	49.5515	74.8365
1346	50.7705	73.3414
1347	51.9895	71.8463
1348	55.1932	72.7324
1349	58.9573	74.2909
1350	61.9879	75.4826
1351	61.1713	74.7508
1352	60.3548	74.0191
1353	56.9275	72.8751
1354	51.2766	71.38
1355	45.6257	69.8849
1356	52.1463	70.1454
1357	59.7263	70.5586
1358	66.6833	70.8574
1359	72.1867	70.889
1360	77.69	70.9206
1361	75.3253	70.1963
1362	68.9113	69.0828
1363	62.9557	68.0458
1364	67.9913	68.8407
1365	73.0273	69.6356
1366	73.2547	70.11
1367	66.84	70.1416
1368	60.4261	70.1731
1369	59.0995	69.5941
1370	59.0463	68.8622
1371	58.5805	68.2678
1372	56.2373	68.2994
1373	53.8941	68.331
1374	56.5385	68.3626
1375	63.1009	68.3941
1376	69.6633	68.4257
1377	63.8122	67.0276
1378	57.1681	65.5382
1379	51.9435	64.8714
1380	49.8777	66.0351
1381	47.8118	67.1988
1382	56.9849	66.3554
1383	71.944	64.4786
1384	86.3527	62.6783
1385	87.5713	62.7099
1386	88.7907	62.7414
1387	84.774	62.6127
1388	73.5253	62.2626
1389	62.2769	61.9126
1390	64.8304	62.1707
1391	70.8387	62.5811
1392	75.876	62.9309
1393	75.8227	62.9624
1394	75.77	62.994
1395	73.106	62.8195
1396	68.218	62.4694
1397	63.3306	62.1193
1398	64.0606	60.3648
1399	65.2796	58.4881
1400	67.0327	57.1834
1401	70.0333	57.215
1402	73.034	57.2466
1403	70.4967	58.0569
1404	65.3543	59.2335
1405	60.9	60.2496
1406	67.208	58.7545
1407	73.516	57.2594
1408	75.3647	56.27
1409	71.538	55.9242
1410	67.7107	55.5784
1411	64.4532	55.5307
1412	61.3467	55.5623
1413	58.8455	55.5939
1414	59.3012	55.6254
1415	59.7569	55.657
1416	59.2385	55.4803
1417	57.9225	55.133
1418	56.6066	54.7858
1419	52.503	55.1307
1420	48.1243	55.5439
1421	46.1071	55.4037
1422	49.8706	53.9086
1423	53.6341	52.4135
1424	61.1475	52.1968
1425	70.5087	52.6101
1426	78.9573	53.0423
1427	69.9967	53.8374
1428	61.0367	54.6324
1429	56.2351	54.9355
1430	56.9423	54.5869
1431	57.6494	54.2383
1432	62.6335	52.6672
1433	68.688	50.7901
1434	71.304	49.4632
1435	58.2743	50.6397
1436	45.2446	51.8163
1437	43.6151	52.1378
1438	50.9407	51.7877
1439	58.2663	51.4376
1440	56.2647	52.1638
1441	53.6671	52.9587
1442	52.2901	53.3874
1443	53.5094	53.0372
1444	54.7287	52.687
1445	52.0283	51.5352
1446	47.6495	50.0401
1447	44.1674	48.8507
1448	50.9841	51.1722
1449	57.8008	53.4938
1450	62.628	54.0598
1451	65.1192	52.5647
1452	67.6107	51.0697
1453	67.9647	50.2156
1454	67.9113	49.4836
1455	67.8587	48.6677
1456	67.8053	47.5543
1457	67.752	46.4409
1458	62.5073	46.0146
1459	53.8032	46.0462
1460	45.099	46.0777
1461	55.8031	46.8546
1462	66.904	47.6466
1463	72.14	48.7069
1464	66.4889	50.2651
1465	60.838	51.8234
1466	55.1871	51.1527
1467	49.5362	49.6576
1468	44.5559	48.2467
1469	45.0097	47.5179
1470	45.4635	46.7889
1471	49.8263	45.8755
1472	58.4241	44.7621
1473	67.022	43.6486
1474	73.652	44.8327
1475	79.9607	46.3912
1476	82.7933	47.0349
1477	74.6293	44.7854
1478	66.4658	42.5359
1479	64.3349	42.6088
1480	66.0631	44.1673
1481	67.7913	45.7258
1482	67.2513	43.8826
1483	66.6893	42.0059
1484	63.114	41.2592
1485	54.4098	42.4358
1486	45.7056	43.6124
1487	49.4054	43.9302
1488	57.2399	43.9618
1489	64.0499	43.795
1490	63.9967	42.3
1491	63.9435	40.8049
1492	64.2795	40.4772
1493	64.9898	41.2722
1494	65.7001	42.0673
1495	70.6573	42.1827
1496	76.1393	42.2143
1497	78.3353	42.3376
1498	70.14	42.7508
1499	61.9444	43.1641
1500	55.8002	43.1039
1501	50.9127	42.7538
1502	46.0251	42.4038
1503	58.1397	42.8156
1504	70.2547	43.2274
1505	76.076	43.2159
1506	71.1887	42.4842
1507	66.3011	41.7525
1508	66.9473	39.8757
1509	69.4387	37.6173
1510	71.5993	35.9042
1511	71.546	37.8441
1512	71.4933	39.7839
1513	73.958	39.4921
1514	78.844	37.054
1515	68.6887	38.5128
1516	56.6767	40.4527
1517	49.7489	41.6712
1518	56.5656	40.9395
1519	63.3824	40.2077
1520	64.5768	40.4681
1521	62.7425	41.263
1522	61.0143	41.9556
1523	62.7426	39.315
1524	64.4708	36.6745
1525	62.9637	36.2257
1526	56.8039	38.9289
1527	50.6441	41.6321
1528	61.973	41.32
1529	77.9493	40.2066
1530	91.03	39.2878
1531	89.9627	39.3193
1532	88.896	39.3509
1533	84.254	37.3214
1534	76.5673	33.5363
1535	68.8813	29.7512
1536	68.916	32.2756
1537	69.6233	35.3491
1538	68.4867	37.5403
1539	62.8357	37.5719
1540	57.1849	37.6035
1541	57.6704	38.1464
1542	61.1793	38.9413
1543	64.3973	39.5656
1544	62.0627	36.9355
1545	59.728	34.3053
1546	61.4384	33.5913
1547	68.7367	35.5241
1548	76.0347	37.4569
1549	79.9373	37.2846
1550	82.9373	36.5528
1551	83.43	35.8211
1552	71.6727	35.0893
1553	59.9149	34.3576
1554	55.8423	34.2538
1555	58.0621	34.6642
1556	60.2819	35.0746
1557	71.7807	35.8349
1558	84.1947	36.6298
1559	87.606	36.7606
1560	68.9787	35.2655
1561	50.3511	33.7704
1562	55.7579	32.531
1563	73.0067	31.4176
1564	88.7273	30.3989
1565	75.2887	31.1882
1566	61.8496	31.9774
1567	58.4929	32.9255
1568	69.6353	34.1021
1569	80.7773	35.2787
1570	77.044	34.9476
1571	69.358	34.2158
1572	62.5793	33.6786
1573	60.2361	34.0919
1574	57.8929	34.5051
1575	62.9653	34.0789
1576	74.1093	32.9652
1577	85.254	31.8516
1578	78.4087	33.2233
1579	70.2133	34.7815
1580	66.4363	35.393
1581	72.49	33.8979
1582	78.5433	32.4029
1583	78.628	31.6977
1584	76.03	31.3477
1585	73.274	31.1304
1586	68.4047	32.683
1587	63.5347	34.2355
1588	65.3735	34.4473
1589	75.7527	32.9522
1590	86.1313	31.4571
1591	87.1233	30.2748
1592	86.052	29.1612
1593	84.93	28.3532
1594	83.6047	28.7664
1595	82.2793	29.1797
1596	93.2047	29.3715
1597	112.997	29.4031
1598	132.791	29.4347
1599	117.411	30.9318
1600	100.565	32.49
1601	85.0153	33.6591
1602	71.9827	34.0724
1603	58.9509	34.4857
1604	58.7481	33.7994
1605	63.5293	32.686
1606	67.572	31.5726
1607	64.9743	30.4592
1608	62.3767	29.3458
1609	63.4429	28.7819
1610	68.4787	28.8135
1611	73.514	28.8451
1612	74.612	28.2202
1613	75.0673	27.4883
1614	73.934	26.9398
1615	67.774	26.9714
1616	61.6145	27.0029
1617	62.6998	27.0345
1618	68.2233	27.0661
1619	73.7473	27.0977
1620	70.7253	28.641
1621	67.6187	30.1992
1622	68.5287	30.7734
1623	76.2747	29.6728
1624	84.0207	28.5723
1625	83.95	27.7373
1626	80.844	27.0056
1627	77.228	26.503
1628	69.0327	28.0613
1629	60.8373	29.6195
1630	59.2369	29.3458
1631	64.7813	27.0874
1632	70.326	24.829
1633	73.2453	25.1961
1634	75.7367	25.9912
1635	77.6173	26.7862
1636	77.564	27.5811
1637	77.5107	28.376
1638	73.1973	28.2242
1639	66.2745	27.4924
1640	59.3515	26.7607
1641	66.1682	26.7922
1642	72.9847	26.8238
1643	72.7453	27.0004
1644	60.9881	27.4136
1645	49.2306	27.8268
1646	52.914	26.5056
1647	61.4797	24.636
1648	69.0913	23.3602
1649	70.31	26.0634
1650	71.5293	28.7666
1651	73.5747	29.3296
1652	75.368	27.8342
1653	77.162	26.3388
1654	78.4893	25.5308
1655	79.7593	24.8077
1656	79.688	24.4492
1657	75.3747	25.2441
1658	71.0613	26.039
1659	73.69	25.6505
1660	80.5727	24.5371
1661	87.454	23.4237
1662	94.2593	23.8326
1663	101.064	24.2416
1664	102.195	24.652
1665	92.7927	25.0652
1666	83.39	25.4785
1667	75.8453	25.6131
1668	68.9873	25.6447
1669	62.8845	25.718
1670	62.8967	26.1298
1671	62.9087	26.5417
1672	62.3102	25.6718
1673	61.0501	23.4134
1674	59.79	21.155
1675	69.9087	20.8657
1676	81.882	20.8972
1677	89.942	21.2956
1678	85.6287	22.8538
1679	81.3153	24.412
1680	80.7767	25.0235
1681	82.5493	25.0551
1682	84.3227	25.0867
1683	85.6213	22.5262
1684	86.906	19.8861
1685	85.518	18.7159
1686	79.1687	20.2741
1687	72.82	21.8323
1688	74.458	21.1617
1689	79.05	19.6666
1690	82.8613	18.3809
1691	80.348	18.7913
1692	77.834	19.2017
1693	73.5173	19.075
1694	67.1687	18.3433
1695	60.8195	17.6115
1696	63.1225	18.8265
1697	66.9513	20.3847
1698	67.3273	21.153
1699	56.1442	19.2762
1700	44.9609	17.3995
1701	35.3283	16.4537
1702	26.6877	16.1036
1703	18.0472	15.7534
1704	27.8011	15.7812
1705	37.7365	15.8128
1706	48.8019	15.7031
1707	61.7905	15.353
1708	74.7793	15.003
1709	75.364	14.2807
1710	71.8133	13.4345
1711	70.2467	12.965
1712	81.9627	15.0194
1713	93.6793	17.0738
1714	92.4513	17.7093
1715	78.7747	16.9804
1716	65.0977	16.2515
1717	59.2119	17.535
1718	54.3895	19.0932
1719	51.6163	19.759
1720	54.6823	17.8819
1721	57.7483	16.0048
1722	65.4623	14.963
1723	75.7893	14.3908
1724	86.116	13.8186
1725	82.7013	13.5797
1726	79.1513	13.3441
1727	70.7047	14.0973
1728	53.9234	16.5334
1729	37.1424	18.9694
1730	41.3528	18.7434
1731	52.5603	17.63
1732	61.9172	16.6157
1733	58.876	16.2656
1734	55.8348	15.9155
1735	56.8149	15.3124
1736	61.6623	14.466
1737	66.5097	13.6196
1738	64.7882	13.7925
1739	62.2558	14.0913
1740	60.7528	14.3178
1741	62.0324	14.3494
1742	63.312	14.381
1743	65.7347	15.0478
1744	68.8	16.0717
1745	71.83	17.0405
1746	73.114	15.3165
1747	74.3987	13.5924
1748	72.7593	12.2837
1749	66.7333	11.5982
1750	60.7077	10.9128
1751	57.3021	11.538
1752	54.7697	12.6
1753	53.9559	13.2953
1754	64.6546	11.533
1755	75.3533	9.7708
1756	73.5987	9.31218
1757	59.8685	10.1072
1758	46.1382	10.9023
1759	48.4475	12.227
1760	52.7365	13.6171
1761	53.7365	14.8551
1762	44.3342	15.6118
1763	34.932	16.3685
1764	39.5725	15.4212
1765	52.8155	13.4299
1766	66.0586	11.4387
1767	63.5357	12.3068
1768	61.0129	13.1749
1769	60.37	13.6345
1770	62.9265	13.3989
1771	65.483	13.1634
1772	68.4213	12.1549
1773	71.4867	10.8888
1774	72.536	9.87555
1775	60.0806	10.5559
1776	47.6251	11.2363
1777	44.1197	10.9244
1778	49.2216	9.65806
1779	54.3235	8.39173
1780	57.5821	10.229
1781	60.6131	12.4493
1782	63.6525	14.0797
1783	66.718	13.8441
1784	69.7833	13.6085
1785	67.1687	12.7812
1786	61.074	11.5915
1787	54.9795	10.4017
1788	57.2815	10.0516
1789	59.5836	9.70154
1790	61.3014	9.85351
1791	62.0655	10.825
1792	62.8296	11.7966
1793	63.9683	13.1632
1794	65.2526	14.6832
1795	65.2125	15.8212
1796	53.2659	13.5247
1797	41.3193	11.2281
1798	40.2419	10.3055
1799	50.9406	10.8714
1800	61.6393	11.4373
1801	60.9607	11.7078
1802	58.4279	11.9303
1803	56.2008	12.061
1804	54.9407	11.9018
1805	53.6806	11.7425
1806	52.8939	12.4589
1807	52.3971	13.7118
1808	51.9003	14.9647
1809	53.1703	14.5434
1810	54.4403	14.1222
1811	55.4481	13.4319
1812	55.9691	12.2421
1813	56.4901	11.0524
1814	57.9397	10.6984
1815	59.7329	10.6537
1816	61.4143	10.5041
1817	62.1899	9.50495
1818	62.9655	8.50584
1819	58.7695	9.27936
1820	49.404	11.8961
1821	40.0385	14.5129
1822	49.0213	13.4625
1823	60.9943	11.8144
1824	68.994	10.5699
1825	64.4259	10.6014
1826	59.8581	10.633
1827	56.2582	11.3666
1828	53.2513	12.5303
1829	50.2445	13.694
1830	50.9072	13.389
1831	51.6826	13.0389
1832	49.9638	12.3681
1833	43.6149	11.1021
1834	37.2659	9.83598
1835	41.504	9.79577
1836	49.6583	10.209
1837	56.7238	10.5678
1838	54.9679	10.4857
1839	53.2121	10.4037
1840	53.9627	10.4647
1841	57.5369	10.6872
1842	61.1112	10.9095
1843	61.6573	11.9106
1844	61.6694	13.049
1845	60.8623	13.4413
1846	57.3122	11.3356
1847	53.7621	9.22986
1848	56.1093	9.28897
1849	62.2292	10.733
1850	68.3487	12.1769
1851	67.1607	11.2775
1852	65.9009	10.3549
1853	65.5825	9.30517
1854	66.8667	8.03909
1855	68.1513	6.77301
1856	62.3747	7.4534
1857	54.2447	8.78263
1858	47.6586	9.88494
1859	51.4162	9.46706
1860	55.1737	9.04918
1861	59.5491	8.45182
1862	64.6501	7.64373
1863	69.7513	6.83565
1864	64.8074	7.43805
1865	57.9483	8.30944
1866	51.8739	8.97908
1867	48.5783	8.93431
1868	45.2827	8.88956
1869	48.0946	9.05093
1870	54.9766	9.34966
1871	61.8587	9.6484
1872	59.0272	8.791
1873	55.9973	7.90998
1874	53.8543	7.57561
1875	53.3575	8.25601
1876	52.8608	8.93641
1877	52.1783	8.72527
1878	51.427	8.18435
1879	50.7597	7.656
1880	50.7718	7.22948
1881	50.7839	6.80298
1882	52.6671	7.01266
1883	56.4958	7.88389
1884	60.3245	8.75512
1885	63.0462	9.69277
1886	65.6027	10.6403
1887	63.6865	11.0193
1888	48.3522	9.6923
1889	33.0178	8.36532
1890	36.5123	8.17426
1891	52.5542	8.74016
1892	68.596	9.30605
1893	66.4357	9.79715
1894	63.9033	10.2867
1895	60.5466	10.1444
1896	55.7234	8.87808
1897	50.9003	7.61176
1898	50.9647	7.78282
1899	52.7445	8.4583
1900	54.4235	9.15338
1901	55.199	10.0246
1902	55.9745	10.8958
1903	59.0703	11.1076
1904	64.6801	10.6048
1905	70.29	10.1021
1906	71.524	8.61451
1907	72.0453	6.96645
1908	71.7107	5.89611
1909	68.6693	6.65284
1910	65.6281	7.40956
1911	61.3247	8.00062
1912	56.2479	8.4902
1913	51.1713	8.97976
1914	54.2253	9.20145
1915	57.2793	9.42315
1916	60.4318	9.57447
1917	63.7516	9.60604
1918	67.0713	9.63762
1919	63.7122	8.6387
1920	58.1266	7.29629
1921	53.2681	6.13234
1922	53.2801	6.16391
1923	53.2923	6.19548
1924	54.8611	6.59678
1925	57.9271	7.35365
1926	60.9931	8.11051
1927	53.6401	8.5615
1928	45.0012	8.97473
1929	39.6601	9.23338
1930	43.2343	9.07412
1931	46.8086	8.91486
1932	51.3751	8.83002
1933	56.476	8.78526
1934	61.3723	8.70298
1935	59.603	7.39848
1936	57.8337	6.09399
1937	56.482	5.72884
1938	55.7307	6.71457
1939	54.9795	7.70029
1940	58.8517	7.72113
1941	63.9526	7.48553
1942	68.4913	7.10078
1943	70.2847	5.98737
1944	72.078	4.87396
1945	68.8653	5.01492
1946	61.5529	6.18301
1947	54.2408	7.35109
1948	51.7422	7.79741
1949	49.7187	8.17248
1950	48.5071	8.6361
1951	49.2825	9.3165
1952	50.0579	9.99689
1953	54.9243	10.1404
1954	61.8063	10.0193
1955	67.7927	9.83974
1956	56.6923	8.54538
1957	45.5918	7.25101
1958	40.5103	6.7353
1959	44.0845	7.33936
1960	47.6589	7.94343
1961	48.0168	8.69826
1962	47.52	9.49315
1963	48.1473	10.074
1964	54.2661	9.60945
1965	60.3848	9.14486
1966	61.1872	8.59627
1967	57.6364	7.97889
1968	54.0857	7.36153
1969	55.5058	7.52529
1970	57.2989	7.74769
1971	58.1455	7.65059
1972	56.8853	6.84249
1973	55.6253	6.03441
1974	53.4939	6.51398
1975	50.971	7.5722
1976	48.9026	8.50305
1977	53.9463	7.44025
1978	58.9901	6.37744
1979	62.7006	5.98265
1980	64.4938	6.54855
1981	66.2869	7.11446
1982	56.8231	7.92158
1983	44.3676	8.7928
1984	36.6383	9.50853
1985	51.9969	9.46463
1986	67.3553	9.42073
1987	69.5733	9.71378
1988	59.6622	10.3178
1989	49.7511	10.9219
1990	51.0596	9.91172
1991	53.6161	8.72197
1992	54.9623	7.29719
1993	53.193	5.2674
1994	51.4237	3.23761
1995	49.9905	3.9796
1996	48.7304	6.14849
1997	47.7445	8.18459
[truncated: 3 more rows]
