# Supplementary material for: Switching molecular recognition selectivities by temperature in a diffusion-regulatory porous material
Source: Nat Commun. 2024 Jan 2;15:144. doi: 10.1038/s41467-023-44424-3 (PMC10761840; doi:10.1038/s41467-023-44424-3)
Supplement: Supplementary file 3 — source data [file 41467_2023_44424_MOESM3_ESM.zip › Figure S47.xlsx]

## Sheet: Sheet1
	CO2	C2H2
Time (s)	Intensity	Intensity
0	44.6016	113.904
1	45.5004	113.93
2	46.9615	114.204
3	49.3869	114.52
4	51.1762	114.175
5	49.0577	114.073
6	46.9789	114.446
7	45.2668	114.856
8	46.2167	114.891
9	46.225	114.928
10	47.2354	115.115
11	49.7499	115.526
12	52.2645	115.939
13	52.6928	116.218
14	54.8637	116.635
15	57.2333	116.962
16	58.0131	116.615
17	54.2235	116.269
18	49.6077	116.019
19	50.007	115.573
20	52.1508	115.04
21	56.4685	115.171
22	60.0389	115.397
23	62.4664	115.576
24	60.1931	115.421
25	56.6476	115.075
26	52.7813	114.019
27	49.8378	113.871
28	47.0472	113.908
29	48.9928	115.496
30	50.0073	116.098
31	49.4274	116.169
32	46.6548	115.02
33	44.3731	113.72
34	43.7629	112.978
35	43.7711	114.142
36	44.0875	115.323
37	47.3617	115.871
38	51.4313	115.34
39	53.0698	114.809
40	52.1846	115.111
41	51.3021	115.719
42	51.8878	116.036
43	53.8047	115.308
44	55.4991	114.486
45	52.7833	114.126
46	46.1759	114.543
47	42.1331	115.201
48	44.025	115.004
49	46.574	114.659
50	47.4727	114.409
51	44.5549	114.445
52	39.3605	114.111
53	37.0149	113.076
54	38.4363	111.97
55	44.4509	112.175
56	48.1438	113.545
57	50.9823	114.781
58	47.1202	115.053
59	40.8942	115.088
60	36.7193	115.225
61	35.4039	114.871
62	34.3941	114.335
63	36.3873	114.05
64	43.0113	114.277
65	49.2789	114.611
66	52.6457	115.418
67	54.1805	116.409
68	55.787	116.647
69	55.1408	116.499
70	54.1674	116.355
71	47.1013	116.528
72	42.7843	116.564
73	42.5844	116.526
74	47.1472	115.867
75	50.8452	114.949
76	48.7631	114.905
77	44.9547	114.941
78	41.5849	114.72
79	41.771	113.76
80	43.4331	113.796
81	44.3555	114.74
82	41.5691	114.965
83	38.0185	114.807
84	39.7333	113.897
85	51.1916	114.124
86	61.5098	114.457
87	60.3737	114.745
88	52.5424	114.781
89	44.0584	114.942
90	43.3859	114.641
91	43.467	114.298
92	47.9281	114.697
93	52.3894	115.496
94	54.6186	115.7
95	48.1623	114.973
96	39.2647	114.246
97	35.4953	114.152
98	36.7853	114.945
99	37.6939	115.71
100	36.4355	115.995
101	35.1715	115.841
102	33.7726	115.787
103	36.3249	115.213
104	39.8959	114.485
105	46.3704	113.964
106	49.0506	114.382
107	50.144	114.855
108	48.7783	115.143
109	48.5321	115.179
110	49.1387	115.088
111	50.1657	114.933
112	51.1517	114.755
113	50.7531	113.906
114	49.4891	112.797
115	48.8661	112.168
116	46.4668	113.271
117	42.9277	114.83
118	38.9415	115.686
119	38.3136	115.149
120	38.0291	114.716
121	41.6005	115.01
122	47.9699	115.618
123	51.5603	115.478
124	46.6318	114.118
125	40.4062	112.627
126	41.6507	112.413
127	45.3487	113.022
128	47.2955	113.57
129	41.7699	113.987
130	33.6348	114.405
131	24.5199	115.358
132	27.3294	116.168
133	31.1495	116.876
134	39.5535	116.33
135	42.9966	115.412
136	47.2143	114.583
137	56.0563	114.276
138	66.2723	114.124
139	65.8285	114.428
140	58.3304	114.846
141	52.0685	115.195
142	52.6879	115.325
143	54.6044	115.552
144	54.5971	115.459
145	48.6508	115.777
146	42.0435	116.195
147	42.0376	117.473
148	47.1157	117.129
149	51.0923	116.254
150	51.0457	115.02
151	50.0361	114.293
152	49.7287	114.355
153	47.1925	114.963
154	44.5493	115.512
155	39.2654	114.805
156	32.4037	113.504
157	27.2771	112.624
158	34.993	113.584
159	46.0712	114.957
160	56.9748	115.752
161	59.4002	115.788
162	59.9685	115.786
163	51.1215	115.631
164	40.4427	115.477
165	35.0038	115.986
166	37.9375	116.633
167	41.3807	117.242
168	45.2815	116.361
169	51.906	115.825
170	57.3623	115.873
171	57.1919	116.675
172	55.2919	117.284
173	52.8013	117.046
174	51.2827	115.937
175	49.8788	114.904
176	48.9711	115.04
177	47.3254	115.839
178	44.8247	116.272
179	47.3224	114.531
180	49.8281	112.885
181	45.1291	114.203
182	40.4301	115.575
183	39.0179	115.971
184	43.087	115.246
185	47.1561	114.52
186	46.3617	115.081
187	44.4616	116.261
188	42.9559	117.088
189	40.4387	116.179
190	37.9023	115.261
191	40.9959	115.65
192	49.2735	116.45
193	57.1955	117.076
194	53.2279	115.68
195	46.8749	114.38
196	42.6201	114.062
197	43.0097	114.671
198	43.3994	115.279
199	44.7267	115.571
200	48.5515	115.797
201	52.3763	115.624
202	52.4651	115.132
203	52.0915	114.786
204	51.4192	114.755
205	52.9536	114.219
206	54.4878	113.682
207	55.432	113.639
208	54.8043	113.675
209	54.5171	113.663
210	52.1082	114.081
211	49.6994	114.498
212	45.2421	114.447
213	41.6881	113.719
214	38.7708	112.954
215	42.3558	112.595
216	46.1477	112.435
217	46.2153	112.772
218	41.7707	113.954
219	37.3261	115.135
220	41.3285	115.365
221	46.4265	115.02
222	50.6073	114.491
223	50.5746	114.367
224	50.3283	114.403
225	47.0486	115.603
226	42.2223	117.166
227	37.3959	118.729
228	39.8874	117.627
229	42.1856	115.947
230	42.5505	114.264
231	42.1771	114.492
232	41.8036	114.719
233	43.3634	114.873
234	46.8069	114.528
235	49.9447	114.136
236	47.0813	113.699
237	43.0299	113.353
238	40.3563	113.412
239	39.7283	114.021
240	39.1004	114.629
241	42.0215	114.662
242	45.5919	114.698
243	47.8403	115.082
244	51.6561	115.618
245	56.2002	116.04
246	55.3501	115.743
247	43.7805	115.398
248	32.3383	115.064
249	33.4415	115.409
250	38.4113	115.826
251	44.393	115.712
252	46.677	114.035
253	48.961	112.358
254	47.6015	112.505
255	48.1189	114.069
256	50.3526	115.574
257	58.3555	115.159
258	65.1064	114.242
259	63.4483	113.585
260	52.6409	114.003
261	41.8335	114.421
262	42.2757	115.26
263	45.4644	116.059
264	47.1854	116.254
265	43.1385	114.626
266	38.8497	112.96
267	42.5146	112.581
268	53.5779	113.569
269	64.4883	114.572
270	63.8753	115.828
271	61.0845	116.818
272	55.4167	117.198
273	50.8449	116.662
274	46.2733	116.125
275	46.1961	116.113
276	43.4054	116.34
277	40.6147	116.659
278	45.2616	117.156
279	51.8853	117.575
280	54.2958	117.343
281	47.1886	116.427
282	40.0815	115.511
283	43.6223	115.987
284	50.882	116.977
285	55.5589	117.8
286	51.9019	118.219
287	48.0935	118.636
288	45.032	118.591
289	44.0567	118.117
290	44.5734	119.68
291	38.6819	122.165
292	32.6349	124.081
293	31.1324	124.588
294	42.0526	123.677
295	49.9805	124.116
296	53.7929	125.087
297	53.5467	126.074
298	53.3003	126.11
299	49.8859	126.305
300	47.2223	126.427
301	46.1067	126.582
302	46.505	127.188
303	46.9029	128.679
304	47.3103	129.797
305	44.569	130.535
306	34.8057	131.142
307	32.2368	131.928
308	37.232	132.201
309	44.0415	132.118
310	47.7775	131.879
311	50.3303	133.06
312	48.7575	135.296
313	44.7576	137.488
314	40.6287	138.93
315	44.0719	138.775
316	48.5711	138.779
317	51.6263	139.331
318	52.1181	140.591
319	50.5995	142.155
320	51.6155	142.925
321	54.6483	143.084
322	56.8797	143.05
323	52.1755	143.469
324	47.4758	144.253
325	48.7072	145.053
326	51.8966	146.047
327	50.8861	147.418
328	44.6973	148.789
329	45.679	150.434
330	49.8531	152.381
331	53.6769	154.554
332	48.3418	155.353
333	44.2891	156.015
334	45.6203	157.357
335	52.2187	159.358
336	58.5879	160.158
337	59.4873	160.137
338	58.3961	160.624
339	56.114	161.988
340	53.8321	163.933
341	51.6356	165.903
342	46.3272	167.403
343	38.5021	168.481
344	29.3987	169.279
345	37.7023	169.892
346	49.6563	170.5
347	56.6129	171.246
348	52.2387	172.221
349	48.6835	173.021
350	51.7213	174.244
351	54.6149	175.88
352	53.7061	177.801
353	46.0808	179.554
354	39.3156	181.305
355	37.8029	183.15
356	42.8738	185.132
357	53.5691	187.268
358	62.0255	189.067
359	65.5965	190.145
360	64.6645	190.704
361	59.9651	191.122
362	57.6101	193.02
363	56.1549	195.082
364	56.0555	197.275
365	57.6094	199.593
366	61.6381	201.358
367	60.3306	202.415
368	56.5727	203.558
369	52.6309	205.291
370	53.7841	206.853
371	51.1851	207.851
372	47.3317	208.837
373	44.7989	210.185
374	52.4419	212.893
375	57.0955	215.768
376	55.6993	218.197
377	50.2568	220.09
378	50.1577	221.841
379	58.7935	223.595
380	61.6717	225.463
381	60.0205	227.489
382	57.3909	229.803
383	70.3307	233.258
384	82.6627	236.379
385	88.194	238.994
386	82.9867	241.13
387	68.96	244.21
388	61.3351	246.727
389	58.6944	248.909
390	61.5497	251.067
391	69.0547	254.721
392	75.638	258.242
393	76.6253	260.935
394	72.842	262.795
395	71.324	263.976
396	74.5607	266.006
397	75.8913	268.703
398	73.116	271.829
399	66.2541	274.536
400	69.3547	276.747
401	81.3673	279.002
402	92.608	281.704
403	89.29	285.601
404	73.9047	291.935
405	65.7281	297.305
406	64.2299	300.811
407	66.396	302.371
408	67.2947	305.461
409	69.682	309.295
410	73.934	312.54
411	79.9533	314.848
412	82.8773	319.067
413	78.178	324.574
414	73.02	328.697
415	71.3613	331.236
416	80.772	333.942
417	86.3013	338.195
418	89.448	342.036
419	91.68	345.045
420	96.386	347.368
421	95.5413	350.349
422	88.4807	354.552
423	79.7687	359.344
424	75.5687	364.128
425	86.3907	368.363
426	94.1087	372.132
427	95.1933	375.923
428	89.8573	380.158
429	92.0807	385.905
430	93.1853	391.033
431	93.52	395.72
432	93.4493	399.93
433	95.6207	404.165
434	93.0207	408.113
435	88.898	412.573
436	85.3307	417.868
437	85.084	425.156
438	85.868	432.053
439	86.112	437.831
440	85.202	442.775
441	82.68	448.328
442	80.146	454.06
443	79.6127	458.379
444	82.0847	461.986
445	90.3187	466.047
446	96.6633	472.685
447	98.54	479.043
448	98.43	485.18
449	98.3213	491.316
450	102.947	498.93
451	106.907	506.567
452	107.761	513.649
453	103.571	519.029
454	99.3793	524.409
455	104.638	530.523
456	113.806	537.429
457	121.147	544.447
458	112.395	552.607
459	103.306	560.807
460	100.146	568.762
461	106.369	575.845
462	112.591	582.927
463	115.726	591.638
464	116.116	601.025
465	114.726	609.962
466	112.826	618.205
467	110.926	626.447
468	113.171	635.478
469	118.659	644.843
470	124.148	654.209
471	128.437	663.095
472	131.142	671.527
473	134.265	680.868
474	139.996	698.755
475	146.962	716.259
476	149.135	733.122
477	144.796	750.254
478	128.111	765.317
479	128.783	778.074
480	140.115	784.413
481	147.216	791.985
482	148.104	804.292
483	148.693	815.851
484	150.939	822.835
485	153.831	830.967
486	157.041	845.539
487	157.809	860.516
488	155.635	875.499
489	155.587	889.533
490	163.005	899.289
491	168.956	909.445
492	164.711	921.602
493	160.619	934.176
494	157.965	949.34
495	157.626	965.911
496	164.619	984.553
497	172.321	1001.76
498	175.007	1014.63
499	178.039	1027.51
500	181.533	1040.39
501	183.767	1054.17
502	181.869	1078.65
503	182.735	1109.39
504	189.881	1130.38
505	199.476	1147.34
506	207.401	1168.7
507	209.183	1184.81
508	208.966	1205.94
509	210.443	1237.63
510	208.253	1252.76
511	206.765	1256.81
512	206.425	1276.84
513	205.985	1307.38
514	215.995	1328.65
515	228.721	1339.18
516	230.467	1361.99
517	227.641	1394.56
518	232.889	1423.08
519	243.384	1446.53
520	243.495	1464.1
521	239.735	1481.17
522	238.729	1496.2
523	236.689	1514.24
524	239.687	1545.56
525	245.091	1575.64
526	247.557	1598.31
527	246.058	1626.01
528	241.434	1660.99
529	241.221	1690.38
530	250.947	1707.94
531	263.816	1727.12
532	273.136	1749.65
533	273.603	1771.4
534	268.663	1804.14
535	271.413	1841.68
536	279.849	1879.25
537	285.591	1916.33
538	285.651	1950.17
539	285.097	1981.64
540	286.875	2010.51
541	288.213	2040.54
542	287.152	2066.62
543	282.979	2090.95
544	284.375	2130.57
545	288.585	2178.18
546	296.029	2212.22
547	312.895	2234.76
548	324.033	2270.54
549	325.747	2316.28
550	330.623	2348.36
551	332.031	2375.84
552	321.742	2412.35
553	317.872	2450.68
554	323.136	2494.79
555	322.005	2543.57
556	325.399	2596.11
557	338.903	2645.55
558	355.639	2684.34
559	366.063	2721.94
560	355.672	2759.53
561	342.167	2798.45
562	343.727	2845.14
563	351.427	2895.86
564	360.696	2937.55
565	368.308	2974.24
566	372.557	3031.45
567	375.609	3091.85
568	375.573	3143.51
569	374.933	3200.41
570	378.627	3254.54
571	384.655	3298.82
572	394.091	3342.34
573	403.841	3397.12
574	413.317	3452.09
575	420.345	3494.57
576	413.141	3549.55
577	404.33	3620.22
578	408.52	3679.84
579	416.593	3733.78
580	421.498	3797.4
581	425.425	3856.69
582	427.685	3913.97
583	427.414	3977.21
584	432.708	4035.22
585	442.465	4087.97
586	448.026	4147.91
587	452.42	4209.57
588	455.315	4265.06
589	453.671	4330.09
590	455.043	4415.48
591	461.909	4495.28
592	463.756	4551.39
593	465.517	4604.22
594	472.677	4676.27
595	475.041	4755.49
596	476.239	4820.72
597	484.477	4881.32
598	494.201	4960.54
599	496.33	5045.57
600	492.873	5129.09
601	490.929	5206.46
602	492.847	5267.73
603	498.939	5334.1
604	505.381	5429.1
605	511.442	5528.94
606	508.609	5610.52
607	500.187	5678.64
608	511.637	5728.61
609	530.762	5789.52
610	529.367	5882.89
611	519.055	5980.23
612	515.696	6085.94
613	518.948	6189.51
614	529.847	6272.65
615	545.103	6348.58
616	556.248	6427.35
617	559.489	6508.06
618	555.943	6584.69
619	547.237	6670.2
620	540.245	6784.39
621	548.647	6900.88
622	571.129	6996.59
623	585.691	7079.23
624	591.888	7144.69
625	595.821	7207.39
626	584.727	7285.97
627	569.769	7380.67
628	572.362	7508.4
629	583.238	7631.01
630	589.401	7705.4
631	591.229	7776.95
632	599.355	7883.94
633	610.179	7996.53
634	609.65	8115.68
635	603.664	8173.95
636	596.553	7968.91
637	597.167	7841.48
638	611.826	7913.41
639	627.681	7995.19
640	642.469	8054.56
641	646.142	8123.41
642	637.154	8243.08
643	634.146	8384.58
644	644.299	8501.85
645	659.636	8553.38
646	663.69	8603.78
647	647.03	8711.05
648	636.539	8828.59
649	642.048	8944.75
650	637.697	9035.05
651	626.422	9091.47
652	638.01	9181.23
653	661.503	9307.77
654	667.693	9388.92
655	662.534	9435.65
656	660.662	9535.84
657	661.056	9668.61
658	664.899	9783.17
659	670.407	9891.68
660	674.367	9753.43
661	678.087	9486.09
662	679.213	9541.97
663	680.467	9686.33
664	673.887	9806.44
665	670.8	9910.19
666	674.553	9963.45
667	675.84	10029
668	679.573	10082.5
669	680.8	10150.2
670	675.607	10254.6
671	677.587	10392.5
672	684.887	10563.6
673	682.987	10673.2
674	677.82	10753.4
675	681.74	10794.1
676	687.18	10815.5
677	683.707	10859.4
678	677.273	10910.2
679	682.253	10946.6
680	691.313	10989.7
681	679	11126.1
682	669.413	11247.6
683	669.6	11327.6
684	670.853	11421.5
685	679.92	11528.5
686	686.313	11596.6
687	686.453	11623.3
688	683.953	11713.1
689	682.333	11846.9
690	675.68	11969.4
691	665.199	12072.4
692	670.413	12024.5
693	679.333	11992.2
694	672.673	12165.4
695	663.525	12330
696	661.901	12356.8
697	661.457	12410.2
698	665.182	12490.5
699	665.646	12489
700	660.46	12408.8
701	655.871	12458.3
702	654.286	12590.7
703	657.501	12616.1
704	661.227	12589.4
705	657.929	12655.7
706	652.792	12762.7
707	654.346	12828
708	656.035	12885.2
709	657.811	12940.8
710	658.928	12982.4
711	650.221	13035.6
712	641.544	13095
713	638.143	13148
714	636.129	13187.4
715	634.505	13214.1
716	632.65	13227
717	629.245	13200.3
718	633.221	13187.5
719	640.477	13187.5
720	633.115	13159.8
721	622.633	13165.4
722	620.724	13250.4
723	620.857	13279.1
724	622.596	13243
725	625.943	13237.7
726	626.102	13290.9
727	624.021	13337.8
728	617.053	13337.9
729	614.129	13324
730	619.637	13324
731	618.801	13348.1
732	610.05	13374.9
733	604.951	13394.7
734	601.544	13421.5
735	597.441	13390.1
736	596.042	13337
737	591.562	13304
738	581.205	13289.3
739	576.037	13366.6
740	571.635	13423.3
741	564.663	13369.9
742	563.481	13308.6
743	567.261	13203
744	569.028	13095
745	570.96	13041.9
746	573.933	12974.3
747	575.877	12840.6
748	565.663	12829.5
749	551.565	12909.8
750	552.399	12965.4
751	558.082	13016.2
752	558.971	12956.2
753	556.502	12880.8
754	549.566	12874.9
755	541.687	12866.9
756	532.933	12760
757	528.497	12671.2
758	534.004	12644.5
759	536.679	12603.6
760	536.837	12550.2
761	534.611	12532.1
762	527.643	12532.1
763	527.25	12433.8
764	530.959	12274.2
765	523.789	12207.9
766	515.609	12179
767	522.505	12057.2
768	527.374	11932.6
769	520.403	11949.8
770	514.292	11986.2
771	505.653	11908.3
772	504.729	11805.1
773	522.654	11778.9
774	526.481	11717.6
775	515.945	11557.1
776	512.843	11443.6
777	509.439	11363.4
778	515.003	11338.9
779	525.858	11365.6
780	515.971	11272.8
781	504.287	11139.5
782	496.775	11006.3
783	489.361	10888.2
784	492.412	10810.8
785	493.361	10719.4
786	493.522	10692.6
787	491.97	10648.8
788	481.437	10515.1
789	476.829	10382.9
790	482.309	10276.1
791	482.683	10212.3
792	475.714	10161.5
793	475.921	10057.9
794	481.419	9946.05
795	471.312	9830.25
796	455.788	9715.2
797	460.223	9659.62
798	465.697	9598.5
799	463.933	9495.87
800	462.56	9387.52
801	457.381	9302.08
802	450.847	9232.58
803	440.369	9187.41
804	439.777	9154.87
805	450.635	9117.48
806	447.869	8999.86
807	437.335	8826.11
808	434.537	8742.33
809	434.698	8718.32
810	428.125	8621.39
811	417.581	8485.78
812	425.041	8414.97
813	439.421	8358.05
814	434.878	8226.23
815	424.497	8109.5
816	426.393	8082.87
817	428.121	8026.1
818	421.151	7916.52
819	418.275	7826.93
820	421.991	7741.52
821	415.625	7664.38
822	399.828	7597.98
823	399.145	7509.75
824	406.379	7411.35
825	403.023	7330.77
826	397.888	7256.11
827	396.691	7375.84
828	394.685	7543.7
829	393.767	7529.94
830	394.595	7526.83
831	389.891	7689.82
832	382.583	7794.7
833	374.089	7698.56
834	367.093	7594.64
835	370.842	7475.18
836	375.175	7361.87
837	371.468	7304.68
838	367.045	7256.62
839	370.811	7201.69
840	375.995	7141.77
841	374.161	7055.38
842	370.587	6964.81
843	368.547	6899.65
844	367.039	6840.24
845	358.49	6782.51
846	347.768	6723.55
847	345.923	6644.06
848	346.5	6562.23
849	341.243	6486.51
850	337.663	6414.65
851	351.394	6354.03
852	362.721	6286.02
853	351.421	6208.93
854	338.681	6139.81
855	335.773	6063.7
856	336.436	5980.43
857	334.652	5915.61
858	329.657	5863.5
859	321.263	5809.6
860	312.641	5747.41
861	312.952	5702.9
862	318.391	5661.53
863	320.54	5583.76
864	316.067	5497.66
865	314.098	5417.81
866	314.765	5345.81
867	309.265	5294.93
868	307.905	5251.24
869	318.347	5204.49
870	323.741	5145.7
871	315.808	5090.92
872	309.069	5045.25
873	308.759	4973.74
874	309.403	4894.1
875	305.498	4845.69
876	298.717	4803.17
877	300.121	4738.9
878	303.641	4676.39
879	294.089	4628.57
880	283.082	4577.36
881	279.043	4519.57
882	278.879	4460.56
883	288.654	4410.91
884	295.237	4365.59
885	284.934	4312.42
886	276.012	4255.13
887	283.104	4214.66
888	290.045	4184.94
889	287.687	4155.16
890	285.599	4114.25
891	281.484	4045.69
892	275.546	3979.55
893	280.266	3945.71
894	286.019	3917.32
895	280.888	3875.07
896	275.465	3828.39
897	270.845	3780.47
898	267.088	3734.52
899	261.083	3694.22
900	251.703	3650.32
901	247.269	3604.97
902	246.773	3565.5
903	245.557	3533.61
904	241.909	3496.65
905	243.223	3449.04
906	247.705	3403.73
907	251.879	3365.97
908	253.373	3329.26
909	251.675	3298.63
910	251.679	3267.82
911	253.699	3233.02
912	253.981	3200.32
913	244.873	3159.49
914	237.086	3117.86
915	242.779	3093.56
916	247.255	3067.65
917	244.251	3021.43
918	242.945	2973.93
919	243.448	2939.85
920	243.131	2909.48
921	244.625	2877.77
922	245.968	2843.13
923	244.629	2805.34
924	240.691	2771.41
925	225.645	2741.84
926	215.101	2712.59
927	221.875	2703.34
928	228.702	2693.62
929	237.109	2669.51
930	242.78	2642.97
931	238.196	2601.4
932	234.372	2561.19
933	231.333	2530.82
934	228.677	2501.64
935	222.077	2492.59
936	214.515	2485.11
937	208.001	2442.72
938	202.717	2394.59
939	215.352	2370.05
940	229.17	2351.47
941	231.843	2329.77
942	232.643	2302.55
943	228.63	2272.14
944	224.457	2247.59
945	223.574	2232.78
946	223.418	2216.26
947	218.59	2179.66
948	212.856	2141.22
949	209.183	2125.01
950	204.823	2109.24
951	196.275	2089.41
952	188.452	2069.41
953	194.033	2046.96
954	201.326	2026.88
955	202.661	2004.72
956	202.28	1981.43
957	194.147	1966.07
958	185.973	1951.92
959	189.683	1929.79
960	195.197	1904.75
961	199.649	1874.71
962	205.591	1848.12
963	212.064	1842.78
964	215.388	1835.55
965	211.229	1801.14
966	207.15	1767.61
967	201.663	1762.1
968	195.401	1757.12
969	191.481	1732.55
970	189.401	1705.99
971	191.878	1690.72
972	194.372	1677.35
973	196.221	1664.87
974	198.936	1652.36
975	199.634	1625.04
976	199.964	1595.92
977	197.644	1593.16
978	191.415	1592.37
979	191.699	1560.15
980	194.508	1528.4
981	184.335	1528.43
982	176.463	1527.65
983	183.981	1500.15
984	189.511	1470.19
985	189.677	1445.18
986	188.319	1426.09
987	185.479	1433.62
988	187.661	1434.43
989	191.462	1397.31
990	191.243	1363.93
991	189.249	1361.48
992	187.47	1360.13
993	185.28	1345.16
994	183.79	1329.11
995	181.451	1329.14
996	179.143	1327.48
997	173.707	1312.59
998	168.521	1298.44
999	168.304	1280.98
1000	167.878	1263.46
1001	169.534	1245.95
1002	171.811	1231.57
1003	178.139	1231.61
1004	183.484	1226.99
1005	179.132	1206.99
1006	175.517	1186.96
1007	169.68	1166.94
1008	162.079	1151.86
1009	160.906	1159.39
1010	164.337	1165.13
1011	168.973	1147.59
1012	169.826	1128.04
1013	167.972	1123.03
1014	167.048	1118.45
1015	167.541	1095.98
1016	167.083	1073.72
1017	171.667	1061.31
1018	177.239	1051.37
1019	168.897	1041.4
1020	159.537	1029.74
1021	158.365	1037.28
1022	157.815	1043.97
1023	162.17	1018.91
1024	170.163	993.169
1025	179.375	983.155
1026	183.552	977.535
1027	177.88	975.092
1028	172.961	971.73
1029	171.122	966.766
1030	168.574	958.197
1031	158.21	940.433
1032	150.914	923.496
1033	149.382	910.508
1034	146.693	899.393
1035	158.187	898.928
1036	171.151	898.946
1037	171	885.226
1038	165.893	871.031
1039	157.053	873.092
1040	152.543	872.633
1041	158.871	853.669
1042	162.425	837.822
1043	158.895	839.101
1044	156.563	840.474
1045	155.557	837.26
1046	157.633	831.019
1047	158.397	806.263
1048	158.36	787.869
1049	162.354	808.654
1050	162.742	820.831
1051	154.236	795.367
1052	148.071	774.534
1053	153.425	773.314
1054	157.467	772.135
1055	159.795	756.92
1056	162.287	744.287
1057	146.114	746.823
1058	131.781	745.36
1059	146.004	737.136
1060	157.437	726.198
1061	148.912	703.672
1062	143.663	686.616
1063	148.012	696.653
1064	147.561	708.088
1065	142.085	701.814
1066	140.957	692.133
1067	146.617	686.694
1068	147.04	682.815
1069	137.507	676.851
1070	132.11	667.128
1071	133.46	654.904
1072	133.917	644.712
1073	133.661	643.451
1074	133.322	640.898
1075	132.683	623.194
1076	131.54	607.258
1077	120.523	606.941
1078	110.681	607.702
1079	118.061	604.08
1080	128.407	599.047
1081	139.973	587.457
1082	150.59	576.749
1083	143.01	577.398
1084	135.119	577.02
1085	131.342	565.449
1086	127.519	555.609
1087	123.296	552.209
1088	120.921	547.298
1089	120.873	541.16
1090	122.401	534.54
1091	124.54	528.47
1092	119.649	523.372
1093	113.519	518.607
1094	109.495	514.37
1095	112.525	511.163
1096	112.603	508.26
1097	111.318	504.508
1098	110.413	500.096
1099	113.055	495.371
1100	114.581	491.385
1101	114.445	487.307
1102	113.204	482.732
1103	112.29	477.425
1104	113.547	472.789
1105	116.826	469.044
1106	120.402	465.998
1107	122.789	463.668
1108	120.475	462.178
1109	118.854	459.058
1110	119.655	455.001
1111	122.301	450.78
1112	122.786	448.336
1113	118.569	445.891
1114	117.521	442.15
1115	119.523	437.159
1116	120.583	431.887
1117	112.853	428.43
1118	106.53	425.588
1119	102.002	422.803
1120	98.614	419.592
1121	104.95	416.192
1122	112.916	412.427
1123	115.337	408.38
1124	108.165	404.209
1125	106.106	399.666
1126	109.205	395.717
1127	111.675	392.623
1128	110.406	390.561
1129	105.943	388.503
1130	103.067	386.296
1131	103.261	383.236
1132	104.715	379.487
1133	100.578	375.909
1134	104.545	373.372
1135	112.705	370.17
1136	118.133	366.641
1137	108.568	364.197
1138	95.98	362.423
1139	91.5873	359.719
1140	91.998	356.759
1141	93.7327	354.515
1142	90.1853	352.469
1143	85.6607	349.568
1144	81.334	345.875
1145	78.2413	341.716
1146	80.6347	337.745
1147	87.592	334.517
1148	92.4293	331.882
1149	91.5	329.757
1150	87.1507	327.312
1151	86.7693	324.57
1152	85.86	321.846
1153	83.852	319.272
1154	83.446	317.018
1155	89.5947	316.344
1156	94.252	316.117
1157	94.3753	315.469
1158	88.0087	313.223
1159	81.408	309.748
1160	77.502	306.928
1161	75.4667	304.603
1162	74.8913	302.481
1163	78.426	298.908
1164	84.4067	294.713
1165	89.9013	291.236
1166	92.75	289.192
1167	86.7467	288.083
1168	80.1253	285.892
1169	76.462	283.601
1170	77.842	281.61
1171	80.8713	279.928
1172	81.522	279.137
1173	83.2267	278.06
1174	85.8533	276.283
1175	85.9307	272.516
1176	81.2987	269.801
1177	80.3347	267.847
1178	83.08	266.37
1179	85.474	264.498
1180	82.5573	261.959
1181	85.6567	259.602
1182	91.6893	257.452
1183	96.3	255.565
1184	84.6973	253.502
1185	71.526	252.149
1186	65.9283	251.316
1187	70.754	250.588
1188	85.3907	248.16
1189	87.452	246.349
1190	84.4253	245.232
1191	78.1973	244.721
1192	75.9013	242.871
1193	75.674	240.314
1194	77.9467	237.604
1195	80.5887	235.014
1196	75.73	232.761
1197	69.676	231.941
1198	69.9587	230.93
1199	76.2487	229.575
1200	81.6767	228.091
1201	80.7047	227.102
1202	79.6387	225.536
1203	77.3887	223.616
1204	70.1767	221.576
1205	59.975	219.894
1206	55.7033	218.093
1207	58.3303	216.053
1208	65.2873	213.81
1209	70.6067	212.702
1210	68.416	212.531
1211	65.6667	211.971
1212	65.9719	210.405
1213	71.662	208.535
1214	75.0013	207.106
1215	77.282	205.481
1216	79.542	203.666
1217	83.2073	202.175
1218	86.2687	201.41
1219	87.0733	200.278
1220	84.4767	198.346
1221	78.9813	195.52
1222	79.1607	193.041
1223	83.242	191.68
1224	87.2867	190.817
1225	87.636	189.97
1226	85.3213	187.907
1227	81.0473	186.483
1228	74.4313	186.181
1229	66.5439	186.695
1230	63.9761	185.395
1231	76.5487	183.446
1232	89.9533	182.281
1233	95.3933	182.131
1234	82.3187	181.393
1235	71.33	179.503
1236	67.596	177.714
1237	68.3673	176.315
1238	70.8973	175.471
1239	75.802	174.673
1240	80.3533	173.379
1241	83.398	171.518
1242	79.1807	169.532
1243	74.3227	167.661
1244	72.47	167.224
1245	75.112	167.641
1246	77.236	167.852
1247	73.522	165.942
1248	68.664	163.688
1249	65.0985	162.506
1250	63.8067	163.492
1251	62.5148	164.479
1252	59.8087	163.544
1253	59.276	161.481
1254	61.6373	159.466
1255	70.0367	157.74
1256	77.646	156.059
1257	78.4707	154.613
1258	76.6653	153.885
1259	74.904	153.163
1260	76.2733	152.812
1261	76.512	152.286
1262	78.9267	151.18
1263	85.212	149.284
1264	91.5487	147.411
1265	88.2293	146.744
1266	79.68	146.59
1267	71.7913	146.355
1268	70.0807	145.273
1269	69.6753	143.973
1270	72.1147	142.773
1271	83.6673	142.809
1272	95.2207	142.845
1273	94.764	142.228
1274	85.326	140.547
1275	76.5993	138.812
1276	76.9553	137.81
1277	79.6033	137.083
1278	78.552	136.455
1279	68.0213	135.731
1280	57.7241	134.983
1281	58.1717	133.876
1282	63.7453	132.958
1283	68.358	132.28
1284	68.8427	131.599
1285	68.946	130.872
1286	70.1	130.4
1287	71.6033	129.863
1288	73.794	129.19
1289	77.6567	128.013
1290	80.7007	126.908
1291	78.7647	125.91
1292	76.0833	125.757
1293	73.402	125.605
1294	77.0587	125.233
1295	81.8693	124.505
1296	83.8007	123.897
1297	73.5233	123.116
1298	61.4125	122.198
1299	58.0611	120.334
1300	65.5297	118.653
1301	72.7053	117.184
1302	73.262	118.072
1303	71.21	118.493
1304	69.1573	117.969
1305	68.554	117.8
1306	68.1487	117.836
1307	69.262	117.743
1308	71.9093	116.442
1309	74.8187	115.144
1310	79.9313	114.337
1311	85.7313	113.805
1312	87.672	111.756
1313	79.5893	108.514
1314	74.1833	109.425
1315	70.474	110.373
1316	69.4487	110.327
1317	69.2973	108.837
1318	67.4787	107.647
1319	66.938	106.413
1320	67.6593	105.121
1321	71.3407	103.893
1322	71.4447	103.739
1323	71.418	103.876
1324	72.946	104.294
1325	76.612	104.711
1326	75.5213	104.62
1327	72.7967	103.529
1328	72.796	102.13
1329	80.3	100.669
1330	85.7467	100.132
1331	85.9047	100.092
1332	82.4887	99.6665
1333	78.4767	98.7367
1334	72.0913	97.2459
1335	71.75	97.5686
1336	73.9647	98.2916
1337	77.448	98.9711
1338	76.6893	98.6321
1339	75.6333	98.1444
1340	77.07	97.35
1341	78.9233	96.31
1342	76.5333	94.6629
1343	72.9473	93.5542
1344	72.59	93.0634
1345	73.3167	93.1008
1346	71.9227	93.1401
1347	68.4213	92.6523
1348	67.7667	91.8112
1349	67.0687	90.8929
1350	65.6459	90.2154
1351	69.438	90.6332
1352	77.8167	90.6616
1353	83.6373	89.4948
1354	85.2887	87.579
1355	76.7953	87.3615
1356	68.12	87.2069
1357	66.3933	86.9911
1358	77.6793	86.6454
1359	88.9653	86.2999
1360	85.9053	85.7543
1361	76.7173	85.2207
1362	68.1207	84.8092
1363	67.7153	84.6566
1364	67.3093	84.504
1365	67.7513	84.0071
1366	69.1273	83.2798
1367	70.5027	82.5526
1368	66.8373	82.6689
1369	62.3607	82.8958
1370	59.9065	83.0941
1371	65.2254	82.9395
1372	70.5447	82.7849
1373	70.9573	81.8778
1374	67.8793	80.769
1375	64.9623	79.7862
1376	63.3223	80.2211
1377	61.6443	80.6389
1378	62.0841	80.3696
1379	66.2585	79.07
1380	70.4327	77.7703
1381	69.3073	77.6193
1382	66.7387	77.8462
1383	65.4688	77.9339
1384	69.3887	77.2066
1385	73.3087	76.4793
1386	75.8567	75.8473
1387	77.6093	75.3138
1388	79.362	74.7803
1389	77.022	73.8854
1390	74.3267	72.9673
1391	71.842	72.6674
1392	69.5273	73.8486
1393	67.2133	75.0298
1394	66.3244	74.3408
1395	66.1731	72.6595
1396	66.1941	71.0084
1397	68.1893	71.0453
1398	70.1847	71.0821
1399	71.754	70.7446
1400	73.13	69.8267
1401	74.5047	68.9086
1402	72.6393	68.2805
1403	70.6933	67.7439
1404	67.5967	67.41
1405	62.8979	67.8277
1406	58.1989	68.2455
1407	58.9399	68.1098
1408	64.6729	67.5734
1409	70.406	67.0371
1410	69.0567	67.1991
1411	66.7747	67.4261
1412	66.5524	67.3935
1413	71.9047	66.8571
1414	77.2573	66.3205
1415	75.5627	66.0963
1416	70.2853	65.9459
1417	65.1467	65.7746
1418	65.791	65.2381
1419	66.4351	64.7016
1420	66.774	64.3717
1421	66.7827	64.4086
1422	66.7907	64.4454
1423	66.0163	64.3346
1424	65.4581	64.18
1425	66.9673	63.8535
1426	74.1	62.5538
1427	81.2333	61.2539
1428	81.454	61.1202
1429	76.7547	61.9198
1430	72.0547	62.7193
1431	71.3147	61.818
1432	70.3053	60.9
1433	70.9567	60.4516
1434	77.326	60.6785
1435	83.6953	60.9055
1436	81.5927	60.1993
1437	75.24	59.0904
1438	69.4573	58.0597
1439	69.8467	57.9049
1440	70.2367	57.7501
1441	71.162	57.647
1442	74.096	57.6831
1443	77.0293	57.7191
1444	78.9333	57.1243
1445	79.6793	56.3999
1446	79.2233	55.9038
1447	76.1787	56.7032
1448	73.1333	57.5027
1449	73.6473	57.5505
1450	76.4547	56.8231
1451	79.2193	56.092
1452	75.3893	55.8516
1453	71.3307	55.6968
1454	68.3993	55.6367
1455	66.8693	55.6707
1456	65.3389	55.7045
1457	68.9507	54.9384
1458	75.1927	53.8295
1459	81.2713	52.8199
1460	81.916	53.4286
1461	82.5607	54.0372
1462	79.0273	53.8798
1463	70.9093	52.7731
1464	62.7914	51.6664
1465	64.9941	51.3832
1466	69.1467	51.2388
1467	71.7387	51.2062
1468	70.4747	51.8148
1469	69.2107	52.4234
1470	68.892	52.4233
1471	69.282	52.0778
1472	69.6953	51.7494
1473	71.4973	51.2473
1474	73.414	50.7109
1475	76.1873	50.2433
1476	77.9767	49.7069
1477	79.7653	49.1705
1478	74.0667	49.529
1479	67.586	50.3285
1480	63.2223	50.9239
1481	67.928	50.3875
1482	72.634	49.8511
1483	75.7627	49.7382
1484	76.3087	49.7786
1485	76.8547	49.8192
1486	75.3347	48.7433
1487	74.0707	47.8252
1488	73.71	47.5532
1489	77.9153	47.5858
1490	82.12	47.6184
1491	81.8707	47.4126
1492	79.3347	47.4488
1493	78.052	47.4391
1494	79.0007	46.9198
1495	79.2633	46.3835
1496	77.0833	46.349
1497	76.2013	46.5759
1498	75.3187	46.8029
1499	74.0067	46.5337
1500	71.7247	46.379
1501	70.2527	46.1748
1502	77.2587	45.8291
1503	84.266	45.4834
1504	84.8447	45.0119
1505	77.2193	44.0938
1506	69.5713	43.1796
1507	66.9853	43.8436
1508	65.8483	44.8339
1509	65.1319	45.3017
1510	64.3814	44.3851
1511	63.6313	43.4684
1512	62.7436	43.3383
1513	63.2461	43.3766
1514	64.7263	43.1705
1515	70.1653	42.0351
1516	75.5167	40.9263
1517	73.914	40.8785
1518	64.7622	42.0596
1519	55.6104	43.2407
1520	61.4653	43.4569
1521	68.3087	43.4937
1522	71.7853	43.4624
1523	67.0373	42.544
1524	62.2888	41.6255
1525	59.3497	40.956
1526	58.0903	40.6112
1527	57.577	40.3349
1528	63.5589	41.0242
1529	69.7827	41.8222
1530	73.9493	42.1017
1531	76.7567	41.3745
1532	79.5633	40.6474
1533	74.2067	39.8055
1534	65.4358	39.0783
1535	58.0645	38.6373
1536	64.5629	39.0551
1537	71.5687	39.4729
1538	75.272	39.5247
1539	74.008	39.1806
1540	72.7727	38.8383
1541	73.5547	38.8192
1542	73.9593	38.8576
1543	72.626	38.6456
1544	68.5627	38.8727
1545	64.4993	39.0997
1546	64.1994	39.9104
1547	64.462	40.1373
1548	64.8583	40.021
1549	73.2253	39.1947
1550	83.284	38.6583
1551	86.14	38.4462
1552	74.4433	37.9098
1553	62.7461	37.3734
1554	66.4441	36.9477
1555	74.516	36.6043
1556	79.6387	36.3593
1557	75.1473	36.576
1558	70.592	36.8022
1559	67.71	36.7828
1560	65.8096	36.4372
1561	63.9616	36.0842
1562	69.1847	35.1127
1563	75.1347	34.1974
1564	80.0827	33.8126
1565	74.6193	34.4213
1566	69.1553	35.0299
1567	64.3415	34.5278
1568	67.0213	33.6097
1569	70.9213	32.8919
1570	69.3773	33.6189
1571	64.9321	34.4183
1572	63.4996	35.0729
1573	71.2687	35.1091
1574	79.0387	35.1453
1575	78.556	33.7058
1576	76.7833	32.4061
1577	76.6347	31.826
1578	71.9973	32.8259
1579	66.9173	33.8161
1580	65.3548	34.2306
1581	70.6893	34.2645
1582	75.95	34.2796
1583	74.91	33.2289
1584	72.764	32.1228
1585	72.054	31.4966
1586	73.588	31.9144
1587	75.1233	32.3322
1588	72.2607	32.4886
1589	68.5787	32.7156
1590	66.704	32.8826
1591	73.9893	32.3854
1592	81.084	31.831
1593	82.152	31.6367
1594	82.5213	31.6728
1595	82.892	31.709
1596	82.442	32.6154
1597	76.98	33.6057
1598	71.5647	33.8897
1599	72.4633	32.2236
1600	73.4893	30.5422
1601	73.4273	29.8684
1602	74.3267	29.3319
1603	75.192	28.6962
1604	74.8947	28.5266
1605	74.2667	28.7535
1606	73.5087	28.9575
1607	72.6267	28.9934
1608	71.744	29.0295
1609	67.8187	29.5328
1610	63.5187	29.7604
1611	61.5273	29.8895
1612	69.3987	29.4068
1613	77.8047	28.8703
1614	82.0567	28.1661
1615	80.7927	28.2023
1616	79.4853	28.2537
1617	76.8473	28.4615
1618	74.6927	28.3068
1619	73.0467	28.2283
1620	69.62	29.4094
1621	66.1931	30.5906
1622	64.1649	30.1537
1623	67.0987	28.2814
1624	71.0307	26.5925
1625	71.4987	27.0252
1626	69.216	27.8248
1627	70.0087	28.3647
1628	80.9573	28.4007
1629	91.9073	28.4369
1630	89.2947	28.2975
1631	80.5247	28.1427
1632	72.4793	27.9308
1633	71.8507	28.2721
1634	71.8587	28.6898
1635	69.454	28.5506
1636	66.6637	27.2507
1637	64.3623	26.0197
1638	70.554	26.2428
1639	77.1773	26.6606
1640	81.5787	26.7355
1641	79.7	26.2055
1642	77.822	25.6756
1643	72.668	25.515
1644	66.061	25.7419
1645	61.1694	26.1501
1646	66.4947	27.7663
1647	72.7367	29.5201
1648	74.9687	29.9785
1649	75.1313	28.3079
1650	75.2933	26.6373
1651	77.5287	26.5258
1652	77.1987	27.128
1653	75.0753	27.6729
1654	72.048	27.0936
1655	69.5113	26.3663
1656	65.4456	25.912
1657	59.8561	25.9481
1658	55.1606	25.9613
1659	65.2573	25.2552
1660	75.8247	24.3372
1661	79.0413	23.6803
1662	76.6333	24.2889
1663	74.2253	24.8976
1664	75.7013	24.822
1665	74.702	24.097
1666	73.8293	23.4866
1667	76.3587	23.1873
1668	79.802	22.8416
1669	80.7773	22.2248
1670	80.9313	22.5698
1671	81.0847	22.9147
1672	79.588	23.9188
1673	75.1433	24.7946
1674	70.0067	25.4629
1675	69.1233	25.0028
1676	68.876	24.4664
1677	70.0567	24.3041
1678	68.792	24.5311
1679	67.5267	24.7276
1680	73.812	24.4483
1681	83.9873	24.1042
1682	92.4373	23.9274
1683	84.8127	23.9635
1684	77.1873	23.9996
1685	72.588	23.443
1686	68.652	22.8493
1687	64.0547	22.4695
1688	63.9345	22.9445
1689	65.5969	23.4196
1690	69.7767	23.3312
1691	76.654	22.9666
1692	83.5327	22.6019
1693	84.3853	22.341
1694	82.8667	21.7665
1695	79.0127	21.2373
1696	69.4367	21.6919
1697	59.7841	22.2037
1698	57.3567	22.2237
1699	59.9043	21.4015
1700	62.9212	20.5535
1701	69.8133	20.4978
1702	76.3107	20.9156
1703	76.884	21.5805
1704	72.9487	22.0365
1705	69.0133	22.4925
1706	66.4964	22.1974
1707	62.4334	21.6801
1708	60.4185	21.4306
1709	66.3173	21.6021
1710	72.432	21.6763
1711	77.3147	21.0044
1712	79.7413	20.1053
1713	82.1673	19.2062
1714	74.876	19.8174
1715	69.0327	20.5978
1716	67.0027	21.1733
1717	67.7607	21.2152
1718	68.4047	21.2512
1719	69.082	21.1204
1720	73.1613	20.832
1721	76.9267	20.5611
1722	78.588	19.8492
1723	80.2507	18.9311
1724	82.4907	18.5065
1725	78.3	20.2032
1726	74.1087	21.8998
1727	72.8053	21.3193
1728	74.712	19.9432
1729	76.1393	19.1487
1730	77.3587	19.4397
1731	78.7707	19.6447
1732	82.2827	19.5069
1733	85.344	19.543
1734	88.3313	19.5738
1735	88.48	19.6919
1736	89.124	20.0335
1737	87.9373	20.4819
1738	80.222	20.3346
1739	72.4693	20.1799
1740	75.258	20.3156
1741	83.0273	20.3327
1742	88.1433	20.0931
1743	73.6353	18.9368
1744	61.501	18.2842
1745	54.2287	17.9844
1746	55.8907	18.0206
1747	64.926	18.6711
1748	72.6947	19.2794
1749	75.8847	19.6374
1750	72.8387	19.6346
1751	67.5793	18.304
1752	65.105	17.1517
1753	65.0494	16.7966
1754	67.7873	18.2998
1755	69.4487	19.7661
1756	71.9047	20.1519
1757	73.9553	19.5185
1758	74.8513	18.3759
1759	69.3953	18.3763
1760	63.0181	18.4815
1761	58.8269	18.2505
1762	59.9325	17.641
1763	67.1927	18.0014
1764	72.5187	18.362
1765	74.598	18.0705
1766	74.606	17.3204
1767	74.614	16.8985
1768	72.5333	17.1283
1769	72.304	17.2013
1770	75.3693	16.8875
1771	80.7207	16.2557
1772	79.2027	16.1391
1773	76.2353	16.4472
1774	75.5547	16.9718
1775	81.518	17.6941
1776	88.7787	17.9784
1777	91.8393	17.6327
1778	92.738	17.1043
1779	93.688	16.7244
1780	95.86	16.8941
1781	89.8093	17.4286
1782	79.208	17.7585
1783	66.4299	17.5462
1784	60.9675	16.819
1785	70.7693	16.855
1786	84.6287	17.6169
1787	95.624	18.4016
1788	92.6653	18.0728
1789	76.8967	17.1548
1790	64.6899	16.8772
1791	60.4486	17.0871
1792	63.6373	17.2744
1793	68.0093	16.0431
1794	72.85	14.6317
1795	76.6087	13.5559
1796	76.4793	13.4013
1797	69.236	13.9908
1798	67.2593	15.3703
1799	68.9973	16.3465
1800	71.3087	16.5697
1801	65.3363	15.7278
1802	67.0067	15.7719
1803	71.15	15.7316
1804	75.6947	15.4815
1805	76.084	15.2314
1806	80.698	15.298
1807	85.0687	15.4551
1808	87.024	15.5046
1809	82.0193	15.1018
1810	78.4653	14.699
1811	76.412	15.1968
1812	74.0893	15.9843
1813	70.026	16.3259
1814	64.7287	15.001
1815	63.2553	14.1506
1816	66.696	13.7575
1817	77.1153	13.8714
1818	86.282	13.6802
1819	83.3767	13.2103
1820	75.68	13.0516
1821	68.778	13.1469
1822	69.7107	13.4158
1823	66.2789	13.8718
1824	62.239	14.2361
1825	60.6943	14.1883
1826	63.8829	13.671
1827	67.0713	13.6461
1828	67.78	14.6389
1829	67.1773	15.8507
1830	65.028	16.6638
1831	64.9092	16.1465
1832	67.946	14.9192
1833	69.48	13.2981
1834	68.0887	11.7122
1835	70.5147	11.462
1836	78.5573	12.827
1837	81.7733	14.0352
1838	75.7387	14.1805
1839	68.368	12.9761
1840	69.6973	12.2356
1841	73.1713	12.239
1842	76.0047	12.6008
1843	76.6873	13.4338
1844	77.9673	14.1951
1845	77.924	13.9343
1846	75.4473	12.9618
1847	71.4273	12.2843
1848	66.2615	13.7706
1849	65.3009	15.1613
1850	65.92	16.0672
1851	67.068	15.8719
1852	66.1854	15.1637
1853	66.1427	14.3306
1854	65.779	13.6806
1855	64.7351	13.2415
1856	62.457	12.8008
1857	58.5543	12.8287
1858	56.0565	13.0282
1859	56.3647	13.0821
1860	58.0301	12.3384
1861	58.6904	11.866
1862	63.5326	12.0563
1863	70.4493	12.5049
1864	75.892	12.7151
1865	71.32	12.5222
1866	67.41	12.2202
1867	66.0332	12.1459
1868	67.314	12.5256
1869	66.3043	13.4547
1870	66.7707	13.7429
1871	69.56	13.6897
1872	72.6	13.2517
1873	79.4993	13.0015
1874	85.5593	13.0034
1875	83.8473	12.9319
1876	76.5233	12.6855
1877	72.8633	12.0728
1878	77.6933	12.0161
1879	80.3947	12.1553
1880	77.2093	12.3815
1881	69.35	12.3222
1882	67.584	11.7453
1883	74.2927	12.0543
1884	82.682	12.8855
1885	84.2073	13.9687
1886	79.5293	13.0507
1887	78.3493	11.9437
1888	79.74	11.3141
1889	80.7873	11.4265
1890	75.918	10.9355
1891	68.7993	9.74326
1892	64.4916	8.93492
1893	68.432	9.39472
1894	76.9853	10.3659
1895	78.5167	10.7578
1896	74.4907	10.9006
1897	69.0607	11.0833
1898	67.1813	11.692
1899	64.4386	11.3749
1900	60.5235	10.6256
1901	56.8575	9.75727
1902	56.2507	9.5835
1903	60.9241	10.8036
1904	67.9787	11.8773
1905	74.9793	12.4948
1906	79.4253	11.9756
1907	79.4547	11.2865
1908	74.23	10.9576
1909	66.4747	11.085
1910	59.8871	11.4265
1911	71.816	11.12
1912	82.32	10.6773
1913	87.1873	10.1511
1914	81.9193	9.67407
1915	75.9833	9.71224
1916	75.5347	10.3537
1917	80.1027	10.7606
1918	85.7293	10.7986
1919	85.5927	9.99745
1920	81.5507	9.442
1921	76.898	9.52777
1922	72.1793	10.3751
1923	68.392	11.3272
1924	65.6984	11.5737
1925	62.2068	11.3093
1926	59.9522	10.812
1927	62.9755	10.027
1928	68.73	9.70056
1929	72.1173	9.81193
1930	74.32	9.74497
1931	76.766	9.26586
1932	79.2127	9.43557
1933	77.8813	10.275
1934	75.646	10.551
1935	73.6187	9.73756
1936	74.1573	8.80045
1937	75.662	8.86377
1938	74.1133	9.33163
1939	71.548	9.81011
1940	73.45	10.0806
1941	77.5507	10.4793
1942	76.358	10.6894
1943	72.6633	10.6453
1944	72.258	10.4901
1945	78.7133	10.4555
1946	80.1927	10.1995
1947	79.2733	9.75995
1948	77.286	8.95643
1949	79.7327	7.82846
1950	79.6987	7.58108
1951	74.966	8.24242
1952	67.4013	9.25178
1953	64.7737	9.0391
1954	66.7127	8.72396
1955	67.594	8.95317
1956	64.8709	9.84811
1957	58.6659	10.3994
1958	58.4911	9.85009
1959	66.3026	9.71386
1960	76.5353	9.93108
1961	82.4013	10.0465
1962	84.848	8.86129
1963	87.294	8.19026
1964	87.8347	8.37038
1965	85.742	9.14477
1966	80.098	9.52857
1967	75.9713	9.61566
1968	74.016	9.7556
1969	75.1093	10.2884
1970	73.1033	11.3359
1971	71.9613	11.6493
1972	71.602	11.0018
1973	71.242	9.73391
1974	63.6469	8.20759
1975	57.1625	8.13983
1976	53.0193	8.88697
1977	52.93	9.94506
1978	56.128	9.56494
1979	62.4177	8.7829
1980	65.6933	8.33914
1981	66.5303	8.28721
1982	66.3365	8.82272
1983	75.836	9.76648
1984	82.6353	10.0878
1985	82.436	10.0361
1986	73.6853	10.1677
1987	61.3087	9.71901
1988	52.8865	8.59012
1989	50.9578	7.6804
1990	59.4845	7.72199
1991	69.682	8.08324
1992	73.5567	8.57836
1993	73.8147	9.15532
1994	72.648	9.66096
1995	67.97	9.0101
1996	64.0583	8.17869
1997	61.4413	7.51096
[truncated: 3 more rows]
