# Supplementary material for: Switching molecular recognition selectivities by temperature in a diffusion-regulatory porous material
Source: Nat Commun. 2024 Jan 2;15:144. doi: 10.1038/s41467-023-44424-3 (PMC10761840; doi:10.1038/s41467-023-44424-3)
Supplement: Supplementary file 3 — source data [file 41467_2023_44424_MOESM3_ESM.zip › Figure S48.xlsx]

## Sheet: Sheet1
	CO2	C2H2
Time (s)	Intensity	Intensity
0	91.6227	112.076
1	99.1447	112.2
2	102.697	112.572
3	104.112	113.077
4	105.55	113.56
5	107.728	113.302
6	109.907	113.044
7	110.207	113.256
8	107.805	114.143
9	105.403	115.031
10	99.6047	114.714
11	92.9033	114.077
12	88.478	113.379
13	96	112.358
14	103.521	111.337
15	100.401	111.749
16	88.2173	113.383
17	76.0327	115.016
18	85.9167	114.966
19	98.5273	114.708
20	107.978	114.451
21	108.884	114.193
22	109.79	113.935
23	108.074	113.189
24	104.947	112.181
25	101.819	111.173
26	106.541	110.915
27	111.265	110.657
28	115.601	110.69
29	119.305	111.195
30	123.011	111.701
31	111.917	112.78
32	96.1507	114.04
33	83.6373	115.118
34	94.9753	114.86
35	106.315	114.603
36	112.945	113.772
37	114.869	112.37
38	116.793	110.967
39	106.178	110.571
40	93.852	110.314
41	88.1173	110.352
42	101.139	111.234
43	114.16	112.115
44	119.985	113.473
45	121.4	115.124
46	122.815	116.775
47	115.07	115.753
48	107.325	114.732
49	101.61	113.711
50	99.208	112.69
51	96.806	111.669
52	99.6007	111.806
53	104.036	112.308
54	107.346	112.72
55	102.4	112.462
56	97.4533	112.204
57	96.324	112.519
58	99.0113	113.406
59	101.698	114.293
60	101.027	114.509
61	99.8973	114.633
62	99.0987	114.558
63	99.2413	113.919
64	99.384	113.279
65	100.341	113.128
66	101.756	113.252
67	103.319	113.353
68	112.113	112.332
69	120.907	111.311
70	122.779	111.053
71	114.271	111.94
72	105.762	112.827
73	104.588	112.826
74	105.483	112.574
75	105.676	112.275
76	100.73	111.636
77	95.7833	110.996
78	95.29	110.929
79	99.2493	111.435
80	103.209	111.941
81	111.394	111.776
82	120.155	111.519
83	126.889	111.263
84	127.541	111.005
85	128.192	110.747
86	124.211	110.49
87	117.51	110.234
88	110.809	109.977
89	107.898	110.101
90	104.987	110.225
91	102.559	110.059
92	100.921	109.419
93	99.2827	108.78
94	100.932	108.721
95	103.619	108.845
96	105.523	109.129
97	102.612	110.398
98	99.7007	111.667
99	104.441	111.352
100	116.245	109.574
101	128.047	107.797
102	123.381	109.065
103	116.68	110.71
104	112.089	111.662
105	113.504	110.641
106	114.919	109.62
107	111.123	108.354
108	104.395	106.951
109	97.83	105.632
110	99.2307	108.397
111	100.631	111.162
112	103.355	112.386
113	108.333	110.983
114	113.31	109.58
115	118.859	109.322
116	124.6	109.446
117	128.753	109.52
118	122.28	109.263
119	115.807	109.005
120	112.064	108.555
121	110.944	107.921
122	109.824	107.288
123	113.566	108.641
124	118.035	110.292
125	119.704	111.179
126	112.976	109.776
127	106.249	108.374
128	102.727	108.173
129	101.089	108.679
130	99.4553	109.177
131	98.336	108.922
132	97.216	108.667
133	101.176	108.27
134	113.787	107.63
135	126.398	106.991
136	122.597	106.924
137	113.325	107.047
138	106.004	106.874
139	111.745	104.707
140	117.485	102.541
141	121.273	102.509
142	123.183	104.527
143	125.093	106.545
144	122.809	108.575
145	119.899	110.607
146	117.115	111.685
147	114.713	109.901
148	112.311	108.116
149	111.992	108.013
150	112.895	108.897
151	113.798	109.782
152	118.267	109.524
153	122.735	109.266
154	122.959	109.731
155	116.257	111.376
156	109.556	113.021
157	112.186	112.666
158	117.927	111.645
159	122.841	110.723
160	122.22	110.466
161	121.599	110.208
162	116.696	110.534
163	107.678	111.421
164	98.6607	112.308
165	105.043	111.497
166	113.328	110.476
167	119.209	109.558
168	118.588	108.918
169	117.967	108.279
170	110.62	107.151
171	99.652	105.759
172	88.9067	104.391
173	100.245	105.278
174	111.584	106.165
175	120.045	106.755
176	124.004	106.879
177	127.964	107.003
178	121.343	107.714
179	111.562	108.602
180	104.439	109.148
181	112.381	107.762
182	120.322	106.377
183	119.784	105.937
184	110.767	106.442
185	101.749	106.948
186	102.36	106.782
187	104.284	106.524
188	107.994	106.365
189	116.788	106.489
190	125.582	106.613
191	125.257	106.737
192	119.801	106.861
193	114.56	106.969
194	119.791	106.33
195	125.023	105.691
196	124.975	105.813
197	117.006	107.077
198	109.037	108.342
199	116.523	108.728
200	128.625	108.852
201	136.757	108.747
202	122.396	107.344
203	108.035	105.941
204	106.081	106.359
205	115.13	108.391
206	124.179	110.424
207	127.183	109.689
208	129.589	108.681
209	129.489	107.669
210	122.253	106.648
211	115.016	105.627
212	108.92	105.827
213	103.465	106.714
214	98.2687	107.602
215	105.791	108.489
216	113.313	109.376
217	116.967	109.805
218	114.819	109.547
219	112.672	109.29
220	113.7	108.734
221	115.624	108.095
222	117.263	107.455
223	117.405	106.816
224	117.548	106.176
225	117.965	106.154
226	118.614	106.658
227	119.264	107.163
228	121.768	106.626
229	124.455	105.987
230	126.257	105.9
231	125.891	107.169
232	125.524	108.438
233	130.103	108.429
234	137.115	107.789
235	143.186	107.188
236	131.369	107.312
237	119.553	107.436
238	113.427	107.231
239	114.841	106.592
240	116.256	105.952
241	126.74	107.168
242	139.351	108.818
243	147.949	109.599
244	139.441	106.669
245	130.932	103.74
246	133.3	102.986
247	143.875	103.873
248	154.451	104.76
249	149.358	105.282
250	143.44	105.785
251	136.324	106.525
252	126.543	107.794
253	116.763	109.063
254	118.569	108.225
255	125.582	106.44
256	131.491	105.003
257	122.728	108.18
258	113.965	111.358
259	114.018	112.13
260	124.847	109.964
261	135.677	107.798
262	130.457	107.849
263	121.948	108.355
264	114.721	108.299
265	112.32	106.133
266	109.918	103.967
267	113.821	103.828
268	122.107	105.096
269	130.391	106.365
270	132.008	106.892
271	134.497	107.397
272	134.237	107.512
273	130.957	106.872
274	127.676	106.233
275	123.663	106.693
276	119.365	107.58
277	115.271	108.391
278	113.009	108.515
279	110.746	108.638
280	110.682	108.946
281	113	109.451
282	115.318	109.957
283	110.415	109.806
284	104.335	109.548
285	101.187	109.84
286	107.322	111.872
287	113.457	113.904
288	116.278	114.043
289	117.069	113.022
290	117.861	112.001
291	113.563	115.178
292	109.265	118.356
293	111.735	119.358
294	125.249	116.81
295	138.763	114.262
296	140.673	113.745
297	138.92	113.868
298	136.561	114.313
299	130.482	116.727
300	124.403	119.141
301	121.102	120.364
302	120.367	120.488
303	119.631	120.612
304	123.005	120.736
305	126.835	120.859
306	126.445	121.595
307	114.649	123.983
308	102.853	126.371
309	104.698	127.118
310	114.904	126.861
311	125.11	126.603
312	127.428	127.49
313	129.745	128.377
314	128.389	129.7
315	121.038	131.732
316	113.686	133.764
317	118.131	135.506
318	126.302	137.157
319	132.619	138.968
320	127.558	141.763
321	122.497	144.559
322	119.817	145.767
323	119.336	145.509
324	118.855	145.251
325	120.417	148.054
326	122.205	151.197
327	125.075	153.68
328	131.186	154.184
329	137.297	154.688
330	139.006	155.666
331	138.016	156.935
332	137.026	158.204
333	134.509	161
334	131.993	163.795
335	131.406	166.009
336	133.969	167.274
337	136.531	168.538
338	135.666	170.951
339	133.658	173.747
340	132.574	176.195
341	137.671	176.319
342	142.769	176.443
343	140.642	177.137
344	131.291	178.402
345	121.939	179.666
346	122.519	181.931
347	124.582	184.345
348	128.299	186.759
349	136.979	189.173
350	145.658	191.587
351	145.681	191.837
352	140.619	190.815
353	135.535	189.848
354	128.183	194.17
355	120.832	198.492
356	118.039	200.881
357	122.376	200.244
358	126.713	199.607
359	127.775	202.74
360	127.803	207.062
361	128.365	211.117
362	132.21	213.531
363	136.054	215.945
364	136.867	217.953
365	134.883	219.587
366	132.898	221.22
367	132.664	224.196
368	132.691	227.374
369	130.747	230.169
370	122.887	231.82
371	115.027	233.471
372	120.632	234.64
373	134.146	235.528
374	147.401	236.445
375	135.055	240.357
376	122.709	244.268
377	118.895	247.626
378	129.61	250.04
379	140.325	252.454
380	152.376	255.154
381	164.872	257.95
382	173.795	260.745
383	158.81	263.541
384	143.825	266.337
385	138.054	269.522
386	141.135	273.081
387	144.216	276.64
388	144.127	279.18
389	143.646	281.594
390	141.928	284.214
391	136.867	287.391
392	131.805	290.568
393	132.17	294.204
394	135.455	298.088
395	138.741	301.971
396	147.871	306.289
397	157.059	310.611
398	160.315	314.934
399	153.473	319.256
400	146.631	323.578
401	141.315	327.615
402	136.508	331.555
403	132.89	335.543
404	137.227	339.85
405	141.563	344.156
406	147.435	347.516
407	154.843	349.93
408	162.249	352.344
409	152.232	356.423
410	139.839	360.73
411	131.951	365.517
412	137.577	371.748
413	143.203	377.979
414	147.706	382.767
415	151.551	386.708
416	155.331	390.641
417	152.815	393.818
418	150.298	396.995
419	152.147	401.81
420	160.827	409.186
421	169.506	416.562
422	168.193	421.586
423	163.895	425.909
424	161.658	430.689
425	171.101	438.065
426	180.543	445.441
427	179.331	451.603
428	168.672	456.688
429	158.013	461.774
430	143.648	466.86
431	128.917	471.946
432	122.407	477.015
433	136.02	482.045
434	149.633	487.074
435	158.785	494.582
436	165.429	503.485
437	171.98	512.311
438	174.036	517.377
439	176.091	522.444
440	177.555	528.709
441	178.091	536.848
442	178.628	544.988
443	173.091	552.539
444	165.739	559.915
445	159.304	567.348
446	158.059	575.105
447	156.815	582.863
448	157.593	589.002
449	160.165	593.706
450	162.738	598.409
451	171.923	608.56
452	181.762	619.251
453	190.505	629.575
454	196.131	638.859
455	201.757	648.143
456	203.311	657.671
457	202.576	667.338
458	201.733	676.996
459	195.655	686.28
460	189.576	695.564
461	183.939	712.782
462	178.967	741.906
463	177.965	766.525
464	182.919	784.385
465	186.913	797.531
466	189.275	802.655
467	190.152	807.788
468	188.505	812.936
469	192.433	825.673
470	205.461	850.797
471	213.929	864.524
472	214.957	859.648
473	214.975	866.122
474	213.344	891.125
475	211.087	905.059
476	207.765	900.159
477	206.983	904.764
478	210.343	924.888
479	213.071	945.012
480	214.766	965.136
481	216.713	977.662
482	219.075	977.786
483	220.549	991.141
484	220.577	1026.1
485	223.084	1048.16
486	229.811	1048.28
487	229.055	1056
488	216.083	1076.13
489	208.935	1096.25
490	211.297	1116.38
491	217.098	1128.9
492	228.517	1129.03
493	233.306	1142.66
494	227.722	1177.44
495	228.183	1203.12
496	238.929	1213.29
497	246.237	1223.44
498	247.932	1233.57
499	248.36	1251.29
500	246.721	1281.41
501	246.352	1307.78
502	248.055	1328
503	245.205	1346.24
504	235.233	1361.36
505	232.669	1376.48
506	241.697	1391.61
507	249.165	1408.68
508	254.193	1428.81
509	259.883	1452.89
510	266.611	1483.16
511	271.859	1509.38
512	274.887	1529.5
513	271.517	1545.62
514	258.544	1555.75
515	253.718	1577.95
516	261.116	1618.28
517	264.127	1650.32
518	260.821	1670.44
519	261.615	1692.62
520	268.309	1717.74
521	276.87	1734.65
522	288.119	1739.72
523	291.873	1762.36
524	283.901	1812.48
525	279.698	1856.76
526	281.392	1891.88
527	287.531	1923.16
528	300.624	1948.41
529	305.56	1971.61
530	298.254	1991.73
531	295.063	2021.59
532	298.047	2066.05
533	301.541	2105.21
534	305.901	2135.33
535	306.551	2154.35
536	300.885	2154.48
537	293.329	2183.09
538	282.69	2258.22
539	279.522	2308.65
540	288.55	2318.77
541	304.34	2340.37
542	331.169	2380.69
543	340.009	2418.99
544	320.704	2454.11
545	309.846	2487.29
546	312.207	2517.41
547	314.311	2557.39
548	316.015	2612.79
549	314.381	2660.08
550	307.743	2695.21
551	309.811	2738.01
552	324.947	2792.32
553	335.725	2839.54
554	339.087	2874.66
555	344.933	2904.27
556	355.01	2924.49
557	357.471	2971.27
558	347.498	3061.39
559	343.857	3121.12
560	350.552	3131.25
561	353.453	3162.14
562	350.164	3226.95
563	346.863	3277.12
564	343.541	3302.36
565	345.29	3340.86
566	355.318	3400.99
567	362.813	3455.41
568	366.174	3500.53
569	370.801	3551.36
570	377.496	3611.48
571	382.931	3662.17
572	386.308	3697.47
573	389.679	3754.15
574	393.041	3844.27
575	393.803	3912.95
576	390.497	3948.08
577	381.96	3987.19
578	365.237	4032.54
579	361.878	4095.79
580	378.573	4185.92
581	391.229	4257.78
582	397.825	4302.25
583	403.231	4361.91
584	406.608	4447.45
585	408.713	4508.14
586	408.741	4528.27
587	412.567	4586.38
588	422.595	4706.5
589	428.824	4794.27
590	428.852	4829.23
591	426.412	4882.75
592	419.773	4967.87
593	418.081	5038.27
594	424.808	5083.62
595	435.322	5128.88
596	452.016	5174
597	453.515	5236.22
598	430.21	5326.35
599	420.809	5404.96
600	434.105	5464.79
601	443.724	5537.69
602	447.085	5632.81
603	447.973	5705.79
604	444.651	5741.09
605	443.867	5801.01
606	447.229	5901.14
607	445.525	5991.76
608	435.553	6066.89
609	434.469	6155.52
610	447.898	6266.19
611	457.401	6343.51
612	460.762	6368.64
613	462.823	6430.8
614	462.851	6550.93
615	462.879	6663.45
616	462.907	6764.07
617	465.6	6854.5
618	472.295	6929.63
619	480.302	6988.69
620	490.28	7023.64
621	496.379	7082.05
622	496.406	7177.17
623	495.135	7285.94
624	491.829	7416.06
625	487.211	7526.85
626	480.538	7607.38
627	480.544	7669.74
628	490.572	7704.87
629	495.287	7775.25
630	492.031	7898.54
631	494.924	8016.96
632	508.285	8127.08
633	509.273	8211.37
634	489.203	8251.69
635	484.365	8320.43
636	504.393	8435.55
637	518.089	8524.08
638	521.45	8569.21
639	520.999	8652.6
640	514.327	8798.45
641	511.567	8912.83
642	514.927	8977.95
643	514.39	9035.27
644	507.751	9080.4
645	509.271	8976.61
646	523.561	8639.82
647	528.579	8539.4
648	525.043	8657.17
649	532.944	8708.74
650	547.008	8724.65
651	553.204	8796.55
652	556.778	8887.1
653	566.572	8875.71
654	577.294	8849.09
655	573.757	9031.02
656	569.757	9211.57
657	562.654	9382.83
658	556.479	9481.78
659	552.941	9374.96
660	550.794	9351.32
661	550.822	9457.83
662	550.849	9575.54
663	550.877	9703.99
664	550.905	9726.38
665	550.933	9689.07
666	559.196	9849.4
667	569.918	10068.8
668	577.433	10187.1
669	584.377	10292.5
670	584.405	10345.9
671	584.433	10415.2
672	584.461	10575.8
673	585.487	10691.5
674	589.079	10691.6
675	588.287	10669.8
676	581.185	10616.4
677	587.558	10649.7
678	605.41	10756.8
679	601.818	10863.5
680	587.661	10970
681	601.608	11119.2
682	623.025	11279.7
683	618.206	11095.9
684	611.282	10903.5
685	607.745	11117.5
686	606.132	11321.9
687	613.29	11482.5
688	620.437	11560.3
689	627.556	11454.1
690	627.028	11508.5
691	616.36	11776
692	613.679	11983.6
693	617.271	12144.2
694	615.944	12120.2
695	612.407	12013.4
696	603.115	12211.2
697	592.562	12475.9
698	601.795	12395.1
699	612.519	12301.1
700	623.241	12408.2
701	630.585	12484.8
702	623.52	12431.7
703	619.759	12478.1
704	623.352	12745.5
705	623.807	12824.8
706	620.27	12664.5
707	630.958	12626.1
708	652.375	12679.7
709	643.847	12770.8
710	622.483	12877.9
711	624.763	12807.9
712	631.882	12701.6
713	628.878	12747.2
714	625.626	12800.8
715	625.653	12854.4
716	627.927	12874.3
717	638.651	12767.5
718	640.887	12733.4
719	626.656	12840.5
720	624.125	12997.3
721	634.793	13210.2
722	647.595	13329.1
723	661.883	13382.7
724	653.069	13436.3
725	635.27	13489.9
726	641.717	13407.1
727	652.439	13300.3
728	645.693	13455.5
729	640.547	13592.5
730	651.212	13539.5
731	654.511	13486.3
732	633.147	13433
733	625.905	13418.1
734	643.757	13471.7
735	658.116	13577.7
736	668.84	13738.3
737	666.299	13633.6
738	655.632	13366.3
739	655.646	13379.4
740	659.22	13485.9
741	650.403	13360.3
742	639.736	13200
743	636.199	13360.5
744	633.588	13479.4
745	637.181	13319.1
746	638.92	13242.2
747	635.383	13402.7
748	627.705	13417.8
749	613.547	13205.1
750	619.351	13101
751	644.333	13101.1
752	646.503	13135.5
753	635.835	13189.1
754	633.403	13079.9
755	633.43	12922.1
756	624.202	12855.5
757	613.592	12802.4
758	624.103	12907.9
759	633.541	12989.2
760	633.569	12882.4
761	630.923	12762.2
762	620.256	12602
763	613.652	12482.3
764	613.68	12428.9
765	608.283	12348.6
766	597.673	12242.3
767	604.992	12236.8
768	622.846	12290.4
769	632.571	12100.1
770	639.728	11832.9
771	615.159	11803.6
772	587.592	11801.6
773	605.444	11694.8
774	620.101	11604
775	616.638	11604.1
776	611.446	11578.5
777	600.778	11471.7
778	596.707	11345.1
779	603.865	11184.8
780	603.892	11158.2
781	596.791	11265.2
782	594.179	11203.9
783	594.207	11043.6
784	594.235	10924.8
785	594.263	10819.1
786	597.392	10758.9
787	600.985	10705.6
788	593.92	10546.1
789	588.135	10386.5
790	591.728	10226.2
791	589.973	10132.8
792	572.177	10239.9
793	563.86	10204.7
794	571.019	9937.46
795	567.267	9803.83
796	553.036	9798.61
797	559.275	9769.58
798	577.035	9727.15
799	567.771	9627.65
800	549.975	9510.13
801	548.04	9392.6
802	548.353	9276.14
803	562.641	9212.1
804	572.652	9132.82
805	558.419	8967.16
806	549.171	8858.35
807	552.745	8895.7
808	552.049	8839.04
809	544.947	8641.29
810	537.844	8508.74
811	530.742	8434
812	528.345	8302.79
813	528.373	8142.48
814	539.43	8088.23
815	553.418	8062.18
816	536.301	8002.69
817	515.222	7937.57
818	522.379	7766.58
819	525.048	7629.26
820	500.119	7698.91
821	489.629	7686.25
822	518.175	7451.1
823	529.645	7324.92
824	515.487	7362.28
825	510.531	7314.59
826	514.067	7188.39
827	511.007	7140.52
828	503.905	7140.65
829	496.803	7120.72
830	489.701	7094.11
831	483.007	7297.79
832	476.367	7532.92
833	481.461	7446.88
834	488.155	7317.01
835	488.983	7252.88
836	489.011	7197.73
837	483.106	7111.67
838	476.467	7021.8
839	472.795	6994.21
840	469.489	6974.34
841	472.131	6878.35
842	475.509	6772.95
843	466.873	6686.02
844	456.901	6601.14
845	458.927	6511.76
846	462.288	6421.89
847	462.65	6313.52
848	462.677	6203.09
849	459.672	6184.15
850	456.367	6174.27
851	443.962	6105.25
852	430.656	6030.38
853	432.471	5952.03
854	435.783	5873.34
855	430.309	5863.99
856	423.637	5864.12
857	425.893	5793.05
858	429.255	5713.17
859	432.615	5611.05
860	435.977	5506.17
861	436.371	5467.91
862	436.399	5437.88
863	433.427	5380.99
864	430.122	5321.11
865	429.816	5279.24
866	429.843	5239.36
867	420.827	5126.95
868	410.805	5006.47
869	409.927	4950.23
870	409.955	4900.36
871	413.015	4855.03
872	416.377	4810.15
873	413.717	4747.95
874	410.46	4684.04
875	401.25	4663.21
876	391.228	4648.25
877	399.048	4571.08
878	409.075	4486.2
879	410.204	4441.37
880	410.232	4401.49
881	398.335	4365.91
882	384.962	4330.86
883	389.56	4238.79
884	396.157	4140.38
885	394.137	4092.91
886	390.831	4053.03
887	384.597	4034.84
888	377.925	4019.89
889	371.283	3983.01
890	364.643	3943.13
891	372.669	3894.46
892	382.697	3844.58
893	375.083	3785.64
894	365.061	3725.47
895	366.948	3678.9
896	370.309	3634.03
897	364.771	3580.25
898	358.132	3525.38
899	354.459	3497.2
900	351.154	3472.32
901	356.777	3433.92
902	363.505	3393.84
903	364.203	3349.44
904	364.231	3304.57
905	358.26	3291.19
906	351.621	3281.31
907	357.011	3208.08
908	363.739	3127.8
909	367.403	3102.49
910	370.764	3082.61
911	368.059	3058.18
912	364.753	3033.31
913	352.469	2963.61
914	339.296	2889.48
915	346.769	2868.08
916	356.797	2853.2
917	345.763	2820.53
918	332.125	2785.65
919	322.598	2786.39
920	313.581	2791.54
921	323.935	2725.67
922	336.443	2651.89
923	334.031	2642.42
924	329.393	2642.54
925	329.974	2616.56
926	331.335	2586.68
927	340.28	2565.43
928	350.357	2545.45
929	345.726	2485.97
930	339.087	2421.09
931	329.222	2391.41
932	318.916	2366.53
933	317.703	2359.23
934	317.731	2354.33
935	321.318	2309.41
936	325.345	2259.53
937	317.211	2240.8
938	307.573	2225.93
939	309.517	2202.04
940	312.895	2177.04
941	305.159	2161.15
942	296.187	2146.27
943	300.413	2126.9
944	306.107	2107.02
945	306.099	2073.49
946	305.457	2038.44
947	312.704	2012.64
948	320.731	1987.77
949	316.324	1971.99
950	310.685	1957.11
951	308.069	1923.88
952	305.751	1888.83
953	312.95	1872.34
954	320.978	1857.46
955	312.754	1856.38
956	303.115	1856.51
957	296.236	1787.63
958	289.597	1712.76
959	294.33	1729.99
960	300.053	1755.24
961	305.061	1720.48
962	310.015	1681.19
963	304.536	1668.37
964	297.897	1658.5
965	290.927	1630.49
966	283.919	1600.46
967	290.592	1593.32
968	298.62	1588.44
969	294.819	1565.37
970	289.847	1540.49
971	281.356	1529.4
972	272.517	1519.67
973	270.3	1483.24
974	268.988	1443.16
975	267.385	1429.96
976	265.746	1420.08
977	267.073	1428.01
978	268.768	1438.13
979	271.066	1416.99
980	273.439	1391.99
981	283.159	1380.73
982	293.697	1371.01
983	287.839	1356.8
984	279.533	1341.92
985	267.986	1322.61
986	255.955	1302.64
987	255.707	1291.55
988	257.069	1281.67
989	249.631	1249.8
990	240.992	1214.92
991	260.023	1228.53
992	282.831	1248.75
993	271.723	1215.49
994	256.417	1175.62
995	253.273	1162.44
996	251.635	1152.56
997	258.633	1147.11
998	266.701	1142.21
999	260.441	1119.66
1000	252.586	1095.16
1001	252.169	1079.03
1002	252.864	1064.15
1003	245.147	1062.33
1004	236.175	1062.45
1005	240.863	1062.58
1006	247.59	1062.7
1007	242.557	1032.03
1008	235.918	997.151
1009	231.039	1006.27
1010	226.4	1021.39
1011	238.837	1005.63
1012	253.605	985.656
1013	245.764	965.769
1014	235.125	945.893
1015	241.987	957.163
1016	251.015	972.287
1017	245.475	947.231
1018	238.133	917.204
1019	240.122	900.811
1020	243.15	885.935
1021	247.977	889.057
1022	253.005	894.181
1023	252.026	872.194
1024	250.379	847.193
1025	242.067	849.603
1026	233.094	854.726
1027	242.927	845.747
1028	254.621	835.371
1029	247.632	809.448
1030	238.793	781.986
1031	239.229	786.313
1032	240.932	794.98
1033	235.211	776.466
1034	228.573	754.59
1035	220.747	766.085
1036	212.775	781.709
1037	208.046	760.733
1038	203.719	735.229
1039	220.409	734.137
1040	239.437	735.761
1041	224.268	736.935
1042	205.296	738.059
1043	221.812	717.481
1044	242.275	694.489
1045	233.831	695.715
1046	222.526	699.339
1047	221.533	689.769
1048	221.561	678.893
1049	214.882	664.766
1050	207.539	650.317
1051	211.577	657.093
1052	216.605	665.717
1053	219.179	646.283
1054	221.54	624.407
1055	224.22	620.458
1056	226.928	618.069
1057	218.774	614.763
1058	209.802	611.386
1059	212.919	599.641
1060	216.947	587.265
1061	209.815	585.583
1062	201.843	584.707
1063	205.671	588.032
1064	210.389	591.673
1065	213.205	568.98
1066	215.9	544.604
1067	208.434	536.439
1068	200.319	529.311
1069	193.181	523.649
1070	188.12	521.101
1071	183.059	518.553
1072	185.122	514.135
1073	190.239	508.915
1074	194.297	503.634
1075	186.182	497.651
1076	178.068	491.669
1077	178.577	485.881
1078	189.211	480.323
1079	199.845	474.765
1080	194.061	470.424
1081	184.675	466.349
1082	178.646	461.893
1083	186.053	455.91
1084	193.461	449.926
1085	194.521	445.272
1086	190.987	441.579
1087	187.452	437.886
1088	189.535	434.926
1089	191.853	431.996
1090	193.219	429.197
1091	192.738	426.649
1092	192.257	424.101
1093	184.447	418.53
1094	173.788	411.784
1095	164.758	405.686
1096	170.383	405.429
1097	176.009	405.171
1098	178.339	403.089
1099	177.1	399.03
1100	175.86	394.971
1101	170.939	389.277
1102	165.369	383.294
1103	161.965	377.926
1104	165.809	374.614
1105	169.654	371.303
1106	176.448	366.594
1107	185.127	360.993
1108	193.805	355.392
1109	190.393	353.57
1110	186.858	351.785
1111	185.301	349.718
1112	187.11	347.17
1113	188.919	344.622
1114	182.903	340.93
1115	174.281	336.855
1116	166.847	333.276
1117	167.383	333.019
1118	167.92	332.761
1119	169.495	329.389
1120	172.067	323.024
1121	174.639	316.66
1122	174.947	315.73
1123	174.975	315.472
1124	172.804	314.493
1125	164.69	311.563
1126	156.575	308.634
1127	162.683	305.704
1128	176.452	302.775
1129	189.397	299.88
1130	175.737	298.102
1131	162.077	296.325
1132	157.351	294.087
1133	166.031	291.157
1134	174.711	288.228
1135	177.23	283.559
1136	178.012	278.4
1137	177.738	273.878
1138	170.387	273.62
1139	163.035	273.362
1140	160.355	272.715
1141	162.164	271.694
1142	163.973	270.673
1143	166.461	267.614
1144	169.033	264.302
1145	170.713	260.888
1146	169.977	257.195
1147	169.241	253.503
1148	163.379	251.546
1149	154.755	250.525
1150	146.467	249.515
1151	149.039	248.876
1152	151.611	248.236
1153	154.393	245.406
1154	157.474	239.423
1155	160.555	233.44
1156	158.848	233.172
1157	155.869	234.424
1158	152.949	235.182
1159	150.432	232.634
1160	147.915	230.086
1161	145.787	227.733
1162	144.034	225.567
1163	142.281	223.401
1164	142.565	219.876
1165	143.102	216.183
1166	145.494	214.035
1167	152.901	216.068
1168	160.307	218.1
1169	158.618	216.411
1170	152.03	212.718
1171	145.64	209.048
1172	145.668	206.118
1173	145.695	203.189
1174	145.723	200.892
1175	145.751	199.507
1176	145.779	198.121
1177	150.061	197.303
1178	155.687	196.663
1179	161.205	195.597
1180	166.068	191.904
1181	170.93	188.21
1182	167.457	186.304
1183	156.289	186.046
1184	145.121	185.788
1185	140.194	185.536
1186	135.961	185.283
1187	134.094	184.664
1188	139.72	182.879
1189	145.346	181.094
1190	146.396	179.783
1191	144.643	178.762
1192	142.889	177.741
1193	149.787	174.43
1194	156.685	171.119
1195	156.751	168.969
1196	145.668	168.714
1197	134.584	168.459
1198	132.664	168.484
1199	133.964	168.608
1200	135.906	168.182
1201	142.549	163.726
1202	149.193	159.27
1203	148.599	158.244
1204	140.768	160.65
1205	132.937	163.055
1206	136.815	162.147
1207	142.441	160.744
1208	146.984	159.153
1209	148.279	156.995
1210	149.574	154.838
1211	138.881	153.148
1212	120.843	151.745
1213	102.805	150.343
1214	117.591	150.085
1215	132.376	149.827
1216	138.752	149.134
1217	131.401	147.731
1218	124.049	146.328
1219	122.692	145.506
1220	123.229	144.866
1221	123.552	143.906
1222	122.562	140.977
1223	121.571	138.047
1224	126.536	137.102
1225	136.995	137.989
1226	147.455	138.876
1227	141.199	137.359
1228	133.085	135.575
1229	127.463	133.897
1230	128.255	132.494
1231	129.045	131.091
1232	134.203	130.192
1233	141.61	129.553
1234	148.569	128.913
1235	144.78	128.274
1236	140.991	127.635
1237	142.545	126.514
1238	151.479	124.73
1239	160.413	122.945
1240	148.837	122.079
1241	132.136	121.442
1242	119.531	120.805
1243	126.938	120.166
1244	134.345	119.526
1245	137.693	119.307
1246	137.721	119.43
1247	137.749	119.554
1248	137.303	118.613
1249	136.822	117.592
1250	135.473	116.216
1251	132.193	114.05
1252	128.913	111.884
1253	124.053	111.034
1254	118.483	110.776
1255	113.447	110.465
1256	115.51	109.444
1257	117.573	108.423
1258	125.705	107.745
1259	141.255	107.487
1260	156.805	107.23
1261	151.234	106.972
1262	141.338	106.714
1263	133.793	106.296
1264	135.093	105.275
1265	136.393	104.254
1266	131.688	102.332
1267	122.81	99.7839
1268	113.933	97.2361
1269	119.123	97.65
1270	124.749	98.1556
1271	128.237	99.3262
1272	127.758	101.731
1273	127.279	104.136
1274	135.226	102.701
1275	146.45	99.771
1276	155.127	96.9941
1277	140.907	95.5913
1278	126.685	94.1886
1279	120.769	93.7018
1280	123.851	94.2073
1281	126.932	94.7129
1282	134.828	94.2337
1283	143.507	93.5942
1284	149.681	92.8631
1285	147.928	91.8419
1286	146.175	90.8207
1287	142.055	90.0363
1288	136.485	89.3968
1289	130.915	88.7574
1290	130.942	89.2629
1291	130.97	89.7684
1292	126.969	89.8412
1293	116.39	89.2075
1294	105.811	88.5737
1295	111.366	88.7831
1296	122.591	89.2887
1297	132.409	89.3358
1298	131.927	86.0247
1299	131.447	82.7136
1300	133.383	81.6925
1301	137.736	82.9614
1302	142.089	84.2303
1303	141.525	82.8252
1304	140.29	81.055
1305	135.939	79.7395
1306	121.716	79.8633
1307	107.494	79.9872
1308	111.26	80.3478
1309	126.045	80.8533
1310	140.831	81.3588
1311	138.568	79.9561
1312	136.306	78.5533
1313	131.158	77.1527
1314	121.299	75.7556
1315	111.441	74.3585
1316	107.476	73.2466
1317	105.476	72.2297
1318	103.963	71.4416
1319	106.027	72.3288
1320	108.09	73.216
1321	111.935	73.9124
1322	117.56	74.4179
1323	123.185	74.9235
1324	118.96	73.4139
1325	113.389	71.6293
1326	112.45	70.1424
1327	124.691	69.503
1328	136.932	68.8636
1329	134.757	69.6785
1330	124.47	71.3118
1331	114.183	72.9452
1332	109.825	71.5727
1333	105.527	70.1698
1334	105.09	69.0494
1335	111.224	68.41
1336	117.359	67.7706
1337	120.821	66.5586
1338	123.393	65.1558
1339	126.363	63.9018
1340	131.988	63.644
1341	137.614	63.3862
1342	136.895	63.323
1343	130.079	63.4469
1344	123.263	63.5708
1345	123.14	63.3588
1346	123.931	63.101
1347	122.209	62.8432
1348	113.331	62.5854
1349	104.453	62.3276
1350	107.299	62.5583
1351	116.741	63.0639
1352	125.986	63.5083
1353	125.505	60.9606
1354	125.023	58.4128
1355	120.269	57.6966
1356	109.099	59.729
1357	97.9307	61.7614
1358	105.618	61.7097
1359	118.622	61.0702
1360	129.631	60.3115
1361	130.163	58.9258
1362	130.693	57.5403
1363	131.357	57.8978
1364	132.148	59.9299
1365	132.939	61.9621
1366	124.219	61.2771
1367	114.323	60.2559
1368	107.244	59.2347
1369	107.781	58.2136
1370	108.317	57.1925
1371	111.324	57.4098
1372	115.661	58.2941
1373	119.887	59.1327
1374	118.642	57.73
1375	117.397	56.3272
1376	120.427	55.5349
1377	129.87	55.6588
1378	139.313	55.7827
1379	128.313	55.3111
1380	111.547	54.6717
1381	97.4673	53.7881
1382	97.4947	51.6218
1383	97.5227	49.4555
1384	104.283	50.1749
1385	116.779	53.352
1386	129.274	56.5292
1387	129.13	56.1953
1388	127.885	55.5558
1389	124.809	54.9163
1390	117.457	54.2769
1391	110.107	53.6375
1392	109.33	51.9598
1393	111.647	49.7935
1394	113.797	47.8794
1395	113.317	49.9116
1396	112.835	51.9438
1397	110.675	52.2968
1398	106.377	50.5122
1399	102.079	48.7276
1400	109.818	48.8186
1401	120.199	49.3213
1402	126.839	49.5498
1403	116.434	48.5286
1404	106.029	47.5073
1405	102.179	46.9137
1406	103.479	46.6559
1407	104.779	46.3981
1408	102.491	47.9342
1409	99.9747	49.5849
1410	101.693	50.3804
1411	112.407	49.3593
1412	123.121	48.3382
1413	121.546	48.1185
1414	114.703	48.2424
1415	107.963	48.3051
1416	102.393	47.6657
1417	96.8227	47.0262
1418	96.94	46.565
1419	103.735	46.3129
1420	110.53	46.0608
1421	110.282	47.6363
1422	108.274	49.6685
1423	106.404	50.7392
1424	105.159	47.4278
1425	103.915	44.1164
1426	101.387	42.5152
1427	97.8533	42.4046
1428	94.3187	42.0862
1429	98.168	43.1947
1430	102.489	44.3943
1431	106.819	45.1385
1432	111.173	44.8201
1433	115.526	44.5016
1434	119.014	44.1832
1435	122.095	43.8648
1436	125.146	43.5234
1437	127.719	42.8233
1438	130.291	42.1232
1439	127.937	41.2552
1440	119.313	40.1733
1441	110.689	39.0915
1442	112.081	40.2007
1443	115.671	41.7906
1444	117.684	42.9226
1445	113.385	42.2224
1446	109.087	41.5223
1447	104.089	41.2649
1448	98.582	41.3282
1449	93.0753	41.3914
1450	93.4253	40.3898
1451	94.216	39.308
1452	96.112	38.4628
1453	100.465	38.1444
1454	104.819	37.826
1455	105.663	37.2462
1456	104.93	36.549
1457	104.501	35.9202
1458	108.839	36.3637
1459	113.175	36.8071
1460	110.955	36.4307
1461	100.041	34.9672
1462	89.1267	33.5036
1463	89.9613	32.0402
1464	93.5513	30.5768
1465	96.4647	30.1284
1466	96.4927	34.0086
1467	96.52	37.8888
1468	100.755	39.158
1469	108.161	38.4579
1470	115.567	37.7578
1471	115.965	37.4216
1472	115.993	37.1046
1473	116.427	36.5429
1474	117.727	35.4611
1475	119.027	34.3794
1476	111.6	34.3663
1477	100.431	34.8112
1478	90.22	35.2256
1479	91.0113	35.2888
1480	91.802	35.3521
1481	96.4553	35.5909
1482	105.644	36.0358
1483	114.833	36.4808
1484	120.173	35.6432
1485	124.781	34.5614
1486	127.261	33.7316
1487	122.2	33.7948
1488	117.138	33.8581
1489	114.825	34.1503
1490	114.344	34.5952
1491	113.863	35.0401
1492	110.639	35.4851
1493	107.359	35.93
1494	108.843	35.6878
1495	118.794	34.2244
1496	128.745	32.761
1497	125.892	32.1448
1498	118.54	31.8264
1499	111.922	31.5538
1500	110.677	31.617
1501	109.433	31.6803
1502	103.248	31.7435
1503	92.122	31.8068
1504	80.996	31.87
1505	91.53	31.6012
1506	105.297	31.2828
1507	114.867	30.7735
1508	111.841	29.6918
1509	108.816	28.61
1510	108.515	28.9707
1511	109.815	30.1791
1512	111.026	31.3607
1513	103.421	29.8973
1514	95.8147	28.4339
1515	94.162	27.7145
1516	101.824	28.1595
1517	109.485	28.6044
1518	111.269	28.7555
1519	111.297	28.8187
1520	110.829	28.9392
1521	107.548	29.3841
1522	104.268	29.8291
1523	105.438	29.8694
1524	110.555	29.551
1525	115.671	29.2326
1526	117.778	27.8722
1527	119.587	26.4087
1528	120.215	25.4986
1529	117.953	25.9435
1530	115.691	26.3884
1531	114.451	27.3448
1532	113.716	28.5531
1533	113.019	29.6471
1534	113.046	28.5697
1535	113.074	27.4923
1536	111.499	27.0542
1537	107.709	27.4991
1538	103.92	27.9441
1539	101.76	26.8622
1540	100.007	25.3988
1541	100.588	24.2788
1542	111.813	24.7238
1543	123.037	25.1687
1544	124.855	24.9724
1545	119.285	24.2723
1546	113.715	23.5722
1547	111.733	24.6659
1548	109.979	25.8743
1549	108.551	26.594
1550	107.816	26.2755
1551	107.08	25.9571
1552	111.688	26.173
1553	118.586	26.618
1554	123.305	27.0323
1555	102.977	27.0956
1556	82.6493	27.1588
1557	76.4833	26.6954
1558	86.944	25.6135
1559	97.4047	24.5317
1560	100.597	24.7325
1561	102.406	25.1774
1562	102.368	25.3704
1563	95.7793	24.6702
1564	89.1913	23.9701
1565	92.5053	23.4999
1566	102.419	23.1829
1567	112.331	22.866
1568	102.289	22.5476
1569	91.63	22.2291
1570	86.6713	22.0443
1571	92.2967	22.1075
1572	97.9227	22.1708
1573	100.762	21.9554
1574	102.571	21.6369
1575	103.231	21.4446
1576	94.608	22.2711
1577	85.9847	23.0977
1578	82.8473	22.9892
1579	85.4193	21.9073
1580	87.992	20.8255
1581	84.144	21.4042
1582	79.3373	22.2308
1583	77.584	22.7711
1584	84.99	22.4527
1585	92.3967	22.1343
1586	94.6747	22.0562
1587	93.9393	22.1195
1588	93.3053	22.1904
1589	102.747	23.0169
1590	112.189	23.8435
1591	113.397	23.926
1592	101.719	22.8442
1593	90.042	21.7623
1594	89.7287	20.9744
1595	92.81	20.2743
1596	96.0813	19.7459
1597	100.435	20.1909
1598	104.789	20.6358
1599	104.163	20.4754
1600	99.1213	19.7782
1601	94.0793	19.0811
1602	91.9967	19.4117
1603	90.2433	19.8566
1604	90.3973	20.406
1605	95.456	21.2239
1606	100.515	22.0419
1607	99.1993	22.144
1608	94.138	21.8255
1609	89.1147	21.4994
1610	87.87	20.4177
1611	86.6253	19.336
1612	85.6787	18.9983
1613	85.1973	19.8249
1614	84.716	20.6516
1615	86.978	20.5965
1616	90.0593	20.2781
1617	93.4073	19.9025
1618	98.27	19.2023
1619	103.133	18.5022
1620	104.219	18.4089
1621	101.957	18.8538
1622	99.694	19.2987
1623	96.0947	18.3701
1624	92.3633	17.3055
1625	91.6067	16.7137
1626	99.7767	17.5403
1627	107.947	18.3668
1628	110.988	18.953
1629	111.015	19.398
1630	110.957	19.8276
1631	102.333	18.7459
1632	93.71	17.6642
1633	89.3527	16.5824
1634	91.6707	15.5005
1635	93.9887	14.4187
1636	93.7593	15.9819
1637	92.7693	18.3351
1638	93.038	20.1734
1639	100.445	19.0916
1640	107.853	18.0097
1641	112.023	17.7371
1642	113.323	18.182
1643	114.623	18.6269
1644	118.701	18.7245
1645	123.055	18.7878
1646	123.645	18.519
1647	115.021	17.4372
1648	106.398	16.3555
1649	103.571	16.0408
1650	103.598	16.104
1651	103.864	16.1485
1652	108.653	15.8358
1653	113.443	15.5231
1654	115.88	15.9523
1655	114.635	17.5423
1656	113.391	19.1324
1657	114.105	19.5467
1658	115.405	19.61
1659	115.141	19.5588
1660	106.009	18.8587
1661	96.8753	18.1585
1662	90.5747	18.0653
1663	86.786	18.5102
1664	82.9973	18.9551
1665	84.302	18.7054
1666	86.1107	18.387
1667	87.9933	18.4006
1668	90.0567	19.2272
1669	92.12	20.0538
1670	101.514	19.6018
1671	114.519	18.52
1672	125.981	17.5143
1673	108.149	17.9549
1674	90.3153	18.3955
1675	80.6427	18.3799
1676	83.2153	17.6798
1677	85.7873	16.9796
1678	92.1307	16.8749
1679	99.5373	16.9382
1680	103.494	17.0622
1681	89.326	17.5057
1682	75.158	17.9492
1683	75.0473	17.9912
1684	87.4013	17.6771
1685	99.7553	17.363
1686	101.264	16.0375
1687	101.291	14.574
1688	99.3347	14.0036
1689	91.7293	15.9751
1690	84.1233	17.9467
1691	81.8853	17.4898
1692	82.668	15.6661
1693	83.4507	13.8425
1694	95.074	14.6426
1695	106.807	15.4693
1696	109.405	16.2959
1697	96.4567	17.1225
1698	83.5073	17.949
1699	88.1153	17.9169
1700	98.5753	17.5985
1701	106.335	17.1328
1702	96.0093	15.6808
1703	85.6827	14.2289
1704	80.1807	12.9583
1705	79.6993	11.8764
1706	79.218	10.7946
1707	85.6	11.0412
1708	93.0067	11.4861
1709	97.1693	12.5035
1710	91.5993	15.2384
1711	86.0293	17.9733
1712	83.9853	17.8232
1713	84.0133	15.978
1714	84.0713	14.1633
1715	87.1527	15.3715
1716	90.2333	16.5798
1717	89.752	16.7486
1718	83.696	15.2908
1719	77.6393	13.8331
1720	82.782	13.8214
1721	91.4607	14.2663
1722	97.7193	14.551
1723	89.0953	13.8509
1724	80.4713	13.1507
1725	80.448	13.6414
1726	88.3633	15.2313
1727	96.2787	16.8212
1728	93.2027	14.9763
1729	88.9047	12.7494
1730	86.8867	11.805
1731	90.7313	14.1583
1732	94.5753	16.5115
1733	95.5653	17.3535
1734	95.084	17.4168
1735	94.8173	17.4189
1736	99.6793	15.9555
1737	104.541	14.4921
1738	109.938	13.5095
1739	116.073	13.191
1740	122.208	12.8726
1741	111.18	12.8595
1742	95.8627	12.9227
1743	82.502	13.0432
1744	80.24	13.4881
1745	77.9773	13.9331
1746	78.5407	13.3696
1747	81.6107	11.912
1748	84.68	10.4544
1749	82.748	11.7239
1750	80.26	13.2966
1751	81.0727	14.3965
1752	91.7867	14.0781
1753	102.501	13.7597
1754	109.529	14.1625
1755	114.392	14.9892
1756	119.158	15.8005
1757	114.351	15.1005
1758	109.545	14.4004
1759	105.838	13.9979
1760	103.853	14.0612
1761	101.868	14.1244
1762	98.7367	14.4701
1763	95.202	14.9151
1764	92.3087	15.36
1765	94.1173	15.8049
1766	95.9267	16.2498
1767	94.3	15.7406
1768	89.2393	14.2772
1769	84.178	12.8138
1770	78.262	13.6936
1771	72.2287	14.8932
1772	69.91	15.5453
1773	79.3527	14.4635
1774	88.796	13.3816
1775	91.6113	12.7732
1776	90.3667	12.4548
1777	89.122	12.1364
1778	86.0967	13.7263
1779	83.0713	15.3162
1780	82.3567	15.7505
1781	85.4147	14.2986
1782	88.4733	12.8466
1783	91.9253	13.0808
1784	95.5153	13.9074
1785	98.5553	14.5048
1786	97.5653	13.4231
1787	96.5753	12.3413
1788	92.0233	12.4046
1789	83.9087	13.6128
1790	75.794	14.821
1791	78.65	14.686
1792	83.004	14.3675
1793	87.49	14.2476
1794	92.352	14.6925
1795	97.214	15.1374
1796	95.8893	15.0938
1797	91.082	14.7754
1798	86.3713	14.4569
1799	86.3993	14.14
1800	86.4273	13.823
1801	85.4773	13.6543
1802	82.9993	13.7175
1803	80.5207	13.7808
1804	85.8153	13.0081
1805	93.986	11.9263
1806	101.316	10.9705
1807	101.853	11.0338
1808	102.389	11.097
1809	101.559	11.1603
1810	99.3053	11.2235
1811	97.0513	11.2867
1812	90.1947	12.9914
1813	82.5893	14.9629
1814	76.51	15.7803
1815	75.2653	12.9427
1816	74.0213	10.105
1817	75.932	9.44493
1818	79.7767	10.1188
1819	83.6213	10.7927
1820	94.844	12.3826
1821	106.067	13.9725
1822	107.141	14.9825
1823	91.646	15.0457
1824	76.152	15.109
1825	77.6753	14.302
1826	84.5733	13.2203
1827	90.756	12.4043
1828	92.5447	13.2223
1829	94.334	14.0403
1830	91.644	13.9274
1831	84.292	12.8455
1832	76.94	11.7637
1833	78.2233	12.0103
1834	80.7953	12.4552
1835	82.986	12.5089
1836	84.0313	11.389
1837	85.0773	10.2691
1838	85.166	9.65762
1839	84.692	9.34491
1840	84.2187	9.03221
1841	88.4273	10.9724
1842	92.7813	12.9823
1843	93.6607	13.4688
1844	88.0907	11.1276
1845	82.5207	8.78641
1846	75.65	9.67715
1847	68.298	11.7634
1848	62.7043	13.4684
1849	71.3173	12.0923
1850	79.9307	10.7163
1851	87.3793	10.2319
1852	93.514	10.7532
1853	99.6493	11.2745
1854	88.0467	11.9255
1855	73.3167	12.5994
1856	65.2583	13.01
1857	79.536	12.5388
1858	93.814	12.0677
1859	97.0693	11.8062
1860	93.28	11.6786
1861	89.4913	11.551
1862	69.8313	11.9146
1863	50.0107	12.2833
1864	48.8371	11.8043
1865	79.398	9.88289
1866	109.959	7.9615
1867	107.997	8.91543
1868	95.1933	10.8278
1869	84.4647	12.3411
1870	92.38	10.2671
1871	100.295	8.19301
1872	101.494	7.36467
1873	95.414	7.88595
1874	89.3347	8.40724
1875	91.1347	8.4689
1876	94.2153	8.45581
1877	96.2593	8.77131
1878	95.02	10.1274
1879	93.78	11.4835
1880	91.14	11.3755
1881	87.606	10.3319
1882	84.0713	9.28836
1883	82.048	9.79398
1884	80.04	10.3153
1885	82.27	10.3562
1886	91.712	9.57985
1887	101.154	8.80343
1888	104.857	9.13792
1889	106.645	9.8427
1890	107.443	10.4107
1891	99.3287	9.74877
1892	91.214	9.08685
1893	86.7633	8.99285
1894	86.282	9.51413
1895	85.8013	10.0354
1896	86.852	10.6223
1897	88.152	11.2199
1898	90.3067	11.4511
1899	95.1693	10.5219
1900	100.032	9.59273
1901	97.794	8.92396
1902	91.206	8.41471
1903	84.6187	7.90546
1904	82.1113	7.96871
1905	79.604	8.03196
1906	78.694	8.61787
1907	80.5033	10.0933
1908	82.312	11.5687
1909	88.3193	11.0689
1910	95.726	9.91089
1911	101.315	8.60903
1912	94.726	6.34392
1913	88.138	4.07881
1914	84.2747	3.89658
1915	83.0307	5.71547
1916	81.786	7.53437
1917	82.806	8.77596
1918	84.106	9.94614
1919	85.8867	10.6937
1920	88.968	10.299
1921	92.0493	9.90426
1922	87.0267	8.83969
1923	77.6393	7.41433
1924	68.458	6.05084
1925	65.9415	6.68659
1926	63.4249	7.32232
1927	65.5606	7.22839
1928	74.394	6.08404
1929	83.2267	4.93969
1930	76.8593	5.64135
1931	65.6915	6.92591
1932	56.4091	7.83217
1933	58.7183	6.41246
1934	61.0275	4.99275
1935	61.9136	4.7576
1936	61.4325	5.6605
1937	60.9513	6.56341
1938	63.6405	6.14167
1939	66.722	5.55603
1940	70.1467	5.19713
1941	74.5	5.4512
1942	78.8527	5.70528
1943	77.584	6.38108
1944	73.2853	7.28407
1945	69.1173	8.15037
1946	69.1453	7.83195
1947	69.1727	7.51354
1948	68.1573	7.38286
1949	65.6405	7.52245
1950	63.1237	7.66204
1951	68.0447	7.01765
1952	74.9427	6.1649
1953	82.056	5.44835
1954	90.2267	5.39709
1955	98.3973	5.34582
1956	96.6927	4.90093
1957	86.91	4.13403
1958	77.1267	3.36714
1959	81.21	3.86252
1960	86.836	4.49831
1961	87.5587	4.84601
1962	75.6733	4.45301
1963	63.7875	4.06
1964	65.4327	5.22866
1965	74.3667	7.23856
1966	82.804	9.14531
1967	75.1987	7.72008
1968	67.5933	6.29484
1969	66.2459	5.24506
1970	73.9073	4.73576
1971	81.5693	4.22646
1972	79.1793	3.50613
1973	74.1187	2.72972
1974	71.522	2.32299
1975	80.9647	3.72219
1976	90.408	5.12138
1977	88.1687	5.82724
1978	76.3733	5.96595
1979	64.5775	6.10467
1980	61.3609	5.66023
1981	59.0985	5.15093
1982	60.8974	4.54546
1983	73.1387	3.69271
1984	85.3793	2.83997
1985	86.418	2.41804
1986	81.6833	2.21812
1987	76.9493	2.0182
1988	80.0307	2.27228
1989	83.1113	2.52635
1990	81.2627	2.73693
1991	71.366	2.87652
1992	61.4699	3.01611
1993	56.8214	2.75351
1994	53.8302	2.36391
1995	52.6002	2.16705
1996	65.6045	3.52795
1997	78.6087	4.88885
[truncated: 3 more rows]
