# Supplementary material for: Switching molecular recognition selectivities by temperature in a diffusion-regulatory porous material
Source: Nat Commun. 2024 Jan 2;15:144. doi: 10.1038/s41467-023-44424-3 (PMC10761840; doi:10.1038/s41467-023-44424-3)
Supplement: Supplementary file 3 — source data [file 41467_2023_44424_MOESM3_ESM.zip › Figure S49.xlsx]

## Sheet: Sheet1
	CO2	C2H2
Time (s)	Intensity	Intensity
0	100.384	125.988
1	103.551	124.999
2	106.717	124.01
3	105.219	124.576
4	99.2367	126.636
5	93.2547	128.696
6	95.4253	128.038
7	98.604	127.045
8	102.263	126.154
9	107.223	125.542
10	112.182	124.931
11	111.219	124.815
12	107.067	124.967
13	102.915	125.118
14	103.804	123.743
15	104.692	122.368
16	102.196	122.298
17	94.1787	124.358
18	86.1607	126.418
19	86.2653	126.158
20	88.9347	125.164
21	92.1747	123.957
22	98.9153	121.437
23	105.656	118.917
24	102.869	118.977
25	91.2893	121.419
26	79.7093	123.86
27	88.2827	124.241
28	99.0947	124.393
29	103.436	124.118
30	91.14	122.749
31	78.844	121.38
32	80.246	121.743
33	89.022	123.04
34	97.5767	124.325
35	98.974	125.24
36	100.371	126.155
37	98.638	126.288
38	92.402	125.294
39	86.1653	124.301
40	90.986	123.91
41	98.744	123.68
42	104.685	123.45
43	101.757	123.22
44	98.828	122.99
45	96.4593	122.55
46	94.5487	121.938
47	92.638	121.327
48	100.137	122.129
49	108.342	123.039
50	111.842	122.842
51	103.825	119.941
52	95.8073	117.039
53	94.95	118.485
54	97.62	122.071
55	100.225	125.486
56	101.623	125.638
57	103.02	125.789
58	102.01	126.105
59	97.8087	126.638
60	93.608	127.172
61	89.8193	127.087
62	86.128	126.856
63	84.466	126.772
64	91.4613	127.305
65	98.4567	127.838
66	99.7953	126.631
67	96.8673	124.111
68	93.9387	121.591
69	96.8113	123.421
70	99.9893	125.481
71	100.313	127.29
72	94.8407	128.586
73	89.3673	129.883
74	95.2753	129.283
75	105.833	127.908
76	115.862	126.636
77	120.55	126.407
78	125.237	126.178
79	126.89	125.774
80	124.979	125.162
81	123.069	124.55
82	112.395	124.259
83	100.051	124.029
84	90.7307	124.135
85	92.128	125.431
86	93.5253	126.728
87	99.35	126.88
88	108.126	126.268
89	116.903	125.656
90	109.969	125.044
91	102.715	124.433
92	97.6587	124.096
93	96.5113	124.247
94	95.364	124.399
95	95.7233	123.138
96	96.6113	121.382
97	97.408	119.9
98	97.5333	120.433
99	97.658	120.966
100	98.4193	122.644
101	99.816	125.468
102	101.213	128.291
103	97.0127	127.756
104	92.0487	126.762
105	91.186	126.166
106	101.998	126.699
107	112.81	127.233
108	112.402	127.765
109	105.683	128.297
110	99.012	128.802
111	97.1007	126.663
112	95.19	124.525
113	94.8673	124.024
114	97.028	126.084
115	99.1887	128.144
116	98.8127	128.444
117	97.68	128.218
118	97.156	127.992
119	101.098	127.762
120	105.039	127.532
121	108.218	126.347
122	110.633	124.209
123	113.048	122.07
124	103.595	123.291
125	92.524	124.969
126	86.9447	126.052
127	96.9927	125.44
128	107.041	124.829
129	106.831	125.194
130	100.849	126.109
131	95.014	127.031
132	96.4113	128.328
133	97.8087	129.625
134	97.6787	130.005
135	95.2593	129.012
136	92.8393	128.018
137	97.348	127.622
138	103.81	127.393
139	110.505	127.279
140	118.518	127.812
141	126.531	128.345
142	123.754	128.272
143	111.411	127.66
144	99.0673	127.048
145	94.134	127.826
146	89.9333	128.741
147	90.5627	128.887
148	103.015	127.152
149	115.466	125.417
150	120.843	124.889
151	122.24	125.041
152	123.388	125.215
153	112.317	126.512
154	101.245	127.809
155	96.3833	127.731
156	100.834	125.593
157	105.285	123.454
158	102.619	123.989
159	97.946	125.276
160	94.016	126.619
161	94.6493	128.297
162	95.2833	129.976
163	98.2987	130.265
164	103.513	129.271
165	108.727	128.278
166	103.177	127.628
167	96.432	127.016
168	91.7533	127.046
169	92.3867	128.724
170	93.0207	130.402
171	97.8533	130.317
172	104.848	129.324
173	111.67	128.33
174	114.34	127.337
175	117.009	126.344
176	117.337	126.627
177	114.431	128.672
178	111.526	130.718
179	104.038	130.988
180	95.2567	130.758
181	89.6113	130.528
182	100.423	130.298
183	111.235	130.068
184	116.551	129.838
185	117.185	129.608
186	117.818	129.378
187	120.993	129.152
188	124.388	128.926
189	126.9	129.007
190	127.025	129.919
191	127.15	130.832
192	123.692	130.768
193	118.219	130.157
194	112.981	129.56
195	119.212	129.712
196	125.444	129.863
197	130.76	130.015
198	134.701	130.167
199	138.643	130.318
200	130.875	129.874
201	119.803	129.263
202	110.321	128.59
203	109.173	127.596
204	108.026	126.603
205	105.528	127.858
206	101.879	131.029
207	98.2307	134.199
208	105.187	133.324
209	113.455	131.949
210	118.837	130.986
211	116.417	131.137
212	113.997	131.289
213	116.539	131.193
214	121.753	130.963
215	126.723	130.744
216	123.807	130.896
217	120.889	131.047
218	119.393	131.199
219	120.027	131.35
220	120.661	131.502
221	111.767	131.058
222	100.187	130.446
223	91.2547	129.835
224	96.214	129.223
225	101.173	128.611
226	105.153	129.431
227	108.296	131.469
228	111.44	133.507
229	111.897	131.489
230	112.022	128.969
231	113.177	127.479
232	117.119	128.776
233	121.061	130.072
234	123.679	130.625
235	125.585	130.776
236	127.331	130.905
237	123.893	130.293
238	120.456	129.681
239	119.731	129.226
240	122.91	128.996
241	126.088	128.766
242	123.839	129.742
243	120.147	131.039
244	116.501	131.882
245	113.077	130.513
246	109.653	129.143
247	111.169	129.42
248	116.891	131.098
249	122.614	132.777
250	120.143	134.104
251	116.961	135.4
252	113.09	136.01
253	107.617	135.017
254	102.144	134.023
255	96.3253	134.328
256	90.3433	135.243
257	85.3547	136.043
258	95.9113	135.049
259	106.469	134.056
260	111.429	133.063
261	109.263	132.069
262	107.098	131.076
263	108.689	130.708
264	111.103	130.478
265	113.213	130.325
266	114.101	130.476
267	114.989	130.628
268	112.927	131.001
269	108.726	131.534
270	104.525	132.067
271	105.698	132.601
272	107.095	133.134
273	107.195	133.408
274	104.775	133.178
275	102.355	132.948
276	103.045	132.171
277	104.945	131.182
278	107.257	130.364
279	113.743	131.279
280	120.229	132.194
281	119.54	133.288
282	110.759	134.585
283	101.978	135.882
284	100.335	135.232
285	99.9507	134.238
286	99.0987	133.421
287	96.6787	133.191
288	94.2593	132.96
289	99.4453	135.757
290	109.493	140.489
291	119.542	145.221
292	118.003	145.04
293	116.347	144.81
294	114.408	144.58
295	111.989	144.35
296	109.569	144.12
297	113.829	144.176
298	120.315	144.328
299	125.974	144.479
300	126.099	144.631
301	126.224	144.783
302	122.485	144.741
303	115.034	144.514
304	107.583	144.287
305	114.915	147.71
306	124.455	151.678
307	129.287	154.692
308	119.997	154.844
309	110.708	154.995
310	110.073	155.628
311	114.524	156.543
312	118.957	157.458
313	121.626	158.373
314	124.295	159.288
315	125.775	161.096
316	125.391	164.301
317	125.006	167.506
318	120.704	167.478
319	115.231	166.485
320	111.627	165.835
321	118.623	167.132
322	125.618	168.428
323	129.241	170.529
324	129.873	173.342
325	130.505	176.155
326	128.39	176.916
327	125.971	177.45
328	125.475	178.838
329	129.925	182.424
330	134.375	186.011
331	132.781	187.835
332	128.071	188.75
333	123.625	189.604
334	125.511	189.001
335	127.397	188.398
336	125.719	189.428
337	118.464	193.015
338	111.21	196.602
339	115.319	197.544
340	122.823	197.695
341	129.032	198.3
342	127.899	201.47
343	126.766	204.641
344	125.117	206.111
345	122.952	205.881
346	120.787	205.651
347	127.105	206.76
348	134.581	208.053
349	141.111	210.014
350	144.797	213.982
351	148.485	217.951
352	139.509	219.274
353	123.094	219.044
354	106.875	218.849
355	110.053	222.054
356	113.231	225.258
357	116.41	228.166
358	119.588	230.608
359	122.767	233.049
360	127.469	234.89
361	132.625	236.551
362	137.758	238.214
363	142.717	239.893
364	147.677	241.571
365	144.367	243.44
366	132.787	245.5
367	121.207	247.56
368	127.539	249.62
369	136.316	251.68
370	143.505	254.335
371	146.174	258.685
372	148.843	263.035
373	150.21	264.21
374	150.844	263.598
375	151.417	263.093
376	149.007	267.807
377	144.88	272.522
378	143.167	275.903
379	142.691	277.2
380	142.215	278.497
381	134.963	281.527
382	125.687	285.075
383	117.53	288.444
384	117.563	290.504
385	117.595	292.564
386	120.173	295.387
387	125.294	298.974
388	130.415	302.56
389	132.627	306.819
390	134.441	311.169
391	133.559	314.92
392	125.006	316.966
393	116.452	319.011
394	121.743	322.486
395	135.516	326.836
396	149.289	331.186
397	146.014	334.772
398	142.739	338.359
399	143.621	341.656
400	151.287	344.479
401	158.954	347.303
402	159.859	351.262
403	158.629	355.581
404	156.665	359.536
405	149.319	360.833
406	141.973	362.129
407	140.097	365.143
408	143.692	369.875
409	147.287	374.607
410	147.301	378.989
411	146.827	383.323
412	146.289	387.661
413	145.558	392.248
414	144.827	396.514
415	148.091	402.926
416	153.7	410.6
417	159.31	418.273
418	152.473	420.631
419	145.635	422.989
420	143.527	426.788
421	149.137	432.94
422	154.746	439.092
423	152.929	444.975
424	148.636	450.768
425	146.194	456.462
426	156.151	461.493
427	166.108	466.523
428	170.099	471.156
429	168.357	475.406
430	166.615	479.656
431	167.555	487.616
432	168.859	496.081
433	169.635	503.951
434	168.905	510.126
435	168.174	516.301
436	166.792	521.987
437	165.044	527.399
438	163.331	532.796
439	163.363	537.444
440	163.397	542.092
441	164.938	547.927
442	168.745	555.542
443	172.551	563.158
444	167.803	569.693
445	160.202	575.868
446	154.816	582.142
447	164.264	589.081
448	173.712	596.019
449	180.953	603.347
450	186.075	611.048
451	191.196	618.75
452	184.543	626.452
453	176.433	634.154
454	169.353	642.268
455	165.061	651.496
456	160.768	660.724
457	169.336	666.965
458	184.832	671.596
459	199.917	676.388
460	194.861	689.051
461	189.805	701.714
462	187.801	714.072
463	190.379	725.973
464	192.956	737.874
465	189.182	749.476
466	183.617	760.994
467	180.929	774.458
468	193.357	798.144
469	204.237	819.826
470	207.554	831.717
471	210.179	844.052
472	208.545	859.12
473	206.444	875.587
474	201.477	900.655
475	197.678	920.117
476	201.061	905.11
477	204.791	896.86
478	210.49	926.928
479	216.539	954.747
480	224.572	969.815
481	231.155	983.388
482	229.512	988.482
483	226.325	996.769
484	215.025	1021.84
485	206.976	1045.31
486	216.009	1060.38
487	223.977	1072.24
488	226.355	1067.28
489	228.617	1068.28
490	230.317	1098.35
491	232.017	1125.02
492	233.716	1135.08
493	237.067	1144.31
494	248.491	1149.4
495	257.025	1159.89
496	252.391	1194.95
497	248.896	1225.53
498	250.595	1235.59
499	251.211	1245.67
500	246.889	1255.79
501	243.077	1272.55
502	241.443	1317.61
503	240.633	1350.34
504	243.332	1330.4
505	247.045	1322.82
506	255.077	1367.89
507	261.272	1408.22
508	259.63	1428.39
509	257.063	1447.53
510	250.793	1462.52
511	247.241	1481.33
512	255.273	1516.4
513	263.37	1545.77
514	271.736	1550.83
515	276.62	1561.6
516	266.653	1596.67
517	259.857	1628.91
518	266.59	1649.08
519	272.647	1667.21
520	275.996	1677.23
521	278.715	1696.76
522	278.748	1756.83
523	280.934	1804.55
524	292.3	1799.62
525	299.031	1803.27
526	285.999	1843.54
527	279.445	1880.77
528	298.811	1905.84
529	311.711	1931.9
530	298.744	1961.97
531	289.176	1994.04
532	293.209	2034.11
533	296.978	2067.18
534	299.691	2072.28
535	301.001	2084.71
536	297.033	2124.78
537	294.733	2165.76
538	298.707	2210.16
539	302.092	2252.92
540	302.795	2288.16
541	304.003	2325.27
542	307.37	2370.34
543	310.546	2410.66
544	312.912	2430.73
545	313.753	2456.54
546	308.091	2506.86
547	305.567	2551.13
548	315.599	2571.2
549	323.766	2593.27
550	324.465	2623.34
551	325.165	2657.45
552	325.868	2707.77
553	329.16	2760.14
554	342.193	2820.21
555	353.895	2875.03
556	360.595	2910.1
557	361.252	2948.37
558	339.174	2998.69
559	328.266	3044.55
560	356.965	3074.62
561	377.159	3104.69
562	367.192	3134.76
563	361.624	3170.32
564	371.657	3225.39
565	378.753	3278.31
566	375.435	3323.6
567	372.122	3371.15
568	368.821	3426.21
569	370.121	3481.28
570	386.82	3536.35
571	398.145	3592.64
572	391.478	3653.01
573	388.818	3713.31
574	398.851	3773.37
575	404.884	3831.04
576	398.25	3881.11
577	391.608	3928.83
578	384.941	3969.1
579	383.281	4019.32
580	396.647	4099.38
581	405.013	4171.95
582	398.38	4222.02
583	395.087	4265.87
584	401.821	4291.06
585	406.811	4331.82
586	406.844	4416.89
587	408.601	4494.09
588	415.268	4548.88
589	419.443	4611.25
590	416.142	4696.31
591	417.008	4767.63
592	430.374	4797.7
593	437.894	4839.11
594	427.877	4914.56
595	420.472	4995.11
596	420.505	5090.17
597	420.537	5164.42
598	420.57	5179.42
599	424.77	5224.43
600	441.469	5359.5
601	453.169	5475.81
602	449.868	5535.88
603	446.563	5593.51
604	443.246	5643.83
605	441.666	5697.99
606	445.033	5763.06
607	447.532	5833.32
608	447.565	5918.39
609	451.081	6006.19
610	464.515	6101.73
611	471.629	6189.05
612	461.662	6254.12
613	458.895	6324.58
614	475.595	6409.65
615	486.903	6487.81
616	483.635	6547.28
617	480.359	6620.65
618	477.059	6735.72
619	477.091	6840.79
620	487.124	6915.86
621	491.323	6987.18
622	478.023	7047.25
623	472.243	7114.93
624	489.027	7205.45
625	497.121	7291.95
626	480.487	7367.02
627	474.253	7429.09
628	497.619	7454.15
629	514.919	7523.68
630	514.951	7719.73
631	515.884	7884.46
632	519.251	7964.53
633	519.017	8043.25
634	509.049	8118.32
635	503.564	8174.47
636	510.198	8179.49
637	513.514	8224.52
638	506.88	8389.59
639	502.747	8527.16
640	506.113	8582.22
641	509.483	8641.13
642	512.865	8711.55
643	516.244	8794.88
644	519.61	8914.95
645	524.697	9019.34
646	534.679	9079.11
647	543.948	9041.5
648	551.073	8711.76
649	555.574	8551.59
650	555.607	8679.99
651	564.551	8672.03
652	582.408	8527.73
653	575.564	8632.68
654	554.205	8884.1
655	541.061	8944.5
656	530.511	8944.56
657	544.678	9126.09
658	562.535	9334.7
659	569.698	9206.43
660	576.395	9128
661	579.974	9383.4
662	579.101	9585.67
663	564.875	9628.51
664	562.837	9689.65
665	580.696	9780.63
666	585.827	9797.97
667	578.731	9744.57
668	580.759	9831.47
669	587.922	9997.32
670	589.595	10117.4
671	589.627	10223.9
672	589.66	10188.1
673	589.621	10138.9
674	586.089	10299.4
675	584.149	10467.6
676	591.237	10679.3
677	595.564	10808.2
678	592.031	10701.3
679	595.45	10657
680	609.744	10710.5
681	607.353	10791.9
682	589.561	10898.9
683	592.573	11040.1
684	606.791	11199.8
685	607.384	11277.1
686	603.908	11329.8
687	606.587	11290.1
688	610.184	11236.8
689	620.911	11504.2
690	627.471	11729.9
691	606.112	11676.5
692	590.315	11595.7
693	590.348	11437.1
694	598.297	11436.1
695	619.719	11703.5
696	626.9	11837.3
697	619.84	11837.4
698	619.389	11936.9
699	622.987	12097.4
700	634.605	12257.9
701	648.897	12418.4
702	625.546	12249.5
703	597.449	12037.8
704	608.177	12037.8
705	616.415	12067.7
706	609.355	12280.5
707	605.993	12424.1
708	613.156	12370.7
709	621.709	12338.2
710	632.437	12338.2
711	637.604	12449.5
712	637.637	12663.5
713	637.669	12635.3
714	637.702	12476.6
715	626.898	12560.5
716	612.671	12721
717	614.307	12881.5
718	617.975	13037.7
719	625.1	12984.6
720	632.23	12916.5
721	639.393	12756.1
722	643.683	12667.5
723	640.207	12772.8
724	636.711	12819.4
725	633.178	12766
726	636.748	12819.1
727	647.42	12978.8
728	642.652	13072.6
729	628.425	13126.2
730	632.914	13179.7
731	643.641	13233.2
732	651.233	13239.8
733	658.289	13237.7
734	654.757	13023.9
735	653.708	12884.6
736	667.927	13203.8
737	671.04	13440.1
738	642.555	13440.1
739	630.748	13336
740	645.042	13068.6
741	655.627	13023.8
742	662.79	13184.3
743	658.367	13240.5
744	647.704	13240.6
745	639.853	13116.2
746	632.793	12956.7
747	635.325	12844.5
748	638.709	12742.4
749	635.177	12796
750	630.504	12806.8
751	619.841	12592.9
752	616.351	12502.2
753	630.417	12712.7
754	636.247	12799.8
755	629.187	12693.4
756	625.745	12668.6
757	625.777	12722.2
758	630.373	12673.1
759	637.536	12566.2
760	633.719	12459.3
761	626.622	12352.4
762	638.775	12245.5
763	651.895	12140.3
764	627.107	12087.1
765	608.177	12026
766	622.471	11919.1
767	631.773	11812.2
768	628.241	11705.3
769	617.401	11620.3
770	596.042	11566.9
771	595.861	11542.4
772	613.718	11542.5
773	612.507	11471.3
774	601.901	11364.9
775	594.067	11300.4
776	586.971	11247
777	586.432	11292
778	586.822	11334.9
779	593.984	11174.5
780	598.607	11033.6
781	591.659	10981.3
782	587.559	10899.8
783	591.156	10739.5
784	599.031	10557.7
785	613.325	10343.9
786	610.613	10243.4
787	592.821	10243.5
788	582.087	10173
789	574.989	10066.1
790	573.525	9955.45
791	573.557	9843.83
792	573.59	9751.11
793	573.052	9665.4
794	558.825	9702.9
795	548.839	9703.14
796	559.567	9521.38
797	568.157	9374.92
798	571.754	9310.82
799	566.196	9262.88
800	548.497	9236.35
801	544.473	9195.03
802	551.635	9141.63
803	553.95	8928.23
804	553.983	8639.5
805	542.465	8541.4
806	528.238	8488
807	524.063	8525.07
808	522.023	8552.25
809	539.785	8371.48
810	552.832	8202.83
811	545.772	8085.87
812	539.812	8008.49
813	536.299	8019.2
814	529.712	7958.65
815	519.049	7803.63
816	516.373	7720.5
817	519.97	7693.83
818	526.028	7667.16
819	533.191	7640.48
820	525.737	7530.5
821	515.075	7402.23
822	504.466	7269.55
823	494.84	7172.71
824	498.223	7554.69
825	500.537	7898.88
826	490.569	7808.94
827	481.67	7717.41
828	485.036	7607.48
829	488.403	7500.32
830	491.786	7425.01
831	493.666	7349.28
832	480.365	7269.35
833	468.867	7184.47
834	475.566	7049.53
835	480.457	6927.67
836	467.09	6937.79
837	455.397	6933.39
838	458.763	6798.46
839	461.462	6675.04
840	458.161	6655.1
841	455.195	6629.12
842	455.227	6548.79
843	454.159	6466.3
844	444.191	6366.37
845	438.262	6273.04
846	464.961	6233.11
847	486.88	6189.28
848	470.162	6113.97
849	455.457	6042.91
850	455.489	6002.98
851	454.721	5958.85
852	448.087	5883.91
853	440.645	5808.94
854	427.279	5733.64
855	416.086	5659.69
856	419.452	5594.75
857	423.684	5529.17
858	433.717	5459.24
859	442.451	5386.06
860	442.483	5291.13
861	440.775	5203.97
862	427.408	5168.86
863	416.381	5130.28
864	419.747	5070.35
865	422.181	5013.91
866	418.88	4978.98
867	416.046	4938.4
868	416.079	4863.09
869	415.112	4795.34
870	408.478	4770.4
871	403.843	4736.48
872	410.543	4651.55
873	416.243	4571.82
874	416.275	4521.64
875	414.709	4465.9
876	404.741	4380.97
877	397.439	4308.83
878	404.139	4303.9
879	406.022	4287.71
880	382.604	4212.4
881	366.569	4139.7
882	386.602	4079.77
883	402.67	4024.09
884	399.369	3989.16
885	396.635	3951.63
886	396.668	3901.45
887	397.301	3854.91
888	400.667	3824.98
889	402.833	3792.35
890	399.533	3747.42
891	396.229	3706.06
892	392.912	3681
893	390.864	3651.22
894	394.23	3601.29
895	398.862	3547.56
896	408.895	3477.63
897	411.301	3420.99
898	381.183	3421.06
899	357.094	3412.13
900	357.127	3367.2
901	356.493	3316.27
902	353.192	3241.34
903	354.557	3177.4
904	374.59	3157.47
905	387.944	3131.49
906	374.577	3081.3
907	364.723	3042.72
908	368.089	3047.79
909	367.927	3034.23
910	354.496	2950.55
911	344.753	2880.14
912	351.821	2870.16
913	358.185	2855.43
914	361.551	2820.5
915	364.917	2787.47
916	368.284	2762.54
917	369.744	2735.67
918	363.077	2700.57
919	357.082	2665.49
920	353.782	2630.56
921	353.147	2595.63
922	363.18	2560.7
923	368.534	2530.75
924	355.166	2520.77
925	345.312	2506.6
926	348.678	2476.67
927	348.825	2448.84
928	336.857	2428.91
929	328.817	2407.9
930	335.549	2382.84
931	339.195	2351.21
932	331.895	2296.28
933	327.601	2246.85
934	333.967	2216.91
935	338.793	2188.08
936	338.159	2163.15
937	338.187	2139.3
938	340.565	2119.26
939	340.181	2103.85
940	330.547	2103.92
941	321.986	2091.34
942	317.019	2036.41
943	313.587	1989.5
944	315.295	1969.47
945	318.6	1951.86
946	326.966	1941.93
947	329.973	1928.4
948	316.005	1903.47
949	305.237	1877.3
950	304.6	1847.22
951	304.13	1827.17
952	304.163	1837.24
953	303.195	1833.56
954	299.228	1788.63
955	296.429	1747.41
956	297.131	1717.32
957	299.119	1691.22
958	304.762	1676.44
959	308.657	1657.98
960	307.014	1627.9
961	304.957	1609.1
962	301.657	1624.17
963	300.273	1626.74
964	304.639	1591.81
965	306.833	1558.09
966	302.511	1528.01
967	298.119	1507.05
968	293.531	1512.07
969	290.857	1509.87
970	294.24	1484.81
971	298.785	1466.04
972	306.817	1466.1
973	308.767	1458.67
974	292.467	1428.74
975	280.249	1402.54
976	280.282	1387.53
977	284.735	1373.84
978	301.767	1363.91
979	308.053	1348.78
980	283.753	1318.85
981	268.131	1291.49
982	277.209	1271.46
983	283.395	1256.85
984	281.761	1256.92
985	279.947	1250.24
986	277.646	1225.31
987	272.946	1203.12
988	261.757	1188.33
989	256.791	1173.51
990	270.491	1158.58
991	280.773	1148.65
992	280.806	1153.72
993	277.422	1150.04
994	263.788	1120.1
995	254.743	1093.9
996	259.466	1078.89
997	261.93	1071.71
998	257.963	1086.78
999	253.302	1090.14
1000	246.668	1060.21
1001	244.816	1036.77
1002	256.574	1031.82
1003	261.206	1026.87
1004	246.572	1021.93
1005	238.689	1010.25
1006	249.055	980.32
1007	257.354	961.203
1008	260.067	971.321
1009	256.335	978.625
1010	236.035	978.693
1011	228.709	964.76
1012	254.741	914.828
1013	271.148	885.934
1014	262.806	911.128
1015	257.178	923.319
1016	258.196	903.683
1017	257.918	889.17
1018	253.951	889.239
1019	251.63	883.977
1020	253.996	863.545
1021	252.794	842.955
1022	241.437	821.918
1023	235.765	808.605
1024	245.464	816.173
1025	249.943	813.885
1026	240.309	784.953
1027	231.295	764.395
1028	223.958	766.473
1029	219.151	767.988
1030	220.851	768.057
1031	224.79	763.364
1032	234.489	746.432
1033	240.825	733.276
1034	238.513	729.827
1035	237.364	726.672
1036	239.063	724.24
1037	237.186	718.618
1038	226.552	705.186
1039	219.012	696.84
1040	219.495	700.263
1041	228.528	690.831
1042	236.493	681.324
1043	224.192	670.392
1044	212.71	659.256
1045	216.763	644.249
1046	221.755	630.898
1047	241.455	643.466
1048	259.433	654.683
1049	250.465	644.751
1050	241.058	634.309
1051	224.757	615.877
1052	209.88	598.948
1053	217.283	605.549
1054	224.169	610.326
1055	224.203	590.894
1056	223.361	572.214
1057	210.927	563.504
1058	198.492	554.794
1059	195.903	548.487
1060	205.351	545.12
1061	214.799	541.753
1062	213.897	535.218
1063	210.877	528.035
1064	207.322	521.573
1065	201.756	517.824
1066	196.191	514.075
1067	194.679	508.975
1068	195.984	502.937
1069	197.289	496.898
1070	200.322	491.97
1071	203.409	487.076
1072	203.021	482.316
1073	196.183	477.804
1074	189.346	473.292
1075	188.819	469.348
1076	190.627	465.614
1077	192.333	461.764
1078	193.129	456.87
1079	193.925	451.977
1080	195.209	447.266
1081	197.023	442.754
1082	198.837	438.242
1083	187.301	434.058
1084	173.595	429.928
1085	163.795	425.615
1086	166.373	420.721
1087	168.95	415.827
1088	169.95	411.88
1089	169.983	408.513
1090	170.015	405.146
1091	177.427	401.779
1092	184.838	398.413
1093	188.577	394.611
1094	186.319	390.099
1095	184.062	385.586
1096	176.443	382.828
1097	167.133	380.623
1098	159.83	378.279
1099	167.241	374.912
1100	174.653	371.545
1101	178.375	367.797
1102	178.408	363.667
1103	178.441	359.537
1104	175.807	357.767
1105	172.809	356.32
1106	171.883	354.504
1107	177.513	351.519
1108	183.145	348.533
1109	182.937	344.128
1110	179.153	338.853
1111	175.369	333.578
1112	168.811	330.984
1113	162.253	328.391
1114	162.467	326.358
1115	174.203	325.282
1116	185.941	324.205
1117	188.519	321.705
1118	188.045	318.731
1119	187.693	315.573
1120	188.234	311.061
1121	188.776	306.549
1122	181.965	302.807
1123	167.802	299.833
1124	153.639	296.859
1125	153.378	294.539
1126	155.191	292.318
1127	157.641	290.287
1128	162	288.828
1129	166.358	287.37
1130	171.518	284.709
1131	177.149	281.342
1132	182.663	277.986
1133	176.635	275.782
1134	170.607	273.577
1135	167.293	271.084
1136	168.598	268.098
1137	169.903	265.113
1138	169.681	263.559
1139	168.951	262.483
1140	167.923	261.356
1141	164.902	259.897
1142	161.881	258.439
1143	157.584	255.634
1144	152.061	251.535
1145	146.538	247.436
1146	149.17	245.967
1147	153.019	244.89
1148	156.678	243.527
1149	159.764	241.305
1150	162.85	239.084
1151	165.135	236.862
1152	166.949	234.64
1153	168.701	232.395
1154	164.409	227.883
1155	160.116	223.371
1156	155.327	220.645
1157	149.761	220.713
1158	144.196	220.781
1159	147.235	219.679
1160	152.845	218.226
1161	157.603	216.986
1162	157.133	217.054
1163	156.662	217.122
1164	157.935	215.881
1165	161.021	213.278
1166	164.107	210.674
1167	162.987	208.07
1168	161.239	205.467
1169	159.935	202.863
1170	159.968	200.26
1171	160.001	197.656
1172	156.057	197.452
1173	149.777	198.656
1174	143.496	199.861
1175	147.244	197.673
1176	151.094	195.451
1177	152.118	192.946
1178	148.335	189.961
1179	144.551	186.976
1180	145.911	185.425
1181	148.985	184.353
1182	152.673	183.326
1183	160.847	182.63
1184	169.022	181.935
1185	170.084	180.481
1186	164.033	178.268
1187	157.982	176.054
1188	155.453	175.826
1189	153.451	175.894
1190	150.112	175.581
1191	142.766	174.122
1192	135.42	172.664
1193	138.171	170.484
1194	146.855	167.88
1195	155.492	165.288
1196	159.341	163.83
1197	163.191	162.371
1198	165.056	161.061
1199	163.816	159.984
1200	162.577	158.908
1201	161.348	158.422
1202	160.123	158.113
1203	158.468	157.619
1204	153.667	155.779
1205	148.865	153.939
1206	145.845	152.672
1207	144.605	151.976
1208	143.365	151.281
1209	149.291	149.914
1210	156.194	148.456
1211	160.322	147.196
1212	156.553	146.504
1213	152.783	145.812
1214	153.012	145.839
1215	155.589	146.289
1216	158.073	146.712
1217	151.235	144.49
1218	144.398	142.268
1219	142.422	140.195
1220	148.053	138.355
1221	153.684	136.515
1222	151.673	135.262
1223	147.381	134.185
1224	143.355	132.994
1225	140.843	131.154
1226	138.331	129.313
1227	137.438	127.675
1228	137.979	126.217
1229	138.521	124.758
1230	139.744	124.689
1231	141.035	124.757
1232	142.528	124.925
1233	144.596	125.374
1234	146.664	125.824
1235	138.637	124.32
1236	124.929	121.716
1237	111.745	119.166
1238	124.245	119.234
1239	136.746	119.303
1240	139.349	118.769
1241	127.101	117.334
1242	114.853	115.898
1243	119.977	115.858
1244	131.207	116.308
1245	140.633	116.528
1246	136.849	115.07
1247	133.065	113.611
1248	134.624	112.534
1249	141.527	111.839
1250	148.429	111.144
1251	141.066	111.121
1252	131.755	111.189
1253	124.869	110.524
1254	125.665	107.539
1255	126.462	104.553
1256	124.417	104.881
1257	120.634	107.24
1258	116.85	109.598
1259	125.534	106.613
1260	134.217	103.627
1261	139.905	101.367
1262	140.701	100.29
1263	141.497	99.2133
1264	146.935	99.8769
1265	153.837	101.09
1266	158.461	101.929
1267	149.079	100.471
1268	139.697	99.0122
1269	134.556	97.955
1270	133.331	97.2684
1271	132.106	96.5818
1272	130.425	96.2199
1273	128.677	95.9064
1274	130.173	95.3066
1275	141.401	93.8481
1276	152.629	92.3897
1277	146.227	91.8928
1278	129.465	91.9609
1279	112.901	92.0329
1280	115.976	92.4813
1281	119.05	92.9297
1282	123.096	92.2186
1283	128.727	89.6149
1284	134.358	87.0112
1285	139.601	85.5679
1286	144.723	84.4911
1287	148.359	83.68
1288	142.857	84.5029
1289	137.355	85.3258
1290	132.694	86.34
1291	128.91	87.5532
1292	125.126	88.7665
1293	126.877	85.6625
1294	129.454	81.914
1295	131.204	79.3105
1296	130.473	80.142
1297	129.743	80.9735
1298	130.289	81.0856
1299	131.584	80.775
1300	132.879	80.4643
1301	132.421	79.0172
1302	131.945	77.5586
1303	132.975	76.9475
1304	136.57	77.779
1305	140.165	78.6105
1306	136.127	78.297
1307	129.544	77.6018
1308	124.608	77.0058
1309	130.701	77.074
1310	136.795	77.1422
1311	136.927	76.2752
1312	130.852	74.4349
1313	124.777	72.5945
1314	133.327	70.2665
1315	139.093	68.7692
1316	129.966	69.9824
1317	120.839	71.1955
1318	116.68	71.9279
1319	115.441	72.3777
1320	114.283	72.8085
1321	121.185	71.35
1322	128.087	69.8915
1323	135.685	68.2842
1324	144.369	66.4438
1325	153.054	64.6035
1326	145.477	65.7022
1327	133.041	67.6787
1328	121.837	69.1437
1329	117.609	67.708
1330	113.381	66.2724
1331	113.36	65.0125
1332	117.719	63.9356
1333	122.077	62.8586
1334	119.351	61.7818
1335	115.567	60.705
1336	114.964	59.9144
1337	123.902	59.9826
1338	132.84	60.0507
1339	132.669	59.8803
1340	127.147	59.5696
1341	121.623	59.259
1342	124.624	59.3234
1343	127.71	59.3915
1344	127.123	59.4597
1345	120.287	59.5279
1346	113.449	59.596
1347	111.384	58.8086
1348	110.91	57.7361
1349	112.055	56.7547
1350	125.065	56.4412
1351	138.074	56.1277
1352	142.687	56.3867
1353	138.903	57.2182
1354	135.119	58.0496
1355	136.477	56.8712
1356	138.538	55.4184
1357	138.501	54.0596
1358	132.173	52.9828
1359	125.845	51.9059
1360	122.722	52.2716
1361	121.483	53.4848
1362	120.23	54.6714
1363	117.719	53.2129
1364	115.207	51.7544
1365	114.481	50.8911
1366	116.549	50.9593
1367	118.618	51.0275
1368	115.245	49.9333
1369	110.245	48.4919
1370	106.095	47.1402
1371	108.164	46.4451
1372	110.232	45.7499
1373	110.901	45.8181
1374	110.17	46.6496
1375	109.439	47.4811
1376	110.948	48.6485
1377	112.762	49.8617
1378	113.981	50.3803
1379	113.505	48.9218
1380	113.028	47.4633
1381	115.646	47.226
1382	120.005	47.6758
1383	124.5	48.0876
1384	135.685	46.6349
1385	146.871	45.1823
1386	145.076	44.9111
1387	122.97	46.4887
1388	100.863	48.0664
1389	97.0227	46.8323
1390	99.6	44.6103
1391	102.025	42.6634
1392	103.33	42.7315
1393	104.635	42.7997
1394	107.466	43.6312
1395	111.825	45.226
1396	116.183	46.8208
1397	115.179	45.7391
1398	113.445	44.2921
1399	112.561	43.0254
1400	114.375	42.3302
1401	116.189	41.635
1402	116.425	41.8865
1403	115.695	42.718
1404	114.964	43.5495
1405	114.997	42.8543
1406	115.03	42.1591
1407	113.033	41.029
1408	107.721	39.1886
1409	102.411	37.3483
1410	111.99	38.1187
1411	126.271	39.7135
1412	137.421	40.988
1413	129.311	40.2927
1414	121.2	39.5975
1415	118.912	39.2993
1416	121.998	39.3674
1417	125.085	39.4356
1418	118.857	37.8058
1419	111.594	35.9871
1420	106.599	34.7351
1421	108.406	35.1836
1422	110.213	35.632
1423	108.237	36.0812
1424	103.945	36.5311
1425	99.652	36.9809
1426	107.797	37.8095
1427	115.941	38.6382
1428	119.671	38.4791
1429	115.887	36.6389
1430	112.103	34.7988
1431	109.846	35.2486
1432	108.097	36.4618
1433	106.81	37.3786
1434	108.611	36.3103
1435	110.411	35.2421
1436	111.719	35.1047
1437	112.516	35.9363
1438	113.312	36.7679
1439	113.887	35.9389
1440	114.428	34.8621
1441	115.161	33.8807
1442	116.465	33.1855
1443	117.771	32.4903
1444	119.069	32.9918
1445	120.365	34.1964
1446	121.661	35.401
1447	113.645	35.4805
1448	105.534	35.5486
1449	102.51	34.7693
1450	108.14	32.5474
1451	113.771	30.3256
1452	118.065	30.1075
1453	121.915	30.5574
1454	124.776	31.056
1455	121.021	31.8818
1456	117.266	32.7076
1457	115.117	32.7881
1458	114.641	32.0928
1459	114.165	31.3976
1460	112.361	30.7024
1461	110.357	30.0073
1462	107.337	29.7892
1463	101.263	31.0023
1464	95.1893	32.2155
1465	95.666	31.5144
1466	99.992	29.6886
1467	104.318	27.8627
1468	114.722	29.4234
1469	125.188	31.0184
1470	130.474	31.907
1471	126.945	31.5935
1472	123.415	31.28
1473	115.497	30.1077
1474	106.115	28.6492
1475	97.792	27.4383
1476	96.562	27.8852
1477	95.332	28.3322
1478	96.342	28.2195
1479	99.6827	27.5242
1480	103.023	26.829
1481	106.585	27.1301
1482	110.18	27.5799
1483	111.803	28.0298
1484	107.511	28.4796
1485	103.218	28.9294
1486	102.448	28.8993
1487	103.748	28.5873
1488	105.049	28.2752
1489	112.433	27.2026
1490	119.817	26.13
1491	121.129	25.4796
1492	112.109	25.5478
1493	118.275	26.4747
1494	129.503	27.6879
1495	137.605	28.5555
1496	124.758	27.1085
1497	111.912	25.6614
1498	105.376	24.3957
1499	105.409	23.3188
1500	105.441	22.2418
1501	113.001	23.1576
1502	121.685	24.3707
1503	124.008	25.2022
1504	107.247	24.8887
1505	90.4873	24.5752
1506	88.3113	24.9829
1507	94.706	25.8145
1508	101.085	26.6346
1509	105.952	26.3211
1510	110.819	26.0076
1511	114.496	25.5453
1512	116.31	24.85
1513	118.124	24.1548
1514	114.872	22.8808
1515	110.107	21.4338
1516	105.635	20.2829
1517	103.123	21.1144
1518	100.611	21.946
1519	96.542	22.1936
1520	90.9767	21.8801
1521	85.412	21.5666
1522	89.754	22.2644
1523	95.3213	23.0873
1524	101.515	23.4542
1525	109.691	22.3773
1526	117.866	21.3004
1527	114.839	21.8802
1528	104.948	23.475
1529	95.0573	25.0698
1530	101.961	23.6114
1531	108.863	22.1529
1532	113.827	21.2743
1533	115.628	21.3425
1534	117.429	21.4107
1535	117.921	21.7613
1536	117.953	22.2111
1537	117.161	22.4776
1538	110.324	21.4008
1539	103.487	20.324
1540	102.883	20.2013
1541	108.514	21.0328
1542	114.144	21.8643
1543	108.405	21.6908
1544	101.115	21.3802
1545	95.704	21.6185
1546	96.2453	23.5951
1547	96.7873	25.5718
1548	97.802	24.4715
1549	99.1073	21.4864
1550	100.412	18.5013
1551	101.208	18.5694
1552	102.004	18.6376
1553	100.867	18.8508
1554	96.574	19.3006
1555	92.2807	19.7505
1556	97.27	19.04
1557	105.19	17.9632
1558	112.363	17.1534
1559	114.941	17.9849
1560	117.518	18.8165
1561	115.597	19.4495
1562	109.523	19.8993
1563	103.449	20.3492
1564	112.118	20.4555
1565	122.427	20.5237
1566	127.582	20.4087
1567	116.419	19.7134
1568	105.255	19.0182
1569	100.245	18.5597
1570	99.006	18.2462
1571	97.7667	17.9327
1572	105.404	18.0008
1573	113.042	18.069
1574	117.111	18.1372
1575	115.109	18.2053
1576	113.105	18.2735
1577	111.299	18.3417
1578	109.557	18.4098
1579	108.701	18.2946
1580	114.331	16.8361
1581	119.962	15.3776
1582	118.737	15.443
1583	110.658	17.0321
1584	102.579	18.6213
1585	102.222	18.2228
1586	103.019	17.5276
1587	103.751	17.1187
1588	104.293	17.5685
1589	104.834	18.0184
1590	106.169	17.7506
1591	107.969	17.0611
1592	109.77	16.3717
1593	108.813	16.4323
1594	107.827	16.5004
1595	107.407	16.5686
1596	107.949	16.6368
1597	108.491	16.7049
1598	107.697	16.4868
1599	106.457	16.1733
1600	105.879	15.9094
1601	109.728	15.9776
1602	113.578	16.0457
1603	114.183	16.3086
1604	111.671	16.7584
1605	109.16	17.2082
1606	107.333	16.6416
1607	105.591	15.9493
1608	104.113	15.2562
1609	103.382	14.5611
1610	102.652	13.8659
1611	94.4307	13.9034
1612	81.9947	14.3533
1613	70.1853	14.8185
1614	89.0467	16.0316
1615	107.908	17.2447
1616	116.493	17.3895
1617	109.655	15.9308
1618	102.817	14.4722
1619	98.3613	15.3953
1620	94.5773	16.9901
1621	91.404	18.2805
1622	91.4367	17.9713
1623	91.4693	17.6621
1624	92.1507	16.9614
1625	93.456	15.8845
1626	94.7607	14.8077
1627	103.765	14.4101
1628	113.722	14.0966
1629	116.121	13.8861
1630	98.0887	13.9543
1631	80.056	14.0224
1632	87.1593	14.3387
1633	107.804	14.7886
1634	127.7	15.2498
1635	123.424	16.0784
1636	119.147	16.9069
1637	114.865	17.2788
1638	110.571	16.9653
1639	106.278	16.6517
1640	109.676	16.9303
1641	115.243	17.3758
1642	119.199	17.7227
1643	112.361	17.4092
1644	105.523	17.0956
1645	100.633	16.1981
1646	97.612	14.7396
1647	94.5913	13.2812
1648	99.27	13.5209
1649	104.901	13.9708
1650	107.797	14.2157
1651	103.301	13.9064
1652	98.806	13.5972
1653	97.118	13.7587
1654	97.1507	14.2086
1655	97.184	14.6584
1656	98.4887	13.9632
1657	99.7933	13.2681
1658	99.9413	13.4406
1659	98.1993	15.0298
1660	96.458	16.6189
1661	101.581	16.7811
1662	108.993	16.4676
1663	114.653	16.1541
1664	108.578	15.8406
1665	102.504	15.527
1666	102.009	14.8242
1667	106.877	13.7474
1668	111.744	12.6706
1669	107.383	12.9485
1670	101.881	13.394
1671	98.196	13.5658
1672	100.265	12.8705
1673	102.333	12.1753
1674	99.668	12.6635
1675	94.1033	13.8766
1676	88.538	15.0898
1677	92.1333	15.158
1678	95.728	15.2261
1679	98.9367	15.2943
1680	101.514	15.3625
1681	104.091	15.4306
1682	104.348	14.9186
1683	103.872	14.2235
1684	103.289	13.4749
1685	102.049	12.398
1686	100.809	11.321
1687	103.131	11.8282
1688	108.741	13.7974
1689	114.35	15.7666
1690	111.147	16.3837
1691	106.854	16.8336
1692	102.355	16.6651
1693	97.2987	14.825
1694	92.2427	12.9848
1695	99.424	12.881
1696	113.198	13.7126
1697	126.445	14.4754
1698	122.661	13.0169
1699	118.877	11.5584
1700	113.841	11.3516
1701	107.003	12.9465
1702	100.165	14.5415
1703	97.3487	13.4226
1704	95.6	11.5824
1705	93.938	10.3908
1706	92.6987	12.3675
1707	91.4593	14.3441
1708	93.9987	15.0611
1709	99.6287	14.7476
1710	105.259	14.4341
1711	101.661	13.4106
1712	97.368	12.3337
1713	93.47	11.6118
1714	90.4493	11.68
1715	87.4287	11.7482
1716	93.7127	11.553
1717	104.179	11.2394
1718	113.843	10.9526
1719	112.865	11.0208
1720	111.888	11.089
1721	109.704	11.3212
1722	105.92	11.7711
1723	102.135	12.221
1724	100.825	11.4341
1725	100.095	10.3573
1726	99.1707	9.78793
1727	97.422	11.3829
1728	95.6733	12.9779
1729	93.49	13.92
1730	90.978	14.3698
1731	88.4667	14.8196
1732	85.0007	15.6294
1733	81.4847	16.458
1734	81.3027	16.3103
1735	88.2053	14.0885
1736	95.108	11.8667
1737	95.4213	10.7134
1738	92.9093	10.0182
1739	90.988	9.44519
1740	95.8553	10.2767
1741	100.723	11.1082
1742	103.951	11.413
1743	105.257	11.0994
1744	106.561	10.7859
1745	99.1027	10.793
1746	89.9753	10.8612
1747	81.8553	11.0973
1748	77.308	11.9289
1749	72.76	12.7604
1750	77.374	12.9048
1751	88.094	12.5913
1752	98.8127	12.2778
1753	104.546	13.0865
1754	110.177	13.918
1755	109.577	14.3372
1756	97.9053	14.0237
1757	86.234	13.7102
1758	87.7427	12.8318
1759	93.8827	11.7549
1760	99.228	10.6734
1761	98.7513	9.55837
1762	98.2753	8.44338
1763	99.1947	8.69947
1764	101.509	10.3266
1765	103.823	11.9538
1766	107.46	12.5553
1767	111.295	13.0037
1768	113.179	13.031
1769	108.886	11.7251
1770	104.593	10.4191
1771	103.298	10.8173
1772	103.839	12.2594
1773	104.381	13.7016
1774	102.633	13.0064
1775	100.885	12.3113
1776	102.403	12.05
1777	109.254	12.497
1778	116.105	12.9439
1779	111.509	12.0373
1780	102.89	10.655
1781	95.8907	9.41023
1782	100.758	9.17306
1783	105.625	8.93589
1784	103.749	9.32847
1785	95.1313	10.3508
1786	86.5127	11.3731
1787	82.8193	11.2872
1788	79.7987	11.05
1789	80.284	10.4853
1790	90.7493	8.98869
1791	101.214	7.49203
1792	100.624	8.21327
1793	93.812	10.1827
1794	87.1147	12.1307
1795	91.7273	11.9699
1796	96.34	11.8091
1797	98.8727	11.6345
1798	98.1507	11.4385
1799	97.4287	11.2425
1800	93.1227	10.7336
1801	87.5573	10.1147
1802	82.878	9.45913
1803	84.692	8.53498
1804	86.506	7.61082
1805	89.3373	7.5454
1806	93.1867	8.33872
1807	97.036	9.13204
1808	100.861	10.0206
1809	104.681	10.9221
1810	107.287	11.7702
1811	106.048	12.4491
1812	104.808	13.128
1813	112.405	12.5288
1814	125.414	11.1466
1815	138.423	9.76445
1816	125.527	9.64249
1817	112.632	9.52052
1818	103.583	9.46893
1819	101.081	9.53709
1820	98.5793	9.60525
1821	102.661	9.4757
1822	109.055	9.27668
1823	114.074	9.38481
1824	109.018	11.743
1825	103.962	14.1011
1826	100.178	14.2074
1827	97.666	12.0619
1828	95.1547	9.91646
1829	98.688	9.24854
1830	103.047	8.78232
1831	104.825	8.76269
1832	99.26	10.014
1833	93.6953	11.2653
1834	91.712	11.18
1835	91.7447	10.3425
1836	91.7773	9.50494
1837	99.872	9.18615
1838	108.047	8.87261
1839	111.42	8.86986
1840	106.618	9.39602
1841	101.817	9.92217
1842	94.916	10.1048
1843	87.3153	10.173
1844	80.8707	10.1226
1845	82.1713	9.27821
1846	83.4713	8.43378
1847	87.318	8.17924
1848	93.712	8.51456
1849	100.106	8.84989
1850	100.903	8.71505
1851	100.935	8.51602
1852	98.322	8.45593
1853	88.1767	8.79126
1854	78.032	9.12659
1855	76.842	9.70618
1856	80.692	10.4232
1857	84.7047	11.1089
1858	96.696	10.2611
1859	108.688	9.41329
1860	112.641	8.67228
1861	104.531	8.09155
1862	96.42	7.51084
1863	94.662	7.58512
1864	94.6947	7.84411
1865	94.0433	8.17518
1866	89.7993	8.88488
1867	85.5553	9.59457
1868	83.1027	9.78242
1869	82.3727	9.46893
1870	81.642	9.15543
1871	85.44	8.9438
1872	89.7987	8.74477
1873	92.6473	8.54603
1874	91.4127	8.34805
1875	90.178	8.15006
1876	90.5593	8.75023
1877	91.85	9.79955
1878	93.1407	10.8489
1879	99.4833	10.2845
1880	105.878	9.70376
1881	107.375	9.33495
1882	100.538	9.32678
1883	93.7007	9.31861
1884	93.342	8.88471
1885	95.1427	8.30891
1886	95.992	7.74097
1887	89.1547	7.23665
1888	82.3173	6.73232
1889	82.2133	7.46234
1890	89.116	9.47717
1891	96.02	11.492
1892	96.9447	10.3518
1893	96.9773	8.74063
1894	95.616	7.59684
1895	90.072	7.85513
1896	84.5273	8.11342
1897	81.656	7.2164
1898	80.4213	5.61164
1899	79.1867	4.00687
1900	71.3973	4.43617
1901	63.5416	4.88603
1902	62.9375	5.16637
1903	74.6747	5.15819
1904	86.412	5.15002
1905	87.0807	3.93962
1906	84.06	2.32847
1907	81.7667	1.18827
1908	84.344	3.20309
1909	86.9213	5.21791
1910	85.346	6.23992
1911	79.7813	6.30808
1912	74.216	6.37625
1913	79.4533	6.51158
1914	86.0273	6.65521
1915	91.9473	6.18531
1916	95.7973	3.77244
1917	99.6467	1.35957
1918	92.6093	0.93491
1919	78.902	1.72823
1920	65.195	2.52155
1921	65.2277	3.23854
1922	65.2605	3.95553
1923	64.4299	4.00873
1924	62.1897	2.97836
1925	59.9497	1.94799
1926	61.0862	2.88859
1927	63.4091	4.5217
1928	66.435	5.90267
1929	74.61	5.43651
1930	82.7847	4.97034
1931	84.98	4.4851
1932	81.1967	3.98077
1933	77.4127	3.47644
1934	76.9867	4.4498
1935	77.0193	5.62489
1936	78.8387	6.37322
1937	85.7413	5.90706
1938	92.644	5.4409
1939	89.614	5.12125
1940	80.9953	4.88406
1941	72.5747	4.64771
1942	73.8607	4.4527
1943	75.146	4.2577
1944	73.782	3.92381
1945	67.708	3.34315
1946	61.6342	2.76249
1947	65.9165	2.71844
1948	73.838	2.86294
1949	82.0947	2.9891
1950	92.814	2.98094
1951	103.533	2.97277
1952	103.948	2.48752
1953	94.0573	1.5252
1954	84.1667	0.56287
1955	81.8887	1.64914
1956	80.6487	3.01508
1957	80.4013	3.77564
1958	82.9787	2.81331
1959	85.556	1.85099
1960	79.34	1.79231
1961	68.1767	2.24218
1962	57.4102	2.68058
1963	66.094	2.55791
1964	74.778	2.43524
1965	82.7493	2.61785
1966	89.6527	3.25856
1967	96.556	3.89927
1968	89.4007	4.24166
1969	78.2807	4.49993
1970	69.0993	4.67248
1971	70.9133	4.35895
1972	72.7273	4.04541
1973	71.582	3.18856
1974	67.8127	1.84994
1975	64.0433	0.51133
1976	64.8405	0.36998
1977	66.1455	0.3618
1978	68.5193	0.63151
1979	73.6407	1.61565
1980	78.7627	2.59981
1981	79.686	2.50091
1982	78.4467	1.84384
1983	77.136	1.25692
1984	74.1273	2.35165
1985	71.1187	3.44638
1986	72.1727	3.69786
1987	79.076	2.73544
1988	85.9793	1.77301
1989	80.4187	1.53434
1990	71.546	1.488
1991	65.7684	1.52525
1992	75.11	1.97078
1993	84.4513	2.41631
1994	89.6133	2.32821
1995	90.918	1.74754
1996	92.2233	1.16688
1997	88.948	1.51359
[truncated: 3 more rows]
