# Supplementary material for: Switching molecular recognition selectivities by temperature in a diffusion-regulatory porous material
Source: Nat Commun. 2024 Jan 2;15:144. doi: 10.1038/s41467-023-44424-3 (PMC10761840; doi:10.1038/s41467-023-44424-3)
Supplement: Supplementary file 3 — source data [file 41467_2023_44424_MOESM3_ESM.zip › Figure S50.xlsx]

## Sheet: Sheet1
	CO2	C2H2
Time (s)	Intensity	Intensity
0	53.3334	107.089
1	53.3334	109.004
2	53.3334	110.919
3	52.0611	111.508
4	49.5167	110.773
5	46.9723	110.037
6	48.9055	109.974
7	51.4499	110.001
8	53.3334	110.029
9	53.3334	110.057
10	53.3334	110.085
11	53.3334	110.113
12	53.3334	110.141
13	53.4353	110.176
14	58.5241	110.586
15	63.6129	110.995
16	62.6117	111.404
17	52.4718	111.812
18	42.3319	112.22
19	43.8745	112.045
20	48.9061	111.695
21	53.6389	111.346
22	56.1834	110.992
23	58.7278	110.638
24	58.7278	109.902
25	56.1834	108.785
26	53.6389	107.668
27	53.3334	109.237
28	53.3334	111.174
29	52.6799	112.418
30	50.1641	111.691
31	47.6482	110.964
32	46.6667	109.766
33	46.6667	108.267
34	46.6667	106.768
35	46.6667	108.671
36	46.6667	110.607
37	47.6013	111.276
38	50.1264	109.789
39	52.6515	108.302
40	55.1907	108.478
41	57.7351	109.269
42	60.5592	109.808
43	65.6489	108.309
44	70.7387	106.81
45	68.344	106.808
46	58.1663	108.363
47	47.9886	109.917
48	46.6667	109.479
49	46.6667	108.743
50	44.1223	108.199
51	33.9446	108.227
52	23.7669	108.255
53	26.4107	108.042
54	36.5884	107.688
55	46.6915	107.349
56	49.2264	108.518
57	51.7614	109.686
58	51.4002	110.567
59	46.3113	110.976
60	41.2225	111.386
61	38.0665	110.635
62	35.5215	109.518
63	34.403	108.561
64	42.0363	108.589
65	49.6695	108.617
66	53.3334	109.041
67	53.3334	109.833
68	53.3334	110.624
69	48.7539	111.415
70	43.6651	112.206
71	40.712	112.891
72	43.2569	113.3
73	45.8018	113.71
74	44.987	113.111
75	42.4425	111.994
76	39.8981	110.862
77	37.3537	109.363
78	34.8093	107.864
79	34.4017	107.808
80	36.9462	109.744
81	39.4906	111.68
82	35.9291	110.563
83	30.8394	108.683
84	29.8758	107.352
85	47.6867	108.525
86	65.4976	109.698
87	66.2623	110.229
88	53.6366	110.257
89	41.0111	110.285
90	44.6813	109.26
91	49.7702	108.142
92	54.8593	107.368
93	59.9491	107.396
94	65.0389	107.424
95	59.7441	107.452
96	49.5664	107.48
97	39.8483	107.599
98	37.3232	109.142
99	34.7981	110.684
100	32.2649	111.591
101	29.7205	111.619
102	27.1761	111.647
103	32.7729	110.454
104	40.4076	108.954
105	46.2083	107.868
106	43.6638	108.659
107	41.1194	109.45
108	41.425	109.6
109	43.9694	109.246
110	46.5139	108.893
111	49.0583	108.539
112	51.6027	108.185
113	53.3334	107.587
114	53.3334	106.47
115	53.3334	105.352
116	48.0095	106.368
117	40.4059	108.296
118	33.3333	110.039
119	33.3333	109.304
120	33.3333	108.568
121	37.9153	108.348
122	48.0929	108.757
123	58.2705	109.167
124	55.7759	108.309
125	50.6871	107.192
126	46.6667	106.475
127	46.6667	107.267
128	46.6667	108.058
129	39.1612	108.849
130	26.4367	109.64
131	13.7123	110.432
132	25.6765	110.482
133	38.3985	110.51
134	45.7759	110.137
135	43.2315	109.02
136	40.6871	107.903
137	45.5721	107.622
138	53.2053	107.649
139	59.7204	107.677
140	57.1755	107.705
141	54.6306	107.733
142	54.5807	107.948
143	57.1251	108.357
144	59.6695	108.767
145	53.3581	110.505
146	45.7249	112.441
147	41.2675	113.235
148	46.3375	110.601
149	51.4073	107.967
150	53.3334	106.984
151	53.3334	107.011
152	53.3334	107.039
153	48.2445	107.449
154	43.1557	107.858
155	36.1337	107.543
156	25.956	106.044
157	15.7783	104.545
158	26.8679	105.656
159	44.6821	107.593
160	59.6434	109.316
161	57.099	109.725
162	54.5547	110.135
163	48.0408	110.544
164	37.8631	110.954
165	27.6855	111.363
166	26.6667	111.086
167	26.6667	110.732
168	28.8027	110.698
169	36.4374	111.49
170	44.0721	112.281
171	44.987	112.316
172	42.4425	111.963
173	40	111.563
174	40	110.064
175	40	108.565
176	38.9315	108.028
177	36.3871	108.819
178	33.8427	109.611
179	43.1476	106.847
180	52.4687	104.273
181	47.3798	106.972
182	42.2909	109.672
183	41.3992	110.693
184	43.9441	110.339
185	46.489	109.985
186	41.9331	110.341
187	36.8443	110.751
188	32.5444	110.45
189	30	108.57
190	27.4556	106.689
191	31.9332	107.705
192	39.5664	110.023
193	46.489	111.994
194	43.9441	109.35
195	41.3992	106.706
196	42.2909	106.124
197	47.3798	108.06
198	52.4687	109.996
199	53.3334	111.299
200	53.3334	112.471
201	53.3334	112.843
202	53.3334	110.199
203	53.3334	107.555
204	50.3311	106.262
205	45.2414	105.908
206	40.1516	105.554
207	40	105.94
208	40	106.348
209	40.8649	106.627
210	43.4098	106.654
211	45.9547	106.682
212	41.1691	106.71
213	33.5359	106.738
214	27.1761	106.689
215	32.2649	105.954
216	37.3537	105.218
217	35.1149	105.399
218	24.9372	106.572
219	14.7596	107.745
220	22.0863	107.933
221	32.2659	107.961
222	40.6113	107.622
223	43.1557	106.123
224	45.7001	104.624
225	41.9332	105.729
226	34.2999	108.428
227	26.6667	111.128
228	34.2999	110.392
229	41.9332	109.657
230	45.7001	108.921
231	43.1557	108.186
232	40.6113	107.45
233	40	107.295
234	40	107.323
235	39.3887	107.259
236	34.2999	106.523
237	29.2111	105.788
238	26.6667	105.816
239	26.6667	106.607
240	26.6667	107.398
241	33.383	106.846
242	41.0163	106.111
243	46.0056	106.069
244	43.4607	108.006
245	40.9158	109.942
246	33.4849	110.168
247	23.3073	109.433
248	13.3843	108.72
249	15.9287	109.13
250	18.4731	109.539
251	23.0412	108.884
252	30.6461	106.63
253	38.2511	104.376
254	34.1223	104.467
255	26.489	105.259
256	22.2885	105.935
257	37.555	105.963
258	52.8215	105.991
259	51.9105	106.221
260	36.6412	106.631
261	21.3719	107.04
262	24.6316	108.492
263	29.7205	110.046
264	31.8739	110.392
265	26.8423	107.778
266	21.8107	105.164
267	29.7727	104.486
268	45.0391	104.895
269	60	105.336
270	60	107.272
271	60	109.208
272	53.8949	109.923
273	38.6284	108.806
274	23.3619	107.689
275	23.9689	107.464
276	29.0587	107.492
277	34.1483	107.704
278	39.2371	108.876
279	44.326	110.049
280	43.9287	109.988
281	38.8587	108.875
282	33.7888	107.762
283	42.5966	108.382
284	52.7743	109.173
285	57.7861	109.632
286	50.1528	109.278
287	42.5196	108.925
288	34.4867	107.999
289	26.4132	107.006
290	21.3234	110.088
291	16.2336	113.17
292	16.5921	114.286
293	24.1674	112.799
294	31.7427	111.312
295	33.3333	112.529
296	33.3333	114.465
297	33.3333	116.012
298	33.3333	115.658
299	33.3333	115.305
300	36.1317	114.741
301	41.2215	114.005
302	46.3113	113.27
303	51.4002	114.309
304	56.489	115.482
305	55.2665	116.537
306	40	117.328
307	24.7335	118.119
308	23.511	117.857
309	28.5998	117.121
310	33.511	116.599
311	36.0559	118.917
312	38.6008	121.236
313	40	122.523
314	40	122.55
315	40	122.578
316	42.1121	122.923
317	44.6565	123.332
318	46.1325	123.902
319	43.588	125.075
320	41.0436	126.248
321	41.4952	126.521
322	44.0302	126.169
323	46.5652	125.816
324	49.1093	126.195
325	51.6537	126.605
326	49.8739	127.403
327	39.6944	128.958
328	29.5148	130.513
329	33.9968	132.617
330	44.1745	134.935
331	52.3146	136.947
332	42.1369	136.212
333	31.9593	135.476
334	31.5517	136.207
335	41.7294	138.524
336	51.9071	140.842
337	51.1451	141.519
338	48.6002	141.929
339	46.0554	142.705
340	43.511	144.641
341	40.9666	146.577
342	32.1707	147.565
343	19.545	147.972
344	6.91947	148.378
345	29.108	148.414
346	52.0077	148.442
347	62.0876	148.744
348	49.3631	149.536
349	36.6387	150.327
350	37.1002	151.965
351	42.1891	153.902
352	45.4442	155.792
353	35.2665	157.346
354	25.0889	158.901
355	25.0889	160.646
356	35.2665	162.583
357	45.4442	164.519
358	51.1443	165.783
359	56.2331	166.956
360	58.6778	168.03
361	53.5881	168.821
362	48.4983	169.612
363	45.0624	170.637
364	42.5563	171.792
365	40.0501	172.948
366	42.4935	172.999
367	45.0379	173.026
368	46.6667	173.741
369	46.6667	175.678
370	46.6667	177.614
371	39.1622	178.419
372	29.0242	178.827
373	21.3979	179.571
374	34.1224	183.034
375	46.8469	186.498
376	48.3634	189.023
377	38.2254	190.571
378	28.0874	192.12
379	35.4197	193.673
380	45.5993	195.228
381	55.1599	196.964
382	62.7635	199.273
383	70.3667	201.582
384	76.4373	203.198
385	81.5273	204.371
386	86.6167	205.544
387	74.0687	208.607
388	61.3468	211.688
389	54.2679	214.48
390	56.7931	216.781
391	59.3181	219.081
392	60	221.116
393	60	223.052
394	60.5592	224.82
395	65.6489	225.23
396	70.7387	225.639
397	70.8387	227.172
398	65.7498	229.871
399	60.6609	232.57
400	75.4973	234.274
401	93.3087	235.828
402	101.578	238.146
403	81.2227	242.754
404	60.8672	247.362
405	54.9301	250.043
406	57.4651	251.591
407	60	253.14
408	60	257.748
409	60	262.356
410	62.8889	265.368
411	70.494	265.776
412	78.0987	266.184
413	70.4587	269.17
414	57.7363	273.014
415	48.3191	276.908
416	61.0411	281.134
417	73.7633	285.361
418	82.5847	288.416
419	87.6547	290.345
420	92.724	292.274
421	86.6927	295.519
422	79.1453	298.943
423	73.9187	302.376
424	76.4627	305.839
425	79.0073	309.301
426	75.344	311.833
427	67.7093	313.77
428	60.0745	315.706
429	67.5587	320.666
430	75.192	325.656
431	81.8833	330.08
432	86.972	333.543
433	92.0613	337.005
434	87.6087	339.896
435	79.9753	342.595
436	73.3333	345.89
437	73.3333	353.169
438	73.3333	360.449
439	72.0507	365.57
440	69.5353	368.617
441	67.0193	371.664
442	64.4784	375.069
443	61.9335	378.532
444	63.0443	382.267
445	75.7167	386.856
446	88.3893	391.446
447	90.2413	395.573
448	85.1713	399.403
449	80.1013	403.234
450	89.974	410.07
451	100.151	416.968
452	103.919	423.042
453	96.2847	427.651
454	88.65	432.259
455	97.9673	436.585
456	113.234	440.811
457	124.847	445.26
458	109.696	451.349
459	94.5453	457.437
460	87.888	463.73
461	90.432	470.247
462	92.9767	476.763
463	99.898	484.593
464	107.533	492.637
465	111.499	499.764
466	103.867	503.99
467	96.2333	508.216
468	95.2153	514.336
469	98.0647	521.615
470	100.913	528.895
471	111.395	538.082
472	121.877	547.27
473	132.345	555.145
474	142.789	560.876
475	153.234	566.608
476	138.898	575.79
477	116.303	586.123
478	98.328	596.105
479	111.307	603.738
480	124.287	611.371
481	129.656	619.972
482	127.416	629.541
483	125.176	639.111
484	129.653	648.008
485	135.046	656.814
486	139.117	665.908
487	139.421	675.822
488	139.726	685.737
489	141.615	695.366
490	144.435	704.828
491	147.255	714.29
492	145.117	723.484
493	142.877	732.671
494	141.553	742.959
495	141.857	755.202
496	142.161	767.445
497	146.204	778.497
498	151.559	789.13
499	156.408	799.772
500	156.712	810.486
501	157.017	821.201
502	160.537	845.119
503	167.543	883.343
504	177.8	910.195
505	191.437	925.223
506	195.271	932.897
507	188.908	932.925
508	187.457	955.122
509	191.111	1000.37
510	194.757	1020.51
511	198.394	1015.54
512	198.699	1030.56
513	195.669	1065.59
514	201.007	1078.1
515	214.71	1068.07
516	218.185	1078.47
517	211.822	1108.5
518	219.004	1130.84
519	239.211	1145.8
520	249.467	1160.79
521	249.771	1175.82
522	246.743	1190.84
523	240.381	1205.87
524	239.027	1223.45
525	242.681	1243.57
526	241.229	1268.75
527	234.867	1298.78
528	233.602	1323.7
529	237.239	1343.73
530	246.01	1363.81
531	259.717	1383.94
532	261.253	1398.82
533	251.558	1408.85
534	253.996	1429.28
535	267.633	1459.31
536	277.821	1489.41
537	284.825	1519.58
538	288.28	1547.03
539	288.585	1572.06
540	287.123	1599.74
541	284.094	1629.77
542	273.956	1651.89
543	257.507	1666.99
544	251.907	1700.96
545	255.545	1750.98
546	277.083	1774.01
547	313.867	1774.04
548	327.792	1800.56
549	321.43	1850.58
550	316.834	1884.72
551	313.805	1904.75
552	314.317	1927.49
553	317.972	1952.65
554	310.817	1985.84
555	294.454	2025.86
556	297.893	2065.89
557	318.198	2105.92
558	334.902	2143.25
559	348.54	2178.27
560	347.741	2213.39
561	334.647	2248.59
562	334.417	2291.95
563	344.721	2341.97
564	353.193	2370.01
565	360.165	2380.04
566	365.312	2409.44
567	368.967	2454.7
568	368.879	2508.23
569	365.85	2568.26
570	366.555	2611.48
571	370.193	2641.51
572	375.715	2688.5
573	382.719	2748.82
574	391.604	2783.34
575	401.908	2798.37
576	400.816	2853.28
577	391.121	2938.31
578	392.851	2997.81
579	403.207	3038.05
580	409.665	3075.26
581	413.303	3110.29
582	411.14	3159.82
583	404.778	3219.85
584	411.999	3265.47
585	429.051	3300.67
586	440.157	3350.51
587	447.129	3410.54
588	446.235	3476.47
589	439.873	3546.5
590	449.301	3616.74
591	469.708	3687.13
592	480.052	3739.3
593	483.689	3779.32
594	481.327	3843.36
595	474.964	3923.38
596	480.643	3979.53
597	494.346	4019.75
598	493.779	4078.15
599	484.084	4148.18
600	480.487	4215.16
601	480.791	4280.18
602	491.313	4342.35
603	508.369	4402.69
604	521.239	4487.64
605	531.543	4587.67
606	519.195	4665.78
607	492.969	4730.48
608	499.185	4795.38
609	526.157	4860.41
610	526.7	4931.53
611	510.338	5006.56
612	510.27	5087.95
613	520.626	5173.42
614	539.075	5239.67
615	562.481	5294.15
616	568.004	5361.19
617	561.609	5436.58
618	551.168	5514.81
619	538.139	5594.83
620	547.472	5693.16
621	571.11	5803.19
622	582.561	5889.04
623	586.215	5959.43
624	591.927	6020.29
625	598.898	6075.32
626	589.333	6161.35
627	569.637	6266.38
628	574.807	6381.07
629	595.209	6501.69
630	600.853	6590.44
631	597.824	6660.47
632	607.393	6749.39
633	624.364	6849.42
634	626.638	6962.05
635	620.275	7082.07
636	620.223	7161.34
637	623.878	7216.65
638	631.789	7306.99
639	642.094	7417.02
640	650.264	7482.23
641	657.235	7522.26
642	653.506	7633.18
643	643.761	7783.94
644	653.355	7884.77
645	673.367	7958.69
646	670.82	8048.81
647	654.459	8148.84
648	648.432	8267.86
649	648.737	8398.53
650	630.145	8491
651	600.449	8561.03
652	619.044	8668.85
653	666.015	8798.88
654	683.593	8872.34
655	683.893	8912.58
656	679.933	8994.29
657	673.573	9099.32
658	671.473	9207.55
659	671.78	9317.57
660	672.087	8980.66
661	672.387	8392.49
662	678.187	8397.24
663	685.62	8579.07
664	686.633	8712.78
665	686.62	8840.49
666	676.287	8946.91
667	669.153	9037.38
668	680.153	9037.41
669	686.16	9065.87
670	679.333	9167.52
671	675.433	9302.06
672	675.74	9483.9
673	674.12	9625.3
674	670.86	9732.27
675	669.987	9760.59
676	670.287	9750.15
677	659.757	9784.23
678	645.798	9832.4
679	669.92	9851.99
680	697.6	9871.06
681	669.387	10036.9
682	643.854	10193.8
683	633.519	10300.2
684	630.871	10406.7
685	648.999	10513.7
686	657.149	10577.9
687	650.323	10577.9
688	649.165	10663
689	653.035	10823.5
690	640.431	10913.3
691	619.346	10966.8
692	626.189	10978.1
693	640.454	10978.1
694	623.615	11166.3
695	602.705	11378.7
696	599.443	11432.2
697	597.181	11478.2
698	601.051	11478.2
699	602.032	11478.3
700	595.207	11478.3
701	594.069	11499.6
702	601.466	11552.8
703	605.175	11550.6
704	605.479	11497.1
705	601.15	11582.7
706	594.325	11743.1
707	590.279	11820.2
708	587.017	11873.7
709	587.001	11878.5
710	586.596	11882.8
711	569.169	11989.2
712	554.581	12087.1
713	554.885	12139.7
714	554.264	12192.6
715	551.003	12246.1
716	544.96	12237
717	534.57	12130.1
718	527.897	12051.1
719	524.655	11998
720	514.555	12081.5
721	500.6	12242
722	500.327	12197.9
723	504.141	12092.6
724	511.105	12125.5
725	518.539	12179
726	511.75	12232.2
727	504.529	12272.6
728	494.139	12219.2
729	488.205	12192.5
730	495.639	12246
731	494.948	12279.2
732	480.993	12279.2
733	468.854	12306.5
734	458.461	12360
735	459.455	12345.2
736	466.851	12292.1
737	447.185	12279.3
738	418.963	12279.4
739	419.307	12327
740	423.176	12378.3
741	427.045	12324.9
742	429.328	12255.8
743	422.615	12097.9
744	417.656	11992.8
745	417.96	12046
746	415.626	12000.4
747	408.801	11786.5
748	400.193	11733.1
749	389.803	11840.1
750	392.885	11947
751	403.884	12054
752	398.63	12039.1
753	388.237	11985.6
754	377.899	12027.1
755	367.601	12078.8
756	360.774	11971.8
757	355.446	11879.9
758	359.315	11879.9
759	363.185	11879.9
760	367.054	11880
761	363.795	11880
762	349.84	11880
763	343.439	11767.3
764	343.744	11554.6
765	341.731	11480.1
766	338.471	11480.1
767	337.991	11396.8
768	338.295	11289.8
769	338.599	11377.6
770	338.485	11471.9
771	328.319	11262.5
772	321.365	11094.2
773	335.928	11201.2
774	347.714	11238.7
775	351.585	11078.2
776	348.501	10938.7
777	334.545	10831.8
778	329.859	10836.1
779	333.729	10943.1
780	332.977	10911.4
781	329.735	10805
782	318.243	10698.2
783	304.289	10591.3
784	299.957	10436.3
785	297.122	10282.3
786	308.123	10335.8
787	315.699	10355
788	305.309	10194.6
789	301.107	10065.4
790	312.05	10012.2
791	312.781	9939.16
792	298.826	9837.59
793	296.422	9756.24
794	303.856	9692.1
795	289.797	9620.79
796	265.147	9545.96
797	263.308	9466.83
798	267.179	9386.63
799	274.327	9272.23
800	281.193	9159.23
801	277.951	9122.02
802	273.504	9086.62
803	263.169	9060.05
804	256.955	9014.83
805	260.824	8923.95
806	261.699	8792.66
807	258.439	8605.53
808	259.099	8550.71
809	262.969	8604.23
810	250.019	8491.81
811	229.161	8301.38
812	247.553	8248.74
813	276.377	8232.73
814	249.45	8113.42
815	220.152	7990.18
816	238.188	7963.61
817	251.394	7930.65
818	241.004	7866.52
819	234.889	7786.34
820	238.759	7668.69
821	231.895	7567.17
822	210.81	7486.98
823	203.701	7391.83
824	207.57	7284.91
825	208.98	7200.4
826	209.284	7125.95
827	206.875	7445.59
828	203.83	7857.63
829	208.996	7882.7
830	215.967	7822.73
831	206.542	7758.66
832	193.513	7693.69
833	183.175	7591.36
834	173.427	7480.82
835	177.558	7362.45
836	184.529	7242.48
837	180.432	7193.06
838	174.07	7158.09
839	181.583	7097.95
840	191.937	7032.66
841	188.251	6929.84
842	181.889	6819.87
843	181.126	6764.49
844	181.43	6719.52
845	167.665	6674.35
846	151.217	6629.15
847	157.511	6550.14
848	167.816	6465.16
849	163.952	6388.69
850	157.589	6313.72
851	168.285	6242.71
852	181.988	6172.39
853	172.705	6128.17
854	159.676	6088.19
855	163.845	6000.93
856	170.816	5905.96
857	160.531	5866.74
858	147.433	5836.62
859	137.295	5758.77
860	127.6	5673.8
861	138.207	5649.73
862	151.845	5634.76
863	139.379	5554.53
864	123.017	5464.56
865	135.729	5404.8
866	152.782	5349.56
867	155.099	5307.75
868	155.403	5267.78
869	152.817	5189.31
870	149.837	5105.59
871	143.955	5075.98
872	137.559	5055.9
873	136.925	4962.83
874	137.229	4857.86
875	126.069	4825.98
876	113.04	4806
877	125.881	4742.73
878	142.938	4672.4
879	133.817	4606.73
880	120.787	4541.75
881	119.36	4481.13
882	119.665	4421.16
883	125.798	4387.16
884	132.802	4357.04
885	122.179	4300.66
886	109.151	4240.69
887	116.652	4224.71
888	126.957	4214.74
889	125.573	4170.21
890	122.593	4120.98
891	111.014	4053.82
892	97.92	3983.5
893	110.677	3960.78
894	127.649	3945.8
895	127.423	3896.44
896	124.393	3841.47
897	118.469	3790.57
898	112.072	3740.34
899	96.7147	3694.69
900	80.0187	3649.71
901	84.206	3617.79
902	91.51	3587.82
903	85.7287	3548.98
904	77.994	3508.81
905	87.3047	3468.81
906	98.9427	3428.84
907	100.609	3393.27
908	100.913	3358.3
909	104.165	3332.01
910	107.82	3306.91
911	108.493	3277.47
912	108.797	3247.5
913	97.2327	3190.82
914	84.204	3130.85
915	89.0067	3101.92
916	96.0107	3076.83
917	99.9853	3029.35
918	103.623	2979.38
919	101.261	2956.4
920	98.2327	2936.43
921	101.203	2902.96
922	104.841	2867.99
923	105.479	2837.37
924	105.783	2807.25
925	95.7727	2768.16
926	84.744	2728.19
927	84.94	2724.62
928	86.2447	2724.65
929	93.0413	2706.38
930	100.38	2686.31
931	101.247	2643.34
932	101.552	2598.36
933	98.79	2562.59
934	95.7613	2527.62
935	82.5453	2529.47
936	68.442	2534.52
937	58.7491	2469.79
938	49.3867	2399.82
939	71.3407	2390.3
940	95.6447	2385.33
941	97.6253	2356.97
942	97.9293	2326.85
943	93.2207	2310.97
944	88.192	2295.99
945	89.7427	2276.32
946	91.7133	2256.35
947	82.0407	2203.21
948	71.6233	2147.96
949	67.5927	2140.48
950	63.8973	2135.51
951	55.4507	2125.79
952	46.7551	2115.82
953	61.2525	2101.02
954	76.9653	2085.98
955	76.2867	2056.6
956	74.9247	2026.63
957	63.6428	2015.86
958	51.9472	2005.88
959	63.35	1976.56
960	75.716	1946.44
961	80.584	1916.46
962	85.222	1886.49
963	84.6853	1885.62
964	83.9893	1885.65
965	81.9893	1841.81
966	79.9493	1796.61
967	74.6533	1800.63
968	69.2907	1805.66
969	71.7687	1771.49
970	74.406	1736.52
971	78.6773	1730.95
972	82.982	1725.97
973	85.9927	1716.05
974	88.978	1706.03
975	84.3573	1666.35
976	79.6613	1626.38
977	71.0053	1645.82
978	62.3095	1665.85
979	82.428	1616.31
980	102.831	1566.1
981	87.1347	1576.12
982	71.4393	1586.15
983	76.7433	1546.18
984	82.048	1506.21
985	84.6973	1486.14
986	87.3787	1466.36
987	93.35	1476.39
988	99.1487	1485.93
989	87.4533	1445.96
990	75.92	1406.42
991	80.9153	1411.48
992	85.87	1415.83
993	88.8413	1385.86
994	91.7053	1356.69
995	89.3433	1366.71
996	86.844	1376.35
997	77.6233	1366.52
998	68.4027	1356.69
999	67.9507	1336.72
1000	67.5853	1316.65
1001	72.5567	1296.68
1002	77.5273	1276.71
1003	87.832	1271.74
1004	98.136	1266.77
1005	93.416	1251.72
1006	88.618	1236.67
1007	75.9227	1221.7
1008	63.4321	1206.97
1009	71.7367	1217
1010	79.868	1226.64
1011	70.456	1196.51
1012	61.2717	1167.19
1013	63.2427	1177.22
1014	65.1939	1186.44
1015	66.1649	1156.47
1016	67.4333	1126.9
1017	83.2487	1117.03
1018	99.0647	1107.15
1019	83.036	1087.18
1020	67.0067	1067.21
1021	71.3113	1092.24
1022	75.616	1117.27
1023	87.3093	1082.12
1024	98.8847	1047.32
1025	98.5293	1047.35
1026	98.1733	1047.38
1027	96.8127	1037.45
1028	95.442	1027.43
1029	97.4133	1017.46
1030	99.3847	1007.49
1031	88.3553	992.517
1032	77.3267	977.545
1033	66.912	967.523
1034	56.8234	957.649
1035	79.7947	962.677
1036	102.45	967.412
1037	93.0873	942.44
1038	83.82	917.81
1039	84.124	927.889
1040	84.5753	937.367
1041	92.2133	917.395
1042	99.7507	897.923
1043	102.389	902.951
1044	104.999	907.779
1045	106.304	902.806
1046	107.34	897.26
1047	95.2507	863.624
1048	83.5107	831.824
1049	83.1487	859.852
1050	82.6073	886.39
1051	76.2453	864.418
1052	70.3707	843.206
1053	80.392	846.752
1054	90.4507	849.036
1055	101.422	821.064
1056	110.698	794.073
1057	79.3353	790.601
1058	50.2606	787.107
1059	76.0227	783.116
1060	100.019	778.303
1061	90.3233	757.831
1062	79.884	739.476
1063	77.232	761.504
1064	74.8627	781.259
1065	77.8947	757.666
1066	80.9253	735.431
1067	83.94	734.459
1068	86.7547	732.826
1069	86.436	720.854
1070	86.1573	709.361
1071	86.5087	705.37
1072	86.976	702.357
1073	88.9907	712.385
1074	90.842	719.829
1075	90.5233	692.857
1076	88.7313	668.191
1077	67.304	674.25
1078	48.8755	679.545
1079	64.8901	676.073
1080	80.638	671.6
1081	93.3193	655.628
1082	104.101	641.42
1083	93.0633	647.477
1084	82.8393	651.241
1085	80.8533	631.768
1086	78.7893	613.568
1087	75.926	608.252
1088	73.062	602.935
1089	72.9507	596.722
1090	75.9393	589.498
1091	78.9287	582.274
1092	67.858	576.997
1093	54.3085	572.064
1094	44.9721	567.744
1095	49.7422	565.482
1096	54.5123	563.22
1097	58.0341	559.108
1098	60.7574	553.812
1099	63.4807	548.517
1100	63.9709	544.698
1101	64.4156	540.909
1102	65.2266	536.296
1103	66.6893	530.216
1104	68.152	524.136
1105	73.3813	519.752
1106	79.9327	515.963
1107	85.2	512.404
1108	81.0647	510.523
1109	76.9293	508.643
1110	77.2473	505.808
1111	82.0173	502.019
1112	86.7873	498.231
1113	82.1547	494.442
1114	76.238	490.653
1115	69.66	486.666
1116	61.198	482.113
1117	52.7357	477.56
1118	49.4863	473.74
1119	49.1677	470.333
1120	49.2463	466.919
1121	68.774	463.13
1122	88.302	459.341
1123	94.9073	455.4
1124	82.1207	451.229
1125	69.3347	447.059
1126	66.8653	444.078
1127	67.31	441.434
1128	66.5367	438.792
1129	59.3749	436.158
1130	52.2131	433.525
1131	50.2945	429.268
1132	53.0297	423.57
1133	55.7649	417.872
1134	74.71	414.259
1135	95.256	410.851
1136	103.551	408.33
1137	81.8593	407.976
1138	60.1673	407.622
1139	55.6915	405.223
1140	59.6983	401.816
1141	63.1513	398.429
1142	56.0399	395.438
1143	48.9286	392.447
1144	43.3125	388.832
1145	39.9406	384.28
1146	36.5686	379.728
1147	42.3247	376.663
1148	50.6587	374.019
1149	57.6883	371.252
1150	57.8785	367.845
1151	58.0687	364.438
1152	54.9611	361.237
1153	49.0447	358.212
1154	43.1282	355.186
1155	50.3195	355.321
1156	58.6518	355.73
1157	61.4265	354.771
1158	51.2215	350.616
1159	41.0165	346.462
1160	36.2413	343.83
1161	34.1415	341.95
1162	32.4726	339.917
1163	39.0251	334.983
1164	45.5776	330.048
1165	48.4081	327.248
1166	46.3083	327.276
1167	44.2086	327.304
1168	40.8721	325.168
1169	37.2457	322.524
1170	34.3925	320.025
1171	34.8371	318.144
1172	35.2817	316.264
1173	39.1771	313.312
1174	45.6775	309.552
1175	52.1779	305.791
1176	49.2585	304.134
1177	45.6321	302.636
1178	41.6901	300.782
1179	37.0459	298.138
1180	32.4017	295.494
1181	41.0993	293.377
1182	55.7927	291.497
1183	68.052	289.589
1184	47.8829	287.327
1185	27.7141	285.064
1186	24.6146	282.974
1187	42.3613	281.093
1188	60.1079	279.213
1189	52.5098	278.6
1190	39.7235	278.246
1191	29.0267	277.18
1192	26.1921	273.434
1193	23.3576	269.688
1194	24.0697	266.132
1195	27.5676	262.725
1196	31.0655	259.318
1197	32.1719	258.781
1198	33.1254	258.427
1199	33.2681	257.953
1200	31.6867	257.223
1201	30.1051	256.493
1202	30.2479	254.461
1203	31.2014	251.817
1204	31.7729	249.22
1205	26.3653	247.339
1206	20.9578	245.459
1207	22.3786	243.242
1208	32.492	240.599
1209	42.6053	237.955
1210	37.6986	237.188
1211	29.4907	236.834
1212	23.9785	236.329
1213	29.2357	235.216
1214	34.4929	234.103
1215	39.0381	232.335
1216	43.0457	230.073
1217	47.0533	227.81
1218	49.8513	226.999
1219	52.5859	226.263
1220	52.465	224.646
1221	46.5486	221.239
1222	40.6322	217.832
1223	41.3996	216.592
1224	44.8975	216.238
1225	47.8696	215.645
1226	45.515	212.619
1227	43.1604	209.593
1228	38.0542	208.182
1229	29.8478	208.591
1230	21.6415	209.001
1231	43.7171	208.113
1232	71.1327	206.995
1233	87.488	205.527
1234	66.814	202.883
1235	46.1402	200.24
1236	38.6562	198.527
1237	39.6099	197.41
1238	40.5637	196.292
1239	47.0603	196.309
1240	53.6115	196.337
1241	57.1491	195.234
1242	55.5583	192.209
1243	53.9673	189.184
1244	55.6121	188.733
1245	58.3353	189.141
1246	60.0209	189.137
1247	54.1045	186.112
1248	48.1881	183.086
1249	44.817	182.158
1250	43.9913	183.326
1251	43.1656	184.495
1252	36.1393	183.01
1253	28.1873	181.13
1254	26.0239	179.345
1255	41.2262	177.846
1256	56.4284	176.347
1257	57.5271	175.089
1258	50.3385	173.972
1259	43.2367	172.866
1260	44.9459	172.894
1261	46.6552	172.921
1262	52.7169	171.789
1263	65.8837	168.764
1264	79.05	165.738
1265	74.4307	165.033
1266	64.1869	165.061
1267	55.2627	164.928
1268	54.4351	163.811
1269	53.6075	162.694
1270	58.4695	161.775
1271	68.5827	161.04
1272	78.696	160.304
1273	74.8427	159.569
1274	69.4347	158.833
1275	65.4511	157.991
1276	65.1323	156.874
1277	64.8137	155.756
1278	59.7918	154.891
1279	52.3487	154.155
1280	45.3743	153.374
1281	49.6355	151.494
1282	53.8967	149.613
1283	56.2348	148.214
1284	55.9161	147.478
1285	55.5974	146.743
1286	57.3141	146.618
1287	59.5404	146.645
1288	63.1418	146.398
1289	73.0007	144.899
1290	82.86	143.401
1291	82.7593	142.118
1292	74.836	141.005
1293	66.912	139.892
1294	70.796	138.775
1295	75.566	137.658
1296	74.5773	136.778
1297	60.7731	136.424
1298	46.9689	136.07
1299	48.2621	133.61
1300	56.34	130.203
1301	63.8316	127.222
1302	63.5129	129.922
1303	63.1942	132.622
1304	62.8755	133.431
1305	62.5568	131.933
1306	62.2381	130.434
1307	64.0315	129.569
1308	66.2572	128.833
1309	69.0053	128.1
1310	73.718	127.373
1311	78.4313	126.646
1312	75.7167	122.885
1313	67.168	116.74
1314	63.9725	118.899
1315	61.1189	121.589
1316	59.0511	122.98
1317	58.7325	121.481
1318	58.4137	119.982
1319	61.593	118.225
1320	66.3443	116.351
1321	70.638	114.615
1322	67.7753	115.025
1323	64.912	115.434
1324	65.4071	115.844
1325	70.1773	116.253
1326	74.9473	116.663
1327	77.624	115.201
1328	79.84	113.327
1329	81.0913	111.888
1330	78.2287	112.297
1331	75.3653	112.707
1332	71.052	111.811
1333	65.6433	109.93
1334	60.2348	108.049
1335	66.9153	109.795
1336	74.23	111.731
1337	77.364	112.664
1338	72.014	111.56
1339	66.6637	110.456
1340	66.4665	108.823
1341	68.692	106.943
1342	70.7653	105.131
1343	70.4467	104.396
1344	70.128	103.66
1345	66.4763	102.927
1346	58.5822	102.198
1347	50.6881	101.468
1348	48.8529	100.123
1349	48.5341	98.6238
1350	50.5077	97.6061
1351	62.9111	98.7789
1352	75.3147	99.9518
1353	78.288	99.1006
1354	73.8547	96.6595
1355	63.7223	96.1803
1356	53.2259	95.8265
1357	52.4959	95.3505
1358	72.536	94.6149
1359	92.5767	93.8793
1360	84.1093	93.9455
1361	63.4351	94.355
1362	44.3911	94.6426
1363	44.0724	93.5297
1364	43.7537	92.4168
1365	44.5805	91.6457
1366	46.8063	91.2919
1367	49.0319	90.938
1368	44.9215	91.2178
1369	39.514	91.6273
1370	38.3803	91.6362
1371	53.3281	90.1374
1372	68.276	88.6386
1373	72.718	88.4906
1374	69.854	89.2819
1375	66.9907	90.0732
1376	61.6588	89.7535
1377	56.2513	89.3997
1378	54.4069	88.5114
1379	59.1771	86.631
1380	63.9472	84.7505
1381	65.0025	84.5417
1382	64.6839	84.9512
1383	64.3651	85.2349
1384	64.0465	84.4993
1385	63.7277	83.7636
1386	64.6565	83.2152
1387	66.882	82.8614
1388	69.108	82.5076
1389	69.12	82.1537
1390	68.8007	81.7999
1391	67.846	81.8278
1392	64.9831	83.0006
1393	62.1199	84.1734
1394	60.8595	82.9422
1395	60.5408	80.2985
1396	60.2221	77.6845
1397	59.9034	78.0926
1398	59.5847	78.5006
1399	61.1992	78.3293
1400	65.9693	77.2122
1401	70.7393	76.0951
1402	67.776	75.5578
1403	64.3765	75.2039
1404	58.9303	74.7966
1405	51.2971	74.0611
1406	43.6638	73.3256
1407	46.6157	72.5901
1408	59.3378	71.8546
1409	72.06	71.1192
1410	66.4642	71.4141
1411	58.8309	71.8236
1412	56.1815	72.2331
1413	66.3611	72.6427
1414	76.5407	73.0523
1415	73.358	72.7117
1416	63.2965	71.9849
1417	53.3334	71.2543
1418	53.3334	70.137
1419	53.3334	69.0196
1420	53.3334	68.498
1421	53.3334	68.9075
1422	53.3334	69.317
1423	59.1226	69.4326
1424	66.641	69.4605
1425	73.6127	69.3205
1426	76.158	67.8215
1427	78.7027	66.3224
1428	78.7527	65.7589
1429	76.208	66.1685
1430	73.664	66.578
1431	66.6913	66.9875
1432	59.0583	67.397
1433	55.8778	67.6157
1434	66.0555	67.2618
1435	76.2333	66.908
1436	75.192	65.833
1437	67.5587	64.3342
1438	59.9751	62.8429
1439	57.4303	62.1072
1440	54.8854	61.3716
1441	57.304	60.9339
1442	67.4813	60.9617
1443	77.6593	60.9895
1444	76.0813	60.4296
1445	70.9927	59.6941
1446	66.6667	59.4164
1447	66.6667	61.7342
1448	66.6667	64.052
1449	68.0147	64.1454
1450	70.56	62.2646
1451	73.1047	60.3838
1452	71.0267	60.2402
1453	68.492	60.268
1454	65.2426	60.1891
1455	60.1529	59.8352
1456	55.0631	59.4813
1457	60.0522	58.3716
1458	70.23	56.8728
1459	79.898	55.4809
1460	77.354	56.6538
1461	74.8093	57.8266
1462	70.128	58.0378
1463	62.4947	56.9207
1464	54.8615	55.8036
1465	55.3455	54.9985
1466	57.8613	54.2716
1467	59.9999	53.7723
1468	59.9999	54.5635
1469	59.9999	55.3546
1470	61.3482	55.7414
1471	63.8931	55.7693
1472	66.4381	55.7971
1473	71.2987	55.1302
1474	76.3873	54.3947
1475	78.524	53.4379
1476	73.4353	51.9391
1477	68.3467	50.4402
1478	66.6667	50.7312
1479	66.6667	51.9041
1480	66.9193	53.0199
1481	71.9893	53.0477
1482	77.0593	53.0756
1483	77.8873	52.7865
1484	72.8553	52.0596
1485	67.824	51.3327
1486	64.7074	51.7747
1487	62.163	52.5659
1488	61.1442	52.9566
1489	68.7773	51.0761
1490	76.4107	49.1957
1491	81.348	48.5284
1492	83.8933	48.938
1493	86.438	49.3476
1494	75.0873	49.4097
1495	62.3655	49.4376
1496	54.8093	49.1333
1497	59.8981	48.0162
1498	64.9869	46.8991
1499	64.9621	46.8047
1500	62.4177	47.2142
1501	60.6337	47.6237
1502	73.358	48.0333
1503	86.0827	48.4428
1504	86.766	47.8673
1505	71.4993	45.9868
1506	56.2331	44.1064
1507	53.3334	45.0084
1508	53.3334	46.5629
1509	52.8519	47.683
1510	50.3169	46.9504
1511	47.7819	46.2177
1512	50.9259	45.2721
1513	58.5308	44.1592
1514	66.1357	43.0463
1515	71.4	42.6395
1516	76.4887	42.2857
1517	79.2113	42.4052
1518	76.6667	43.5781
1519	74.122	44.7509
1520	69.822	45.3971
1521	64.7335	45.8066
1522	59.6473	46.0836
1523	54.5961	44.5961
1524	49.5449	43.1086
1525	46.6667	42.1088
1526	46.6667	41.755
1527	46.6667	41.4012
1528	48.7278	41.9749
1529	51.2722	42.766
1530	54.2999	43.2672
1531	59.3887	42.5318
1532	64.4776	41.7963
1533	62.3163	41.4958
1534	54.6816	41.5236
1535	47.0469	41.5515
1536	58.7551	41.5793
1537	71.4773	41.6071
1538	80	41.384
1539	80	40.6513
1540	80	39.9187
1541	78.2387	39.4543
1542	75.7233	39.1049
1543	73.2067	38.8503
1544	70.662	40.4051
1545	68.1167	41.9598
1546	64.4776	42.0369
1547	59.3887	40.1564
1548	54.2999	38.2759
1549	63.6389	38.8688
1550	76.3613	40.0417
1551	84.25	40.852
1552	71.528	40.1165
1553	58.8061	39.3811
1554	54.7835	38.863
1555	57.3283	38.5091
1556	59.8733	38.1553
1557	59.9999	38.1641
1558	59.9999	38.1919
1559	59.9999	37.9678
1560	59.9999	37.2323
1561	59.9999	36.4969
1562	63.5585	36.0365
1563	68.5707	35.6884
1564	72.5727	35.359
1565	57.3035	35.3869
1566	42.0341	35.4147
1567	40.9951	35.2784
1568	58.8061	34.9246
1569	76.6167	34.5707
1570	69.6947	34.8353
1571	56.9723	35.2448
1572	48.1165	35.3643
1573	55.7498	34.2472
1574	63.383	33.13
1575	69.5667	32.8829
1576	74.6567	33.2924
1577	79.7467	33.702
1578	67.9113	33.7489
1579	55.1895	33.7767
1580	49.1863	33.6786
1581	56.8195	33.3248
1582	64.4527	32.971
1583	66.6667	32.3462
1584	66.6667	31.6107
1585	66.6667	30.9438
1586	66.6667	30.9717
1587	66.6667	30.9995
1588	67.8633	31.3863
1589	70.4073	32.1774
1590	72.952	32.9686
1591	73.3333	33.1109
1592	73.3333	33.1387
1593	75.6653	33.1666
1594	85.8053	33.1944
1595	95.9453	33.2223
1596	90.8387	33.4791
1597	75.572	33.8887
1598	60.3056	34.2982
1599	57.5065	33.2116
1600	54.9621	32.0944
1601	54.2492	30.7025
1602	56.794	28.8217
1603	59.3389	26.9409
1604	59.9999	27.3205
1605	59.9999	28.4933
1606	59.9999	29.6203
1607	59.9999	30.4114
1608	59.9999	31.2026
1609	59.9999	31.2334
1610	59.9999	30.5037
1611	59.9999	29.774
1612	66.5648	28.3827
1613	74.1993	26.8836
1614	79.3887	26.0264
1615	76.8447	27.1993
1616	74.3	28.3721
1617	73.3333	28.3616
1618	73.3333	27.6261
1619	73.3333	26.8906
1620	68.2447	28.4451
1621	63.1557	29.9996
1622	64.8329	30.1042
1623	77.5553	27.8421
1624	90.2773	25.58
1625	85.5993	25.6377
1626	75.42	26.4291
1627	68.0927	27.1134
1628	78.2707	27.1412
1629	88.448	27.1691
1630	86.7173	27.1969
1631	73.9953	27.2248
1632	61.2735	27.2526
1633	59.9999	28.6543
1634	59.9999	30.2088
1635	60.712	30.9089
1636	63.2569	29.4098
1637	65.8018	27.9108
1638	70.026	27.1677
1639	75.1147	26.8139
1640	79.8993	26.4453
1641	77.3933	25.7213
1642	74.8873	24.9973
1643	71.4	24.7039
1644	66.3113	25.1134
1645	61.2225	25.5229
1646	61.9335	26.8026
1647	64.4784	28.3574
1648	67.38	29.4842
1649	72.4687	27.9854
1650	77.5573	26.4866
1651	76.0753	26.3704
1652	68.528	27.5304
1653	60.9803	28.6903
1654	59.9999	27.869
1655	59.9999	26.7518
1656	59.3639	25.9209
1657	56.8195	25.9488
1658	54.2751	25.9766
1659	53.3334	25.2833
1660	53.3334	24.1661
1661	53.4079	23.0676
1662	61.0426	23.8589
1663	68.6773	24.6502
1664	71.356	24.6987
1665	66.2867	23.5861
1666	61.2177	22.4734
1667	61.9335	21.0671
1668	64.4784	19.568
1669	67.38	18.4969
1670	72.4687	20.0514
1671	77.5573	21.6059
1672	76.0307	22.7634
1673	68.3973	23.5546
1674	60.7641	24.3458
1675	64.5794	23.7631
1676	69.668	23.0276
1677	71.9093	22.5057
1678	66.8193	22.5336
1679	61.7297	22.5614
1680	71.758	22.3373
1681	89.5687	21.9835
1682	106.157	21.6297
1683	93.4353	21.2758
1684	80.7133	20.922
1685	67.9913	20.7285
1686	55.2689	20.7563
1687	42.5469	20.7842
1688	44.0709	20.812
1689	49.1606	20.8399
1690	54.7087	20.9365
1691	62.3419	21.346
1692	69.9753	21.7555
1693	71.9087	21.31
1694	69.364	20.1929
1695	66.8193	19.0757
1696	61.9013	19.7496
1697	56.8313	20.5379
1698	54.1223	20.6171
1699	56.6667	19.1183
1700	59.2111	17.6195
1701	59.9999	18.2273
1702	59.9999	19.7818
1703	60.3554	21.2564
1704	65.4451	21.666
1705	70.5347	22.0755
1706	72.188	22.3133
1707	69.6433	22.3411
1708	67.0987	22.369
1709	66.6667	21.4464
1710	66.6667	20.3292
1711	65.5982	19.3724
1712	60.5094	19.0186
1713	55.4206	18.6647
1714	54.8345	18.7612
1715	57.3793	19.1708
1716	59.9242	19.5804
1717	55.0627	19.6196
1718	49.9739	19.6474
1719	49.3391	19.5417
1720	56.9723	19.1878
1721	64.6055	18.834
1722	72.2387	17.3658
1723	79.872	15.4853
1724	85.548	14.0662
1725	75.3687	16.3844
1726	65.1891	18.7026
1727	61.2379	19.8981
1728	63.763	19.9259
1729	66.2881	19.9537
1730	70.9927	19.0082
1731	76.0813	17.8911
1732	80	17.0373
1733	80	17.0651
1734	80	17.093
1735	81.552	17.8192
1736	84.0967	18.9923
1737	86.642	20.1653
1738	81.6273	19.8264
1739	76.5387	19.4726
1740	74.2753	18.8363
1741	76.8193	17.7191
1742	79.364	16.602
1743	70.494	16.3436
1744	57.8191	16.3715
1745	47.5835	16.491
1746	55.2168	17.2822
1747	62.8501	18.0733
1748	66.6667	18.673
1749	66.6667	19.0811
1750	66.6667	19.4891
1751	62.2388	17.2417
1752	57.15	14.598
1753	53.9695	13.1946
1754	56.5139	15.5124
1755	59.0582	17.8302
1756	63.1935	17.9871
1757	68.2633	16.8742
1758	73.3333	15.7613
1759	65.7001	16.9341
1760	58.0669	18.107
1761	55.2665	18.5549
1762	60.3553	17.8194
1763	65.4441	17.0839
1764	66.6667	16.3483
1765	66.6667	15.6127
1766	66.6667	14.9841
1767	66.6667	15.0119
1768	66.6667	15.0398
1769	70.636	14.6707
1770	78.2693	13.9352
1771	85.9027	13.1997
1772	79.7973	13.4946
1773	72.164	13.9041
1774	69.5147	14.5273
1775	79.6947	15.7003
1776	89.874	16.8734
1777	91.6533	16.7865
1778	89.1093	16.051
1779	86.6667	15.3614
1780	86.6667	15.7709
1781	86.6667	16.1804
1782	79.1873	16.1091
1783	61.3765	15.3736
1784	43.5656	14.6381
1785	56.2833	15.4291
1786	76.6427	16.6022
1787	91.0413	17.2938
1788	78.3193	15.795
1789	65.5969	14.2962
1790	59.9999	14.0783
1791	59.9999	14.8667
1792	59.9999	15.655
1793	62.3667	13.6059
1794	64.9111	11.3437
1795	65.0888	9.79164
1796	60	9.81948
1797	54.9112	9.84733
1798	60.3554	11.4551
1799	70.5333	13.7729
1800	79.4667	15.9309
1801	71.832	15.9587
1802	64.1975	15.9866
1803	59.9999	15.6708
1804	59.9999	14.9353
1805	59.9999	14.1998
1806	68.448	14.098
1807	78.626	14.1258
1808	85.064	13.9132
1809	77.4307	12.7961
1810	69.7973	11.679
1811	65.1655	12.363
1812	62.6207	14.2995
1813	60.0758	16.236
1814	55.0627	14.8395
1815	49.9739	13.3407
1816	52.9022	12.51
1817	70.7133	12.9195
1818	88.524	13.3291
1819	82.1893	13.1814
1820	66.9227	12.8275
1821	53.6119	12.5157
1822	56.1468	12.5435
1823	58.6817	12.5714
1824	59.9999	12.416
1825	59.9999	12.0622
1826	59.9999	11.7084
1827	59.9999	12.3392
1828	59.9999	13.1305
1829	58.7775	13.8301
1830	53.6887	14.2396
1831	48.5998	14.6491
1832	49.8223	13.6386
1833	54.9111	11.7581
1834	59.9999	9.87767
1835	72.722	10.6688
1836	85.444	11.46
1837	87.534	11.6567
1838	72.2673	10.8831
1839	57.0009	10.1095
1840	59.1339	10.2638
1841	66.7687	10.7115
1842	73.69	11.3144
1843	76.2347	12.8689
1844	78.7787	14.4234
1845	78.6767	13.9336
1846	76.1327	11.557
1847	73.588	9.18036
1848	68.754	11.1313
1849	63.6651	13.5636
1850	59.288	15.2164
1851	56.7431	14.8625
1852	54.1982	14.5086
1853	53.3334	13.9048
1854	53.3334	13.1723
1855	53.2575	12.4397
1856	50.7127	11.7041
1857	48.1678	10.9685
1858	48.7539	10.4834
1859	53.8427	10.3586
1860	58.9315	10.2337
1861	62.0102	10.6517
1862	64.5546	11.2139
1863	66.6667	11.6852
1864	66.6667	11.7131
1865	66.6667	11.7409
1866	67.99	11.5504
1867	70.534	11.1585
1868	73.0787	10.7665
1869	71.0433	11.4736
1870	68.4993	12.3029
1871	66.6667	12.8012
1872	66.6667	12.4473
1873	66.6667	12.0934
1874	64.9869	12.2435
1875	62.4425	12.653
1876	60.2037	13.0319
1877	65.2925	12.6781
1878	70.3813	12.3243
1879	70.128	12.291
1880	62.4947	12.7005
1881	54.8615	13.1101
1882	59.4158	12.4844
1883	67.0207	11.5997
1884	72.036	10.8895
1885	64.4031	11.0318
1886	56.7698	11.1742
1887	56.1317	10.9387
1888	61.2215	10.394
1889	66.3113	9.84922
1890	59.5664	8.09753
1891	51.9332	6.25523
1892	50.6113	5.43063
1893	63.3333	6.87064
1894	76.0553	8.31063
1895	74.7333	8.592
1896	67.1	8.35268
1897	59.9999	8.17733
1898	59.9999	8.85412
1899	59.9999	9.53091
1900	57.709	9.40009
1901	52.6202	8.28295
1902	47.5314	7.1658
1903	53.0029	8.83659
1904	60.6361	11.0781
1905	67.2007	12.7266
1906	69.7453	12.1438
1907	72.29	11.561
1908	64.3269	11.6986
1909	49.0575	12.3372
1910	33.7881	12.9758
1911	55.551	12.3183
1912	78.4507	11.621
1913	90.6707	10.7915
1914	83.066	9.71665
1915	75.4613	8.64178
1916	78.8307	8.77343
1917	86.464	9.37376
1918	92.824	9.78691
1919	87.7353	8.5171
1920	82.6467	7.2473
1921	76.336	7.25983
1922	68.7027	8.66166
1923	61.0697	10.0635
1924	55.6235	10.0541
1925	50.5337	9.81475
1926	48.5004	9.34618
1927	56.1337	8.1527
1928	63.7669	6.95922
1929	66.6667	6.64145
1930	66.6667	6.86013
1931	66.6667	7.07882
1932	66.6667	8.59514
1933	66.6667	10.1115
1934	65.7001	10.3519
1935	63.1557	8.50962
1936	60.6112	6.66731
1937	59.9999	6.82594
1938	59.9999	7.61726
1939	61.4263	8.33902
1940	71.604	8.63403
1941	81.7813	8.92905
1942	81.374	8.84695
1943	71.1967	8.41681
1944	61.0187	7.98666
1945	64.5624	7.79757
1946	69.6327	7.6353
1947	73.3333	7.24611
1948	73.3333	6.24347
1949	73.3333	5.24083
1950	68.3727	5.99929
1951	60.7393	7.70646
1952	53.4091	9.33858
1953	55.9541	8.52661
1954	58.4989	7.71465
1955	57.9127	8.01418
1956	52.8239	9.91218
1957	47.7351	11.8102
1958	54.7075	11.507
1959	64.8851	10.6189
1960	73.3333	9.71127
1961	73.3333	8.70863
1962	73.3333	7.70598
1963	73.3333	7.73164
1964	73.3333	8.5993
1965	73.3333	9.46696
1966	66.2331	9.55345
1967	58.5999	9.5813
1968	54.1223	9.89315
1969	56.6667	10.837
1970	59.2111	11.7808
1971	63.4843	11.2564
1972	68.5347	10.0722
1973	72.826	8.86092
1974	62.6468	7.13279
1975	52.4673	5.40466
1976	46.6667	4.90804
1977	46.6667	6.04271
1978	46.6667	7.17738
1979	52.8501	7.50821
1980	60.4833	7.65055
1981	67.6333	8.06837
1982	72.722	9.66104
1983	77.8107	11.2537
1984	77.1	11.5849
1985	72.01	10.9638
1986	66.92	10.3427
1987	54.5782	8.56123
1988	41.8561	6.71893
1989	39.2123	5.77108
1990	57.0232	6.63858
1991	74.834	7.50609
1992	80	8.64133
1993	80	9.88597
1994	79.3887	10.9292
1995	71.7553	9.65944
1996	64.1222	8.38964
1997	58.8297	7.50604
[truncated: 3 more rows]
