# Supplementary material for: Switching molecular recognition selectivities by temperature in a diffusion-regulatory porous material
Source: Nat Commun. 2024 Jan 2;15:144. doi: 10.1038/s41467-023-44424-3 (PMC10761840; doi:10.1038/s41467-023-44424-3)
Supplement: Supplementary file 3 — source data [file 41467_2023_44424_MOESM3_ESM.zip › Figure S51.xlsx]

## Sheet: Sheet1
	CO2	C2H2
Time (s)	Intensity	Intensity
0	61.4733	99.4477
1	65.8563	99.6093
2	72.7747	100.08
3	78.4993	100.512
4	73.4847	100.602
5	68.4693	100.692
6	68.3393	101.515
7	73.5027	103.132
8	78.6653	104.749
9	77.264	102.099
10	74.7933	98.7539
11	72.9333	96.4165
12	73.0073	97.2701
13	73.0813	98.1236
14	71.284	98.2699
15	68.3387	97.9827
16	65.3942	97.6955
17	59.4541	98.5147
18	53.4211	99.3682
19	49.8817	100.088
20	50.9735	100.56
21	52.0653	101.032
22	54.2716	100.668
23	56.8901	99.9946
24	59.3677	99.1971
25	60.7043	97.3933
26	62.0409	95.5896
27	65.7738	96.1109
28	72.2093	99.2545
29	78.6447	102.398
30	66.912	101.649
31	51.9736	100.212
32	41.7749	98.9511
33	47.4469	98.2779
34	53.1188	97.6047
35	56.1522	96.6987
36	57.4985	95.6438
37	58.8447	94.5889
38	67.496	94.6676
39	76.2213	94.7578
40	80.616	95.1303
41	77.6367	95.9839
42	74.6573	96.8374
43	76.63	97.1184
44	80.2527	97.2085
45	82.7247	97.2534
46	76.7613	96.9662
47	70.7973	96.679
48	69.1067	96.7486
49	72.234	97.2204
50	75.3613	97.6922
51	74.3793	97.1908
52	72.672	96.5176
53	71.9553	96.1071
54	74.5547	96.576
55	77.154	97.045
56	73.4593	97.0653
57	65.391	96.7737
58	57.3225	96.4822
59	57.6456	96.5609
60	58.2285	96.651
61	59.791	96.4741
62	63.1729	95.8009
63	66.5548	95.1276
64	68.262	95.2892
65	69.35	95.7596
66	70.0313	96.2683
67	67.052	97.1218
68	64.0725	97.9754
69	62.5586	98.645
70	62.6326	99.1154
71	62.7066	99.5858
72	68.1873	98.7597
73	74.6227	97.7048
74	77.3127	96.6499
75	67.4633	95.595
76	57.6136	94.5401
77	57.2319	93.9509
78	62.9039	93.6594
79	68.576	93.3679
80	68.706	93.4542
81	68.78	93.5444
82	70.6427	93.6345
83	75.5513	93.7247
84	80.46	93.8148
85	79.4787	93.905
86	76.5333	93.9951
87	73.636	94.0853
88	71.1653	94.1755
89	68.6947	94.2656
90	71.9647	94.539
91	81.4533	95.0108
92	90.942	95.4827
93	82.706	94.6415
94	71.584	93.5866
95	64.7855	92.8066
96	71.6773	92.8967
97	78.57	92.9869
98	74.9593	92.39
99	64.3461	91.3352
100	53.7331	90.2803
101	54.3412	91.0956
102	55.1785	91.9491
103	57.2983	92.3904
104	61.698	92.0989
105	66.0977	91.8074
106	65.4135	91.5159
107	62.9429	91.2243
108	60.7777	91.0702
109	60.8517	91.9237
110	60.9257	92.7772
111	60.3732	93.2491
112	59.1941	93.3392
113	58.0149	93.4294
114	55.3236	92.8783
115	52.3441	92.2051
116	52.891	91.8678
117	65.9421	92.7213
118	78.9933	93.5748
119	78.3047	93.0544
120	68.4547	91.6178
121	58.6051	90.1812
122	58.4803	89.8696
123	58.5543	89.581
124	58.1958	89.8104
125	56.9975	91.0456
126	55.7993	92.2808
127	63.2113	92.6916
128	73.9727	92.7818
129	83.0287	92.7193
130	76.742	91.2827
131	70.454	89.8461
132	66.6097	88.9592
133	65.4113	88.6677
134	64.2131	88.3761
135	61.0454	89.0694
136	57.557	89.9228
137	57.122	90.3184
138	66.3563	89.2635
139	75.5907	88.2086
140	78.83	88.3369
141	78.3953	89.1904
142	77.96	90.0439
143	68.2233	89.7568
144	58.4858	89.4696
145	54.3195	89.3144
146	60.5004	89.4046
147	66.6813	89.4947
148	65.8137	91.5278
149	62.3389	94.2795
150	59.9566	96.6507
151	67.41	95.5958
152	74.8627	94.541
153	75.7327	93.8532
154	69.4693	93.5631
155	63.2063	93.273
156	69.2507	92.9817
157	77.4673	92.6902
158	83.518	92.4865
159	82.32	92.5766
160	81.122	92.6668
161	81.1613	92.5259
162	81.9933	92.2373
163	82.8247	91.9486
164	77.9853	90.5466
165	72.97	89.11
166	69.1127	88.3413
167	67.4053	88.8131
168	65.6985	89.285
169	61.5765	90.314
170	56.5615	91.5493
171	52.9393	92.4919
172	60.5891	91.0669
173	68.2387	89.6419
174	74.0027	89.1084
175	77.6387	89.5802
176	81.2753	90.052
177	74.0973	89.875
178	65.011	89.5835
179	60.006	88.9442
180	68.666	87.1404
181	77.3253	85.3367
182	74.3147	86.0013
183	63.1929	88.3815
184	52.0709	90.7618
185	58.4727	91.6612
186	65.4169	92.5147
187	69.244	92.9675
188	67.2827	92.6759
189	65.321	92.3844
190	62.6333	90.989
191	59.6771	89.1852
192	56.8789	87.7578
193	55.6806	90.1381
194	54.4823	92.5183
195	55.9149	93.2841
196	60.3147	92.2293
197	64.7143	91.1744
198	68.2487	90.4439
199	71.6307	89.7707
200	74.9513	89.0982
201	78.0673	88.4279
202	81.1833	87.7576
203	78.368	88.4561
204	71.5973	90.0671
205	64.8275	91.6782
206	63.4619	91.0736
207	62.2637	90.4004
208	62.5793	89.7272
209	65.7067	89.054
210	68.834	88.3808
211	69.7327	89.9365
212	69.8067	92.3168
213	70.0207	94.3192
214	71.3667	93.2643
215	72.7133	92.2094
216	72.5633	90.7805
217	70.856	88.9622
218	69.1487	87.144
219	62.5714	88.9784
220	55.2663	91.3587
221	53.0501	93.071
222	66.1013	92.7794
223	79.1527	92.4879
224	81.6233	92.1964
225	77.8807	91.9049
226	74.1887	91.6057
227	75.5347	90.5508
228	76.8813	89.4959
229	75.092	89.3275
230	68.3993	90.5455
231	61.7063	91.7634
232	65.897	90.765
233	74.1133	88.9468
234	79.9233	87.4224
235	66.2567	88.2759
236	52.5903	89.1294
237	48.1501	89.2348
238	53.3131	88.5617
239	58.4762	87.8885
240	62.9608	88.541
241	67.344	89.3916
242	70.0827	89.5101
243	67.612	87.3102
244	65.1414	85.1102
245	64.7199	84.5659
246	65.5544	85.0363
247	66.3888	85.5067
248	69.9973	85.6006
249	73.6333	85.6908
250	77.0687	85.9206
251	80.1613	86.3881
252	83.254	86.8556
253	79.4107	85.6774
254	72.8687	83.8592
255	67.2933	82.4607
256	70.4213	84.8409
257	73.5487	87.2212
258	75.8213	88.319
259	77.1673	88.0275
260	78.5133	87.7359
261	81.392	86.788
262	84.5193	85.7331
263	84.654	85.3194
264	75.3133	86.9363
265	65.9727	88.5531
266	64.3621	89.2235
267	67.4893	89.3136
268	70.6167	89.4038
269	68.4007	88.7306
270	66.1848	88.0574
271	64.3573	88.2522
272	63.1639	89.8633
273	61.9705	91.4743
274	68.598	91.0859
275	77.832	90.0311
276	84.85	89.0754
277	77.036	88.7839
278	69.222	88.4924
279	67.8687	88.2031
280	72.7227	87.9159
281	77.576	87.6286
282	78.976	88.9789
283	79.8133	90.5958
284	78.5133	91.6631
285	70.4447	90.9899
286	62.3765	90.3167
287	58.5764	88.713
288	57.3925	86.539
289	56.2087	84.3651
290	59.9471	86.6086
291	63.8379	88.9888
292	66.1257	91.369
293	65.4363	93.7493
294	64.747	96.1295
295	76.5027	97.3953
296	92.8613	98.2488
297	105.367	99.0602
298	86.6827	99.5305
299	67.9987	100.001
300	58.9289	99.9224
301	60.2751	99.2492
302	61.6213	98.576
303	65.1559	100.201
304	69.0467	102.199
305	71.716	103.74
306	70.518	103.83
307	69.3193	103.92
308	70.47	104.244
309	73.0593	104.712
310	75.6493	105.179
311	71.6027	106.391
312	67.3513	107.626
313	66.5726	108.594
314	72.2447	109.066
315	77.9167	109.538
316	83.5887	111.124
317	89.2607	113.123
318	93.6227	115.162
319	87.3833	117.525
320	81.144	119.887
321	80.862	121.362
322	87.2973	121.833
323	93.7327	122.305
324	88.9213	122.453
325	82.1247	122.543
326	77.9033	123.686
327	82.3033	128.357
328	86.7027	133.027
329	88.7747	134.671
330	89.3573	134.379
331	89.94	134.088
332	90.0193	134.174
333	90.0933	134.264
334	88.3787	135.484
335	83.618	138.627
336	78.8573	141.771
337	76.3867	144.342
338	74.6793	146.722
339	72.6107	149.003
340	68.122	150.614
341	63.6333	152.225
342	65.2427	153.266
343	72.9507	153.738
344	80.658	154.21
345	83.8873	155.689
346	86.5053	157.306
347	86.478	158.625
348	78.918	159.097
349	71.3587	159.569
350	70.3133	161.262
351	72.932	163.643
352	75.7593	166
353	88.81	167.235
354	101.861	168.47
355	106.769	169.4
356	99.464	169.872
357	92.1593	170.344
358	96.366	173.495
359	103.819	177.402
360	108.299	180.759
361	97.1773	181.231
362	86.0553	181.703
363	80.2927	184.442
364	79.0947	189.113
365	77.896	193.783
366	81.3533	194.936
367	85.2153	195.784
368	86.6627	196.74
369	81.902	197.975
370	77.1413	199.211
371	82.122	200.194
372	92.1193	201.047
373	101.618	201.962
374	99.1473	204.342
375	96.6767	206.722
376	94.2187	210.518
377	91.7767	216.269
378	89.3347	222.019
379	97.0593	223.999
380	107.821	224.853
381	115.001	226.162
382	101.894	229.373
383	88.7867	233.342
384	84.5187	235.335
385	88.4093	235.502
386	92.3	235.669
387	92.756	238.928
388	92.83	242.531
389	95.184	246.026
390	103.401	249.247
391	111.617	252.468
392	104.55	255.688
393	89.6113	258.909
394	75.7727	262.145
395	88.3153	265.748
396	100.857	269.35
397	108.911	273.273
398	110.766	277.639
399	112.621	282.005
400	113.051	284.843
401	113.125	287.301
402	111.963	290.239
403	105.166	295.368
404	98.3693	300.498
405	96.8353	304.969
406	99.4347	308.924
407	102.033	312.879
408	102.31	316.159
409	102.383	319.38
410	104.366	323.173
411	110.801	328.302
412	117.237	333.431
413	116.405	337.262
414	112.153	340.483
415	108.191	343.796
416	108.775	348.543
417	109.357	353.29
418	111.395	357.87
419	115.287	362.236
420	119.177	366.602
421	116.391	371.593
422	112.139	376.722
423	107.5	381.31
424	101.308	383.733
425	95.1167	386.156
426	96.018	392.102
427	102.962	401.047
428	109.906	409.993
429	107.721	414.023
430	104.741	417.626
431	106.725	421.915
432	120.284	427.808
433	133.843	433.7
434	132.891	441.387
435	125.106	449.92
436	117.587	458.282
437	115.117	463.411
438	112.647	468.54
439	115.303	473.825
440	124.756	479.315
441	134.209	484.806
442	134.123	490.923
443	131.653	497.197
444	129.091	503.883
445	126.111	512.448
446	123.131	521.013
447	126.992	527.226
448	136.226	531.591
449	145.46	535.957
450	143.693	546.063
451	141.222	556.536
452	140.38	566.398
453	142.998	574.962
454	145.617	583.526
455	148.235	590.22
456	150.854	596.113
457	152.923	602.433
458	148.671	613.669
459	144.419	624.904
460	141.806	633.858
461	141.117	640.133
462	140.427	646.407
463	140.379	655.887
464	140.453	665.978
465	140.023	675.229
466	137.807	681.503
467	135.591	687.778
468	138.414	698.175
469	144.595	711.318
470	150.775	724.462
471	152.605	757.229
472	154.345	790.396
473	156.086	805.924
474	157.827	821.091
475	163.487	836.258
476	169.228	851.426
477	162.193	856.818
478	154.897	862.01
479	157.207	872.128
480	159.614	882.295
481	170.271	902.362
482	181.012	922.529
483	172.238	922.897
484	163.267	923.064
485	174.674	938.231
486	186.081	953.399
487	187.822	983.566
488	189.563	1013.73
489	186.621	1013.9
490	184.061	1014.22
491	219.135	1029.38
492	253.531	1044.55
493	220.939	1059.72
494	188.673	1075.09
495	188.747	1110.43
496	188.721	1144.97
497	183.795	1140.14
498	179.216	1135.91
499	191.623	1161.07
500	203.784	1186.14
501	203.858	1206.41
502	204.072	1226.98
503	208.813	1257.14
504	213.593	1286.56
505	219.667	1291.73
506	225.461	1297.35
507	222.185	1317.62
508	218.615	1338.48
509	208.023	1373.65
510	198.017	1407.81
511	202.091	1417.98
512	206.337	1428.35
513	214.703	1443.44
514	222.99	1458.83
515	228.731	1484
516	234.201	1509.17
517	230.925	1534.46
518	227.876	1559.95
519	230.283	1590.12
520	232.503	1619.69
521	230.245	1634.86
522	228.145	1650.63
523	229.895	1680.95
524	232.411	1711.26
525	249.485	1741.42
526	265.174	1771.09
527	254.581	1791.26
528	244.153	1810.93
529	236.857	1821.15
530	230.104	1833.76
531	231.845	1883.93
532	233.645	1933.19
533	236.372	1968.18
534	239.701	2002.68
535	254.441	2027.85
536	268.114	2052.76
537	261.521	2072.93
538	255.715	2094.36
539	264.834	2139.76
540	273.11	2184.23
541	268.184	2214.4
542	263.659	2244.27
543	265.399	2269.44
544	266.939	2295.52
545	265.338	2335.89
546	264.555	2374.49
547	274.629	2389.66
548	283.652	2408.68
549	278.726	2478.84
550	274.431	2545.51
551	278.505	2565.67
552	282.529	2587.22
553	285.904	2626.99
554	289.23	2666.78
555	291.637	2706.94
556	294.178	2748.11
557	299.252	2808.28
558	303.958	2867.71
559	301.687	2913.1
560	300.618	2957.58
561	318.359	2987.75
562	333.883	3019.1
563	314.72	3069.02
564	296.67	3118.2
565	299.744	3153.37
566	303.151	3189.28
567	312.892	3239.45
568	322.149	3288.88
569	322.223	3324.22
570	322.497	3361.66
571	325.905	3431.82
572	328.711	3500.79
573	322.119	3550.96
574	315.926	3602.35
575	316	3672.86
576	316.775	3740.21
577	326.849	3765.37
578	336.923	3793.34
579	346.997	3858.51
580	356.37	3923
581	356.444	3978.44
582	355.729	4033.4
583	345.951	4082.83
584	336.833	4133.55
585	340.241	4208.71
586	344.315	4283.13
587	361.055	4343.3
588	376.795	4402.73
589	373.518	4448.12
590	370.043	4494.7
591	363.451	4559.87
592	358.059	4625.04
593	371.466	4690.2
594	383.871	4755.99
595	380.595	4831.54
596	377.087	4905.65
597	370.494	4960.82
598	365.069	5015.99
599	375.143	5071.16
600	385.221	5127.4
601	395.345	5197.92
602	404.665	5270.01
603	404.739	5360.18
604	405.347	5447.94
605	412.087	5508.11
606	418.026	5571.52
607	414.749	5672.19
608	411.175	5764.71
609	404.582	5774.88
610	398.89	5793.6
611	402.298	5898.77
612	406.008	6002.63
613	412.783	6093.25
614	418.219	6182.82
615	411.626	6262.99
616	406.701	6340.65
617	416.776	6395.82
618	425.849	6454.54
619	425.923	6545.16
620	425.629	6631.87
621	422.37	6687.04
622	419.845	6747.16
623	423.253	6847.33
624	427.761	6941.99
625	441.168	6992.16
626	453.107	7051.21
627	453.181	7182.03
628	453.255	7307.97
629	453.329	7398.13
630	453.403	7485.26
631	453.477	7550.1
632	453.918	7619.94
633	457.325	7730.1
634	459.997	7833.69
635	456.721	7884.11
636	454.648	7941.1
637	461.389	8046.27
638	466.528	8150.84
639	459.935	8251.01
640	455.745	8344.57
641	469.152	8389.73
642	480.153	8442.77
643	473.528	8553.48
644	466.907	8664.12
645	460.314	8774.29
646	455.886	8876.01
647	465.96	8921.18
648	475.17	8975.51
649	478.595	9091.26
650	482.547	9116.02
651	489.752	8581.39
652	497.903	8208.4
653	508.615	8272.4
654	508.229	8332.35
655	490.476	8386
656	493.117	8464.67
657	514.579	8566.44
658	526.776	8643.88
659	533.981	8708.22
660	527.455	8775.6
661	517.057	8843.83
662	509.567	8931.94
663	502.512	9023.01
664	520.41	9071.3
665	534.604	9113.34
666	523.982	9113.51
667	518.922	9155.39
668	529.69	9315.98
669	537.672	9418.16
670	541.292	9428.97
671	548.558	9488.89
672	559.327	9596
673	558.689	9692.86
674	551.632	9783.94
675	550.067	9891.48
676	550.141	10003.9
677	553.423	10015.4
678	556.849	10018.7
679	553.377	10125.3
680	552.039	10231.9
681	562.809	10339
682	567.589	10416.2
683	556.969	10416.4
684	555.117	10438.5
685	565.887	10492.1
686	561.255	10516.9
687	543.505	10517
688	537.695	10588.5
689	537.769	10695
690	551.925	10759.8
691	569.823	10813.4
692	574.604	10916.3
693	577.708	11015.4
694	570.653	10962
695	566.804	10937.6
696	577.574	11044.7
697	583.928	11168.2
698	580.456	11327.9
699	573.911	11419
700	563.289	11419.2
701	566.643	11509.2
702	580.977	11669.8
703	590.391	11682.8
704	597.596	11629.5
705	598.953	11663.9
706	599.027	11717.5
707	602.47	11821.4
708	605.592	11916.8
709	602.101	11863.5
710	600.749	11842.3
711	607.953	11949.4
712	606.921	12021.2
713	589.171	12021.4
714	579.619	12046.1
715	579.693	12099.8
716	583.951	12184.6
717	591.117	12291.2
718	608.435	12360.2
719	629.901	12413.8
720	618.422	12332.7
721	600.672	12225.9
722	603.669	12274.8
723	607.308	12328.4
724	610.947	12382
725	612.135	12423.4
726	605.116	12423.5
727	596.837	12423.7
728	586.216	12423.9
729	584.151	12424
730	591.356	12424.2
731	592.035	12457
732	588.544	12510.6
733	600.883	12524.7
734	618.783	12524.9
735	618.087	12478.8
736	614.615	12425.8
737	618.183	12531.3
738	619.682	12612.7
739	605.497	12505.9
740	595.767	12439.3
741	599.406	12492.9
742	603.045	12505.9
743	606.685	12452.6
744	612.122	12399.4
745	619.288	12346.4
746	608.513	12360.6
747	587.195	12414.2
748	590.263	12386.6
749	601.031	12333.3
750	589.592	12327.6
751	576.189	12326.7
752	601.217	12273.4
753	619.847	12220.1
754	602.189	12167.1
755	588.357	12128.4
756	584.866	12128.6
757	582.801	12065.6
758	582.875	11907.9
759	584.731	11855.8
760	588.37	11909.5
761	589.763	11862.4
762	589.837	11756.2
763	587.238	11689.6
764	583.747	11636.3
765	586.529	11583
766	590.098	11530.2
767	586.663	11530.4
768	583.615	11518.9
769	583.689	11412.7
770	581.303	11318.6
771	570.681	11265.3
772	563.911	11212
773	563.985	11158.7
774	562.312	11079.2
775	558.82	10972.4
776	561.914	10899.1
777	569.043	10846.4
778	571.021	10754.2
779	571.095	10647.4
780	565.037	10540.6
781	557.981	10433.8
782	565.043	10380
783	569.261	10333.1
784	551.606	10333.2
785	539.917	10294.9
786	547.122	10134.6
787	547.729	10014
788	537.109	9960.66
789	540.747	9877.94
790	558.645	9765.82
791	556.333	9673.9
792	542.147	9593.84
793	538.798	9538.38
794	538.872	9490.68
795	532.672	9423.92
796	525.721	9353.73
797	529.305	9201.26
798	532.501	9059.71
799	532.575	9006.4
800	532.649	8948.06
801	532.723	8873.75
802	535.365	8768.5
803	542.568	8608.25
804	537.543	8495.15
805	519.791	8431.15
806	517.515	8373.77
807	524.718	8320.47
808	515.88	8203
809	501.695	8064.14
810	500.056	8010.16
811	500.13	7967.77
812	493.074	7941.2
813	487.871	7896.57
814	495.075	7730.95
815	499.499	7594.54
816	496.008	7541.23
817	491.127	7502.52
818	484.07	7486.64
819	482.565	7432.09
820	486.185	7341.84
821	492.099	7261.53
822	499.304	7186.83
823	490.038	7099.78
824	475.852	7009.04
825	474.499	7378.07
826	474.573	7798.24
827	474.647	7795.68
828	474.721	7746.09
829	474.795	7656.24
830	474.869	7561.41
831	465.999	7461.68
832	456.023	7361.34
833	455.091	7297.46
834	455.165	7237.62
835	455.239	7168.79
836	455.313	7098.96
837	455.387	7037.85
838	455.461	6977.72
839	455.535	6863.27
840	455.609	6743.43
841	449.617	6669.1
842	443.024	6599.26
843	436.401	6524.54
844	429.775	6449.33
845	432.379	6379.06
846	435.786	6309.23
847	439.193	6248.6
848	442.601	6188.76
849	442.941	6133.28
850	443.015	6078.17
851	421.391	6009.37
852	398.132	5939.53
853	418.269	5869.7
854	441.677	5799.87
855	427.809	5743.73
856	411.132	5688.62
857	407.067	5629.07
858	403.808	5569.24
859	394.282	5518.8
860	384.356	5468.97
861	393.229	5353.34
862	403.303	5233.51
863	394.531	5221.75
864	384.555	5216.89
865	399.958	5140.81
866	416.699	5060.98
867	392.275	4995.39
868	365.682	4930.56
869	370.787	4870.19
870	377.561	4810.06
871	384.303	4779.01
872	391.043	4749.18
873	388.184	4700.14
874	384.925	4650.31
875	400.945	4580.94
876	417.77	4510.76
877	398.947	4455.46
878	379.021	4400.63
879	388.195	4355.5
880	398.269	4310.66
881	398.643	4246.11
882	398.717	4180.96
883	379.191	4135.72
884	359.265	4090.88
885	365.472	4041.15
886	372.213	3991.32
887	372.42	3960.94
888	372.494	3930.95
889	379.168	3861.52
890	385.909	3791.69
891	382.749	3756.5
892	379.49	3721.67
893	362.948	3696.61
894	346.271	3671.66
895	339.745	3622.32
896	333.218	3572.98
897	336.443	3513.06
898	339.867	3452.93
899	343.275	3422.79
900	346.682	3392.96
901	346.789	3353.23
902	346.863	3313.39
903	343.621	3293.26
904	340.345	3273.33
905	337.085	3218.5
906	333.826	3163.66
907	330.233	3128.83
908	326.641	3094
909	333.75	3064.01
910	340.742	3033.98
911	336.149	2999.15
912	331.417	2964.22
913	312.824	2919.38
914	294.549	2874.6
915	307.688	2834.57
916	320.599	2795.14
917	322.34	2785.3
918	323.753	2774.87
919	309.161	2735.04
920	295.329	2695.5
921	318.737	2670.67
922	341.359	2645.84
923	325.592	2621.26
924	309.825	2596.67
925	313.232	2556.84
926	316.639	2517.01
927	311.713	2492.18
928	306.787	2467.34
929	312.557	2417.26
930	318.342	2367.63
931	325.749	2362.8
932	332.947	2357.76
933	319.354	2332.93
934	305.988	2307.95
935	315.107	2267.91
936	323.672	2228.28
937	305.079	2208.45
938	286.987	2188.42
939	293.395	2158.58
940	299.427	2129.05
941	287.105	2114.14
942	275.407	2098.48
943	283.814	2058.65
944	291.821	2019.42
945	286.895	1999.59
946	282.199	1980.05
947	284.953	1970.17
948	287.2	1959.69
949	277.274	1934.86
950	268.149	1909.62
951	278.223	1874.79
952	287.633	1840.96
953	281.139	1831.28
954	274.768	1821.44
955	280.537	1796.48
956	286.079	1771.93
957	280.486	1767.1
958	274.76	1761.76
959	262.501	1731.93
960	250.636	1702.09
961	258.08	1672.11
962	265.473	1642.13
963	271.214	1612.3
964	276.745	1583.52
965	275.485	1588.68
966	273.964	1592.49
967	263.987	1552.46
968	254.347	1513.43
969	252.754	1498.6
970	251.335	1484.37
971	254.076	1484.54
972	257.259	1484.1
973	271.069	1469.19
974	283.223	1453.54
975	263.964	1423.7
976	245.906	1394.87
977	250.647	1385.04
978	254.62	1375.46
979	244.027	1370.62
980	234.874	1364.79
981	253.038	1339.83
982	269.14	1315.18
983	252.962	1295.45
984	236.63	1275.71
985	217.371	1255.88
986	199.396	1237.3
987	205.803	1242.46
988	213.168	1247.38
989	238.703	1247.55
990	262.471	1245.63
991	258.584	1211.15
992	254.789	1177.45
993	253.188	1162.54
994	251.337	1147.63
995	244.745	1132.8
996	238.535	1118.97
997	239.609	1124.14
998	241.003	1128.05
999	248.447	1108.12
1000	255.388	1087.89
1001	254.462	1063.05
1002	253.056	1039.42
1003	244.13	1034.59
1004	235.805	1030.06
1005	236.883	1030.22
1006	238.009	1029.34
1007	239.749	1014.51
1008	241.49	999.676
1009	243.231	984.843
1010	244.668	970.361
1011	242.075	960.528
1012	238.707	950.34
1013	225.045	935.432
1014	212.164	921.33
1015	208.238	916.498
1016	204.819	911.665
1017	207.226	906.832
1018	209.581	902.4
1019	211.33	902.567
1020	213.589	900.888
1021	220.996	880.555
1022	226.571	860.628
1023	213.645	844.795
1024	202.404	830.404
1025	208.173	830.571
1026	212.971	830.038
1027	209.046	823.205
1028	205.82	814.971
1029	208.894	794.138
1030	212.674	775.558
1031	222.798	777.233
1032	229.577	778.962
1033	209.318	781.13
1034	191.995	780.654
1035	198.402	758.822
1036	204.038	738.194
1037	203.442	727.306
1038	204.208	718.046
1039	214.949	720.713
1040	223.333	722.064
1041	214.451	713.774
1042	207.547	705.754
1043	216.621	699.922
1044	222.539	693.263
1045	202.946	679.93
1046	185.777	668.361
1047	188.196	671.041
1048	190.533	673.119
1049	192.274	670.786
1050	193.934	665.825
1051	195.003	641.614
1052	195.045	619.978
1053	186.785	619.145
1054	180.692	618.423
1055	192.099	618.59
1056	201.558	618.37
1057	195.267	615.019
1058	190.501	610.891
1059	196.908	601.058
1060	201.668	590.455
1061	194.363	574.211
1062	187.059	557.967
1063	184.97	546.875
1064	188.097	540.936
1065	191.225	534.996
1066	189.426	530.064
1067	186.955	525.269
1068	184.683	520.475
1069	182.976	515.68
1070	181.269	510.886
1071	177.975	505.177
1072	173.789	498.953
1073	169.602	492.729
1074	175.575	487.906
1075	181.757	483.111
1076	184.639	478.729
1077	181.66	475.079
1078	178.681	471.43
1079	181.712	467.51
1080	186.856	463.494
1081	190.545	459.351
1082	182.477	454.175
1083	174.409	448.999
1084	171.821	444.951
1085	174.937	442.076
1086	178.053	439.202
1087	179.647	435.332
1088	180.993	431.301
1089	182.459	427.548
1090	184.308	424.673
1091	186.157	421.798
1092	184.749	418.451
1093	181.261	414.802
1094	177.773	411.153
1095	170.505	406.747
1096	163.2	402.334
1097	160.886	399.192
1098	167.067	398.215
1099	173.247	397.237
1100	165.532	393.696
1101	153.185	389.3
1102	143.979	384.903
1103	157.793	380.49
1104	171.607	376.077
1105	180.332	373
1106	183.968	371.259
1107	187.605	369.518
1108	180.493	365.426
1109	171.916	361.013
1110	166.381	356.997
1111	169.509	354.111
1112	172.636	351.225
1113	166.808	349.072
1114	155.94	347.331
1115	145.403	345.567
1116	151.075	342.68
1117	156.747	339.794
1118	158.348	336.603
1119	153.841	332.953
1120	149.335	329.304
1121	149.989	327.143
1122	152.099	325.402
1123	153.679	323.6
1124	152.481	321.477
1125	151.283	319.354
1126	148.023	316.613
1127	143.009	313.345
1128	137.994	310.077
1129	145.853	308.565
1130	154.833	307.206
1131	159.24	305.392
1132	152.977	302.517
1133	146.715	299.643
1134	144.356	296.76
1135	143.921	293.874
1136	143.855	291.045
1137	150.799	289.304
1138	157.743	287.563
1139	163.046	285.822
1140	166.174	284.081
1141	169.301	282.34
1142	157.795	281.217
1143	142.857	280.239
1144	130.673	278.899
1145	130.239	276.013
1146	129.803	273.127
1147	136.041	270.458
1148	147.311	267.954
1149	158.58	265.449
1150	155.105	263.307
1151	150.853	261.184
1152	145.761	259.062
1153	138.965	256.939
1154	132.169	254.816
1155	133.322	253.506
1156	137.722	252.529
1157	141.961	251.379
1158	144.58	248.493
1159	147.198	245.607
1160	144.794	243.079
1161	136.725	240.957
1162	128.656	238.834
1163	131.603	236.718
1164	136.493	234.605
1165	138.029	232.908
1166	127.67	232.694
1167	117.311	232.48
1168	125.123	231.807
1169	145.043	230.829
1170	164.963	229.852
1171	158.702	228.126
1172	151.905	226.385
1173	147.125	223.819
1174	145.926	219.788
1175	144.728	215.757
1176	145.972	213.988
1177	148.074	213.015
1178	150.009	212.042
1179	150.589	211.068
1180	151.171	210.095
1181	152.973	209.486
1182	156.101	209.272
1183	159.229	209.057
1184	157.104	207.858
1185	154.125	206.499
1186	150.962	205.048
1187	147.219	203.306
1188	143.476	201.565
1189	142.573	201.481
1190	143.411	202.411
1191	144.248	203.342
1192	137.452	200.838
1193	130.656	198.333
1194	128.113	196.409
1195	132.513	195.431
1196	136.913	194.453
1197	138.025	192.605
1198	138.099	190.483
1199	137.817	188.627
1200	135.347	188.413
1201	132.876	188.198
1202	133.713	186.793
1203	137.604	184.289
1204	141.495	181.784
1205	131.875	180.654
1206	120.752	179.676
1207	116.345	178.913
1208	129.201	178.705
1209	142.057	178.496
1210	135.785	177.811
1211	117.793	176.833
1212	99.802	175.855
1213	113.615	174.114
1214	127.429	172.373
1215	137.957	171.067
1216	143.121	170.471
1217	148.284	169.875
1218	141.071	167.829
1219	129.949	165.324
1220	119.789	163.087
1221	115.537	162.491
1222	111.285	161.895
1223	109.547	162.291
1224	110.13	163.603
1225	110.713	164.916
1226	117.021	164.51
1227	123.965	163.914
1228	128.629	163.104
1229	127.431	161.745
1230	126.233	160.386
1231	123.02	158.523
1232	118.768	156.4
1233	115.066	154.384
1234	124.554	154.933
1235	134.043	155.482
1236	135.368	155.555
1237	125.417	154.97
1238	115.465	154.385
1239	119.321	153.212
1240	127.537	151.853
1241	135.219	150.493
1242	139.619	149.134
1243	144.019	147.774
1244	143.291	147.405
1245	137.831	147.95
1246	132.37	148.494
1247	125.305	147.05
1248	118	145.309
1249	114.385	143.473
1250	121.837	141.35
1251	129.29	139.227
1252	129.851	139.268
1253	126.363	140.581
1254	122.867	141.87
1255	118.615	140.893
1256	114.363	139.915
1257	114.874	138.937
1258	122.837	137.959
1259	130.799	136.982
1260	126.613	136.885
1261	118.799	137.053
1262	114.562	137.106
1263	130.607	136.513
1264	146.651	135.92
1265	149.288	135.133
1266	139.55	134.168
1267	129.813	133.203
1268	134.59	131.895
1269	141.534	130.536
1270	145.043	129.94
1271	138.247	131.634
1272	131.451	133.328
1273	128.19	133.109
1274	127.006	131.767
1275	125.822	130.425
1276	128.863	129.44
1277	131.991	128.462
1278	132.736	127.21
1279	129.248	125.469
1280	125.759	123.728
1281	121.141	122.834
1282	116.126	122.238
1283	112.486	121.779
1284	118.921	122.328
1285	125.356	122.877
1286	129.118	123.045
1287	130.206	122.832
1288	131.294	122.619
1289	132.163	121.741
1290	133.001	120.763
1291	133.329	120.262
1292	132.131	121.193
1293	130.933	122.124
1294	123.163	122.333
1295	111.531	122.119
1296	100.153	121.874
1297	113.712	118.606
1298	127.271	115.338
1299	132.199	113.708
1300	123.622	114.638
1301	115.044	115.569
1302	125.079	116.206
1303	140.675	116.755
1304	151.378	117.133
1305	134.345	116.546
1306	117.311	115.958
1307	114.683	115.558
1308	126.462	115.343
1309	138.24	115.129
1310	135.914	115.25
1311	131.662	115.418
1312	128.071	115.386
1313	126.365	114.79
1314	124.657	114.194
1315	118.575	113.113
1316	110.03	111.76
1317	101.577	110.429
1318	102.159	111.359
1319	102.742	112.29
1320	105.508	111.881
1321	111.689	109.377
1322	117.87	106.872
1323	119.937	107.307
1324	120.774	108.619
1325	121.229	109.474
1326	119.522	107.732
1327	117.815	105.991
1328	119.614	105.464
1329	124.523	106.013
1330	129.431	106.562
1331	129.477	106.069
1332	129.043	105.473
1333	127.279	104.766
1334	122.265	103.788
1335	117.249	102.811
1336	116.837	103.623
1337	118.693	105.317
1338	120.369	106.801
1339	118.662	104.296
1340	116.955	101.792
1341	117.643	100.925
1342	121.505	102.229
1343	125.367	103.532
1344	123.221	103.637
1345	119.478	103.422
1346	115.649	103.143
1347	111.397	102.547
1348	107.145	101.951
1349	105.692	102.195
1350	106.529	103.125
1351	107.367	104.056
1352	101.105	102.857
1353	94.3087	101.497
1354	90.7467	100.138
1355	94.3833	98.7785
1356	98.0193	97.4191
1357	103.938	97.6398
1358	110.883	98.5704
1359	117.221	99.3674
1360	114.761	98.3897
1361	113.043	97.412
1362	113.705	97.1187
1363	117.276	97.6619
1364	120.848	98.2052
1365	116.421	97.8484
1366	109.869	97.2523
1367	105.91	96.6563
1368	114.625	96.0602
1369	123.339	95.4641
1370	123.516	95.4978
1371	116.709	96.0468
1372	109.902	96.5958
1373	115.873	95.015
1374	122.806	93.2738
1375	128.398	92.006
1376	131.005	91.7917
1377	133.613	91.5773
1378	129.197	92.153
1379	121.626	93.0837
1380	114.982	93.8271
1381	120.643	92.0861
1382	126.303	90.3451
1383	124.751	89.978
1384	114.381	91.2904
1385	104.01	92.6028
1386	99.132	92.0142
1387	95.378	91.0365
1388	92.5853	90.4589
1389	93.4087	91.3867
1390	94.232	92.3145
1391	101.699	92.3583
1392	113.975	91.7623
1393	126.251	91.1663
1394	123.871	92.0358
1395	120.881	92.9665
1396	117.457	93.5078
1397	113.195	93.2934
1398	108.932	93.0791
1399	102.837	92.315
1400	96.0293	91.3372
1401	90.546	90.4741
1402	96.97	90.6414
1403	103.394	90.8087
1404	107.009	90.4263
1405	107.581	89.4485
1406	108.153	88.4707
1407	114.195	87.8213
1408	121.128	87.2253
1409	126.836	87.0852
1410	128.667	88.3889
1411	130.497	89.6926
1412	125.77	90.0853
1413	116.673	89.8709
1414	107.576	89.6566
1415	110.448	89.4422
1416	113.565	89.2278
1417	114.207	88.3262
1418	110.453	86.2035
1419	106.699	84.0808
1420	105.393	85.3474
1421	104.947	87.8049
1422	104.562	89.8497
1423	104.625	88.8721
1424	104.688	87.8944
1425	111.239	87.68
1426	124.278	88.2289
1427	137.317	88.7779
1428	137.819	88.991
1429	136.61	89.1583
1430	132.723	88.9332
1431	121.213	87.591
1432	109.703	86.2488
1433	105.563	86.2915
1434	106.133	87.2192
1435	106.702	88.1469
1436	104.281	87.9554
1437	101.799	87.741
1438	100.234	88.0763
1439	100.297	89.3886
1440	100.36	90.7009
1441	103.237	90.3218
1442	107.101	89.3483
1443	109.876	88.2483
1444	103.832	86.1257
1445	97.7887	84.003
1446	98.96	83.375
1447	107.641	84.3028
1448	116.323	85.2306
1449	123.501	86.1608
1450	130.433	87.0914
1451	132.542	87.3808
1452	119.373	85.6396
1453	106.203	83.8984
1454	103.291	83.3407
1455	106.661	83.508
1456	110.032	83.6753
1457	116.71	84.2243
1458	123.389	84.7732
1459	125.929	84.7471
1460	121.715	83.7823
1461	117.501	82.8175
1462	116.966	84.3509
1463	117.792	86.8084
1464	118.254	88.7615
1465	115.773	86.6389
1466	113.291	84.5162
1467	110.186	84.0766
1468	106.432	85.389
1469	102.677	86.7014
1470	97.374	85.357
1471	91.8393	83.616
1472	88.658	82.4475
1473	92.5373	82.9964
1474	96.4167	83.5454
1475	103.002	84.0934
1476	111.177	84.641
1477	119.351	85.1885
1478	110.763	84.5925
1479	102.175	83.9965
1480	103.446	83.8354
1481	120.813	84.3844
1482	138.179	84.9334
1483	138.141	86.3526
1484	132.605	88.0465
1485	127.071	89.2065
1486	121.535	87.0836
1487	116	84.9607
1488	114.699	84.0288
1489	117.306	84.1961
1490	119.913	85
1491	121.834	83.626
1492	123.678	82.0992
1493	121.888	81.2138
1494	110.755	81.9771
1495	99.6227	82.7404
1496	98.3973	83
1497	102.277	83
1498	105.78	83
1499	100.245	83
1500	94.71	83
1501	94.4107	83.1603
1502	101.344	83.542
1503	108.277	83.9237
1504	105.236	83.3893
1505	99.7007	82.626
1506	96.268	81.7263
1507	102.415	80.2054
1508	108.561	78.6844
1509	112.061	78.2099
1510	113.397	78.5916
1511	114.731	78.9733
1512	111.334	80.0648
1513	107.58	81.21
1514	103.51	81.8817
1515	98.7387	81.5
1516	93.9673	81.1183
1517	98.5	80.7366
1518	107.215	80.3549
1519	115.288	79.8663
1520	114.841	77.958
1521	114.395	76.0497
1522	113.606	75.3435
1523	112.397	76.1069
1524	111.187	76.8703
1525	112.089	76.3664
1526	113.425	75.6031
1527	112.142	75.3206
1528	101.008	76.8474
1529	89.8747	78.3741
1530	91.954	78.7748
1531	103.212	78.3931
1532	114.471	78.0115
1533	115.363	78.7405
1534	115.935	79.5039
1535	114.814	79.3319
1536	110.551	77.4236
1537	106.289	75.5153
1538	106.109	75.8327
1539	107.439	76.9734
1540	108.897	77.9236
1541	111.505	77.1603
1542	114.112	76.3969
1543	115.742	75.6336
1544	116.314	74.8702
1545	116.886	74.1068
1546	117.02	74.3283
1547	117.083	74.7099
1548	115.68	75
1549	109.635	75
1550	103.591	75
1551	99.756	75
1552	97.2747	75
1553	94.7927	75
1554	104.779	74.6183
1555	114.765	74.2367
1556	118.855	74
1557	113.319	74
1558	107.784	74
1559	110.371	73.7099
1560	115.523	73.3283
1561	118.823	73.0534
1562	110.743	73.4351
1563	102.663	73.8168
1564	101.993	73.4046
1565	108.163	72.2596
1566	114.332	71.1146
1567	111.171	70.3234
1568	106.973	69.5715
1569	102.76	69.2748
1570	98.4967	70.4199
1571	94.234	71.565
1572	94.2313	71.7633
1573	96.8387	71.3817
1574	99.446	71
1575	102.562	71
1576	105.678	71
1577	105.054	71.4301
1578	98.324	72.5622
1579	91.594	73.6943
1580	95.2093	72.8855
1581	102.652	71.3587
1582	109.029	70
1583	106.803	70
1584	104.575	70
1585	105.203	69.6288
1586	108.801	68.8712
1587	112.399	68.1136
1588	116.669	70.5956
1589	121.057	73.6489
1590	121.759	75.3855
1591	110.117	72.7136
1592	98.474	70.0417
1593	95.8353	68.5343
1594	98.952	67.771
1595	102.068	67.0076
1596	101.661	66.25
1597	101.219	65.4924
1598	101.399	65.1336
1599	102.734	65.5153
1600	104.069	65.8969
1601	102.618	66.8359
1602	100.136	67.981
1603	99.2233	68.8319
1604	110.99	67.3053
1605	122.757	65.7786
1606	121.558	65
1607	106.862	65
1608	92.1653	65
1609	92.968	65.6642
1610	96.084	66.4275
1611	96.592	66.7138
1612	89.2767	65.5688
1613	81.9607	64.4238
1614	85.5433	64.2404
1615	95.53	64.6221
1616	105.375	64.9885
1617	101.112	63.8436
1618	96.8493	62.6986
1619	95.166	62
1620	97.5193	62
1621	99.872	62
1622	105.751	62.5878
1623	112.684	63.3511
1624	117.295	63.829
1625	108.739	62.6883
1626	100.183	61.5475
1627	97.6907	60.8023
1628	100.795	60.4221
1629	103.9	60.0419
1630	103.845	61.6983
1631	103.399	63.6068
1632	103.227	64.5878
1633	103.799	63.0611
1634	104.371	61.5345
1635	103.785	61.2481
1636	102.575	61.6298
1637	101.297	62
1638	97.8113	62
1639	94.326	62
1640	94.498	61.6947
1641	100.159	60.9313
1642	105.82	60.1679
1643	111.877	60.8931
1644	118.047	62.0381
1645	121.571	62.8779
1646	111.201	62.1145
1647	100.831	61.3511
1648	93.3467	61
1649	88.3207	61
1650	83.2947	61
1651	90.9093	61
1652	99.624	61
1653	106.879	60.7727
1654	110.729	60.0152
1655	114.58	59.2576
1656	112.237	59.7557
1657	106.701	60.9007
1658	101.513	62
1659	104.629	62
1660	107.745	62
1661	111.181	62
1662	115.061	62
1663	118.941	62
1664	117.739	62
1665	115.267	62
1666	112.925	61.6769
1667	111.213	59.7757
1668	109.501	57.8745
1669	112.458	57.2061
1670	119.391	57.5878
1671	126.323	57.9694
1672	110.784	58.3511
1673	93.2887	58.7328
1674	82.9707	58.771
1675	89.3947	58.0076
1676	95.8187	57.2443
1677	99.9933	57.7786
1678	103.11	58.9237
1679	106.119	59.9771
1680	107.454	59.5954
1681	108.789	59.2138
1682	109.005	59
1683	107.795	59
1684	106.586	59
1685	103.916	59.313
1686	100.925	59.6947
1687	98.902	59.771
1688	100.746	58.6259
1689	102.59	57.4809
1690	104.139	56.7786
1691	105.473	56.3969
1692	106.809	56.0153
1693	94.9527	55.6336
1694	82.5467	55.2519
1695	80.0927	55.2596
1696	96.9487	56.0229
1697	113.805	56.7862
1698	114.007	57.5475
1699	107.733	58.308
1700	101.708	58.8969
1701	98.2087	57.7519
1702	94.7093	56.6069
1703	94.3193	56.1794
1704	97.4353	56.5611
1705	100.552	56.9428
1706	105.399	57
1707	110.55	57
1708	113.069	56.7367
1709	106.77	55.5916
1710	100.471	54.4465
1711	99.14	54.2328
1712	100.984	54.6145
1713	102.828	54.9962
1714	106.687	54.6221
1715	110.567	54.2404
1716	112.563	53.7175
1717	111.354	52.9542
1718	110.145	52.1908
1719	107.981	52.5725
1720	105.499	53.3358
1721	102.489	54.0496
1722	95.936	54.4313
1723	89.3827	54.813
1724	90.2267	55
1725	98.1767	55
1726	106.127	55
1727	105.021	54.3207
1728	102.793	53.5573
1729	103.511	53.2053
1730	112.192	53.9658
1731	120.873	54.7262
1732	114.107	54.5115
1733	98.6473	53.7481
1734	83.7687	53
1735	97.3167	53
1736	110.865	53
1737	116.578	53
1738	110.534	53
1739	104.489	53
1740	108.965	53.2977
1741	116.406	53.6794
1742	121.569	53.8779
1743	114.761	53.1145
1744	107.953	52.3511
1745	108.979	52.2061
1746	116.675	52.5878
1747	124.371	52.9694
1748	103.743	53
1749	80.6493	53
1750	69.008	52.8397
1751	84.0833	52.3054
1752	99.158	51.771
1753	100.565	52.4824
1754	95.5387	53.7802
1755	91.3527	54.9175
1756	100.321	53.5435
1757	109.289	52.1695
1758	112.661	51.316
1759	108.907	51.1252
1760	105.152	50.9343
1761	103.067	50.5244
1762	101.349	50.0664
1763	99.2267	49.7152
1764	95.4873	49.7912
1765	91.748	49.8673
1766	90.9007	49.7912
1767	92.236	49.6004
1768	93.5713	49.4096
1769	94.1813	50.7053
1770	94.7527	52.0795
1771	97.256	52.8614
1772	103.68	52.4416
1773	110.104	52.0218
1774	107.134	50.7618
1775	100.326	49.1587
1776	94.5273	47.7688
1777	98.9153	48.5321
1778	103.304	49.2954
1779	107.094	49.2156
1780	110.211	48.1851
1781	113.327	47.1545
1782	108.657	48.0382
1783	102.613	49.2596
1784	98.266	50.0683
1785	99.6013	49.4958
1786	100.936	48.9232
1787	101.495	49.4451
1788	101.558	50.6665
1789	101.621	51.8878
1790	93.622	50.7664
1791	85.542	49.6213
1792	82.9993	49.2084
1793	89.88	50.0417
1794	96.7607	50.875
1795	98.6647	50.1527
1796	98.7273	48.8549
1797	99.182	47.8429
1798	102.807	49.1405
1799	106.433	50.4382
1800	106.567	49.7908
1801	103.067	47.1189
1802	99.5673	44.447
1803	99.61	44.4985
1804	100.181	44.9565
1805	101.707	45.5576
1806	106.096	46.5881
1807	110.484	47.6186
1808	116.459	47.4012
1809	123.367	46.4506
1810	130.273	45.5
1811	113.229	46.0661
1812	96.184	46.6321
1813	90.2953	47.294
1814	105.116	48.1336
1815	119.936	48.9733
1816	115.067	49.2
1817	102.916	49.2
1818	92.838	49.116
1819	99.5167	48.3526
1820	106.195	47.5893
1821	110.621	46.8473
1822	112.705	46.1276
1823	114.787	45.4079
1824	108.231	46.7276
1825	100.153	48.4069
1826	94.8233	49.4015
1827	98.7033	48.1038
1828	102.583	46.806
1829	102.116	46.7424
1830	98.8713	47.4676
1831	95.626	48.1927
1832	100.191	47.2931
1833	104.833	46.377
1834	106.369	45.9978
1835	102.615	46.5321
1836	98.8613	47.0664
1837	103.123	46.513
1838	110.055	45.597
1839	115.104	44.7752
1840	107.533	44.5844
1841	99.962	44.3935
1842	95.376	44.2027
1843	93.6573	44.0118
1844	91.9393	43.821
1845	94.5233	43.3924
1846	97.64	42.9344
1847	97.458	43.1565
1848	88.3613	45.2175
1849	79.264	47.2785
1850	86.382	48.2199
1851	102.235	48.5583
1852	118.088	48.8966
1853	111.003	47.6152
1854	103.686	46.3174
1855	100.89	45.5
1856	105.787	45.5
1857	110.685	45.5
1858	108.33	45.2424
1859	103.559	44.8989
1860	100.208	44.6099
1861	106.378	44.6863
1862	112.548	44.7626
1863	109.894	44.8389
1864	98.7613	44.9153
1865	87.6287	44.9916
1866	90.3087	45.4416
1867	94.6973	45.9378
1868	99.1547	45.9393
1869	103.797	44.6035
1870	108.44	43.2677
1871	112.395	42.8
1872	115.98	42.8
1873	119.565	42.8
1874	102.835	43.5633
1875	86.1047	44.3266
1876	78.8353	44.8289
1877	87.01	44.9049
1878	95.1847	44.981
1879	94.0313	45.1431
1880	89.7687	45.334
1881	86.46	45.3088
1882	89.542	43.8371
1883	92.6233	42.3653
1884	97.7987	42.058
1885	105.241	43.0123
1886	112.683	43.9665
1887	111.809	43.1152
1888	109.581	41.9702
1889	106.377	41.0817
1890	100.078	41.0053
1891	93.7793	40.929
1892	93.3193	40.829
1893	96.4353	40.7145
1894	99.5513	40.6
1895	104.703	41.8213
1896	109.855	43.0426
1897	113.557	43.945
1898	114.892	44.3267
1899	116.227	44.7084
1900	113.307	43.3787
1901	109.045	41.5085
1902	105.813	40.0968
1903	108.918	41.5037
1904	112.023	42.9106
1905	110.461	43.308
1906	104.417	42.7355
1907	98.374	42.163
1908	100.899	42.6709
1909	104.483	43.3124
1910	106.491	43.5527
1911	103.5	42.5221
1912	100.509	41.4915
1913	102.567	41.5733
1914	107.719	42.3367
1915	112.871	43.1
1916	110.898	42.0695
1917	108.925	41.039
1918	107.726	40.3275
1919	107.789	40.1367
1920	107.851	39.9458
1921	105.594	40.3351
1922	102.603	40.9076
1923	100.467	41.5709
1924	103.583	42.7923
1925	106.7	44.0137
1926	108.89	44.4015
1927	110.225	44.0199
1928	111.56	43.6382
1929	110.605	42.4321
1930	109.396	41.1344
1931	108.401	40.2
1932	107.957	40.2
1933	107.513	40.2
1934	106.571	40.2
1935	105.361	40.2
1936	104.282	40.2103
1937	107.398	40.5538
1938	110.514	40.8973
1939	110.11	40.8061
1940	104.638	40.0891
1941	99.166	39.3721
1942	97.514	39.8381
1943	97.068	40.6778
1944	96.764	41.2558
1945	97.336	40.2252
1946	97.9073	39.1947
1947	99.5227	39.4653
1948	102.101	40.9371
1949	104.68	42.4088
1950	103.963	41.803
1951	102.753	40.887
1952	100.781	40.1523
1953	96.518	39.9615
1954	92.2553	39.7706
1955	91.8353	40.3467
1956	93.6727	41.3733
1957	95.5093	42.4
1958	108.803	41.255
1959	122.097	40.11
1960	126.788	39.7915
1961	117.436	40.8221
1962	108.083	41.8527
1963	103.566	42.187
1964	100.575	42.3015
1965	97.7273	42.3039
1966	95.7547	41.6168
1967	93.782	40.9298
1968	95.514	40.7985
1969	100.665	41.1801
1970	105.817	41.5618
1971	107.534	40.2604
1972	108.869	38.7718
1973	109.848	37.5718
1974	109.911	37.1138
1975	109.974	36.6558
1976	108.377	36.6245
1977	105.923	36.8132
1978	103.44	37.0111
1979	97.9047	38.1179
1980	92.37	39.2247
1981	91.2	39.6768
1982	96.8613	39.1042
1983	102.523	38.5317
1984	101.921	39.3369
1985	99.4493	40.5535
1986	98.4707	41.6427
1987	106.677	41.9481
1988	114.883	42.2534
1989	120.441	41.6657
1990	123.557	40.2535
1991	126.673	38.8413
1992	115.363	39.3526
1993	102.449	40.0779
1994	95.804	40.5786
1995	105.281	40.5023
1996	114.759	40.426
1997	115.035	39.9019
[truncated: 3 more rows]
