# Supplementary material for: Switching molecular recognition selectivities by temperature in a diffusion-regulatory porous material
Source: Nat Commun. 2024 Jan 2;15:144. doi: 10.1038/s41467-023-44424-3 (PMC10761840; doi:10.1038/s41467-023-44424-3)
Supplement: Supplementary file 3 — source data [file 41467_2023_44424_MOESM3_ESM.zip › Figure S8.xlsx]

## Sheet: Sheet1
as-synthesized		activated
Chemical shift (ppm)	Intensity	Chemical shift (ppm)	Intensity
-3.7806	0.00239	-3.8059	0.04075
-3.78029	0.00239	-3.80559	0.04084
-3.77999	0.00239	-3.80529	0.0409
-3.77968	0.00239	-3.80498	0.04089
-3.77938	0.00245	-3.80468	0.04086
-3.77907	0.0025	-3.80437	0.04092
-3.77877	0.00256	-3.80406	0.04097
-3.77846	0.00262	-3.80376	0.04089
-3.77816	0.00258	-3.80345	0.0409
-3.77785	0.00254	-3.80315	0.04092
-3.77755	0.00251	-3.80284	0.04088
-3.77724	0.00247	-3.80254	0.04083
-3.77694	0.00247	-3.80223	0.04082
-3.77663	0.00246	-3.80193	0.04082
-3.77633	0.00246	-3.80162	0.04081
-3.77602	0.00246	-3.80131	0.04078
-3.77572	0.00238	-3.80101	0.04079
-3.77541	0.00229	-3.8007	0.04088
-3.77511	0.00221	-3.8004	0.04089
-3.7748	0.00213	-3.80009	0.04093
-3.7745	0.00234	-3.79979	0.04102
-3.77419	0.00255	-3.79948	0.04099
-3.77389	0.00262	-3.79918	0.04094
-3.77358	0.00269	-3.79887	0.04099
-3.77328	0.00258	-3.79856	0.04105
-3.77297	0.00248	-3.79826	0.04105
-3.77267	0.00251	-3.79795	0.04095
-3.77236	0.00254	-3.79765	0.04091
-3.77206	0.00254	-3.79734	0.04091
-3.77175	0.00253	-3.79704	0.04087
-3.77145	0.00239	-3.79673	0.0408
-3.77114	0.00224	-3.79643	0.0407
-3.77084	0.0022	-3.79612	0.0407
-3.77053	0.00216	-3.79581	0.04062
-3.77023	0.00218	-3.79551	0.04047
-3.76992	0.00221	-3.7952	0.04049
-3.76962	0.00233	-3.7949	0.04067
-3.76931	0.00246	-3.79459	0.04074
-3.769	0.00235	-3.79429	0.04077
-3.7687	0.00225	-3.79398	0.0408
-3.76839	0.00218	-3.79368	0.04084
-3.76809	0.00212	-3.79337	0.04085
-3.76778	0.00228	-3.79306	0.04088
-3.76748	0.00244	-3.79276	0.0409
-3.76717	0.00232	-3.79245	0.04077
-3.76687	0.0022	-3.79215	0.04064
-3.76656	0.0023	-3.79184	0.04064
-3.76626	0.00241	-3.79154	0.04071
-3.76595	0.00253	-3.79123	0.0408
-3.76565	0.00264	-3.79093	0.0409
-3.76534	0.00253	-3.79062	0.04086
-3.76504	0.00241	-3.79031	0.04085
-3.76473	0.00238	-3.79001	0.041
-3.76443	0.00235	-3.7897	0.04109
-3.76412	0.00232	-3.7894	0.04104
-3.76382	0.00228	-3.78909	0.04103
-3.76351	0.0023	-3.78879	0.041
-3.76321	0.00231	-3.78848	0.04093
-3.7629	0.00246	-3.78818	0.04089
-3.7626	0.0026	-3.78787	0.04099
-3.76229	0.00251	-3.78756	0.04105
-3.76199	0.00241	-3.78726	0.04111
-3.76168	0.00239	-3.78695	0.04113
-3.76138	0.00236	-3.78665	0.04096
-3.76107	0.00242	-3.78634	0.04078
-3.76077	0.00247	-3.78604	0.04078
-3.76046	0.0023	-3.78573	0.04084
-3.76016	0.00213	-3.78542	0.04078
-3.75985	0.00217	-3.78512	0.04075
-3.75955	0.00221	-3.78481	0.04075
-3.75924	0.00239	-3.78451	0.0408
-3.75894	0.00256	-3.7842	0.04088
-3.75863	0.0025	-3.7839	0.04092
-3.75833	0.00243	-3.78359	0.04099
-3.75802	0.00229	-3.78329	0.04108
-3.75772	0.00216	-3.78298	0.04097
-3.75741	0.00218	-3.78267	0.0409
-3.75711	0.00221	-3.78237	0.04085
-3.7568	0.00223	-3.78206	0.04086
-3.7565	0.00226	-3.78176	0.04089
-3.75619	0.00229	-3.78145	0.04088
-3.75589	0.00233	-3.78115	0.04086
-3.75558	0.00236	-3.78084	0.04077
-3.75528	0.0024	-3.78054	0.04071
-3.75497	0.00236	-3.78023	0.04073
-3.75467	0.00233	-3.77992	0.04079
-3.75436	0.00209	-3.77962	0.04085
-3.75406	0.00186	-3.77931	0.04088
-3.75375	0.00168	-3.77901	0.04088
-3.75344	0.00196	-3.7787	0.04086
-3.75314	0.00228	-3.7784	0.04088
-3.75283	0.00232	-3.77809	0.04094
-3.75253	0.00232	-3.77779	0.04097
-3.75222	0.00232	-3.77748	0.04092
-3.75192	0.00244	-3.77717	0.04082
-3.75161	0.00256	-3.77687	0.04074
-3.75131	0.00243	-3.77656	0.04079
-3.751	0.00231	-3.77626	0.04082
-3.7507	0.00241	-3.77595	0.04082
-3.75039	0.00251	-3.77565	0.04076
-3.75009	0.00271	-3.77534	0.04068
-3.74978	0.0029	-3.77504	0.0406
-3.74948	0.00278	-3.77473	0.04059
-3.74917	0.00266	-3.77442	0.04057
-3.74887	0.00259	-3.77412	0.04058
-3.74856	0.00252	-3.77381	0.0405
-3.74826	0.00245	-3.77351	0.04059
-3.74795	0.00238	-3.7732	0.04075
-3.74765	0.00241	-3.7729	0.04075
-3.74734	0.00243	-3.77259	0.04072
-3.74704	0.0026	-3.77229	0.04075
-3.74673	0.00276	-3.77198	0.04082
-3.74643	0.00283	-3.77167	0.0409
-3.74612	0.0029	-3.77137	0.04096
-3.74582	0.00274	-3.77106	0.04089
-3.74551	0.00258	-3.77076	0.04079
-3.74521	0.00243	-3.77045	0.04075
-3.7449	0.00228	-3.77015	0.0407
-3.7446	0.00235	-3.76984	0.04071
-3.74429	0.00243	-3.76954	0.04075
-3.74399	0.00244	-3.76923	0.04073
-3.74368	0.00244	-3.76892	0.04075
-3.74338	0.00244	-3.76862	0.04071
-3.74307	0.00245	-3.76831	0.04078
-3.74277	0.00231	-3.76801	0.04088
-3.74246	0.00218	-3.7677	0.04078
-3.74216	0.00219	-3.7674	0.04079
-3.74185	0.00219	-3.76709	0.04088
-3.74155	0.00224	-3.76679	0.04092
-3.74124	0.00229	-3.76648	0.04093
-3.74094	0.00227	-3.76617	0.04097
-3.74063	0.00225	-3.76587	0.04098
-3.74033	0.00229	-3.76556	0.04094
-3.74002	0.00232	-3.76526	0.04091
-3.73972	0.00236	-3.76495	0.04095
-3.73941	0.00239	-3.76465	0.04096
-3.73911	0.00237	-3.76434	0.04088
-3.7388	0.00235	-3.76404	0.04084
-3.73849	0.00247	-3.76373	0.04081
-3.73819	0.00258	-3.76342	0.04093
-3.73788	0.00243	-3.76312	0.04113
-3.73758	0.00228	-3.76281	0.04116
-3.73727	0.00212	-3.76251	0.04115
-3.73697	0.00197	-3.7622	0.04113
-3.73666	0.00186	-3.7619	0.04102
-3.73636	0.00176	-3.76159	0.04085
-3.73605	0.00188	-3.76129	0.04079
-3.73575	0.00201	-3.76098	0.04081
-3.73544	0.00225	-3.76067	0.04075
-3.73514	0.00249	-3.76037	0.04069
-3.73483	0.00259	-3.76006	0.04069
-3.73453	0.0027	-3.75976	0.04073
-3.73422	0.00265	-3.75945	0.04082
-3.73392	0.00261	-3.75915	0.04081
-3.73361	0.00271	-3.75884	0.04077
-3.73331	0.0028	-3.75853	0.04085
-3.733	0.00273	-3.75823	0.04092
-3.7327	0.00266	-3.75792	0.04095
-3.73239	0.00265	-3.75762	0.04088
-3.73209	0.00265	-3.75731	0.04089
-3.73178	0.00275	-3.75701	0.04096
-3.73148	0.00286	-3.7567	0.04092
-3.73117	0.00283	-3.7564	0.04078
-3.73087	0.0028	-3.75609	0.04077
-3.73056	0.00265	-3.75578	0.04089
-3.73026	0.0025	-3.75548	0.04101
-3.72995	0.00248	-3.75517	0.0411
-3.72965	0.00247	-3.75487	0.04107
-3.72934	0.00252	-3.75456	0.04099
-3.72904	0.00256	-3.75426	0.04094
-3.72873	0.00247	-3.75395	0.04098
-3.72843	0.00238	-3.75365	0.04093
-3.72812	0.00239	-3.75334	0.04076
-3.72782	0.0024	-3.75303	0.0407
-3.72751	0.00227	-3.75273	0.04079
-3.72721	0.00214	-3.75242	0.04086
-3.7269	0.0021	-3.75212	0.04085
-3.7266	0.00207	-3.75181	0.04077
-3.72629	0.0021	-3.75151	0.04077
-3.72599	0.00213	-3.7512	0.04084
-3.72568	0.00232	-3.7509	0.04082
-3.72538	0.00251	-3.75059	0.04084
-3.72507	0.00247	-3.75028	0.04093
-3.72477	0.00242	-3.74998	0.04092
-3.72446	0.00237	-3.74967	0.04086
-3.72416	0.00232	-3.74937	0.04082
-3.72385	0.00234	-3.74906	0.04081
-3.72355	0.00235	-3.74876	0.04077
-3.72324	0.00248	-3.74845	0.04074
-3.72293	0.00261	-3.74815	0.04072
-3.72263	0.00252	-3.74784	0.04085
-3.72232	0.00242	-3.74753	0.04096
-3.72202	0.00243	-3.74723	0.0409
-3.72171	0.00244	-3.74692	0.04089
-3.72141	0.00252	-3.74662	0.04087
-3.7211	0.0026	-3.74631	0.04089
-3.7208	0.00255	-3.74601	0.04093
-3.72049	0.00249	-3.7457	0.04086
-3.72019	0.00257	-3.7454	0.04092
-3.71988	0.00266	-3.74509	0.04103
-3.71958	0.00265	-3.74478	0.04099
-3.71927	0.00264	-3.74448	0.04093
-3.71897	0.00257	-3.74417	0.0409
-3.71866	0.00249	-3.74387	0.04079
-3.71836	0.00256	-3.74356	0.04061
-3.71805	0.00264	-3.74326	0.04056
-3.71775	0.00257	-3.74295	0.04054
-3.71744	0.00251	-3.74265	0.04067
-3.71714	0.00255	-3.74234	0.04077
-3.71683	0.00259	-3.74203	0.04073
-3.71653	0.00252	-3.74173	0.04071
-3.71622	0.00244	-3.74142	0.04076
-3.71592	0.00231	-3.74112	0.04077
-3.71561	0.00263	-3.74081	0.04081
-3.71531	0.00276	-3.74051	0.04092
-3.715	0.00289	-3.7402	0.04087
-3.7147	0.00271	-3.7399	0.04077
-3.71439	0.00254	-3.73959	0.04086
-3.71409	0.00237	-3.73928	0.04093
-3.71378	0.00219	-3.73898	0.04092
-3.71348	0.00222	-3.73867	0.04087
-3.71317	0.00225	-3.73837	0.04082
-3.71287	0.00231	-3.73806	0.04086
-3.71256	0.00236	-3.73776	0.0409
-3.71226	0.00223	-3.73745	0.04091
-3.71195	0.00255	-3.73715	0.04097
-3.71165	0.00263	-3.73684	0.04103
-3.71134	0.00243	-3.73653	0.04095
-3.71104	0.00245	-3.73623	0.04085
-3.71073	0.00247	-3.73592	0.04089
-3.71043	0.00234	-3.73562	0.04093
-3.71012	0.00221	-3.73531	0.04092
-3.70982	0.00228	-3.73501	0.04083
-3.70951	0.00236	-3.7347	0.0408
-3.70921	0.00229	-3.7344	0.04077
-3.7089	0.00223	-3.73409	0.04076
-3.7086	0.00239	-3.73378	0.04079
-3.70829	0.00255	-3.73348	0.0409
-3.70799	0.00257	-3.73317	0.04091
-3.70768	0.0026	-3.73287	0.04086
-3.70737	0.00254	-3.73256	0.04091
-3.70707	0.00249	-3.73226	0.04087
-3.70676	0.00257	-3.73195	0.04092
-3.70646	0.00265	-3.73165	0.0409
-3.70615	0.00253	-3.73134	0.04081
-3.70585	0.00241	-3.73103	0.04081
-3.70554	0.0023	-3.73073	0.04081
-3.70524	0.00218	-3.73042	0.04085
-3.70493	0.0022	-3.73012	0.0409
-3.70463	0.00222	-3.72981	0.0409
-3.70432	0.00225	-3.72951	0.04078
-3.70402	0.00227	-3.7292	0.0407
-3.70371	0.0023	-3.72889	0.04073
-3.70341	0.00233	-3.72859	0.04083
-3.7031	0.0025	-3.72828	0.04097
-3.7028	0.00267	-3.72798	0.04101
-3.70249	0.00258	-3.72767	0.04088
-3.70219	0.00249	-3.72737	0.04074
-3.70188	0.00264	-3.72706	0.0406
-3.70158	0.00278	-3.72676	0.04065
-3.70127	0.00277	-3.72645	0.04082
-3.70097	0.00276	-3.72614	0.04094
-3.70066	0.00275	-3.72584	0.04094
-3.70036	0.00273	-3.72553	0.04091
-3.70005	0.00261	-3.72523	0.04091
-3.69975	0.00248	-3.72492	0.04092
-3.69944	0.00235	-3.72462	0.04092
-3.69914	0.00223	-3.72431	0.04088
-3.69883	0.00237	-3.72401	0.04087
-3.69853	0.00252	-3.7237	0.04086
-3.69822	0.00255	-3.72339	0.04081
-3.69792	0.00258	-3.72309	0.04068
-3.69761	0.00248	-3.72278	0.04061
-3.69731	0.00265	-3.72248	0.04059
-3.697	0.0027	-3.72217	0.0406
-3.6967	0.00248	-3.72187	0.04068
-3.69639	0.00218	-3.72156	0.04073
-3.69609	0.00215	-3.72126	0.04073
-3.69578	0.00211	-3.72095	0.04071
-3.69548	0.00233	-3.72064	0.04069
-3.69517	0.0025	-3.72034	0.04062
-3.69487	0.0024	-3.72003	0.0406
-3.69456	0.00246	-3.71973	0.04066
-3.69426	0.00253	-3.71942	0.04078
-3.69395	0.00249	-3.71912	0.0409
-3.69365	0.00244	-3.71881	0.04092
-3.69334	0.00242	-3.71851	0.04086
-3.69304	0.00239	-3.7182	0.04097
-3.69273	0.00229	-3.71789	0.04109
-3.69243	0.00246	-3.71759	0.04116
-3.69212	0.00266	-3.71728	0.04119
-3.69181	0.00257	-3.71698	0.04113
-3.69151	0.00245	-3.71667	0.041
-3.6912	0.0026	-3.71637	0.0409
-3.6909	0.00273	-3.71606	0.0408
-3.69059	0.00259	-3.71576	0.04072
-3.69029	0.00256	-3.71545	0.0407
-3.68998	0.00253	-3.71514	0.04073
-3.68968	0.0022	-3.71484	0.04083
-3.68937	0.00214	-3.71453	0.04089
-3.68907	0.00216	-3.71423	0.04091
-3.68876	0.00218	-3.71392	0.04093
-3.68846	0.0021	-3.71362	0.04095
-3.68815	0.00202	-3.71331	0.04097
-3.68785	0.00183	-3.71301	0.04089
-3.68754	0.00191	-3.7127	0.04082
-3.68724	0.00225	-3.71239	0.04082
-3.68693	0.00231	-3.71209	0.04079
-3.68663	0.00242	-3.71178	0.04074
-3.68632	0.00282	-3.71148	0.04073
-3.68602	0.00296	-3.71117	0.04077
-3.68571	0.00283	-3.71087	0.04084
-3.68541	0.00277	-3.71056	0.04088
-3.6851	0.00271	-3.71026	0.04087
-3.6848	0.00263	-3.70995	0.04076
-3.68449	0.00255	-3.70964	0.0407
-3.68419	0.00237	-3.70934	0.0407
-3.68388	0.0022	-3.70903	0.04067
-3.68358	0.00217	-3.70873	0.04074
-3.68327	0.00213	-3.70842	0.04092
-3.68297	0.00226	-3.70812	0.04097
-3.68266	0.00239	-3.70781	0.04081
-3.68236	0.00251	-3.70751	0.04066
-3.68205	0.00264	-3.7072	0.0407
-3.68175	0.00245	-3.70689	0.04077
-3.68144	0.00226	-3.70659	0.04089
-3.68114	0.00214	-3.70628	0.04098
-3.68083	0.0023	-3.70598	0.04113
-3.68053	0.0024	-3.70567	0.04117
-3.68022	0.0025	-3.70537	0.04101
-3.67992	0.0025	-3.70506	0.04091
-3.67961	0.00249	-3.70476	0.04098
-3.67931	0.0024	-3.70445	0.04106
-3.679	0.00259	-3.70414	0.04102
-3.6787	0.00261	-3.70384	0.04086
-3.67839	0.00264	-3.70353	0.04087
-3.67809	0.00255	-3.70323	0.04094
-3.67778	0.00245	-3.70292	0.04092
-3.67748	0.00251	-3.70262	0.04092
-3.67717	0.00257	-3.70231	0.04096
-3.67687	0.00233	-3.702	0.04092
-3.67656	0.00237	-3.7017	0.04086
-3.67625	0.00251	-3.70139	0.04082
-3.67595	0.00264	-3.70109	0.04075
-3.67564	0.00251	-3.70078	0.04077
-3.67534	0.00265	-3.70048	0.04084
-3.67503	0.00279	-3.70017	0.04099
-3.67473	0.00265	-3.69987	0.041
-3.67442	0.00251	-3.69956	0.04096
-3.67412	0.00238	-3.69925	0.04093
-3.67381	0.00245	-3.69895	0.04095
-3.67351	0.00253	-3.69864	0.04099
-3.6732	0.00241	-3.69834	0.04098
-3.6729	0.0023	-3.69803	0.04095
-3.67259	0.00233	-3.69773	0.04089
-3.67229	0.00235	-3.69742	0.04088
-3.67198	0.00222	-3.69712	0.04086
-3.67168	0.0021	-3.69681	0.04083
-3.67137	0.00197	-3.6965	0.04084
-3.67107	0.00184	-3.6962	0.04081
-3.67076	0.00207	-3.69589	0.04085
-3.67046	0.0023	-3.69559	0.04082
-3.67015	0.00205	-3.69528	0.04074
-3.66985	0.00208	-3.69498	0.04078
-3.66954	0.00207	-3.69467	0.04078
-3.66924	0.00207	-3.69437	0.04071
-3.66893	0.00219	-3.69406	0.04068
-3.66863	0.00231	-3.69375	0.04071
-3.66832	0.00263	-3.69345	0.04073
-3.66802	0.00248	-3.69314	0.04072
-3.66771	0.00223	-3.69284	0.04081
-3.66741	0.00226	-3.69253	0.04086
-3.6671	0.00224	-3.69223	0.04082
-3.6668	0.00249	-3.69192	0.04079
-3.66649	0.00247	-3.69162	0.04087
-3.66619	0.00245	-3.69131	0.04089
-3.66588	0.00234	-3.691	0.04079
-3.66558	0.00223	-3.6907	0.04068
-3.66527	0.00226	-3.69039	0.04066
-3.66497	0.00229	-3.69009	0.04076
-3.66466	0.00247	-3.68978	0.0408
-3.66436	0.00265	-3.68948	0.04069
-3.66405	0.00251	-3.68917	0.04058
-3.66375	0.00237	-3.68887	0.04073
-3.66344	0.00238	-3.68856	0.04089
-3.66314	0.0024	-3.68825	0.04102
-3.66283	0.00218	-3.68795	0.04114
-3.66253	0.00197	-3.68764	0.04123
-3.66222	0.0019	-3.68734	0.04123
-3.66192	0.00183	-3.68703	0.04115
-3.66161	0.00189	-3.68673	0.04101
-3.66131	0.00196	-3.68642	0.04098
-3.661	0.00201	-3.68612	0.04107
-3.66069	0.00205	-3.68581	0.04097
-3.66039	0.0021	-3.6855	0.04084
-3.66008	0.00215	-3.6852	0.04094
-3.65978	0.00216	-3.68489	0.04099
-3.65947	0.00217	-3.68459	0.04088
-3.65917	0.00232	-3.68428	0.04078
-3.65886	0.00247	-3.68398	0.04075
-3.65856	0.00245	-3.68367	0.04066
-3.65825	0.00244	-3.68337	0.0406
-3.65795	0.00242	-3.68306	0.04069
-3.65764	0.00241	-3.68275	0.04075
-3.65734	0.00237	-3.68245	0.04078
-3.65703	0.00233	-3.68214	0.04081
-3.65673	0.00229	-3.68184	0.04086
-3.65642	0.00225	-3.68153	0.04071
-3.65612	0.00225	-3.68123	0.0406
-3.65581	0.00225	-3.68092	0.04079
-3.65551	0.00225	-3.68062	0.04094
-3.6552	0.00225	-3.68031	0.04106
-3.6549	0.00242	-3.68	0.04113
-3.65459	0.00259	-3.6797	0.04112
-3.65429	0.00262	-3.67939	0.04125
-3.65398	0.00265	-3.67909	0.04131
-3.65368	0.0024	-3.67878	0.04113
-3.65337	0.00215	-3.67848	0.04095
-3.65307	0.00223	-3.67817	0.0409
-3.65276	0.0023	-3.67787	0.04086
-3.65246	0.0024	-3.67756	0.04087
-3.65215	0.00249	-3.67725	0.04097
-3.65185	0.00236	-3.67695	0.04109
-3.65154	0.00223	-3.67664	0.0411
-3.65124	0.00215	-3.67634	0.0411
-3.65093	0.00206	-3.67603	0.04108
-3.65063	0.00221	-3.67573	0.04102
-3.65032	0.00236	-3.67542	0.04096
-3.65002	0.00225	-3.67512	0.04097
-3.64971	0.00214	-3.67481	0.04103
-3.64941	0.00203	-3.6745	0.04115
-3.6491	0.00191	-3.6742	0.04115
-3.6488	0.002	-3.67389	0.04109
-3.64849	0.00208	-3.67359	0.04114
-3.64819	0.00217	-3.67328	0.04117
-3.64788	0.00225	-3.67298	0.04099
-3.64758	0.00234	-3.67267	0.04078
-3.64727	0.00242	-3.67236	0.04072
-3.64697	0.00251	-3.67206	0.0407
-3.64666	0.00259	-3.67175	0.04072
-3.64636	0.00255	-3.67145	0.04071
-3.64605	0.0025	-3.67114	0.04068
-3.64575	0.00246	-3.67084	0.04069
-3.64544	0.00241	-3.67053	0.04079
-3.64513	0.00235	-3.67023	0.0408
-3.64483	0.00229	-3.66992	0.04084
-3.64452	0.00226	-3.66961	0.04081
-3.64422	0.00252	-3.66931	0.04073
-3.64391	0.0028	-3.669	0.04077
-3.64361	0.00254	-3.6687	0.04076
-3.6433	0.00228	-3.66839	0.04068
-3.643	0.00202	-3.66809	0.04079
-3.64269	0.00206	-3.66778	0.04086
-3.64239	0.00209	-3.66748	0.04077
-3.64208	0.00226	-3.66717	0.04064
-3.64178	0.00243	-3.66686	0.04069
-3.64147	0.00253	-3.66656	0.04084
-3.64117	0.00264	-3.66625	0.04088
-3.64086	0.00275	-3.66595	0.04088
-3.64056	0.00286	-3.66564	0.04085
-3.64025	0.00296	-3.66534	0.04084
-3.63995	0.00305	-3.66503	0.04082
-3.63964	0.00292	-3.66473	0.04086
-3.63934	0.00278	-3.66442	0.04091
-3.63903	0.00264	-3.66411	0.04097
-3.63873	0.00251	-3.66381	0.04117
-3.63842	0.00251	-3.6635	0.04128
-3.63812	0.00251	-3.6632	0.04114
-3.63781	0.00262	-3.66289	0.04097
-3.63751	0.00273	-3.66259	0.04096
-3.6372	0.0027	-3.66228	0.04086
-3.6369	0.00267	-3.66198	0.04065
-3.63659	0.00244	-3.66167	0.04057
-3.63629	0.00221	-3.66136	0.04051
-3.63598	0.00212	-3.66106	0.04045
-3.63568	0.00203	-3.66075	0.04051
-3.63537	0.00205	-3.66045	0.04062
-3.63507	0.00206	-3.66014	0.04071
-3.63476	0.00208	-3.65984	0.04081
-3.63446	0.0021	-3.65953	0.04073
-3.63415	0.00223	-3.65923	0.04066
-3.63385	0.00235	-3.65892	0.04057
-3.63354	0.00232	-3.65861	0.04058
-3.63324	0.00229	-3.65831	0.04064
-3.63293	0.0024	-3.658	0.04064
-3.63263	0.00222	-3.6577	0.04066
-3.63232	0.00202	-3.65739	0.04076
-3.63202	0.00236	-3.65709	0.04081
-3.63171	0.00245	-3.65678	0.04068
-3.63141	0.00227	-3.65648	0.0406
-3.6311	0.00195	-3.65617	0.04061
-3.6308	0.00163	-3.65586	0.0407
-3.63049	0.00181	-3.65556	0.04072
-3.63019	0.00198	-3.65525	0.04071
-3.62988	0.00202	-3.65495	0.04085
-3.62957	0.00205	-3.65464	0.04095
-3.62927	0.00214	-3.65434	0.04088
-3.62896	0.00222	-3.65403	0.04084
-3.62866	0.00217	-3.65373	0.04086
-3.62835	0.00212	-3.65342	0.04096
-3.62805	0.00217	-3.65311	0.04095
-3.62774	0.00221	-3.65281	0.04094
-3.62744	0.00226	-3.6525	0.04097
-3.62713	0.00231	-3.6522	0.04097
-3.62683	0.00223	-3.65189	0.04098
-3.62652	0.00215	-3.65159	0.04104
-3.62622	0.00226	-3.65128	0.04108
-3.62591	0.00209	-3.65098	0.04105
-3.62561	0.00185	-3.65067	0.04092
-3.6253	0.00216	-3.65036	0.04081
-3.625	0.00228	-3.65006	0.04084
-3.62469	0.0024	-3.64975	0.04089
-3.62439	0.00248	-3.64945	0.04091
-3.62408	0.00255	-3.64914	0.04089
-3.62378	0.00262	-3.64884	0.04082
-3.62347	0.0027	-3.64853	0.04078
-3.62317	0.00272	-3.64823	0.04085
-3.62286	0.00275	-3.64792	0.04089
-3.62256	0.00277	-3.64761	0.04071
-3.62225	0.0028	-3.64731	0.04053
-3.62195	0.00276	-3.647	0.04054
-3.62164	0.00273	-3.6467	0.0406
-3.62134	0.00269	-3.64639	0.04066
-3.62103	0.00266	-3.64609	0.04075
-3.62073	0.00264	-3.64578	0.04081
-3.62042	0.00263	-3.64548	0.04081
-3.62012	0.00248	-3.64517	0.04075
-3.61981	0.00233	-3.64486	0.04078
-3.61951	0.00242	-3.64456	0.0409
-3.6192	0.00251	-3.64425	0.04103
-3.6189	0.00259	-3.64395	0.041
-3.61859	0.00268	-3.64364	0.04094
-3.61829	0.00256	-3.64334	0.04109
-3.61798	0.00243	-3.64303	0.04113
-3.61768	0.00253	-3.64272	0.04095
-3.61737	0.00263	-3.64242	0.0409
-3.61707	0.00255	-3.64211	0.04087
-3.61676	0.00246	-3.64181	0.04069
-3.61646	0.00238	-3.6415	0.04064
-3.61615	0.0023	-3.6412	0.04075
-3.61585	0.00244	-3.64089	0.04088
-3.61554	0.00258	-3.64059	0.04089
-3.61524	0.00258	-3.64028	0.04088
-3.61493	0.00259	-3.63997	0.04089
-3.61463	0.00267	-3.63967	0.04082
-3.61432	0.00275	-3.63936	0.04081
-3.61401	0.0026	-3.63906	0.04085
-3.61371	0.00245	-3.63875	0.04095
-3.6134	0.00259	-3.63845	0.04104
-3.6131	0.00274	-3.63814	0.04097
-3.61279	0.00266	-3.63784	0.04073
-3.61249	0.00258	-3.63753	0.04061
-3.61218	0.00259	-3.63722	0.04064
-3.61188	0.0026	-3.63692	0.04071
-3.61157	0.00247	-3.63661	0.04074
-3.61127	0.00234	-3.63631	0.04085
-3.61096	0.00236	-3.636	0.0409
-3.61066	0.00238	-3.6357	0.04085
-3.61035	0.0024	-3.63539	0.04079
-3.61005	0.00242	-3.63509	0.04071
-3.60974	0.00258	-3.63478	0.04071
-3.60944	0.00274	-3.63447	0.04078
-3.60913	0.00259	-3.63417	0.04076
-3.60883	0.00243	-3.63386	0.04077
-3.60852	0.00258	-3.63356	0.04089
-3.60822	0.00273	-3.63325	0.04104
-3.60791	0.00255	-3.63295	0.04107
-3.60761	0.00238	-3.63264	0.04106
-3.6073	0.00259	-3.63234	0.04102
-3.607	0.0028	-3.63203	0.04097
-3.60669	0.00269	-3.63172	0.04104
-3.60639	0.00258	-3.63142	0.04104
-3.60608	0.00263	-3.63111	0.04095
-3.60578	0.00267	-3.63081	0.04086
-3.60547	0.00249	-3.6305	0.04087
-3.60517	0.0023	-3.6302	0.04089
-3.60486	0.00247	-3.62989	0.04089
-3.60456	0.00263	-3.62959	0.04093
-3.60425	0.00266	-3.62928	0.04099
-3.60395	0.00269	-3.62897	0.04091
-3.60364	0.0024	-3.62867	0.04074
-3.60334	0.00212	-3.62836	0.04077
-3.60303	0.00215	-3.62806	0.0408
-3.60273	0.00219	-3.62775	0.04092
-3.60242	0.00217	-3.62745	0.04103
-3.60212	0.00215	-3.62714	0.04109
-3.60181	0.00213	-3.62684	0.04107
-3.60151	0.0021	-3.62653	0.04095
-3.6012	0.00184	-3.62622	0.04088
-3.6009	0.00158	-3.62592	0.04076
-3.60059	0.00164	-3.62561	0.0407
-3.60029	0.0017	-3.62531	0.04072
-3.59998	0.00186	-3.625	0.04074
-3.59968	0.00202	-3.6247	0.04071
-3.59937	0.00219	-3.62439	0.0406
-3.59907	0.00235	-3.62409	0.0406
-3.59876	0.00244	-3.62378	0.04081
-3.59845	0.00252	-3.62347	0.04085
-3.59815	0.00261	-3.62317	0.0408
-3.59784	0.0027	-3.62286	0.04091
-3.59754	0.00273	-3.62256	0.04102
-3.59723	0.00275	-3.62225	0.04107
-3.59693	0.00292	-3.62195	0.04109
-3.59662	0.00308	-3.62164	0.04092
-3.59632	0.00292	-3.62134	0.04069
-3.59601	0.00276	-3.62103	0.04063
-3.59571	0.00274	-3.62072	0.04062
-3.5954	0.00271	-3.62042	0.04078
-3.5951	0.00263	-3.62011	0.04102
-3.59479	0.00255	-3.61981	0.04107
-3.59449	0.00247	-3.6195	0.04105
-3.59418	0.00239	-3.6192	0.04094
-3.59388	0.00236	-3.61889	0.04086
-3.59357	0.00234	-3.61859	0.04077
-3.59327	0.00231	-3.61828	0.04074
-3.59296	0.00229	-3.61797	0.04074
-3.59266	0.00228	-3.61767	0.04082
-3.59235	0.00227	-3.61736	0.04095
-3.59205	0.0025	-3.61706	0.04103
-3.59174	0.00272	-3.61675	0.04094
-3.59144	0.00268	-3.61645	0.04076
-3.59113	0.00264	-3.61614	0.04069
-3.59083	0.0026	-3.61583	0.04078
-3.59052	0.00256	-3.61553	0.04084
-3.59022	0.00255	-3.61522	0.04085
-3.58991	0.00253	-3.61492	0.04084
-3.58961	0.00238	-3.61461	0.04079
-3.5893	0.00223	-3.61431	0.04086
-3.589	0.00229	-3.614	0.04087
-3.58869	0.00235	-3.6137	0.04086
-3.58839	0.00241	-3.61339	0.0409
-3.58808	0.00248	-3.61308	0.04088
-3.58778	0.00264	-3.61278	0.04073
-3.58747	0.00281	-3.61247	0.04056
-3.58717	0.00275	-3.61217	0.04061
-3.58686	0.00269	-3.61186	0.04078
-3.58656	0.00251	-3.61156	0.04097
-3.58625	0.00234	-3.61125	0.04102
-3.58595	0.00217	-3.61095	0.04098
-3.58564	0.00199	-3.61064	0.04099
-3.58534	0.00204	-3.61033	0.0409
-3.58503	0.00208	-3.61003	0.04064
-3.58473	0.00213	-3.60972	0.04061
-3.58442	0.00217	-3.60942	0.04076
-3.58412	0.00229	-3.60911	0.04091
-3.58381	0.00242	-3.60881	0.04092
-3.58351	0.00223	-3.6085	0.04097
-3.5832	0.00205	-3.6082	0.04097
-3.58289	0.00197	-3.60789	0.04099
-3.58259	0.00217	-3.60758	0.04099
-3.58228	0.00236	-3.60728	0.04092
-3.58198	0.00228	-3.60697	0.04091
-3.58167	0.00227	-3.60667	0.04096
-3.58137	0.00226	-3.60636	0.04098
-3.58106	0.00238	-3.60606	0.04101
-3.58076	0.00223	-3.60575	0.04107
-3.58045	0.00231	-3.60545	0.04103
-3.58015	0.00238	-3.60514	0.04096
-3.57984	0.00246	-3.60483	0.04094
-3.57954	0.00226	-3.60453	0.04085
-3.57923	0.00237	-3.60422	0.04068
-3.57893	0.00249	-3.60392	0.04066
-3.57862	0.00248	-3.60361	0.04071
-3.57832	0.00247	-3.60331	0.04085
-3.57801	0.00223	-3.603	0.04101
-3.57771	0.00244	-3.6027	0.04094
-3.5774	0.00271	-3.60239	0.04078
-3.5771	0.00271	-3.60208	0.04088
-3.57679	0.00235	-3.60178	0.04106
-3.57649	0.00245	-3.60147	0.0411
-3.57618	0.00259	-3.60117	0.04108
-3.57588	0.00244	-3.60086	0.0411
-3.57557	0.00238	-3.60056	0.04103
-3.57527	0.00258	-3.60025	0.04092
-3.57496	0.0026	-3.59995	0.04072
-3.57466	0.00262	-3.59964	0.04068
-3.57435	0.00286	-3.59933	0.0408
-3.57405	0.00282	-3.59903	0.04078
-3.57374	0.00246	-3.59872	0.0408
-3.57344	0.00238	-3.59842	0.04074
-3.57313	0.00254	-3.59811	0.04062
-3.57283	0.0027	-3.59781	0.04053
-3.57252	0.00275	-3.5975	0.04054
-3.57222	0.00281	-3.5972	0.0407
-3.57191	0.00259	-3.59689	0.04082
-3.57161	0.00264	-3.59658	0.04093
-3.5713	0.00268	-3.59628	0.04101
-3.571	0.00272	-3.59597	0.04096
-3.57069	0.00279	-3.59567	0.04087
-3.57039	0.00286	-3.59536	0.04095
-3.57008	0.00277	-3.59506	0.04105
-3.56978	0.0024	-3.59475	0.041
-3.56947	0.00247	-3.59445	0.04097
-3.56917	0.00254	-3.59414	0.04103
-3.56886	0.00257	-3.59383	0.04102
-3.56856	0.00261	-3.59353	0.04095
-3.56825	0.00269	-3.59322	0.04078
-3.56794	0.0025	-3.59292	0.04067
-3.56764	0.00218	-3.59261	0.04062
-3.56733	0.00213	-3.59231	0.04051
-3.56703	0.00216	-3.592	0.04053
-3.56672	0.00219	-3.5917	0.0406
-3.56642	0.00226	-3.59139	0.04055
-3.56611	0.00233	-3.59108	0.04043
-3.56581	0.00226	-3.59078	0.0404
-3.5655	0.00246	-3.59047	0.04052
-3.5652	0.00281	-3.59017	0.0407
-3.56489	0.00287	-3.58986	0.04067
-3.56459	0.00248	-3.58956	0.04058
-3.56428	0.00208	-3.58925	0.04047
-3.56398	0.00174	-3.58895	0.04049
-3.56367	0.00168	-3.58864	0.04058
-3.56337	0.0019	-3.58833	0.04068
-3.56306	0.00212	-3.58803	0.0408
-3.56276	0.00235	-3.58772	0.04079
-3.56245	0.00259	-3.58742	0.04081
-3.56215	0.00249	-3.58711	0.04084
-3.56184	0.00238	-3.58681	0.04087
-3.56154	0.0023	-3.5865	0.04091
-3.56123	0.00221	-3.58619	0.04087
-3.56093	0.00225	-3.58589	0.04075
-3.56062	0.00257	-3.58558	0.04085
-3.56032	0.00271	-3.58528	0.04101
-3.56001	0.00285	-3.58497	0.041
-3.55971	0.00289	-3.58467	0.04103
-3.5594	0.00266	-3.58436	0.04102
-3.5591	0.00229	-3.58406	0.04089
-3.55879	0.00219	-3.58375	0.0408
-3.55849	0.00234	-3.58344	0.04084
-3.55818	0.00249	-3.58314	0.04085
-3.55788	0.00258	-3.58283	0.04088
-3.55757	0.0024	-3.58253	0.04085
-3.55727	0.00256	-3.58222	0.04076
-3.55696	0.00272	-3.58192	0.04079
-3.55666	0.00279	-3.58161	0.04086
-3.55635	0.00259	-3.58131	0.04081
-3.55605	0.00239	-3.581	0.04083
-3.55574	0.00219	-3.58069	0.04086
-3.55544	0.00205	-3.58039	0.04087
-3.55513	0.00219	-3.58008	0.04079
-3.55483	0.00241	-3.57978	0.04074
-3.55452	0.00264	-3.57947	0.04073
-3.55422	0.0028	-3.57917	0.04067
-3.55391	0.0027	-3.57886	0.04062
-3.55361	0.00268	-3.57856	0.04077
-3.5533	0.00267	-3.57825	0.04086
-3.553	0.0025	-3.57794	0.04079
-3.55269	0.00233	-3.57764	0.04083
-3.55238	0.0024	-3.57733	0.04091
-3.55208	0.00247	-3.57703	0.04089
-3.55177	0.00248	-3.57672	0.04093
-3.55147	0.00222	-3.57642	0.04092
-3.55116	0.00211	-3.57611	0.04093
-3.55086	0.00227	-3.57581	0.04099
-3.55055	0.00239	-3.5755	0.04108
-3.55025	0.00252	-3.57519	0.0411
-3.54994	0.00262	-3.57489	0.04106
-3.54964	0.00272	-3.57458	0.04109
-3.54933	0.00234	-3.57428	0.04107
-3.54903	0.00224	-3.57397	0.04108
-3.54872	0.00227	-3.57367	0.04115
-3.54842	0.00231	-3.57336	0.04113
-3.54811	0.00238	-3.57306	0.04119
-3.54781	0.00245	-3.57275	0.04119
-3.5475	0.00208	-3.57244	0.04102
-3.5472	0.00199	-3.57214	0.04087
-3.54689	0.00199	-3.57183	0.04088
-3.54659	0.00228	-3.57153	0.04095
-3.54628	0.00246	-3.57122	0.04105
-3.54598	0.00265	-3.57092	0.04108
-3.54567	0.00293	-3.57061	0.0409
-3.54537	0.00266	-3.57031	0.04067
-3.54506	0.00282	-3.57	0.04065
-3.54476	0.00299	-3.56969	0.04076
-3.54445	0.0028	-3.56939	0.04073
-3.54415	0.00261	-3.56908	0.04064
-3.54384	0.00249	-3.56878	0.04051
-3.54354	0.00237	-3.56847	0.04044
-3.54323	0.00239	-3.56817	0.04049
-3.54293	0.00241	-3.56786	0.04065
-3.54262	0.00223	-3.56756	0.04077
-3.54232	0.00205	-3.56725	0.04091
-3.54201	0.00219	-3.56694	0.04105
-3.54171	0.00233	-3.56664	0.04098
-3.5414	0.00242	-3.56633	0.04083
-3.5411	0.00251	-3.56603	0.0408
-3.54079	0.0026	-3.56572	0.04084
-3.54049	0.00269	-3.56542	0.04078
-3.54018	0.00261	-3.56511	0.04076
-3.53988	0.00253	-3.56481	0.04076
-3.53957	0.00259	-3.5645	0.04069
-3.53927	0.00264	-3.56419	0.04074
-3.53896	0.00256	-3.56389	0.04084
-3.53866	0.00248	-3.56358	0.04091
-3.53835	0.00226	-3.56328	0.041
-3.53805	0.00204	-3.56297	0.04099
-3.53774	0.00224	-3.56267	0.04095
-3.53744	0.00244	-3.56236	0.04087
-3.53713	0.00241	-3.56206	0.04086
-3.53682	0.00238	-3.56175	0.04071
-3.53652	0.00258	-3.56144	0.04067
-3.53621	0.00278	-3.56114	0.04076
-3.53591	0.00275	-3.56083	0.04076
-3.5356	0.00273	-3.56053	0.04082
-3.5353	0.00261	-3.56022	0.04091
-3.53499	0.0025	-3.55992	0.04088
-3.53469	0.00239	-3.55961	0.0408
-3.53438	0.00228	-3.5593	0.04083
-3.53408	0.00205	-3.559	0.04084
-3.53377	0.00182	-3.55869	0.04098
-3.53347	0.00191	-3.55839	0.04093
-3.53316	0.00201	-3.55808	0.04084
-3.53286	0.00209	-3.55778	0.0408
-3.53255	0.00217	-3.55747	0.0407
-3.53225	0.00222	-3.55717	0.04075
-3.53194	0.00227	-3.55686	0.0408
-3.53164	0.00262	-3.55655	0.04084
-3.53133	0.00241	-3.55625	0.04083
-3.53103	0.00251	-3.55594	0.04081
-3.53072	0.00261	-3.55564	0.04078
-3.53042	0.00249	-3.55533	0.04069
-3.53011	0.00236	-3.55503	0.04062
-3.52981	0.00223	-3.55472	0.04064
-3.5295	0.00211	-3.55442	0.04074
-3.5292	0.00201	-3.55411	0.04068
-3.52889	0.00191	-3.5538	0.04053
-3.52859	0.00182	-3.5535	0.04054
-3.52828	0.00172	-3.55319	0.04069
-3.52798	0.00178	-3.55289	0.04088
-3.52767	0.00183	-3.55258	0.04091
-3.52737	0.00189	-3.55228	0.04084
-3.52706	0.00194	-3.55197	0.04068
-3.52676	0.00215	-3.55167	0.04063
-3.52645	0.00235	-3.55136	0.04064
-3.52615	0.00227	-3.55105	0.04068
-3.52584	0.00219	-3.55075	0.0409
-3.52554	0.00189	-3.55044	0.04094
-3.52523	0.00215	-3.55014	0.04098
-3.52493	0.00241	-3.54983	0.04102
-3.52462	0.00268	-3.54953	0.041
-3.52432	0.00268	-3.54922	0.041
-3.52401	0.00269	-3.54892	0.04095
-3.52371	0.00256	-3.54861	0.04076
-3.5234	0.00244	-3.5483	0.04057
-3.5231	0.00245	-3.548	0.04056
-3.52279	0.00247	-3.54769	0.04059
-3.52249	0.00226	-3.54739	0.0405
-3.52218	0.00205	-3.54708	0.04056
-3.52188	0.00215	-3.54678	0.0407
-3.52157	0.00226	-3.54647	0.04073
-3.52126	0.00237	-3.54617	0.04082
-3.52096	0.00247	-3.54586	0.0409
-3.52065	0.00244	-3.54555	0.04089
-3.52035	0.0024	-3.54525	0.04098
-3.52004	0.00237	-3.54494	0.04102
-3.51974	0.00233	-3.54464	0.04089
-3.51943	0.00228	-3.54433	0.0408
-3.51913	0.00223	-3.54403	0.04078
-3.51882	0.00222	-3.54372	0.0407
-3.51852	0.0022	-3.54342	0.04065
-3.51821	0.00191	-3.54311	0.04083
-3.51791	0.00217	-3.5428	0.04095
-3.5176	0.00235	-3.5425	0.04082
-3.5173	0.00253	-3.54219	0.04061
-3.51699	0.00236	-3.54189	0.04041
-3.51669	0.00219	-3.54158	0.04031
-3.51638	0.00229	-3.54128	0.04038
-3.51608	0.00238	-3.54097	0.04055
-3.51577	0.00206	-3.54067	0.04065
-3.51547	0.00228	-3.54036	0.04076
-3.51516	0.00233	-3.54005	0.04084
-3.51486	0.00239	-3.53975	0.04084
-3.51455	0.00242	-3.53944	0.04092
-3.51425	0.00244	-3.53914	0.04098
-3.51394	0.00247	-3.53883	0.04085
-3.51364	0.0025	-3.53853	0.04077
-3.51333	0.00252	-3.53822	0.04079
-3.51303	0.00255	-3.53792	0.04078
-3.51272	0.00234	-3.53761	0.04093
-3.51242	0.00214	-3.5373	0.04106
-3.51211	0.00229	-3.537	0.04098
-3.51181	0.00244	-3.53669	0.04086
-3.5115	0.0024	-3.53639	0.04079
-3.5112	0.00235	-3.53608	0.04074
-3.51089	0.00207	-3.53578	0.04077
-3.51059	0.00234	-3.53547	0.04089
-3.51028	0.00281	-3.53517	0.04107
-3.50998	0.00237	-3.53486	0.04115
-3.50967	0.0023	-3.53455	0.04106
-3.50937	0.00224	-3.53425	0.04083
-3.50906	0.00234	-3.53394	0.04076
-3.50876	0.00245	-3.53364	0.04088
-3.50845	0.00263	-3.53333	0.041
-3.50815	0.00281	-3.53303	0.04093
-3.50784	0.00271	-3.53272	0.04075
-3.50754	0.0026	-3.53242	0.04069
-3.50723	0.00231	-3.53211	0.04079
-3.50693	0.00256	-3.5318	0.04094
-3.50662	0.00252	-3.5315	0.04096
-3.50632	0.0022	-3.53119	0.04097
-3.50601	0.00224	-3.53089	0.0409
-3.5057	0.00228	-3.53058	0.0407
-3.5054	0.00262	-3.53028	0.04052
-3.50509	0.00296	-3.52997	0.0405
-3.50479	0.00264	-3.52966	0.04064
-3.50448	0.00232	-3.52936	0.04079
-3.50418	0.00241	-3.52905	0.04087
-3.50387	0.00249	-3.52875	0.04089
-3.50357	0.00225	-3.52844	0.04081
-3.50326	0.002	-3.52814	0.04081
-3.50296	0.00208	-3.52783	0.0408
-3.50265	0.00215	-3.52753	0.04088
-3.50235	0.00216	-3.52722	0.04091
-3.50204	0.00216	-3.52691	0.04091
-3.50174	0.00217	-3.52661	0.04088
-3.50143	0.00217	-3.5263	0.04094
-3.50113	0.00245	-3.526	0.04107
-3.50082	0.00273	-3.52569	0.04107
-3.50052	0.00288	-3.52539	0.04102
-3.50021	0.00302	-3.52508	0.0409
-3.49991	0.00277	-3.52478	0.04088
-3.4996	0.00251	-3.52447	0.04088
-3.4993	0.00239	-3.52416	0.0408
-3.49899	0.00228	-3.52386	0.04085
-3.49869	0.00233	-3.52355	0.04093
-3.49838	0.00238	-3.52325	0.04097
-3.49808	0.00267	-3.52294	0.04102
-3.49777	0.00295	-3.52264	0.04096
-3.49747	0.00282	-3.52233	0.0408
-3.49716	0.00269	-3.52203	0.04059
-3.49686	0.0027	-3.52172	0.04054
-3.49655	0.00271	-3.52141	0.04065
-3.49625	0.00267	-3.52111	0.04069
-3.49594	0.00263	-3.5208	0.0406
-3.49564	0.00242	-3.5205	0.04036
-3.49533	0.00249	-3.52019	0.04037
-3.49503	0.00268	-3.51989	0.04062
-3.49472	0.00259	-3.51958	0.04066
-3.49442	0.00234	-3.51928	0.04068
-3.49411	0.00263	-3.51897	0.04076
-3.49381	0.00303	-3.51866	0.04076
-3.4935	0.00287	-3.51836	0.04061
-3.4932	0.00265	-3.51805	0.04046
-3.49289	0.00243	-3.51775	0.04044
-3.49259	0.00249	-3.51744	0.04045
-3.49228	0.00256	-3.51714	0.04047
-3.49198	0.00249	-3.51683	0.04059
-3.49167	0.00242	-3.51653	0.04071
-3.49137	0.00254	-3.51622	0.04081
-3.49106	0.00265	-3.51591	0.0409
-3.49076	0.00245	-3.51561	0.04087
-3.49045	0.00225	-3.5153	0.04084
-3.49014	0.00207	-3.515	0.04084
-3.48984	0.00188	-3.51469	0.0407
-3.48953	0.00193	-3.51439	0.04061
-3.48923	0.00198	-3.51408	0.04075
-3.48892	0.00228	-3.51378	0.04091
-3.48862	0.00257	-3.51347	0.04107
-3.48831	0.00279	-3.51316	0.04108
-3.48801	0.00245	-3.51286	0.041
-3.4877	0.002	-3.51255	0.04094
-3.4874	0.00182	-3.51225	0.04092
-3.48709	0.00196	-3.51194	0.04098
-3.48679	0.0021	-3.51164	0.04088
-3.48648	0.00246	-3.51133	0.04072
-3.48618	0.00282	-3.51103	0.04069
-3.48587	0.00259	-3.51072	0.04076
-3.48557	0.00235	-3.51041	0.04086
-3.48526	0.00218	-3.51011	0.04087
-3.48496	0.00202	-3.5098	0.04091
-3.48465	0.00199	-3.5095	0.0411
-3.48435	0.00195	-3.50919	0.04111
-3.48404	0.00203	-3.50889	0.04091
-3.48374	0.00211	-3.50858	0.04083
-3.48343	0.00209	-3.50828	0.04088
-3.48313	0.00206	-3.50797	0.04081
-3.48282	0.00204	-3.50766	0.04083
-3.48252	0.00258	-3.50736	0.04095
-3.48221	0.00272	-3.50705	0.04092
-3.48191	0.0023	-3.50675	0.04086
-3.4816	0.00212	-3.50644	0.04093
-3.4813	0.00221	-3.50614	0.04098
-3.48099	0.00234	-3.50583	0.04087
-3.48069	0.00247	-3.50553	0.04085
-3.48038	0.00246	-3.50522	0.04083
-3.48008	0.00245	-3.50491	0.04085
-3.47977	0.00244	-3.50461	0.04084
-3.47947	0.00243	-3.5043	0.04082
-3.47916	0.00232	-3.504	0.0408
-3.47886	0.00222	-3.50369	0.04086
-3.47855	0.00211	-3.50339	0.04089
-3.47825	0.002	-3.50308	0.04076
-3.47794	0.0023	-3.50278	0.04062
-3.47764	0.00259	-3.50247	0.0406
-3.47733	0.00238	-3.50216	0.04061
-3.47703	0.00217	-3.50186	0.0408
-3.47672	0.00221	-3.50155	0.04097
-3.47642	0.00225	-3.50125	0.04105
-3.47611	0.00229	-3.50094	0.04112
-3.47581	0.00234	-3.50064	0.04109
-3.4755	0.00212	-3.50033	0.04103
-3.4752	0.00191	-3.50002	0.0409
-3.47489	0.00211	-3.49972	0.04078
-3.47458	0.0023	-3.49941	0.04078
-3.47428	0.00216	-3.49911	0.04088
-3.47397	0.00202	-3.4988	0.041
-3.47367	0.00211	-3.4985	0.04098
-3.47336	0.00219	-3.49819	0.0409
-3.47306	0.00211	-3.49789	0.04093
-3.47275	0.00202	-3.49758	0.04096
-3.47245	0.00226	-3.49727	0.04099
-3.47214	0.00249	-3.49697	0.04099
-3.47184	0.0025	-3.49666	0.04095
-3.47153	0.0025	-3.49636	0.04094
-3.47123	0.00247	-3.49605	0.04095
-3.47092	0.00244	-3.49575	0.04096
-3.47062	0.00259	-3.49544	0.04099
-3.47031	0.00219	-3.49514	0.04091
-3.47001	0.00218	-3.49483	0.04091
-3.4697	0.00244	-3.49452	0.04107
-3.4694	0.00252	-3.49422	0.04112
-3.46909	0.0026	-3.49391	0.04112
-3.46879	0.00253	-3.49361	0.04107
-3.46848	0.00246	-3.4933	0.04109
-3.46818	0.00257	-3.493	0.04112
-3.46787	0.00222	-3.49269	0.04093
-3.46757	0.00189	-3.49239	0.04078
-3.46726	0.00201	-3.49208	0.04085
-3.46696	0.00207	-3.49177	0.04088
-3.46665	0.00241	-3.49147	0.04086
-3.46635	0.00261	-3.49116	0.0409
-3.46604	0.00282	-3.49086	0.04083
-3.46574	0.00283	-3.49055	0.04074
-3.46543	0.00283	-3.49025	0.04071
-3.46513	0.0027	-3.48994	0.04078
-3.46482	0.00257	-3.48964	0.04082
-3.46452	0.00268	-3.48933	0.04077
-3.46421	0.00278	-3.48902	0.04086
-3.46391	0.00275	-3.48872	0.04096
-3.4636	0.00272	-3.48841	0.04097
-3.4633	0.0026	-3.48811	0.04111
-3.46299	0.00248	-3.4878	0.04125
-3.46269	0.00259	-3.4875	0.0413
-3.46238	0.0027	-3.48719	0.04128
-3.46208	0.00243	-3.48689	0.04117
-3.46177	0.00215	-3.48658	0.04103
-3.46147	0.0022	-3.48627	0.04099
-3.46116	0.00224	-3.48597	0.04106
-3.46086	0.00233	-3.48566	0.04115
-3.46055	0.00242	-3.48536	0.04107
-3.46025	0.00251	-3.48505	0.04091
-3.45994	0.0026	-3.48475	0.04092
-3.45964	0.00263	-3.48444	0.04093
-3.45933	0.00266	-3.48414	0.04094
-3.45902	0.00237	-3.48383	0.04086
-3.45872	0.00208	-3.48352	0.04084
-3.45841	0.00226	-3.48322	0.04091
-3.45811	0.00243	-3.48291	0.04088
-3.4578	0.00247	-3.48261	0.04078
-3.4575	0.00251	-3.4823	0.04091
-3.45719	0.00242	-3.482	0.04099
-3.45689	0.00232	-3.48169	0.04109
-3.45658	0.00209	-3.48139	0.04123
-3.45628	0.00186	-3.48108	0.04122
-3.45597	0.0022	-3.48077	0.04121
-3.45567	0.00253	-3.48047	0.04114
-3.45536	0.00263	-3.48016	0.04092
-3.45506	0.00273	-3.47986	0.04093
-3.45475	0.00265	-3.47955	0.04094
-3.45445	0.00257	-3.47925	0.04092
-3.45414	0.00226	-3.47894	0.04092
-3.45384	0.00194	-3.47864	0.04081
-3.45353	0.00206	-3.47833	0.04067
-3.45323	0.00217	-3.47802	0.04057
-3.45292	0.00228	-3.47772	0.04061
-3.45262	0.0024	-3.47741	0.04083
-3.45231	0.00217	-3.47711	0.04105
-3.45201	0.00194	-3.4768	0.04113
-3.4517	0.00231	-3.4765	0.04106
-3.4514	0.00268	-3.47619	0.04091
-3.45109	0.00259	-3.47589	0.04091
-3.45079	0.00251	-3.47558	0.04088
-3.45048	0.00256	-3.47527	0.04076
-3.45018	0.00262	-3.47497	0.04073
-3.44987	0.00264	-3.47466	0.04084
-3.44957	0.00266	-3.47436	0.04081
-3.44926	0.00268	-3.47405	0.04077
-3.44896	0.0027	-3.47375	0.04088
-3.44865	0.00262	-3.47344	0.04076
-3.44835	0.00254	-3.47313	0.0406
-3.44804	0.00259	-3.47283	0.0407
-3.44774	0.00265	-3.47252	0.0409
-3.44743	0.00252	-3.47222	0.04097
-3.44713	0.0024	-3.47191	0.04094
-3.44682	0.00228	-3.47161	0.04086
-3.44652	0.00216	-3.4713	0.04099
-3.44621	0.00245	-3.471	0.04124
-3.44591	0.00274	-3.47069	0.0412
-3.4456	0.00253	-3.47038	0.04096
-3.4453	0.00232	-3.47008	0.04074
-3.44499	0.00238	-3.46977	0.04068
-3.44469	0.00245	-3.46947	0.04073
-3.44438	0.00251	-3.46916	0.04081
-3.44408	0.00257	-3.46886	0.04074
-3.44377	0.00252	-3.46855	0.04058
-3.44346	0.00247	-3.46825	0.04062
-3.44316	0.00229	-3.46794	0.0407
-3.44285	0.0021	-3.46763	0.04069
-3.44255	0.00214	-3.46733	0.04058
-3.44224	0.00219	-3.46702	0.04053
-3.44194	0.00255	-3.46672	0.04063
-3.44163	0.00292	-3.46641	0.04077
-3.44133	0.00281	-3.46611	0.04081
-3.44102	0.0027	-3.4658	0.04077
-3.44072	0.00245	-3.4655	0.04086
-3.44041	0.0022	-3.46519	0.041
-3.44011	0.00225	-3.46488	0.04104
-3.4398	0.00229	-3.46458	0.04099
-3.4395	0.00234	-3.46427	0.04099
-3.43919	0.00238	-3.46397	0.04109
-3.43889	0.00234	-3.46366	0.04107
-3.43858	0.0023	-3.46336	0.04093
-3.43828	0.00211	-3.46305	0.04091
-3.43797	0.00193	-3.46275	0.04085
-3.43767	0.00209	-3.46244	0.04083
-3.43736	0.00224	-3.46213	0.04084
-3.43706	0.0024	-3.46183	0.04097
-3.43675	0.00256	-3.46152	0.04099
-3.43645	0.00278	-3.46122	0.04089
-3.43614	0.00301	-3.46091	0.04089
-3.43584	0.00264	-3.46061	0.04087
-3.43553	0.00227	-3.4603	0.04087
-3.43523	0.00218	-3.46	0.04073
-3.43492	0.00209	-3.45969	0.04066
-3.43462	0.00214	-3.45938	0.04084
-3.43431	0.00218	-3.45908	0.04097
-3.43401	0.00232	-3.45877	0.04089
-3.4337	0.00246	-3.45847	0.04089
-3.4334	0.00237	-3.45816	0.04101
-3.43309	0.00228	-3.45786	0.04109
-3.43279	0.00225	-3.45755	0.04113
-3.43248	0.00223	-3.45725	0.04115
-3.43218	0.0022	-3.45694	0.04109
-3.43187	0.00217	-3.45663	0.04108
-3.43157	0.00232	-3.45633	0.041
-3.43126	0.00248	-3.45602	0.04085
-3.43096	0.0025	-3.45572	0.04071
-3.43065	0.00252	-3.45541	0.0406
-3.43035	0.00253	-3.45511	0.0405
-3.43004	0.00254	-3.4548	0.0405
-3.42974	0.00255	-3.4545	0.04055
-3.42943	0.00256	-3.45419	0.04062
-3.42913	0.00269	-3.45388	0.0408
-3.42882	0.00283	-3.45358	0.04074
-3.42852	0.00265	-3.45327	0.0405
-3.42821	0.00246	-3.45297	0.04044
-3.4279	0.00256	-3.45266	0.04051
-3.4276	0.00265	-3.45236	0.04074
-3.42729	0.00275	-3.45205	0.04078
-3.42699	0.00285	-3.45175	0.04072
-3.42668	0.00257	-3.45144	0.04078
-3.42638	0.0023	-3.45113	0.04086
-3.42607	0.00234	-3.45083	0.04094
-3.42577	0.00266	-3.45052	0.041
-3.42546	0.00307	-3.45022	0.04109
-3.42516	0.00303	-3.44991	0.0412
-3.42485	0.00285	-3.44961	0.04121
-3.42455	0.00267	-3.4493	0.04114
-3.42424	0.0024	-3.449	0.04106
-3.42394	0.00214	-3.44869	0.04088
-3.42363	0.00201	-3.44838	0.04078
-3.42333	0.00189	-3.44808	0.0408
-3.42302	0.00189	-3.44777	0.04086
-3.42272	0.00189	-3.44747	0.04101
-3.42241	0.00203	-3.44716	0.04099
-3.42211	0.00216	-3.44686	0.04105
-3.4218	0.00221	-3.44655	0.04109
-3.4215	0.00225	-3.44625	0.04102
-3.42119	0.00243	-3.44594	0.04099
-3.42089	0.00261	-3.44563	0.04085
-3.42058	0.00253	-3.44533	0.0408
-3.42028	0.00244	-3.44502	0.04084
-3.41997	0.00236	-3.44472	0.04082
-3.41967	0.00227	-3.44441	0.04077
-3.41936	0.00233	-3.44411	0.04078
-3.41906	0.00238	-3.4438	0.04075
-3.41875	0.00257	-3.44349	0.04071
-3.41845	0.00277	-3.44319	0.04077
-3.41814	0.00284	-3.44288	0.04078
-3.41784	0.00292	-3.44258	0.0407
-3.41753	0.00286	-3.44227	0.04073
-3.41723	0.0028	-3.44197	0.04078
-3.41692	0.00274	-3.44166	0.04092
-3.41662	0.00267	-3.44136	0.041
-3.41631	0.0026	-3.44105	0.04101
-3.41601	0.00254	-3.44074	0.04085
-3.4157	0.00252	-3.44044	0.04071
-3.4154	0.00251	-3.44013	0.04065
-3.41509	0.00249	-3.43983	0.04066
-3.41479	0.00248	-3.43952	0.04063
-3.41448	0.00225	-3.43922	0.04064
-3.41418	0.00203	-3.43891	0.04069
-3.41387	0.00221	-3.43861	0.04074
-3.41357	0.0024	-3.4383	0.04089
-3.41326	0.0023	-3.43799	0.04078
-3.41296	0.0022	-3.43769	0.04061
-3.41265	0.00243	-3.43738	0.04062
-3.41234	0.00265	-3.43708	0.04063
-3.41204	0.00264	-3.43677	0.04061
-3.41173	0.00262	-3.43647	0.04076
-3.41143	0.00284	-3.43616	0.04093
-3.41112	0.00305	-3.43586	0.04083
-3.41082	0.00269	-3.43555	0.04077
-3.41051	0.00232	-3.43524	0.04075
-3.41021	0.00245	-3.43494	0.04058
-3.4099	0.00259	-3.43463	0.04055
-3.4096	0.00245	-3.43433	0.04069
-3.40929	0.00231	-3.43402	0.04085
-3.40899	0.0024	-3.43372	0.04088
-3.40868	0.00248	-3.43341	0.04084
-3.40838	0.00246	-3.43311	0.04084
-3.40807	0.00243	-3.4328	0.04066
-3.40777	0.00254	-3.43249	0.04061
-3.40746	0.00265	-3.43219	0.0407
-3.40716	0.0024	-3.43188	0.04071
-3.40685	0.00214	-3.43158	0.04075
-3.40655	0.0023	-3.43127	0.04069
-3.40624	0.00245	-3.43097	0.04058
-3.40594	0.0024	-3.43066	0.04054
-3.40563	0.00234	-3.43036	0.04032
-3.40533	0.00228	-3.43005	0.0402
-3.40502	0.00222	-3.42974	0.04046
-3.40472	0.00207	-3.42944	0.04072
-3.40441	0.00192	-3.42913	0.04081
-3.40411	0.00191	-3.42883	0.04086
-3.4038	0.00189	-3.42852	0.04088
-3.4035	0.00201	-3.42822	0.04095
-3.40319	0.00212	-3.42791	0.041
-3.40289	0.00224	-3.42761	0.04085
-3.40258	0.00235	-3.4273	0.04065
-3.40228	0.00238	-3.42699	0.04058
-3.40197	0.00241	-3.42669	0.04068
-3.40167	0.00244	-3.42638	0.04081
-3.40136	0.00247	-3.42608	0.04082
-3.40106	0.00262	-3.42577	0.04077
-3.40075	0.00276	-3.42547	0.0408
-3.40045	0.0025	-3.42516	0.04079
-3.40014	0.00224	-3.42486	0.04087
-3.39984	0.00229	-3.42455	0.04096
-3.39953	0.00235	-3.42424	0.04102
-3.39923	0.0024	-3.42394	0.04092
-3.39892	0.00246	-3.42363	0.04077
-3.39862	0.00273	-3.42333	0.04064
-3.39831	0.003	-3.42302	0.04062
-3.39801	0.0025	-3.42272	0.04087
-3.3977	0.00227	-3.42241	0.04104
-3.3974	0.00246	-3.42211	0.04104
-3.39709	0.00238	-3.4218	0.04097
-3.39678	0.00218	-3.42149	0.041
-3.39648	0.00244	-3.42119	0.04096
-3.39617	0.0027	-3.42088	0.041
-3.39587	0.00251	-3.42058	0.04115
-3.39556	0.00235	-3.42027	0.04135
-3.39526	0.00265	-3.41997	0.04132
-3.39495	0.00259	-3.41966	0.04118
-3.39465	0.00254	-3.41936	0.04106
-3.39434	0.00252	-3.41905	0.04091
-3.39404	0.00249	-3.41874	0.04096
-3.39373	0.00261	-3.41844	0.04102
-3.39343	0.00272	-3.41813	0.04099
-3.39312	0.00269	-3.41783	0.04086
-3.39282	0.00267	-3.41752	0.04061
-3.39251	0.00266	-3.41722	0.04057
-3.39221	0.00265	-3.41691	0.04074
-3.3919	0.0025	-3.4166	0.04096
-3.3916	0.00235	-3.4163	0.04098
-3.39129	0.00226	-3.41599	0.04097
-3.39099	0.00218	-3.41569	0.04098
-3.39068	0.00209	-3.41538	0.04091
-3.39038	0.002	-3.41508	0.04099
-3.39007	0.00214	-3.41477	0.04091
-3.38977	0.00227	-3.41447	0.0408
-3.38946	0.00227	-3.41416	0.04085
-3.38916	0.00227	-3.41385	0.04088
-3.38885	0.00251	-3.41355	0.04101
-3.38855	0.00274	-3.41324	0.04101
-3.38824	0.00284	-3.41294	0.04083
-3.38794	0.00294	-3.41263	0.04057
-3.38763	0.00278	-3.41233	0.04054
-3.38733	0.00262	-3.41202	0.04053
-3.38702	0.00268	-3.41172	0.04053
-3.38672	0.00275	-3.41141	0.0406
-3.38641	0.00278	-3.4111	0.04075
-3.38611	0.00282	-3.4108	0.04072
-3.3858	0.00262	-3.41049	0.04061
-3.3855	0.00242	-3.41019	0.04068
-3.38519	0.00225	-3.40988	0.04066
-3.38489	0.00209	-3.40958	0.0406
-3.38458	0.00206	-3.40927	0.04069
-3.38428	0.00203	-3.40897	0.04073
-3.38397	0.00235	-3.40866	0.04077
-3.38367	0.00267	-3.40835	0.04081
-3.38336	0.00249	-3.40805	0.0409
-3.38306	0.0023	-3.40774	0.04094
-3.38275	0.00226	-3.40744	0.0409
-3.38245	0.00221	-3.40713	0.04084
-3.38214	0.00216	-3.40683	0.04077
-3.38183	0.00211	-3.40652	0.04081
-3.38153	0.00207	-3.40622	0.04087
-3.38122	0.00203	-3.40591	0.04088
-3.38092	0.00212	-3.4056	0.04085
-3.38061	0.00222	-3.4053	0.04088
-3.38031	0.00222	-3.40499	0.04098
-3.38	0.00223	-3.40469	0.04112
-3.3797	0.00224	-3.40438	0.04123
-3.37939	0.00225	-3.40408	0.04125
-3.37909	0.0022	-3.40377	0.04123
-3.37878	0.00215	-3.40347	0.0412
-3.37848	0.00242	-3.40316	0.04099
-3.37817	0.00269	-3.40285	0.04088
-3.37787	0.00273	-3.40255	0.04096
-3.37756	0.00278	-3.40224	0.04095
-3.37726	0.00283	-3.40194	0.04094
-3.37695	0.00288	-3.40163	0.04086
-3.37665	0.00265	-3.40133	0.04074
-3.37634	0.00243	-3.40102	0.04068
-3.37604	0.00234	-3.40072	0.04066
-3.37573	0.00225	-3.40041	0.04078
-3.37543	0.00238	-3.4001	0.04075
-3.37512	0.00252	-3.3998	0.04056
-3.37482	0.0025	-3.39949	0.0406
-3.37451	0.00248	-3.39919	0.04075
-3.37421	0.00241	-3.39888	0.04079
-3.3739	0.00206	-3.39858	0.04083
-3.3736	0.00209	-3.39827	0.0408
-3.37329	0.00257	-3.39797	0.04077
-3.37299	0.00276	-3.39766	0.04078
-3.37268	0.00248	-3.39735	0.04076
-3.37238	0.00223	-3.39705	0.04078
-3.37207	0.00244	-3.39674	0.04082
-3.37177	0.00235	-3.39644	0.04088
-3.37146	0.00226	-3.39613	0.04093
-3.37116	0.0022	-3.39583	0.04087
-3.37085	0.00214	-3.39552	0.04086
-3.37055	0.00236	-3.39522	0.04096
-3.37024	0.00257	-3.39491	0.04103
-3.36994	0.00265	-3.3946	0.04084
-3.36963	0.00273	-3.3943	0.04073
-3.36933	0.00258	-3.39399	0.04078
-3.36902	0.00242	-3.39369	0.04081
-3.36872	0.00241	-3.39338	0.04098
-3.36841	0.00267	-3.39308	0.04103
-3.36811	0.00279	-3.39277	0.04093
-3.3678	0.00246	-3.39247	0.04102
-3.3675	0.00247	-3.39216	0.04099
-3.36719	0.00276	-3.39185	0.04095
-3.36689	0.00256	-3.39155	0.04086
-3.36658	0.00237	-3.39124	0.04084
-3.36627	0.00219	-3.39094	0.04085
-3.36597	0.00202	-3.39063	0.0409
-3.36566	0.00187	-3.39033	0.0408
-3.36536	0.00172	-3.39002	0.04072
-3.36505	0.0018	-3.38972	0.04071
-3.36475	0.00188	-3.38941	0.04076
-3.36444	0.00205	-3.3891	0.04075
-3.36414	0.00221	-3.3888	0.04077
-3.36383	0.00238	-3.38849	0.04082
-3.36353	0.00254	-3.38819	0.04081
-3.36322	0.0025	-3.38788	0.04091
-3.36292	0.00246	-3.38758	0.04094
-3.36261	0.00256	-3.38727	0.04081
-3.36231	0.00265	-3.38696	0.04075
-3.362	0.00256	-3.38666	0.04071
-3.3617	0.00246	-3.38635	0.04059
-3.36139	0.00276	-3.38605	0.04052
-3.36109	0.0026	-3.38574	0.04046
-3.36078	0.00261	-3.38544	0.04046
-3.36048	0.00261	-3.38513	0.04065
-3.36017	0.00245	-3.38483	0.04077
-3.35987	0.00228	-3.38452	0.04066
-3.35956	0.00229	-3.38421	0.04057
-3.35926	0.00229	-3.38391	0.04073
-3.35895	0.00233	-3.3836	0.04092
-3.35865	0.00236	-3.3833	0.04098
-3.35834	0.00205	-3.38299	0.04104
-3.35804	0.00219	-3.38269	0.04101
-3.35773	0.00247	-3.38238	0.04098
-3.35743	0.00246	-3.38208	0.04081
-3.35712	0.00233	-3.38177	0.04074
-3.35682	0.0022	-3.38146	0.04072
-3.35651	0.00244	-3.38116	0.04064
-3.35621	0.00267	-3.38085	0.04062
-3.3559	0.00304	-3.38055	0.04058
-3.3556	0.00296	-3.38024	0.0406
-3.35529	0.00266	-3.37994	0.04074
-3.35499	0.00263	-3.37963	0.04076
-3.35468	0.00259	-3.37933	0.04082
-3.35438	0.00255	-3.37902	0.04092
-3.35407	0.00253	-3.37871	0.04089
-3.35377	0.00251	-3.37841	0.04086
-3.35346	0.00243	-3.3781	0.04089
-3.35316	0.00236	-3.3778	0.04091
-3.35285	0.00229	-3.37749	0.04077
-3.35255	0.00222	-3.37719	0.04066
-3.35224	0.00229	-3.37688	0.04064
-3.35194	0.00236	-3.37658	0.04072
-3.35163	0.00244	-3.37627	0.04066
-3.35133	0.00251	-3.37596	0.04059
-3.35102	0.00225	-3.37566	0.04065
-3.35071	0.002	-3.37535	0.04087
-3.35041	0.00225	-3.37505	0.04099
-3.3501	0.00249	-3.37474	0.04075
-3.3498	0.00215	-3.37444	0.04064
-3.34949	0.00181	-3.37413	0.04079
-3.34919	0.00178	-3.37383	0.04096
-3.34888	0.00176	-3.37352	0.04104
-3.34858	0.00199	-3.37321	0.04092
-3.34827	0.00222	-3.37291	0.04077
-3.34797	0.00223	-3.3726	0.04081
-3.34766	0.00223	-3.3723	0.04082
-3.34736	0.00216	-3.37199	0.04079
-3.34705	0.00208	-3.37169	0.04091
-3.34675	0.00214	-3.37138	0.04095
-3.34644	0.0022	-3.37108	0.04083
-3.34614	0.00217	-3.37077	0.0408
-3.34583	0.00213	-3.37046	0.04086
-3.34553	0.00224	-3.37016	0.04092
-3.34522	0.00234	-3.36985	0.04098
-3.34492	0.00234	-3.36955	0.04096
-3.34461	0.00234	-3.36924	0.04097
-3.34431	0.00233	-3.36894	0.04085
-3.344	0.00233	-3.36863	0.04088
-3.3437	0.00237	-3.36833	0.04105
-3.34339	0.0024	-3.36802	0.04127
-3.34309	0.00244	-3.36771	0.04128
-3.34278	0.00247	-3.36741	0.04106
-3.34248	0.00258	-3.3671	0.04091
-3.34217	0.00268	-3.3668	0.04077
-3.34187	0.00238	-3.36649	0.04066
-3.34156	0.00207	-3.36619	0.04068
-3.34126	0.00212	-3.36588	0.04074
-3.34095	0.00217	-3.36558	0.04078
-3.34065	0.00222	-3.36527	0.04085
-3.34034	0.00227	-3.36496	0.04081
-3.34004	0.00223	-3.36466	0.04062
-3.33973	0.00219	-3.36435	0.04054
-3.33943	0.00232	-3.36405	0.04055
-3.33912	0.0019	-3.36374	0.04047
-3.33882	0.00203	-3.36344	0.04069
-3.33851	0.00215	-3.36313	0.04109
-3.33821	0.00269	-3.36283	0.04125
-3.3379	0.00267	-3.36252	0.0412
-3.3376	0.00257	-3.36221	0.04116
-3.33729	0.00246	-3.36191	0.04109
-3.33699	0.00264	-3.3616	0.04103
-3.33668	0.00283	-3.3613	0.04105
-3.33638	0.00294	-3.36099	0.04097
-3.33607	0.00305	-3.36069	0.04076
-3.33577	0.00284	-3.36038	0.04074
-3.33546	0.00263	-3.36008	0.04076
-3.33515	0.00263	-3.35977	0.04077
-3.33485	0.00263	-3.35946	0.04073
-3.33454	0.00249	-3.35916	0.04085
-3.33424	0.00235	-3.35885	0.04084
-3.33393	0.00233	-3.35855	0.04089
-3.33363	0.00231	-3.35824	0.04105
-3.33332	0.00229	-3.35794	0.04108
-3.33302	0.00227	-3.35763	0.04107
-3.33271	0.00218	-3.35732	0.04104
-3.33241	0.0021	-3.35702	0.04101
-3.3321	0.00224	-3.35671	0.04096
-3.3318	0.00238	-3.35641	0.04081
-3.33149	0.00282	-3.3561	0.04067
-3.33119	0.00326	-3.3558	0.04076
-3.33088	0.00301	-3.35549	0.0409
-3.33058	0.00276	-3.35519	0.04093
-3.33027	0.00267	-3.35488	0.04086
-3.32997	0.00258	-3.35457	0.04092
-3.32966	0.00272	-3.35427	0.04085
-3.32936	0.00286	-3.35396	0.04072
-3.32905	0.00284	-3.35366	0.04069
-3.32875	0.00283	-3.35335	0.04072
-3.32844	0.00282	-3.35305	0.04078
-3.32814	0.0028	-3.35274	0.04079
-3.32783	0.00268	-3.35244	0.0408
-3.32753	0.00256	-3.35213	0.04074
-3.32722	0.00234	-3.35182	0.04065
-3.32692	0.00212	-3.35152	0.04073
-3.32661	0.00196	-3.35121	0.04085
-3.32631	0.00234	-3.35091	0.04088
-3.326	0.00256	-3.3506	0.04091
-3.3257	0.00277	-3.3503	0.04092
-3.32539	0.00245	-3.34999	0.04085
-3.32509	0.00213	-3.34969	0.04085
-3.32478	0.00222	-3.34938	0.0409
-3.32448	0.00231	-3.34907	0.04087
-3.32417	0.00245	-3.34877	0.04084
-3.32387	0.0026	-3.34846	0.04076
-3.32356	0.00274	-3.34816	0.04081
-3.32326	0.00288	-3.34785	0.04082
-3.32295	0.00276	-3.34755	0.04078
-3.32265	0.00264	-3.34724	0.04074
-3.32234	0.00238	-3.34694	0.04077
-3.32204	0.00212	-3.34663	0.04081
-3.32173	0.00189	-3.34632	0.04092
-3.32143	0.00167	-3.34602	0.04108
-3.32112	0.00185	-3.34571	0.04118
-3.32082	0.00203	-3.34541	0.04109
-3.32051	0.00235	-3.3451	0.04091
-3.32021	0.00267	-3.3448	0.04095
-3.3199	0.00279	-3.34449	0.041
-3.31959	0.00236	-3.34419	0.04096
-3.31929	0.00223	-3.34388	0.04098
-3.31898	0.0021	-3.34357	0.04103
-3.31868	0.00207	-3.34327	0.04108
-3.31837	0.00204	-3.34296	0.04101
-3.31807	0.00206	-3.34266	0.04082
-3.31776	0.00207	-3.34235	0.04079
-3.31746	0.00241	-3.34205	0.04093
-3.31715	0.00275	-3.34174	0.04093
-3.31685	0.00276	-3.34144	0.04096
-3.31654	0.00276	-3.34113	0.04087
-3.31624	0.00264	-3.34082	0.0408
-3.31593	0.00251	-3.34052	0.04074
-3.31563	0.00248	-3.34021	0.04067
-3.31532	0.00246	-3.33991	0.04076
-3.31502	0.00244	-3.3396	0.04083
-3.31471	0.00242	-3.3393	0.04073
-3.31441	0.00235	-3.33899	0.04067
-3.3141	0.00228	-3.33869	0.04076
-3.3138	0.00234	-3.33838	0.04086
-3.31349	0.00241	-3.33807	0.04097
-3.31319	0.00215	-3.33777	0.04111
-3.31288	0.00188	-3.33746	0.04129
-3.31258	0.00176	-3.33716	0.04129
-3.31227	0.00163	-3.33685	0.04132
-3.31197	0.00178	-3.33655	0.04129
-3.31166	0.00192	-3.33624	0.04124
-3.31136	0.00184	-3.33594	0.04122
-3.31105	0.00175	-3.33563	0.04106
-3.31075	0.00175	-3.33532	0.04096
-3.31044	0.00175	-3.33502	0.04083
-3.31014	0.00198	-3.33471	0.04076
-3.30983	0.00221	-3.33441	0.04076
-3.30953	0.00216	-3.3341	0.04078
-3.30922	0.00211	-3.3338	0.04081
-3.30892	0.00238	-3.33349	0.04076
-3.30861	0.00265	-3.33319	0.04067
-3.30831	0.00256	-3.33288	0.04064
-3.308	0.00247	-3.33257	0.0407
-3.3077	0.00251	-3.33227	0.04085
-3.30739	0.00256	-3.33196	0.04084
-3.30709	0.00253	-3.33166	0.04061
-3.30678	0.00251	-3.33135	0.04043
-3.30648	0.00225	-3.33105	0.04048
-3.30617	0.002	-3.33074	0.04054
-3.30587	0.00204	-3.33043	0.04064
-3.30556	0.00208	-3.33013	0.04077
-3.30526	0.00236	-3.32982	0.0408
-3.30495	0.00263	-3.32952	0.04077
-3.30465	0.00278	-3.32921	0.04081
-3.30434	0.00294	-3.32891	0.04081
-3.30403	0.00277	-3.3286	0.04074
-3.30373	0.00261	-3.3283	0.04078
-3.30342	0.00259	-3.32799	0.04079
-3.30312	0.00257	-3.32768	0.04074
-3.30281	0.00255	-3.32738	0.04077
-3.30251	0.00253	-3.32707	0.04082
-3.3022	0.00252	-3.32677	0.04087
-3.3019	0.00251	-3.32646	0.04083
-3.30159	0.00263	-3.32616	0.04074
-3.30129	0.00276	-3.32585	0.04075
-3.30098	0.00282	-3.32555	0.04089
-3.30068	0.00289	-3.32524	0.04094
-3.30037	0.00272	-3.32493	0.04079
-3.30007	0.00255	-3.32463	0.04066
-3.29976	0.00264	-3.32432	0.04074
-3.29946	0.00273	-3.32402	0.0407
-3.29915	0.00256	-3.32371	0.04062
-3.29885	0.0024	-3.32341	0.04067
-3.29854	0.0024	-3.3231	0.04073
-3.29824	0.00195	-3.3228	0.04075
-3.29793	0.00202	-3.32249	0.04066
-3.29763	0.00236	-3.32218	0.04052
-3.29732	0.00236	-3.32188	0.04056
-3.29702	0.00237	-3.32157	0.04065
-3.29671	0.0024	-3.32127	0.04074
-3.29641	0.00242	-3.32096	0.04062
-3.2961	0.00225	-3.32066	0.04043
-3.2958	0.00208	-3.32035	0.04054
-3.29549	0.00214	-3.32005	0.04069
-3.29519	0.0022	-3.31974	0.04068
-3.29488	0.00231	-3.31943	0.04056
-3.29458	0.00242	-3.31913	0.0405
-3.29427	0.0023	-3.31882	0.04061
-3.29397	0.00218	-3.31852	0.0407
-3.29366	0.00252	-3.31821	0.04078
-3.29336	0.00286	-3.31791	0.04087
-3.29305	0.00269	-3.3176	0.04086
-3.29275	0.00253	-3.3173	0.04068
-3.29244	0.00237	-3.31699	0.04061
-3.29214	0.0022	-3.31668	0.04074
-3.29183	0.00227	-3.31638	0.04094
-3.29153	0.00234	-3.31607	0.04104
-3.29122	0.00224	-3.31577	0.04102
-3.29092	0.00214	-3.31546	0.04099
-3.29061	0.00227	-3.31516	0.04089
-3.29031	0.00241	-3.31485	0.04078
-3.29	0.00244	-3.31455	0.04072
-3.2897	0.00248	-3.31424	0.04067
-3.28939	0.00227	-3.31393	0.04063
-3.28909	0.0025	-3.31363	0.04062
-3.28878	0.00243	-3.31332	0.04087
-3.28847	0.00235	-3.31302	0.041
-3.28817	0.00212	-3.31271	0.04088
-3.28786	0.00217	-3.31241	0.04064
-3.28756	0.00252	-3.3121	0.04065
-3.28725	0.0024	-3.3118	0.04082
-3.28695	0.00226	-3.31149	0.04093
-3.28664	0.00239	-3.31118	0.04097
-3.28634	0.00228	-3.31088	0.04087
-3.28603	0.00189	-3.31057	0.04086
-3.28573	0.00155	-3.31027	0.04097
-3.28542	0.00185	-3.30996	0.04098
-3.28512	0.00212	-3.30966	0.04086
-3.28481	0.00239	-3.30935	0.04084
-3.28451	0.00229	-3.30905	0.04099
-3.2842	0.0022	-3.30874	0.04103
-3.2839	0.00245	-3.30843	0.04102
-3.28359	0.0027	-3.30813	0.04103
-3.28329	0.00283	-3.30782	0.04098
-3.28298	0.00296	-3.30752	0.04103
-3.28268	0.00285	-3.30721	0.04111
-3.28237	0.00302	-3.30691	0.04116
-3.28207	0.00318	-3.3066	0.04114
-3.28176	0.00287	-3.3063	0.04116
-3.28146	0.00273	-3.30599	0.04122
-3.28115	0.00286	-3.30568	0.0411
-3.28085	0.00267	-3.30538	0.04093
-3.28054	0.00248	-3.30507	0.04101
-3.28024	0.00284	-3.30477	0.04103
-3.27993	0.00321	-3.30446	0.04085
-3.27963	0.00316	-3.30416	0.04069
-3.27932	0.00311	-3.30385	0.04055
-3.27902	0.00295	-3.30355	0.04065
-3.27871	0.0028	-3.30324	0.04087
-3.27841	0.00278	-3.30293	0.04106
-3.2781	0.00276	-3.30263	0.04108
-3.2778	0.00262	-3.30232	0.0409
-3.27749	0.00249	-3.30202	0.0408
-3.27719	0.0025	-3.30171	0.04081
-3.27688	0.0025	-3.30141	0.04084
-3.27658	0.00279	-3.3011	0.04071
-3.27627	0.00308	-3.30079	0.04067
-3.27597	0.00286	-3.30049	0.0407
-3.27566	0.00264	-3.30018	0.04071
-3.27536	0.00247	-3.29988	0.0407
-3.27505	0.0023	-3.29957	0.04083
-3.27475	0.00229	-3.29927	0.04089
-3.27444	0.00229	-3.29896	0.04092
-3.27414	0.00213	-3.29866	0.04091
-3.27383	0.00243	-3.29835	0.04085
-3.27353	0.0025	-3.29804	0.04088
-3.27322	0.00228	-3.29774	0.04085
-3.27291	0.00225	-3.29743	0.04074
-3.27261	0.00222	-3.29713	0.04065
-3.2723	0.00231	-3.29682	0.04057
-3.272	0.0024	-3.29652	0.04059
-3.27169	0.0024	-3.29621	0.04063
-3.27139	0.0024	-3.29591	0.04076
-3.27108	0.00241	-3.2956	0.0409
-3.27078	0.00241	-3.29529	0.04099
-3.27047	0.00241	-3.29499	0.04106
-3.27017	0.00241	-3.29468	0.0408
-3.26986	0.00241	-3.29438	0.0407
-3.26956	0.00241	-3.29407	0.04085
-3.26925	0.00242	-3.29377	0.04085
-3.26895	0.00243	-3.29346	0.04071
-3.26864	0.00261	-3.29316	0.04064
-3.26834	0.00252	-3.29285	0.04066
-3.26803	0.00236	-3.29254	0.0406
-3.26773	0.00249	-3.29224	0.04063
-3.26742	0.00248	-3.29193	0.04069
-3.26712	0.00221	-3.29163	0.0407
-3.26681	0.00189	-3.29132	0.04076
-3.26651	0.00203	-3.29102	0.04079
-3.2662	0.00238	-3.29071	0.0408
-3.2659	0.00227	-3.29041	0.0408
-3.26559	0.00229	-3.2901	0.04089
-3.26529	0.00232	-3.28979	0.04103
-3.26498	0.00231	-3.28949	0.04097
-3.26468	0.0023	-3.28918	0.04104
-3.26437	0.0025	-3.28888	0.04121
-3.26407	0.0027	-3.28857	0.04114
-3.26376	0.00276	-3.28827	0.04105
-3.26346	0.00282	-3.28796	0.04094
-3.26315	0.00274	-3.28766	0.04097
-3.26285	0.00267	-3.28735	0.04099
-3.26254	0.00237	-3.28704	0.04103
-3.26224	0.00207	-3.28674	0.04111
-3.26193	0.00202	-3.28643	0.041
-3.26163	0.00196	-3.28613	0.04079
-3.26132	0.00223	-3.28582	0.04077
-3.26102	0.0025	-3.28552	0.0409
-3.26071	0.00242	-3.28521	0.04087
-3.26041	0.00235	-3.28491	0.04088
-3.2601	0.00227	-3.2846	0.04088
-3.2598	0.00219	-3.28429	0.04102
-3.25949	0.00234	-3.28399	0.04104
-3.25919	0.00249	-3.28368	0.04084
-3.25888	0.00232	-3.28338	0.04066
-3.25858	0.00215	-3.28307	0.04065
-3.25827	0.00216	-3.28277	0.04059
-3.25797	0.00217	-3.28246	0.04049
-3.25766	0.00205	-3.28216	0.04052
-3.25735	0.00192	-3.28185	0.04032
-3.25705	0.00221	-3.28154	0.04018
-3.25674	0.0025	-3.28124	0.0403
-3.25644	0.00256	-3.28093	0.04051
-3.25613	0.00261	-3.28063	0.04046
-3.25583	0.00255	-3.28032	0.04029
-3.25552	0.00249	-3.28002	0.04037
-3.25522	0.0022	-3.27971	0.04055
-3.25491	0.00191	-3.27941	0.04059
-3.25461	0.00213	-3.2791	0.04048
-3.2543	0.00234	-3.27879	0.04043
-3.254	0.00268	-3.27849	0.04046
-3.25369	0.00255	-3.27818	0.04048
-3.25339	0.00244	-3.27788	0.04047
-3.25308	0.00233	-3.27757	0.0405
-3.25278	0.00233	-3.27727	0.04052
-3.25247	0.00232	-3.27696	0.04071
-3.25217	0.00229	-3.27666	0.04105
-3.25186	0.00227	-3.27635	0.04122
-3.25156	0.00196	-3.27604	0.04107
-3.25125	0.00212	-3.27574	0.04108
-3.25095	0.00228	-3.27543	0.04102
-3.25064	0.00216	-3.27513	0.04076
-3.25034	0.00246	-3.27482	0.04059
-3.25003	0.00276	-3.27452	0.04056
-3.24973	0.00277	-3.27421	0.04067
-3.24942	0.00278	-3.2739	0.04069
-3.24912	0.00265	-3.2736	0.04063
-3.24881	0.00252	-3.27329	0.04064
-3.24851	0.00254	-3.27299	0.04069
-3.2482	0.00256	-3.27268	0.04078
-3.2479	0.00257	-3.27238	0.04076
-3.24759	0.00259	-3.27207	0.04086
-3.24729	0.00236	-3.27177	0.0409
-3.24698	0.00214	-3.27146	0.04078
-3.24668	0.00215	-3.27115	0.04061
-3.24637	0.00217	-3.27085	0.04059
-3.24607	0.00224	-3.27054	0.04066
-3.24576	0.00259	-3.27024	0.04065
-3.24546	0.00255	-3.26993	0.04052
-3.24515	0.00224	-3.26963	0.04049
-3.24485	0.00206	-3.26932	0.04054
-3.24454	0.00234	-3.26902	0.04053
-3.24424	0.0022	-3.26871	0.04079
-3.24393	0.00207	-3.2684	0.04096
-3.24363	0.00227	-3.2681	0.04085
-3.24332	0.00248	-3.26779	0.04073
-3.24302	0.00228	-3.26749	0.04069
-3.24271	0.00207	-3.26718	0.04076
-3.24241	0.00191	-3.26688	0.04067
-3.2421	0.00175	-3.26657	0.0406
-3.24179	0.00192	-3.26627	0.04064
-3.24149	0.00208	-3.26596	0.04066
-3.24118	0.00221	-3.26565	0.04059
-3.24088	0.00234	-3.26535	0.04042
-3.24057	0.00225	-3.26504	0.04034
-3.24027	0.00215	-3.26474	0.04044
-3.23996	0.00209	-3.26443	0.04054
-3.23966	0.00203	-3.26413	0.04066
-3.23935	0.00211	-3.26382	0.04066
-3.23905	0.00219	-3.26352	0.04052
-3.23874	0.00221	-3.26321	0.04042
-3.23844	0.00224	-3.2629	0.04042
-3.23813	0.00226	-3.2626	0.04051
-3.23783	0.00228	-3.26229	0.04067
-3.23752	0.00217	-3.26199	0.04076
-3.23722	0.00206	-3.26168	0.04074
-3.23691	0.00209	-3.26138	0.04078
-3.23661	0.00212	-3.26107	0.04087
-3.2363	0.002	-3.26077	0.04088
-3.236	0.00188	-3.26046	0.04084
-3.23569	0.002	-3.26015	0.0408
-3.23539	0.00211	-3.25985	0.04074
-3.23508	0.00216	-3.25954	0.04058
-3.23478	0.00222	-3.25924	0.0405
-3.23447	0.00241	-3.25893	0.04048
-3.23417	0.0026	-3.25863	0.04063
-3.23386	0.00243	-3.25832	0.04081
-3.23356	0.00227	-3.25802	0.04089
-3.23325	0.00233	-3.25771	0.04086
-3.23295	0.00239	-3.2574	0.0407
-3.23264	0.00233	-3.2571	0.0407
-3.23234	0.00227	-3.25679	0.04084
-3.23203	0.00207	-3.25649	0.04099
-3.23173	0.00187	-3.25618	0.04107
-3.23142	0.00191	-3.25588	0.04103
-3.23112	0.00194	-3.25557	0.04096
-3.23081	0.00229	-3.25527	0.04087
-3.23051	0.00209	-3.25496	0.04072
-3.2302	0.00214	-3.25465	0.0406
-3.2299	0.00219	-3.25435	0.04065
-3.22959	0.00221	-3.25404	0.04086
-3.22929	0.00223	-3.25374	0.04113
-3.22898	0.00247	-3.25343	0.04129
-3.22868	0.00271	-3.25313	0.04122
-3.22837	0.00281	-3.25282	0.04111
-3.22807	0.00291	-3.25252	0.04087
-3.22776	0.00269	-3.25221	0.0407
-3.22746	0.00247	-3.2519	0.04083
-3.22715	0.00194	-3.2516	0.04102
-3.22685	0.00197	-3.25129	0.04097
-3.22654	0.00209	-3.25099	0.04088
-3.22623	0.00221	-3.25068	0.04101
-3.22593	0.00224	-3.25038	0.0411
-3.22562	0.00226	-3.25007	0.04106
-3.22532	0.00203	-3.24977	0.04088
-3.22501	0.0018	-3.24946	0.04081
-3.22471	0.00188	-3.24915	0.04073
-3.2244	0.00197	-3.24885	0.04074
-3.2241	0.00199	-3.24854	0.04076
-3.22379	0.002	-3.24824	0.04082
-3.22349	0.00201	-3.24793	0.04081
-3.22318	0.00203	-3.24763	0.04069
-3.22288	0.00204	-3.24732	0.0407
-3.22257	0.00205	-3.24702	0.04091
-3.22227	0.00192	-3.24671	0.04107
-3.22196	0.00179	-3.2464	0.04106
-3.22166	0.00218	-3.2461	0.04105
-3.22135	0.00257	-3.24579	0.04099
-3.22105	0.00264	-3.24549	0.04082
-3.22074	0.00271	-3.24518	0.04072
-3.22044	0.00281	-3.24488	0.04076
-3.22013	0.00291	-3.24457	0.04079
-3.21983	0.00278	-3.24426	0.04099
-3.21952	0.00265	-3.24396	0.04109
-3.21922	0.00253	-3.24365	0.041
-3.21891	0.00241	-3.24335	0.04091
-3.21861	0.00251	-3.24304	0.04087
-3.2183	0.00262	-3.24274	0.04085
-3.218	0.0028	-3.24243	0.04093
-3.21769	0.00297	-3.24213	0.04097
-3.21739	0.00292	-3.24182	0.04099
-3.21708	0.00287	-3.24151	0.04093
-3.21678	0.00261	-3.24121	0.04085
-3.21647	0.00236	-3.2409	0.0408
-3.21617	0.00252	-3.2406	0.04086
-3.21586	0.00268	-3.24029	0.04096
-3.21556	0.00256	-3.23999	0.04093
-3.21525	0.00244	-3.23968	0.04078
-3.21495	0.00232	-3.23938	0.04077
-3.21464	0.0022	-3.23907	0.04089
-3.21434	0.00232	-3.23876	0.04081
-3.21403	0.00244	-3.23846	0.04079
-3.21373	0.00288	-3.23815	0.04077
-3.21342	0.00276	-3.23785	0.04056
-3.21312	0.00262	-3.23754	0.04059
-3.21281	0.00249	-3.23724	0.04068
-3.21251	0.00246	-3.23693	0.04069
-3.2122	0.00243	-3.23663	0.04061
-3.2119	0.00227	-3.23632	0.04051
-3.21159	0.00212	-3.23601	0.04057
-3.21129	0.00219	-3.23571	0.0407
-3.21098	0.00226	-3.2354	0.04071
-3.21067	0.00219	-3.2351	0.0407
-3.21037	0.00212	-3.23479	0.04066
-3.21006	0.00205	-3.23449	0.04067
-3.20976	0.00198	-3.23418	0.04077
-3.20945	0.00226	-3.23388	0.04086
-3.20915	0.00254	-3.23357	0.04072
-3.20884	0.00241	-3.23326	0.04049
-3.20854	0.00228	-3.23296	0.0405
-3.20823	0.00218	-3.23265	0.04064
-3.20793	0.00209	-3.23235	0.04067
-3.20762	0.00231	-3.23204	0.04065
-3.20732	0.00254	-3.23174	0.04071
-3.20701	0.00265	-3.23143	0.04077
-3.20671	0.00276	-3.23113	0.04077
-3.2064	0.00264	-3.23082	0.04082
-3.2061	0.00252	-3.23051	0.04092
-3.20579	0.00246	-3.23021	0.04105
-3.20549	0.0024	-3.2299	0.04113
-3.20518	0.00234	-3.2296	0.04102
-3.20488	0.00228	-3.22929	0.04082
-3.20457	0.00243	-3.22899	0.04077
-3.20427	0.00258	-3.22868	0.04079
-3.20396	0.0026	-3.22838	0.04082
-3.20366	0.00261	-3.22807	0.04068
-3.20335	0.00247	-3.22776	0.04055
-3.20305	0.00233	-3.22746	0.04063
-3.20274	0.00232	-3.22715	0.0408
-3.20244	0.00232	-3.22685	0.04082
-3.20213	0.00208	-3.22654	0.0408
-3.20183	0.00185	-3.22624	0.04083
-3.20152	0.00184	-3.22593	0.04074
-3.20122	0.00183	-3.22563	0.04071
-3.20091	0.00189	-3.22532	0.04064
-3.20061	0.00195	-3.22501	0.04058
-3.2003	0.00201	-3.22471	0.04066
-3.2	0.00207	-3.2244	0.04072
-3.19969	0.00203	-3.2241	0.04087
-3.19939	0.00199	-3.22379	0.04107
-3.19908	0.00218	-3.22349	0.04111
-3.19878	0.00237	-3.22318	0.04096
-3.19847	0.00222	-3.22288	0.04078
-3.19817	0.00207	-3.22257	0.04063
-3.19786	0.00224	-3.22226	0.04059
-3.19756	0.00241	-3.22196	0.04071
-3.19725	0.00245	-3.22165	0.04074
-3.19695	0.0025	-3.22135	0.04065
-3.19664	0.00254	-3.22104	0.04067
-3.19634	0.00258	-3.22074	0.04072
-3.19603	0.00241	-3.22043	0.04077
-3.19572	0.00223	-3.22013	0.04081
-3.19542	0.0022	-3.21982	0.04084
-3.19511	0.00216	-3.21951	0.04087
-3.19481	0.00205	-3.21921	0.04088
-3.1945	0.00195	-3.2189	0.04098
-3.1942	0.00198	-3.2186	0.04105
-3.19389	0.00201	-3.21829	0.04098
-3.19359	0.0023	-3.21799	0.04091
-3.19328	0.00259	-3.21768	0.04079
-3.19298	0.00247	-3.21738	0.04069
-3.19267	0.00235	-3.21707	0.04055
-3.19237	0.00237	-3.21676	0.04039
-3.19206	0.00238	-3.21646	0.04044
-3.19176	0.00263	-3.21615	0.04065
-3.19145	0.00288	-3.21585	0.04082
-3.19115	0.00283	-3.21554	0.04087
-3.19084	0.00278	-3.21524	0.0408
-3.19054	0.00273	-3.21493	0.04084
-3.19023	0.00268	-3.21462	0.04088
-3.18993	0.00246	-3.21432	0.04077
-3.18962	0.00225	-3.21401	0.04074
-3.18932	0.00203	-3.21371	0.04064
-3.18901	0.00209	-3.2134	0.04062
-3.18871	0.00214	-3.2131	0.04077
-3.1884	0.00246	-3.21279	0.04085
-3.1881	0.00271	-3.21249	0.0409
-3.18779	0.00249	-3.21218	0.04104
-3.18749	0.00209	-3.21187	0.04109
-3.18718	0.00214	-3.21157	0.04101
-3.18688	0.00214	-3.21126	0.04083
-3.18657	0.00213	-3.21096	0.04074
-3.18627	0.00215	-3.21065	0.0406
-3.18596	0.00216	-3.21035	0.04046
-3.18566	0.00231	-3.21004	0.04033
-3.18535	0.00246	-3.20974	0.0405
-3.18505	0.00247	-3.20943	0.04073
-3.18474	0.00249	-3.20912	0.04083
-3.18444	0.00236	-3.20882	0.04085
-3.18413	0.00224	-3.20851	0.04069
-3.18383	0.00221	-3.20821	0.04066
-3.18352	0.00219	-3.2079	0.04069
-3.18322	0.00217	-3.2076	0.0407
-3.18291	0.00214	-3.20729	0.04069
-3.18261	0.00227	-3.20699	0.04088
-3.1823	0.0024	-3.20668	0.04112
-3.182	0.0022	-3.20637	0.04123
-3.18169	0.00201	-3.20607	0.04129
-3.18139	0.00212	-3.20576	0.04125
-3.18108	0.00223	-3.20546	0.0411
-3.18078	0.00234	-3.20515	0.04109
-3.18047	0.00246	-3.20485	0.0412
-3.18016	0.00246	-3.20454	0.04129
-3.17986	0.00246	-3.20424	0.04118
-3.17955	0.00246	-3.20393	0.04109
-3.17925	0.00247	-3.20362	0.04099
-3.17894	0.00235	-3.20332	0.041
-3.17864	0.00223	-3.20301	0.04103
-3.17833	0.00243	-3.20271	0.04095
-3.17803	0.00263	-3.2024	0.04089
-3.17772	0.00249	-3.2021	0.04078
-3.17742	0.00236	-3.20179	0.04091
-3.17711	0.00222	-3.20149	0.04105
-3.17681	0.00209	-3.20118	0.04117
-3.1765	0.00231	-3.20087	0.04109
-3.1762	0.00254	-3.20057	0.041
-3.17589	0.00262	-3.20026	0.04092
-3.17559	0.00271	-3.19996	0.04085
-3.17528	0.00254	-3.19965	0.04087
-3.17498	0.00237	-3.19935	0.04086
-3.17467	0.00221	-3.19904	0.0408
-3.17437	0.00204	-3.19874	0.04093
-3.17406	0.0021	-3.19843	0.04106
-3.17376	0.00217	-3.19812	0.04113
-3.17345	0.00255	-3.19782	0.04133
-3.17315	0.00294	-3.19751	0.0413
-3.17284	0.00281	-3.19721	0.04114
-3.17254	0.00268	-3.1969	0.04101
-3.17223	0.00287	-3.1966	0.04101
-3.17193	0.00306	-3.19629	0.04104
-3.17162	0.00291	-3.19599	0.04114
-3.17132	0.00276	-3.19568	0.04117
[truncated: 63,538 more rows]
