# Supplementary material for: Switching molecular recognition selectivities by temperature in a diffusion-regulatory porous material
Source: Nat Commun. 2024 Jan 2;15:144. doi: 10.1038/s41467-023-44424-3 (PMC10761840; doi:10.1038/s41467-023-44424-3)
Supplement: Supplementary file 3 — source data [file 41467_2023_44424_MOESM3_ESM.zip › Figure S9.xlsx]

## Sheet: Sheet1
as-synthesized		activated
Temperature (degree)	Weight loss (%)	Temperature (degree)	Weight loss (%)
25.048	0	34.571	0
25.1235	-0.00159	34.56	0.00156
25.199	-0.00278	34.551	0
25.2745	-0.00397	34.543	-0.00467
25.35	-0.00357	34.534	-0.0109
25.4255	-0.00278	34.529	-0.01557
25.501	-0.00317	34.521	-0.02024
25.5766	-0.00555	34.52	-0.02413
25.6521	-0.00754	34.514	-0.02568
25.7276	-0.00992	34.51	-0.02646
25.8031	-0.01111	34.501	-0.0288
25.8786	-0.01309	34.492	-0.03113
25.9541	-0.01468	34.483	-0.03503
26.0296	-0.01468	34.475	-0.03658
26.1051	-0.01547	34.463	-0.0397
26.1806	-0.01745	34.453	-0.04125
26.2562	-0.01983	34.44	-0.04281
26.3316	-0.0234	34.431	-0.04281
26.4072	-0.02578	34.422	-0.04592
26.4827	-0.02816	34.419	-0.05059
26.5582	-0.02935	34.417	-0.0576
26.6337	-0.03133	34.418	-0.06149
26.7092	-0.03213	34.419	-0.0646
26.7847	-0.03292	34.407	-0.06616
26.8602	-0.03332	34.392	-0.06771
26.9357	-0.0349	34.382	-0.06771
27.0112	-0.0349	34.378	-0.07005
27.0867	-0.0349	34.378	-0.07239
27.1623	-0.0349	34.386	-0.07705
27.2378	-0.0353	34.385	-0.07939
27.3133	-0.03728	34.383	-0.0825
27.3888	-0.03808	34.372	-0.08562
27.4643	-0.03966	34.367	-0.08873
27.5398	-0.04085	34.361	-0.09029
27.6153	-0.04283	34.351	-0.09184
27.6908	-0.04482	34.35	-0.09496
27.7663	-0.04601	34.358	-0.09807
27.8418	-0.0472	34.371	-0.10118
27.9173	-0.04759	34.379	-0.10274
27.9929	-0.04799	34.38	-0.1043
28.0684	-0.0472	34.38	-0.10663
28.1439	-0.04799	34.379	-0.1113
28.2194	-0.04879	34.374	-0.11753
28.2949	-0.04997	34.375	-0.12142
28.3704	-0.05156	34.347	-0.12376
28.4459	-0.05354	34.348	-0.12453
28.5214	-0.05553	34.352	-0.12531
28.5969	-0.05711	34.379	-0.12687
28.6724	-0.05989	34.39	-0.12998
28.7479	-0.06267	34.395	-0.13309
28.8235	-0.06386	34.407	-0.13699
28.899	-0.06386	34.393	-0.14166
28.9745	-0.06465	34.391	-0.14399
29.05	-0.06584	34.395	-0.14477
29.1255	-0.06544	34.418	-0.14555
29.201	-0.06505	34.437	-0.14633
29.2765	-0.06663	34.445	-0.14944
29.352	-0.06981	34.447	-0.151
29.4275	-0.07258	34.45	-0.15333
29.503	-0.07457	34.461	-0.15645
29.5785	-0.07536	34.478	-0.15878
29.6541	-0.07576	34.501	-0.16034
29.7296	-0.07576	34.509	-0.16189
29.8051	-0.07615	34.515	-0.16578
29.8806	-0.07813	34.519	-0.16968
29.9561	-0.07893	34.527	-0.17435
30.0316	-0.08052	34.534	-0.17824
30.1071	-0.08091	34.554	-0.18213
30.1826	-0.08369	34.569	-0.18369
30.2581	-0.08567	34.587	-0.18446
30.3336	-0.08805	34.596	-0.18291
30.4091	-0.08964	34.604	-0.18446
30.4846	-0.08964	34.614	-0.1868
30.5602	-0.08884	34.621	-0.19069
30.6357	-0.08845	34.623	-0.19303
30.7112	-0.08845	34.627	-0.19536
30.7867	-0.09003	34.629	-0.19692
30.8622	-0.09241	34.64	-0.19925
30.9377	-0.0936	34.657	-0.19925
31.0132	-0.09559	34.671	-0.20237
31.0887	-0.09757	34.687	-0.20626
31.1642	-0.10074	34.703	-0.20937
31.2397	-0.10193	34.717	-0.21248
31.3152	-0.10233	34.732	-0.21248
31.3908	-0.10233	34.746	-0.21404
31.4663	-0.10352	34.757	-0.21638
31.5418	-0.10391	34.77	-0.21949
31.6173	-0.10471	34.779	-0.22182
31.6928	-0.10511	34.797	-0.22494
31.7683	-0.10669	34.75	-0.22805
31.8438	-0.10947	34.764	-0.23272
31.9193	-0.11304	34.786	-0.23428
31.9948	-0.11542	34.863	-0.23428
32.0703	-0.1174	34.888	-0.2335
32.1459	-0.11819	34.904	-0.23428
32.2214	-0.11899	34.918	-0.23661
32.2969	-0.11938	34.923	-0.2405
32.3724	-0.11938	34.926	-0.24362
32.4479	-0.11978	34.941	-0.24673
32.5234	-0.11938	34.958	-0.24907
32.5989	-0.11978	34.981	-0.2514
32.6744	-0.12256	34.998	-0.25451
32.7499	-0.12573	35.021	-0.25685
32.8254	-0.1293	35.044	-0.25763
32.9009	-0.1297	35.061	-0.25918
32.9764	-0.13168	35.077	-0.26074
33.052	-0.13287	35.089	-0.26385
33.1275	-0.13604	35.112	-0.26697
33.203	-0.13564	35.144	-0.2693
33.2785	-0.13406	35.172	-0.27086
33.354	-0.13406	35.19	-0.27164
33.4295	-0.13684	35.195	-0.27319
33.505	-0.14001	35.215	-0.27475
33.5805	-0.14199	35.238	-0.27631
33.656	-0.14199	35.262	-0.27786
33.7315	-0.14358	35.28	-0.27942
33.807	-0.14675	35.297	-0.28098
33.8826	-0.14992	35.322	-0.28331
33.9581	-0.15111	35.357	-0.2872
34.0336	-0.15151	35.391	-0.2911
34.1091	-0.15191	35.409	-0.29265
34.1846	-0.1531	35.425	-0.29577
34.2601	-0.15468	35.446	-0.29732
34.3356	-0.15667	35.476	-0.29966
34.4111	-0.15786	35.512	-0.30044
34.4866	-0.16024	35.547	-0.30044
34.5621	-0.16182	35.584	-0.30121
34.6377	-0.16341	35.616	-0.30355
34.7132	-0.165	35.643	-0.30588
34.7887	-0.16619	35.665	-0.309
34.8642	-0.16856	35.694	-0.31133
34.9397	-0.17134	35.728	-0.31367
35.0152	-0.17333	35.77	-0.31445
35.0907	-0.17452	35.804	-0.31367
35.1662	-0.1761	35.838	-0.31367
35.2417	-0.17769	35.867	-0.316
35.3172	-0.18046	35.898	-0.31834
35.3927	-0.18284	35.925	-0.32145
35.4682	-0.18483	35.95	-0.32301
35.5438	-0.188	35.978	-0.32612
35.6193	-0.18959	36.014	-0.32846
35.6948	-0.19117	36.051	-0.33079
35.7703	-0.19078	36.091	-0.33235
35.8458	-0.19236	36.125	-0.33468
35.9213	-0.19276	36.165	-0.33624
35.9968	-0.19514	36.205	-0.33935
36.0723	-0.19593	36.252	-0.34013
36.1478	-0.19752	36.298	-0.34169
36.2233	-0.1999	36.335	-0.34324
36.2989	-0.20347	36.362	-0.34636
36.3744	-0.20624	36.388	-0.35025
36.4499	-0.20862	36.412	-0.35336
36.5254	-0.211	36.447	-0.35336
36.6009	-0.21378	36.488	-0.35414
36.6764	-0.21616	36.519	-0.3557
36.7519	-0.21735	36.566	-0.35959
36.8274	-0.21775	36.603	-0.36192
36.9029	-0.21775	36.659	-0.36348
36.9784	-0.21933	36.703	-0.36582
37.0539	-0.2233	36.741	-0.36971
37.1294	-0.22727	36.772	-0.37282
37.205	-0.23123	36.806	-0.37671
37.2805	-0.23322	36.848	-0.37827
37.356	-0.23639	36.897	-0.3806
37.4315	-0.23797	36.942	-0.38216
37.507	-0.23956	36.984	-0.3845
37.5825	-0.24035	37.021	-0.38605
37.658	-0.24035	37.06	-0.38917
37.7335	-0.24075	37.103	-0.38994
37.809	-0.24234	37.147	-0.39072
37.8845	-0.24591	37.199	-0.39072
37.9601	-0.24908	37.243	-0.39384
38.0356	-0.25146	37.285	-0.39851
38.1111	-0.25344	37.335	-0.40318
38.1866	-0.25503	37.379	-0.40707
38.2621	-0.25662	37.423	-0.41018
38.3376	-0.25781	37.462	-0.41174
38.4131	-0.26058	37.501	-0.41096
38.4886	-0.26256	37.55	-0.41096
38.5641	-0.26455	37.597	-0.41329
38.6396	-0.26534	37.649	-0.41641
38.7151	-0.2697	37.676	-0.42108
38.7906	-0.27446	37.729	-0.42419
38.8662	-0.28002	37.775	-0.42808
38.9417	-0.28359	37.837	-0.43042
39.0172	-0.28517	37.894	-0.43197
39.0927	-0.28597	37.945	-0.43275
39.1682	-0.28795	37.992	-0.43509
39.2437	-0.29073	38.012	-0.43898
39.3192	-0.29311	38.057	-0.44209
39.3947	-0.29469	38.103	-0.44365
39.4702	-0.29588	38.167	-0.44598
39.5457	-0.29826	38.225	-0.44754
39.6213	-0.30024	38.275	-0.44988
39.6968	-0.30342	38.335	-0.45299
39.7723	-0.30699	38.391	-0.45454
39.8478	-0.31056	38.442	-0.45532
39.9233	-0.31294	38.489	-0.45688
39.9988	-0.31492	38.532	-0.45921
40.0743	-0.3169	38.574	-0.46388
40.1498	-0.32047	38.615	-0.46544
40.2253	-0.32285	38.659	-0.46622
40.3008	-0.32523	38.712	-0.467
40.3763	-0.32721	38.77	-0.47011
40.4519	-0.32959	38.827	-0.47323
40.5274	-0.33316	38.885	-0.47556
40.6029	-0.33594	38.939	-0.47712
40.6784	-0.33872	38.994	-0.48101
40.7539	-0.34229	39.043	-0.48257
40.8294	-0.34625	39.09	-0.48334
40.9049	-0.34863	39.138	-0.48101
40.9804	-0.34982	39.186	-0.48179
41.0559	-0.35022	39.242	-0.48412
41.1314	-0.3522	39.295	-0.48879
41.2069	-0.35498	39.352	-0.49346
41.2824	-0.35696	39.41	-0.4958
41.358	-0.35895	39.464	-0.49735
41.4335	-0.36053	39.523	-0.49969
41.509	-0.36251	39.576	-0.50358
41.5845	-0.36489	39.628	-0.50592
41.66	-0.36886	39.675	-0.50592
41.7355	-0.37322	39.728	-0.50825
41.811	-0.37719	39.788	-0.51136
41.8865	-0.37997	39.845	-0.51448
41.962	-0.38314	39.9	-0.51681
42.0375	-0.38512	39.953	-0.51759
42.1131	-0.38671	40.005	-0.51915
42.1886	-0.39028	40.064	-0.52226
42.2641	-0.39345	40.127	-0.5246
42.3396	-0.39781	40.186	-0.52771
42.4151	-0.40059	40.245	-0.52849
42.4906	-0.40575	40.304	-0.5316
42.5661	-0.4109	40.363	-0.53394
42.6416	-0.41408	40.414	-0.53861
42.7171	-0.41685	40.465	-0.5425
42.7926	-0.41804	40.522	-0.54483
42.8681	-0.42002	40.589	-0.54483
42.9436	-0.42042	40.655	-0.54327
43.0192	-0.4224	40.711	-0.54483
43.0947	-0.42518	40.766	-0.54717
43.1702	-0.42875	40.821	-0.55184
43.2457	-0.43192	40.877	-0.55495
43.3212	-0.4347	40.932	-0.55495
43.3967	-0.43668	40.993	-0.55573
43.4722	-0.43946	41.053	-0.55806
43.5477	-0.44263	41.11	-0.56118
43.6232	-0.4466	41.161	-0.56585
43.6987	-0.45017	41.21	-0.56974
43.7743	-0.45334	41.268	-0.57207
43.8498	-0.45532	41.326	-0.57441
43.9253	-0.4581	41.392	-0.57519
44.0008	-0.46088	41.455	-0.57986
44.0763	-0.46484	41.517	-0.58219
44.1518	-0.46762	41.574	-0.58453
44.2273	-0.47198	41.638	-0.5853
44.3028	-0.47515	41.702	-0.58686
44.3783	-0.47912	41.765	-0.58998
44.4538	-0.4815	41.83	-0.59309
44.5293	-0.48388	41.891	-0.5962
44.6048	-0.48586	41.951	-0.59854
44.6803	-0.48943	42.007	-0.59932
44.7559	-0.49261	42.063	-0.60087
44.8314	-0.49499	42.122	-0.60321
44.9069	-0.49895	42.184	-0.60554
44.9824	-0.50332	42.231	-0.6071
45.0579	-0.50728	42.29	-0.60788
45.1334	-0.51244	42.352	-0.61099
45.2089	-0.51521	42.422	-0.6141
45.2844	-0.51799	42.489	-0.61799
45.3599	-0.51958	42.554	-0.62033
45.4355	-0.52156	42.62	-0.62267
45.511	-0.52513	42.678	-0.62578
45.5865	-0.5283	42.737	-0.62811
45.662	-0.53148	42.793	-0.63123
45.7375	-0.53465	42.857	-0.63278
45.813	-0.5398	42.922	-0.63512
45.8885	-0.54615	42.984	-0.63745
45.964	-0.55131	43.049	-0.63979
46.0395	-0.55567	43.108	-0.64368
46.115	-0.55845	43.178	-0.64446
46.1905	-0.56122	43.238	-0.64602
46.266	-0.56321	43.308	-0.64524
46.3415	-0.56598	43.375	-0.64835
46.4171	-0.56678	43.439	-0.65068
46.4926	-0.56876	43.489	-0.65613
46.5681	-0.57312	43.539	-0.65925
46.6436	-0.57828	43.595	-0.66314
46.7191	-0.58224	43.665	-0.66703
46.7946	-0.58423	43.733	-0.66859
46.8701	-0.587	43.794	-0.6717
46.9456	-0.59057	43.856	-0.67481
47.0211	-0.59573	43.889	-0.67948
47.0966	-0.59811	43.951	-0.68026
47.1722	-0.60009	44.014	-0.68182
47.2477	-0.60208	44.095	-0.68182
47.3232	-0.60604	44.167	-0.68415
47.3987	-0.61001	44.233	-0.68649
47.4742	-0.61397	44.297	-0.68882
47.5497	-0.61715	44.368	-0.69038
47.6252	-0.62111	44.433	-0.69194
47.7007	-0.62548	44.498	-0.69349
47.7762	-0.62944	44.572	-0.69505
47.8517	-0.6346	44.649	-0.69972
47.9273	-0.63777	44.717	-0.70361
48.0028	-0.64134	44.781	-0.70828
48.0783	-0.64412	44.844	-0.7114
48.1538	-0.64729	44.914	-0.71606
48.2293	-0.65007	44.985	-0.71918
48.3048	-0.65403	45.052	-0.72074
48.3803	-0.6576	45.11	-0.72385
48.4558	-0.66316	45.169	-0.72618
48.5313	-0.66831	45.232	-0.72852
48.6068	-0.67466	45.307	-0.73008
48.6823	-0.67902	45.379	-0.73163
48.7578	-0.68299	45.445	-0.73474
48.8334	-0.68616	45.509	-0.73942
48.9089	-0.68894	45.571	-0.74175
48.9844	-0.69092	45.633	-0.74331
49.0599	-0.69211	45.688	-0.74409
49.1354	-0.69409	45.75	-0.74642
49.2109	-0.69647	45.82	-0.75031
49.2864	-0.70123	45.892	-0.75498
49.3619	-0.70639	45.964	-0.75809
49.4374	-0.71194	46.032	-0.76121
49.5129	-0.7163	46.095	-0.76432
49.5885	-0.71948	46.166	-0.76666
49.6639	-0.72225	46.236	-0.76977
49.7395	-0.72463	46.308	-0.77055
49.815	-0.7282	46.374	-0.77211
49.8905	-0.73217	46.437	-0.77133
49.966	-0.73653	46.5	-0.77366
50.0415	-0.7401	46.567	-0.77522
50.117	-0.74327	46.638	-0.77911
50.1925	-0.74724	46.706	-0.78378
50.268	-0.7524	46.766	-0.79001
50.3435	-0.75835	46.828	-0.79623
50.419	-0.7631	46.896	-0.80012
50.4945	-0.76628	46.966	-0.80246
50.5701	-0.76905	47.039	-0.80168
50.6456	-0.77183	47.114	-0.80402
50.7211	-0.77619	47.193	-0.80635
50.7966	-0.78016	47.261	-0.80869
50.8721	-0.78452	47.326	-0.81258
50.9476	-0.78849	47.388	-0.81413
51.0231	-0.79325	47.455	-0.81647
51.0986	-0.79761	47.523	-0.81958
51.1741	-0.80237	47.588	-0.8227
51.2497	-0.80713	47.654	-0.82659
51.3252	-0.81268	47.726	-0.83204
51.4007	-0.81705	47.799	-0.83748
51.4762	-0.82022	47.876	-0.84215
51.5517	-0.8222	47.947	-0.84449
51.6272	-0.82418	48.008	-0.84605
51.7027	-0.82656	48.067	-0.84838
51.7782	-0.83132	48.126	-0.85383
51.8537	-0.83569	48.191	-0.85772
51.9292	-0.84243	48.246	-0.86161
52.0047	-0.84759	48.319	-0.86395
52.0802	-0.85195	48.392	-0.86706
52.1558	-0.85552	48.477	-0.87017
52.2313	-0.86028	48.543	-0.87329
52.3068	-0.86543	48.613	-0.87484
52.3823	-0.87099	48.68	-0.8764
52.4578	-0.87416	48.739	-0.87796
52.5333	-0.87694	48.811	-0.87874
52.6088	-0.88011	48.885	-0.88263
52.6843	-0.88408	48.967	-0.88808
52.7598	-0.88883	49.033	-0.89275
52.8353	-0.89359	49.099	-0.89742
52.9108	-0.89835	49.166	-0.89742
52.9864	-0.90351	49.231	-0.90131
53.0619	-0.90946	49.297	-0.90286
53.1374	-0.91461	49.362	-0.90676
53.2129	-0.91937	49.431	-0.90987
53.2884	-0.92255	49.501	-0.91376
53.3639	-0.92532	49.569	-0.91687
53.4394	-0.92889	49.634	-0.91999
53.5149	-0.93246	49.698	-0.92466
53.5904	-0.93802	49.769	-0.93011
53.6659	-0.94278	49.843	-0.93478
53.7414	-0.94674	49.919	-0.93711
53.8169	-0.9511	49.99	-0.93945
53.8925	-0.95626	50.068	-0.94256
53.968	-0.96221	50.141	-0.94645
54.0435	-0.96697	50.214	-0.94879
54.119	-0.97133	50.279	-0.95112
54.1945	-0.9745	50.34	-0.95501
54.27	-0.97808	50.415	-0.95735
54.3455	-0.98323	50.488	-0.9589
54.421	-0.98997	50.56	-0.96202
54.4965	-0.99553	50.624	-0.96513
54.572	-0.99949	50.685	-0.97136
54.6476	-1.00425	50.757	-0.97681
54.7231	-1.00941	50.831	-0.97992
54.7986	-1.01615	50.902	-0.98225
54.8741	-1.02051	50.967	-0.98225
54.9496	-1.02289	51.038	-0.98692
55.0251	-1.02567	51.11	-0.99159
55.1006	-1.02805	51.18	-0.99782
55.1761	-1.03241	51.252	-1.00327
55.2516	-1.03598	51.319	-1.00794
55.3271	-1.03995	51.384	-1.01339
55.4026	-1.0451	51.448	-1.01806
55.4781	-1.05185	51.514	-1.02117
55.5537	-1.0574	51.59	-1.02351
55.6292	-1.06176	51.667	-1.02506
55.7047	-1.06613	51.737	-1.02895
55.7802	-1.07049	51.805	-1.03285
55.8557	-1.07564	51.87	-1.03829
55.9312	-1.07882	51.938	-1.04374
56.0067	-1.08199	52.009	-1.04686
56.0822	-1.08675	52.082	-1.04919
56.1577	-1.09151	52.158	-1.0523
56.2332	-1.09746	52.231	-1.05853
56.3088	-1.10182	52.298	-1.06476
56.3843	-1.10698	52.364	-1.07098
56.4598	-1.11213	52.431	-1.07565
56.5353	-1.11729	52.501	-1.08032
56.6108	-1.12165	52.576	-1.08344
56.6863	-1.12562	52.649	-1.08655
56.7618	-1.12959	52.717	-1.09122
56.8373	-1.13355	52.777	-1.09589
56.9128	-1.13712	52.836	-1.10134
56.9883	-1.14347	52.904	-1.10523
57.0638	-1.14981	52.974	-1.11146
57.1394	-1.15537	53.049	-1.11613
57.2149	-1.16052	53.116	-1.1208
57.2904	-1.16528	53.187	-1.12469
57.3659	-1.17004	53.258	-1.1278
57.4414	-1.17401	53.33	-1.13325
57.5169	-1.17797	53.401	-1.13792
57.5924	-1.18273	53.462	-1.14337
57.6679	-1.18789	53.532	-1.14726
57.7434	-1.19186	53.595	-1.15193
57.8189	-1.19582	53.671	-1.15504
57.8944	-1.20058	53.744	-1.15971
57.9699	-1.20574	53.814	-1.16438
58.0455	-1.21248	53.889	-1.17061
58.121	-1.21922	53.955	-1.17606
58.1965	-1.22597	54.024	-1.18073
58.272	-1.23072	54.086	-1.18462
58.3475	-1.2339	54.153	-1.19085
58.423	-1.23707	54.225	-1.19707
58.4985	-1.24262	54.3	-1.20097
58.574	-1.24857	54.372	-1.20408
58.6495	-1.25452	54.446	-1.20564
58.725	-1.25928	54.496	-1.21108
58.8006	-1.26444	54.569	-1.21809
58.8761	-1.27078	54.633	-1.22276
58.9516	-1.27594	54.715	-1.22821
59.0271	-1.28228	54.791	-1.2321
59.1026	-1.28586	54.86	-1.23832
59.1781	-1.28982	54.931	-1.24533
59.2536	-1.29299	55.001	-1.25
59.3291	-1.29696	55.072	-1.25467
59.4046	-1.30172	55.142	-1.257
59.4801	-1.30608	55.208	-1.26012
59.5556	-1.31005	55.278	-1.26557
59.6311	-1.31481	55.348	-1.27179
59.7067	-1.32115	55.417	-1.27724
59.7822	-1.3279	55.485	-1.28347
59.8577	-1.33424	55.552	-1.2897
59.9332	-1.339	55.616	-1.29592
60.0087	-1.34297	55.683	-1.30215
60.0842	-1.34852	55.753	-1.3076
60.1597	-1.35526	55.823	-1.3146
60.2352	-1.36121	55.883	-1.32083
60.3107	-1.36677	55.945	-1.32628
60.3862	-1.36994	56.007	-1.32939
60.4618	-1.3743	56.085	-1.33562
60.5373	-1.37986	56.157	-1.34184
60.6128	-1.3866	56.234	-1.34963
60.6883	-1.39255	56.303	-1.35352
60.7638	-1.3981	56.37	-1.35819
60.8393	-1.40246	56.437	-1.36208
60.9148	-1.40722	56.503	-1.36675
60.9903	-1.41119	56.568	-1.3722
61.0658	-1.41555	56.64	-1.37843
61.1413	-1.4215	56.714	-1.38465
61.2168	-1.42705	56.784	-1.3901
61.2923	-1.43261	56.851	-1.39788
61.3679	-1.43618	56.919	-1.40333
61.4434	-1.44133	56.992	-1.408
61.5189	-1.44768	57.065	-1.41189
61.5944	-1.45402	57.14	-1.41579
61.6699	-1.46116	57.216	-1.42201
61.7454	-1.46751	57.283	-1.42902
61.8209	-1.47266	57.348	-1.43369
61.8964	-1.47782	57.413	-1.43914
61.9719	-1.48099	57.48	-1.44692
62.0474	-1.48615	57.556	-1.45392
62.123	-1.49131	57.628	-1.45859
62.1985	-1.49646	57.7	-1.46248
62.274	-1.50003	57.764	-1.46715
62.3495	-1.50439	57.837	-1.47494
62.425	-1.51114	57.908	-1.48272
62.5005	-1.51867	57.987	-1.48895
62.576	-1.52542	58.057	-1.49284
62.6515	-1.53057	58.133	-1.49673
62.727	-1.53454	58.203	-1.5014
62.8025	-1.5389	58.273	-1.50685
62.878	-1.54406	58.339	-1.5123
62.9535	-1.55001	58.406	-1.51697
63.0291	-1.55635	58.47	-1.52319
63.1046	-1.56309	58.522	-1.52786
63.1801	-1.57103	58.584	-1.53331
63.2556	-1.57936	58.644	-1.53876
63.3311	-1.5861	58.721	-1.54654
63.4066	-1.59245	58.793	-1.55277
63.4821	-1.5976	58.87	-1.55822
63.5576	-1.60395	58.942	-1.56367
63.6331	-1.6099	58.995	-1.57067
63.7086	-1.61624	59.06	-1.57768
63.7841	-1.6214	59.128	-1.58313
63.8597	-1.62656	59.207	-1.58624
63.9352	-1.63131	59.292	-1.59013
64.0107	-1.63845	59.352	-1.5948
64.0862	-1.64559	59.426	-1.60181
64.1617	-1.65352	59.509	-1.60881
64.2372	-1.66027	59.595	-1.61426
64.3127	-1.66899	59.671	-1.61971
64.3882	-1.67534	59.724	-1.62282
64.4637	-1.68327	59.792	-1.62593
64.5392	-1.69002	59.862	-1.6306
64.6148	-1.69914	59.942	-1.63761
64.6903	-1.70866	60.021	-1.64228
64.7658	-1.71619	60.091	-1.64539
64.8413	-1.72293	60.154	-1.64928
64.9168	-1.73047	60.222	-1.65395
64.9923	-1.73959	60.295	-1.6594
65.0678	-1.74951	60.371	-1.66174
65.1433	-1.75784	60.446	-1.66407
65.2188	-1.76617	60.524	-1.66874
65.2943	-1.7741	60.595	-1.67419
65.3698	-1.78243	60.666	-1.67808
65.4454	-1.79155	60.738	-1.68197
65.5208	-1.79988	60.812	-1.68509
65.5964	-1.809	60.887	-1.69054
65.6719	-1.81773	60.949	-1.69365
65.7474	-1.82764	61.018	-1.69754
65.8229	-1.83796	61.086	-1.70065
65.8984	-1.84827	61.17	-1.70532
65.9739	-1.85858	61.244	-1.70921
66.0494	-1.87048	61.318	-1.71389
66.1249	-1.88158	61.392	-1.71778
66.2004	-1.89309	61.466	-1.72245
66.2759	-1.90419	61.537	-1.724
66.3515	-1.91569	61.607	-1.7279
66.427	-1.92759	61.677	-1.73256
66.5025	-1.9387	61.749	-1.73801
66.578	-1.95179	61.827	-1.74346
66.6535	-1.96408	61.904	-1.74502
66.729	-1.97796	61.974	-1.74735
66.8045	-1.99224	62.043	-1.74969
66.88	-2.00612	62.11	-1.74969
66.9555	-2.02	62.181	-1.75124
67.031	-2.03428	62.249	-1.75124
67.1065	-2.04856	62.32	-1.7528
67.1821	-2.06244	62.393	-1.75514
67.2576	-2.07633	62.469	-1.76059
67.3331	-2.09021	62.542	-1.76681
67.4086	-2.10528	62.609	-1.7707
67.4841	-2.11996	62.674	-1.77382
67.5596	-2.13542	62.739	-1.77537
67.6351	-2.15129	62.81	-1.77849
67.7106	-2.16953	62.885	-1.77927
67.7861	-2.18619	62.96	-1.77849
67.8616	-2.20126	63.032	-1.77615
67.9372	-2.21515	63.099	-1.77771
68.0127	-2.22982	63.166	-1.78004
68.0882	-2.24648	63.237	-1.78394
68.1637	-2.26472	63.305	-1.78783
68.2392	-2.28257	63.381	-1.79094
68.3147	-2.30082	63.451	-1.7925
68.3902	-2.31906	63.528	-1.7925
68.4657	-2.3377	63.596	-1.79483
68.5412	-2.35595	63.666	-1.79794
68.6167	-2.37538	63.735	-1.80028
68.6922	-2.39442	63.807	-1.7995
68.7678	-2.41425	63.875	-1.79872
68.8433	-2.43091	63.943	-1.80184
68.9188	-2.44955	64.009	-1.80417
68.9943	-2.46898	64.083	-1.80651
69.0698	-2.48961	64.158	-1.80651
69.1453	-2.50904	64.238	-1.80729
69.2208	-2.52768	64.304	-1.80806
69.2963	-2.54831	64.363	-1.80962
69.3718	-2.57092	64.423	-1.81118
69.4473	-2.59432	64.488	-1.81351
69.5228	-2.61653	64.561	-1.8174
69.5983	-2.63795	64.635	-1.81974
69.6739	-2.65778	64.701	-1.81974
69.7494	-2.6784	64.762	-1.81974
69.8249	-2.69863	64.825	-1.81974
69.9004	-2.72044	64.887	-1.82285
69.9759	-2.74345	64.956	-1.82285
70.0514	-2.76764	65.013	-1.82363
70.1269	-2.79184	65.084	-1.82441
70.2024	-2.81524	65.168	-1.82597
70.2779	-2.84062	65.251	-1.82674
70.3534	-2.866	65.333	-1.82597
70.429	-2.89099	65.397	-1.82597
70.5045	-2.91439	65.463	-1.82752
70.58	-2.9374	65.528	-1.82986
70.6555	-2.9604	65.6	-1.83064
70.731	-2.9838	65.676	-1.83141
70.8065	-3.0076	65.757	-1.83219
70.882	-3.03179	65.829	-1.83141
70.9575	-3.05718	65.897	-1.83141
71.033	-3.08296	65.964	-1.83375
71.1085	-3.10795	66.039	-1.83608
71.184	-3.13452	66.114	-1.83842
71.2596	-3.16149	66.184	-1.83608
71.3351	-3.18925	66.249	-1.83686
71.4106	-3.21583	66.313	-1.83608
71.4861	-3.24042	66.384	-1.83686
71.5616	-3.2654	66.459	-1.83764
71.6371	-3.29039	66.533	-1.83686
71.7126	-3.31736	66.598	-1.83997
71.7881	-3.34354	66.656	-1.84231
71.8636	-3.37011	66.712	-1.84387
71.9391	-3.39629	66.788	-1.84387
72.0146	-3.42405	66.867	-1.84387
72.0901	-3.45182	66.945	-1.84387
72.1657	-3.48156	67.024	-1.84465
72.2412	-3.51091	67.106	-1.84542
72.3167	-3.54027	67.184	-1.84698
72.3922	-3.56962	67.255	-1.84776
72.4677	-3.59619	67.323	-1.84932
72.5432	-3.62316	67.391	-1.84932
72.6187	-3.65132	67.462	-1.84932
72.6942	-3.68146	67.531	-1.85087
72.7697	-3.71042	67.602	-1.85243
72.8452	-3.73778	67.672	-1.85399
72.9207	-3.76555	67.74	-1.85476
72.9963	-3.79529	67.808	-1.85399
73.0718	-3.82663	67.877	-1.85399
73.1473	-3.85598	67.947	-1.85321
73.2228	-3.88533	68.022	-1.85321
73.2983	-3.91428	68.092	-1.85476
73.3738	-3.94284	68.159	-1.85788
73.4493	-3.97139	68.223	-1.86099
73.5248	-3.99916	68.288	-1.86255
73.6003	-4.02732	68.357	-1.8641
73.6758	-4.05786	68.433	-1.86332
73.7514	-4.08919	68.507	-1.86255
73.8268	-4.12172	68.583	-1.86332
73.9024	-4.15384	68.658	-1.86566
73.9779	-4.18557	68.733	-1.86877
74.0534	-4.2177	68.811	-1.86955
74.1289	-4.24864	68.888	-1.86955
74.2044	-4.27957	68.959	-1.86877
74.2799	-4.31011	69.028	-1.86877
74.3554	-4.33946	69.094	-1.868
74.4309	-4.36842	69.162	-1.86722
74.5064	-4.39896	69.236	-1.868
74.582	-4.43267	69.303	-1.86955
74.6575	-4.46757	69.372	-1.87033
74.733	-4.4989	69.441	-1.87033
74.8085	-4.52865	69.517	-1.87033
74.884	-4.5584	69.596	-1.87111
74.9595	-4.59092	69.674	-1.87189
75.035	-4.62265	69.744	-1.87344
75.1105	-4.65478	69.808	-1.87422
75.186	-4.68413	69.87	-1.87656
75.2615	-4.71507	69.937	-1.87578
75.337	-4.746	70.008	-1.87578
75.4125	-4.7809	70.077	-1.87656
75.4881	-4.81581	70.144	-1.87734
75.5636	-4.84952	70.216	-1.87734
75.6391	-4.88125	70.283	-1.87578
75.7146	-4.91139	70.355	-1.875
75.7901	-4.94273	70.421	-1.875
75.8656	-4.97525	70.495	-1.87578
75.9411	-5.00817	70.569	-1.87734
76.0166	-5.04069	70.641	-1.87967
76.0921	-5.07282	70.702	-1.87889
76.1676	-5.10336	70.764	-1.87811
76.2431	-5.13549	70.836	-1.87811
76.3187	-5.16603	70.914	-1.88045
76.3942	-5.19617	70.992	-1.88278
76.4697	-5.22711	71.06	-1.88278
76.5452	-5.25923	71.129	-1.88123
76.6207	-5.29096	71.205	-1.87967
76.6962	-5.32269	71.275	-1.87656
76.7717	-5.35284	71.341	-1.87811
76.8472	-5.38417	71.405	-1.87967
76.9227	-5.41352	71.473	-1.88045
76.9982	-5.44366	71.539	-1.88123
77.0738	-5.4746	71.611	-1.882
77.1493	-5.50593	71.678	-1.88668
77.2248	-5.53647	71.749	-1.88979
77.3003	-5.56662	71.815	-1.89135
77.3758	-5.59716	71.883	-1.88823
77.4513	-5.6277	71.948	-1.88668
77.5268	-5.65705	72.017	-1.88668
77.6023	-5.68521	72.081	-1.88823
77.6778	-5.71257	72.15	-1.88901
77.7533	-5.73994	72.225	-1.88901
77.8288	-5.7685	72.299	-1.88979
77.9043	-5.79706	72.368	-1.89135
77.9798	-5.82601	72.435	-1.89135
78.0554	-5.85417	72.495	-1.89212
78.1309	-5.88074	72.564	-1.8929
78.2064	-5.90652	72.636	-1.89368
78.2819	-5.9327	72.708	-1.8929
78.3574	-5.95888	72.777	-1.89212
78.4329	-5.98704	72.848	-1.8929
78.5084	-6.01282	72.918	-1.89446
78.5839	-6.03741	72.988	-1.89757
78.6594	-6.06081	73.052	-1.89991
78.7349	-6.08421	73.117	-1.89991
78.8105	-6.1088	73.186	-1.89991
78.886	-6.1326	73.256	-1.89835
78.9615	-6.15679	73.325	-1.89679
79.037	-6.18019	73.393	-1.89757
79.1125	-6.20518	73.459	-1.89913
79.188	-6.22858	73.531	-1.89991
79.2635	-6.25159	73.601	-1.89991
79.339	-6.273	73.673	-1.89835
79.4145	-6.29521	73.737	-1.89835
79.49	-6.31743	73.799	-1.89757
79.5655	-6.33884	73.862	-1.89835
79.6411	-6.35867	73.93	-1.89913
79.7166	-6.3789	74.001	-1.90146
79.7921	-6.39992	74.071	-1.90224
79.8676	-6.42055	74.142	-1.9038
79.9431	-6.44197	74.215	-1.9038
80.0186	-6.4618	74.287	-1.90458
80.0941	-6.47964	74.355	-1.90613
80.1696	-6.49551	74.422	-1.90847
80.2451	-6.51138	74.487	-1.90769
80.3206	-6.53041	74.563	-1.90458
80.3961	-6.55024	74.639	-1.90302
80.4716	-6.56928	74.718	-1.90302
80.5472	-6.58634	74.789	-1.90691
80.6227	-6.6018	74.851	-1.90847
80.6982	-6.61648	74.915	-1.90847
80.7737	-6.63314	74.98	-1.90847
80.8492	-6.65059	75.045	-1.90769
80.9247	-6.66963	75.121	-1.90769
81.0002	-6.68629	75.192	-1.90769
81.0757	-6.70096	75.267	-1.90769
81.1512	-6.71524	75.331	-1.90691
81.2267	-6.72912	75.396	-1.90769
81.3023	-6.743	75.463	-1.90847
81.3778	-6.75728	75.53	-1.90925
81.4533	-6.76997	75.601	-1.90925
81.5288	-6.78386	75.675	-1.90925
81.6043	-6.79734	75.743	-1.9108
81.6798	-6.81162	75.817	-1.91158
81.7553	-6.82471	75.886	-1.90925
81.8308	-6.83899	75.96	-1.90925
81.9063	-6.85327	76.026	-1.91003
81.9818	-6.86596	76.095	-1.91158
82.0573	-6.87825	76.164	-1.91236
82.1329	-6.88936	76.24	-1.91314
82.2084	-6.90007	76.312	-1.91314
82.2839	-6.91197	76.383	-1.91392
82.3594	-6.92466	76.451	-1.91392
82.4349	-6.93775	76.523	-1.91314
82.5104	-6.94845	76.592	-1.91236
82.5859	-6.96035	76.662	-1.91392
82.6614	-6.97146	76.727	-1.91625
82.7369	-6.98375	76.793	-1.91859
82.8124	-6.99446	76.856	-1.91859
82.8879	-7.00398	76.925	-1.91781
82.9634	-7.0131	76.995	-1.91703
83.039	-7.02064	77.072	-1.91625
83.1145	-7.02897	77.142	-1.91937
83.19	-7.0369	77.216	-1.92014
83.2655	-7.04682	77.287	-1.92403
83.341	-7.05594	77.358	-1.92326
83.4165	-7.06705	77.425	-1.92481
83.492	-7.07775	77.491	-1.92403
83.5675	-7.08569	77.558	-1.92481
83.643	-7.09362	77.626	-1.92637
83.7185	-7.10076	77.698	-1.92715
83.794	-7.11067	77.769	-1.92559
83.8696	-7.119	77.839	-1.92481
83.9451	-7.12733	77.901	-1.92481
84.0206	-7.13606	77.968	-1.92715
84.0961	-7.14439	78.038	-1.92793
84.1716	-7.15192	78.116	-1.9287
84.2471	-7.15867	78.189	-1.9287
84.3226	-7.1662	78.261	-1.9287
84.3981	-7.17334	78.328	-1.92793
84.4736	-7.18127	78.394	-1.92793
84.5491	-7.18881	78.462	-1.92793
84.6247	-7.19674	78.529	-1.93104
84.7002	-7.20428	78.602	-1.93415
84.7757	-7.21142	78.671	-1.93649
84.8512	-7.21776	78.738	-1.93649
84.9267	-7.22332	78.804	-1.93805
85.0022	-7.22807	78.874	-1.93882
85.0777	-7.23482	78.946	-1.93882
85.1532	-7.24116	79.016	-1.93727
85.2287	-7.24791	79.082	-1.93727
85.3042	-7.25385	79.156	-1.93727
85.3798	-7.25941	79.226	-1.9396
85.4553	-7.26377	79.298	-1.93882
85.5308	-7.26972	79.366	-1.93882
85.6063	-7.27726	79.438	-1.93882
85.6818	-7.2844	79.514	-1.94116
85.7573	-7.28955	79.588	-1.94194
85.8328	-7.29272	79.657	-1.94194
85.9083	-7.29748	79.714	-1.94116
85.9838	-7.30264	79.78	-1.94194
86.0593	-7.30859	79.841	-1.94272
86.1348	-7.31335	79.911	-1.94427
86.2103	-7.32009	79.985	-1.94427
86.2858	-7.32564	80.063	-1.94349
86.3614	-7.33001	80.142	-1.94194
86.4369	-7.33516	80.216	-1.94116
86.5124	-7.33953	80.281	-1.94038
86.5879	-7.34468	80.345	-1.94116
86.6634	-7.34706	80.405	-1.9396
86.7389	-7.34944	80.472	-1.93805
86.8144	-7.3542	80.539	-1.93649
86.8899	-7.35936	80.606	-1.93805
86.9654	-7.3657	80.681	-1.9396
87.0409	-7.37046	80.751	-1.94116
87.1165	-7.37443	80.83	-1.9396
87.192	-7.3784	80.899	-1.94194
87.2675	-7.38316	80.965	-1.94505
87.343	-7.38871	81.031	-1.94894
87.4185	-7.39386	81.092	-1.94894
87.494	-7.39704	81.162	-1.94738
87.5695	-7.40179	81.231	-1.94738
87.645	-7.40576	81.298	-1.94816
87.7205	-7.40973	81.359	-1.94816
87.796	-7.4133	81.417	-1.94738
87.8715	-7.41885	81.482	-1.94583
87.9471	-7.42361	81.549	-1.94583
88.0226	-7.42678	81.623	-1.94661
88.0981	-7.42877	81.693	-1.94661
88.1736	-7.43035	81.764	-1.94661
88.2491	-7.43313	81.829	-1.94894
88.3246	-7.4367	81.889	-1.9505
88.4001	-7.44027	81.954	-1.95283
88.4756	-7.44384	82.014	-1.95283
88.5511	-7.44939	82.077	-1.95206
88.6266	-7.45455	82.142	-1.95206
88.7021	-7.4597	82.217	-1.95206
88.7776	-7.46407	82.289	-1.9505
88.8532	-7.46763	82.356	-1.9505
88.9287	-7.47041	82.42	-1.95283
89.0042	-7.47319	82.49	-1.95439
89.0797	-7.47676	82.563	-1.95673
89.1552	-7.48112	82.637	-1.9575
89.2307	-7.48509	82.715	-1.95673
89.3062	-7.48707	82.785	-1.95595
89.3817	-7.49064	82.849	-1.95517
89.4572	-7.49381	82.909	-1.95595
89.5327	-7.49937	82.98	-1.95828
89.6082	-7.50452	83.05	-1.96062
89.6838	-7.50769	83.12	-1.96295
89.7593	-7.50968	83.188	-1.96217
89.8348	-7.51245	83.258	-1.96062
89.9103	-7.51642	83.327	-1.95828
89.9858	-7.52197	83.396	-1.95828
90.0613	-7.52634	83.46	-1.95906
90.1368	-7.52911	83.527	-1.95906
90.2123	-7.53149	83.595	-1.95906
90.2878	-7.53467	83.665	-1.95906
90.3633	-7.53942	83.736	-1.96062
90.4389	-7.54379	83.809	-1.96217
90.5144	-7.54855	83.879	-1.96295
90.5899	-7.55212	83.944	-1.96217
90.6654	-7.55727	84.008	-1.96295
90.7409	-7.55886	84.074	-1.96373
90.8164	-7.56005	84.146	-1.96529
90.8919	-7.56124	84.222	-1.96607
90.9674	-7.56402	84.298	-1.96607
91.0429	-7.56719	84.367	-1.96529
91.1184	-7.57036	84.439	-1.96373
91.1939	-7.57433	84.505	-1.96295
91.2695	-7.57948	84.578	-1.96373
91.345	-7.58504	84.644	-1.96451
91.4205	-7.58861	84.715	-1.96607
91.496	-7.59138	84.783	-1.96762
91.5715	-7.59337	84.85	-1.96762
91.647	-7.59654	84.917	-1.96762
91.7225	-7.59852	84.985	-1.96684
91.798	-7.6009	85.054	-1.96762
91.8735	-7.60407	85.119	-1.9684
91.949	-7.60725	85.187	-1.9684
92.0245	-7.61082	85.252	-1.97073
92.1	-7.6128	85.322	-1.97151
92.1756	-7.61558	85.388	-1.97229
92.2511	-7.61994	85.456	-1.97151
92.3266	-7.6251	85.521	-1.96996
92.4021	-7.63104	85.593	-1.96996
92.4776	-7.63461	85.667	-1.96996
92.5531	-7.63739	85.736	-1.96996
92.6286	-7.63937	85.806	-1.9684
92.7041	-7.64175	85.863	-1.96684
92.7796	-7.64453	85.926	-1.96684
92.8551	-7.64612	85.994	-1.96996
92.9306	-7.64929	86.069	-1.97307
93.0062	-7.65167	86.148	-1.97696
93.0817	-7.65683	86.213	-1.97696
93.1572	-7.66158	86.272	-1.97774
93.2327	-7.66674	86.337	-1.97463
93.3082	-7.66912	86.408	-1.97385
93.3837	-7.67071	86.485	-1.97307
93.4592	-7.67269	86.558	-1.97618
93.5347	-7.67626	86.626	-1.97696
93.6102	-7.67943	86.698	-1.98008
93.6857	-7.683	86.769	-1.98163
93.7613	-7.68776	86.84	-1.98319
93.8368	-7.69212	86.903	-1.98319
93.9123	-7.69688	86.969	-1.98085
93.9878	-7.70045	87.039	-1.97852
94.0633	-7.70323	87.113	-1.97696
94.1388	-7.70759	87.193	-1.97541
94.2143	-7.71116	87.258	-1.97618
94.2898	-7.71275	87.325	-1.97618
94.3653	-7.71394	87.385	-1.97696
94.4408	-7.71592	87.456	-1.97852
94.5163	-7.72028	87.525	-1.98163
94.5918	-7.72465	87.593	-1.98241
94.6674	-7.72901	87.66	-1.98475
94.7429	-7.73218	87.726	-1.98397
94.8184	-7.73694	87.79	-1.9863
94.8939	-7.73972	87.858	-1.9863
94.9694	-7.74329	87.931	-1.98552
95.0449	-7.74606	88.001	-1.98319
95.1204	-7.75043	88.069	-1.98163
95.1959	-7.7536	88.132	-1.98008
95.2714	-7.75717	88.202	-1.98085
95.3469	-7.76034	88.27	-1.98163
95.4224	-7.76431	88.34	-1.98475
95.498	-7.76748	88.404	-1.98864
95.5735	-7.77145	88.466	-1.99019
95.649	-7.77661	88.535	-1.99019
95.7245	-7.78137	88.602	-1.98941
95.8	-7.78573	88.673	-1.98708
95.8755	-7.78811	88.741	-1.98941
95.951	-7.79207	88.805	-1.99097
96.0265	-7.79525	88.873	-1.99331
96.102	-7.79882	88.942	-1.99253
96.1775	-7.80239	89.015	-1.99253
96.2531	-7.80516	89.085	-1.99175
96.3286	-7.80754	89.149	-1.99409
96.4041	-7.80952	89.211	-1.99409
96.4796	-7.8123	89.272	-1.99486
96.5551	-7.81627	89.338	-1.99486
96.6306	-7.82142	89.411	-1.99642
96.7061	-7.8246	89.484	-1.99642
96.7816	-7.82777	89.555	-1.99564
96.8571	-7.82975	89.613	-1.99409
96.9326	-7.83293	89.676	-1.99409
97.0081	-7.8361	89.743	-1.99409
97.0837	-7.83848	89.812	-1.99486
97.1592	-7.84046	89.876	-1.99409
97.2347	-7.84363	89.933	-1.99564
97.3102	-7.8476	89.988	-1.99642
97.3857	-7.85236	90.048	-1.99876
97.4612	-7.85672	90.117	-1.99876
97.5367	-7.86148	90.191	-1.99876
97.6122	-7.86743	90.27	-1.99876
97.6877	-7.8714	90.342	-1.99876
97.7632	-7.87537	90.409	-1.9972
97.8387	-7.87775	90.474	-1.99486
97.9142	-7.88092	90.538	-1.99564
97.9898	-7.88409	90.608	-1.9972
98.0653	-7.88766	90.677	-2.00109
98.1408	-7.89083	90.749	-2.00031
98.2163	-7.89361	90.828	-2.00109
98.2918	-7.89678	90.906	-2.00031
98.3673	-7.90154	90.984	-1.99876
98.4428	-7.9067	91.053	-1.99953
98.5183	-7.91066	91.116	-2.00109
98.5938	-7.91344	91.181	-2.00265
98.6693	-7.91622	91.244	-2.00187
98.7448	-7.91939	91.309	-2.00187
98.8204	-7.92058	91.374	-2.00109
98.8959	-7.92256	91.447	-2.00109
98.9714	-7.92613	91.519	-2.00031
99.0469	-7.93168	91.594	-2.00187
99.1224	-7.93684	91.661	-2.00265
99.1979	-7.94081	91.732	-2.00265
99.2734	-7.94517	91.798	-2.00265
99.3489	-7.94914	91.872	-2.00343
99.4244	-7.95231	91.942	-2.00187
99.4999	-7.95667	92.008	-2.00265
99.5755	-7.96143	92.074	-2.00265
99.6509	-7.9646	92.141	-2.0042
99.7265	-7.96659	92.211	-2.0042
99.802	-7.96817	92.278	-2.00576
99.8775	-7.97174	92.349	-2.00576
99.953	-7.9769	92.424	-2.00732
100.028	-7.98325	92.502	-2.00576
100.104	-7.9888	92.571	-2.0042
100.18	-7.99237	92.641	-2.00265
100.255	-7.99554	92.706	-2.0042
100.331	-7.99792	92.774	-2.00732
100.406	-8.0007	92.852	-2.01043
100.482	-8.00347	92.923	-2.01121
100.557	-8.00665	92.995	-2.01121
100.633	-8.00982	93.063	-2.01121
100.708	-8.01458	93.133	-2.01199
100.784	-8.01974	93.207	-2.01276
100.859	-8.02331	93.279	-2.01276
100.935	-8.02688	93.348	-2.01121
101.01	-8.03124	93.419	-2.00965
101.086	-8.036	93.492	-2.00965
101.161	-8.03917	93.56	-2.01276
101.237	-8.04274	93.627	-2.0151
101.312	-8.04591	93.697	-2.0151
101.388	-8.05028	93.771	-2.01199
101.463	-8.05345	93.841	-2.01121
101.539	-8.05821	93.908	-2.01121
101.614	-8.06257	93.975	-2.01276
101.69	-8.06654	94.044	-2.01276
101.765	-8.06931	94.116	-2.01432
101.841	-8.07169	94.182	-2.01588
101.916	-8.07606	94.26	-2.01743
101.992	-8.08121	94.33	-2.01666
102.067	-8.08637	94.396	-2.01666
102.143	-8.08994	94.456	-2.01743
102.218	-8.0951	94.523	-2.01899
102.294	-8.09906	94.594	-2.02055
102.369	-8.10303	94.664	-2.02133
102.445	-8.1066	94.728	-2.02288
102.52	-8.11136	94.791	-2.02444
102.596	-8.11572	94.851	-2.02522
102.671	-8.12008	94.914	-2.02444
102.747	-8.12326	94.984	-2.02444
102.822	-8.12682	95.056	-2.02366
102.898	-8.13039	95.126	-2.02288
102.973	-8.13317	95.19	-2.0221
103.049	-8.13515	95.259	-2.0221
103.124	-8.13714	95.325	-2.02288
103.2	-8.13991	95.396	-2.02366
103.275	-8.14309	95.46	-2.02522
103.351	-8.14745	95.53	-2.02755
103.426	-8.15142	95.599	-2.02833
103.502	-8.15538	95.673	-2.02911
103.577	-8.15974	95.752	-2.02833
103.653	-8.16411	95.819	-2.02833
103.728	-8.17006	95.888	-2.02755
103.804	-8.17442	95.945	-2.02678
103.879	-8.17839	96.011	-2.026
103.955	-8.18275	96.079	-2.02522
104.03	-8.18632	96.149	-2.02522
104.106	-8.18949	96.22	-2.026
104.181	-8.19346	96.293	-2.026
104.257	-8.19703	96.364	-2.02678
104.333	-8.20139	96.438	-2.02755
104.408	-8.20575	96.501	-2.03067
104.484	-8.20734	96.565	-2.03222
104.559	-8.21131	96.623	-2.03222
104.635	-8.21686	96.689	-2.03067
104.71	-8.22281	96.765	-2.02989
104.786	-8.22677	96.835	-2.02989
104.861	-8.22876	96.908	-2.03145
104.937	-8.23114	96.971	-2.03067
105.012	-8.23352	97.038	-2.03067
105.088	-8.23629	97.102	-2.03067
105.163	-8.23986	97.165	-2.03067
105.239	-8.24462	97.227	-2.03145
105.314	-8.24938	97.293	-2.033
105.39	-8.25454	97.36	-2.033
105.465	-8.2589	97.43	-2.03222
105.541	-8.26366	97.496	-2.03222
105.616	-8.26842	97.561	-2.03456
105.692	-8.27278	97.635	-2.03612
105.767	-8.27595	97.706	-2.03689
105.843	-8.27834	97.78	-2.03534
105.918	-8.28032	97.844	-2.03456
105.994	-8.28508	97.911	-2.03378
106.069	-8.29023	97.981	-2.03534
106.145	-8.29698	98.05	-2.03689
106.22	-8.30094	98.116	-2.04079
106.296	-8.30531	98.181	-2.04234
106.371	-8.30808	98.246	-2.04156
106.447	-8.31125	98.32	-2.03845
106.522	-8.31403	98.392	-2.03689
106.598	-8.31681	98.473	-2.03845
106.673	-8.31998	98.547	-2.04234
106.749	-8.32395	98.617	-2.0439
106.824	-8.3291	98.689	-2.04234
106.9	-8.33545	98.762	-2.04001
106.975	-8.3414	98.837	-2.03923
107.051	-8.34695	98.908	-2.04001
107.126	-8.35092	98.967	-2.04001
107.202	-8.35528	99.032	-2.03923
107.277	-8.35924	99.096	-2.04079
107.353	-8.36321	99.167	-2.04079
107.428	-8.36837	99.235	-2.04234
107.504	-8.37154	99.305	-2.04079
107.579	-8.37551	99.376	-2.04156
107.655	-8.37908	99.445	-2.04001
107.73	-8.38423	99.513	-2.04156
107.806	-8.3878	99.585	-2.04001
107.881	-8.39296	99.656	-2.04001
107.957	-8.39613	99.726	-2.03845
108.032	-8.4001	99.792	-2.03767
108.108	-8.40367	99.856	-2.03845
108.183	-8.40882	99.922	-2.04079
108.259	-8.41319	99.994	-2.0439
108.335	-8.41795	100.067	-2.04468
108.41	-8.42152	100.142	-2.0439
108.486	-8.42548	100.215	-2.04312
108.561	-8.42985	100.284	-2.0439
108.637	-8.4346	100.353	-2.04468
108.712	-8.43976	100.426	-2.04701
108.788	-8.44373	100.5	-2.04779
108.863	-8.44849	100.57	-2.04857
108.939	-8.45285	100.638	-2.05012
109.014	-8.45721	100.705	-2.0509
109.09	-8.46078	100.776	-2.04935
109.165	-8.46356	100.838	-2.04623
109.241	-8.46554	100.902	-2.04546
109.316	-8.46673	100.971	-2.04623
109.392	-8.4699	101.049	-2.04935
109.467	-8.47506	101.126	-2.05168
109.543	-8.48061	101.196	-2.05324
109.618	-8.48458	101.265	-2.05402
109.694	-8.48855	101.333	-2.05324
109.769	-8.49291	101.405	-2.05402
109.845	-8.49965	101.476	-2.05402
109.92	-8.50481	101.55	-2.05479
109.996	-8.50838	101.624	-2.05557
110.071	-8.51076	101.699	-2.05324
110.147	-8.51234	101.766	-2.05246
110.222	-8.51591	101.843	-2.04701
110.298	-8.52067	101.915	-2.04546
110.373	-8.52623	101.992	-2.04623
110.449	-8.53059	102.059	-2.04935
110.524	-8.53455	102.13	-2.05246
110.6	-8.53812	102.197	-2.05246
110.675	-8.54288	102.265	-2.05402
110.751	-8.54725	102.336	-2.05479
110.826	-8.5524	102.41	-2.05557
110.902	-8.55716	102.484	-2.05402
110.977	-8.56152	102.553	-2.05324
111.053	-8.56509	102.619	-2.05246
111.128	-8.56906	102.687	-2.0509
111.204	-8.57184	102.758	-2.05012
111.279	-8.5758	102.829	-2.05012
111.355	-8.58175	102.892	-2.05168
111.43	-8.58611	102.961	-2.05479
111.506	-8.58929	103.034	-2.05635
111.581	-8.59246	103.108	-2.05791
111.657	-8.59682	103.18	-2.05869
111.732	-8.60238	103.248	-2.05946
111.808	-8.60674	103.316	-2.06024
111.883	-8.6111	103.387	-2.06024
111.959	-8.61547	103.458	-2.06102
112.034	-8.61943	103.531	-2.06258
112.11	-8.62181	103.598	-2.06258
112.185	-8.62538	103.67	-2.06336
112.261	-8.62935	103.739	-2.06258
112.336	-8.6345	103.813	-2.0618
112.412	-8.64085	103.881	-2.05869
112.487	-8.64838	103.942	-2.05713
112.563	-8.65314	104.012	-2.05791
112.639	-8.65632	104.079	-2.06102
112.714	-8.6583	104.155	-2.06413
112.79	-8.66187	104.221	-2.06413
112.865	-8.66703	104.289	-2.06258
112.941	-8.67099	104.349	-2.06024
113.016	-8.67496	104.42	-2.06024
113.092	-8.67972	104.487	-2.06102
113.167	-8.68448	104.558	-2.06491
113.243	-8.68884	104.625	-2.06647
113.318	-8.69241	104.688	-2.06803
113.394	-8.69479	104.754	-2.06725
113.469	-8.69757	104.823	-2.06803
113.545	-8.69955	104.888	-2.0688
113.62	-8.70351	104.955	-2.06958
113.696	-8.70708	105.023	-2.07114
113.771	-8.71105	105.094	-2.07192
113.847	-8.71422	105.167	-2.07192
113.922	-8.71859	105.235	-2.0727
113.998	-8.72335	105.298	-2.07192
114.073	-8.72692	105.363	-2.07192
114.149	-8.73128	105.43	-2.07192
114.224	-8.73525	105.5	-2.07114
114.3	-8.73921	105.564	-2.07114
114.375	-8.74278	105.629	-2.07036
114.451	-8.74595	105.7	-2.07192
114.526	-8.74952	105.775	-2.0727
114.602	-8.75309	105.853	-2.07503
114.677	-8.75666	105.927	-2.07503
114.753	-8.76023	105.995	-2.07503
114.828	-8.76539	106.056	-2.07503
114.904	-8.77015	106.122	-2.07503
114.979	-8.7761	106.189	-2.07425
115.055	-8.78046	106.263	-2.07348
115.13	-8.78403	106.342	-2.07114
115.206	-8.78681	106.42	-2.07192
115.281	-8.79117	106.488	-2.07114
115.357	-8.79474	106.547	-2.0727
115.432	-8.7995	106.609	-2.07503
115.508	-8.80227	106.681	-2.07659
115.583	-8.80584	106.752	-2.07815
115.659	-8.8106	106.827	-2.07737
115.734	-8.81735	106.896	-2.07581
115.81	-8.82369	106.97	-2.07503
115.885	-8.82885	107.04	-2.07348
115.961	-8.83242	107.112	-2.07503
116.036	-8.8352	107.18	-2.07503
116.112	-8.83797	107.251	-2.07581
116.187	-8.84154	107.327	-2.07737
116.263	-8.84551	107.402	-2.07892
116.338	-8.84908	107.474	-2.08048
116.414	-8.85146	107.539	-2.08126
116.489	-8.85582	107.602	-2.08048
116.565	-8.86018	107.669	-2.08048
116.64	-8.86534	107.734	-2.0797
116.716	-8.87089	107.801	-2.08048
116.792	-8.87565	107.875	-2.0797
116.867	-8.88081	107.948	-2.07892
116.943	-8.88398	108.02	-2.07737
117.018	-8.88636	108.092	-2.07892
117.094	-8.88874	108.164	-2.08126
117.169	-8.89152	108.247	-2.08437
117.245	-8.89508	108.324	-2.08593
117.32	-8.89865	108.392	-2.08593
117.396	-8.90262	108.455	-2.08749
117.471	-8.90698	108.516	-2.08826
117.547	-8.91135	108.589	-2.08826
117.622	-8.9173	108.662	-2.08749
117.698	-8.92245	108.74	-2.08593
117.773	-8.92761	108.806	-2.08749
117.849	-8.93038	108.87	-2.08749
117.924	-8.93435	108.932	-2.08826
118	-8.93752	108.995	-2.08749
118.075	-8.94149	109.063	-2.08826
118.151	-8.94466	109.136	-2.08826
118.226	-8.94982	109.207	-2.08671
118.302	-8.95497	109.277	-2.08515
118.377	-8.95855	109.344	-2.08281
118.453	-8.96172	109.411	-2.08281
118.528	-8.96608	109.483	-2.08437
118.604	-8.97044	109.554	-2.08671
118.679	-8.97441	109.633	-2.08904
118.755	-8.97719	109.702	-2.08982
118.83	-8.98115	109.774	-2.09138
118.906	-8.98591	109.844	-2.09293
118.981	-8.98948	109.916	-2.09449
119.057	-8.99186	109.987	-2.09449
119.132	-8.99464	110.05	-2.09527
119.208	-9.00059	110.114	-2.09605
119.283	-9.00535	110.182	-2.09527
119.359	-9.0109	110.258	-2.09449
119.434	-9.01368	110.337	-2.09293
119.51	-9.01883	110.411	-2.09293
119.585	-9.02201	110.483	-2.09293
119.661	-9.02518	110.552	-2.09371
119.736	-9.02756	110.622	-2.09449
119.812	-9.02835	110.694	-2.09527
119.887	-9.03152	110.762	-2.09682
119.963	-9.0347	110.833	-2.09682
120.038	-9.03985	110.898	-2.0976
120.114	-9.04184	110.967	-2.09682
120.189	-9.0458	111.036	-2.09916
120.265	-9.04977	111.1	-2.09994
120.34	-9.05493	111.169	-2.09994
120.416	-9.05929	111.239	-2.09916
120.491	-9.06246	111.314	-2.09838
120.567	-9.06405	111.388	-2.09916
120.642	-9.06603	111.458	-2.09994
120.718	-9.06762	111.528	-2.09994
120.793	-9.07158	111.596	-2.09916
120.869	-9.07674	111.665	-2.10072
120.945	-9.08189	111.734	-2.10072
121.02	-9.08666	111.802	-2.10383
121.096	-9.09022	111.869	-2.10461
121.171	-9.09498	111.939	-2.10539
121.247	-9.09935	112.012	-2.10461
121.322	-9.10292	112.084	-2.10539
121.398	-9.10529	112.151	-2.10461
121.473	-9.10887	112.218	-2.10461
121.549	-9.11363	112.288	-2.10305
121.624	-9.1168	112.357	-2.10305
121.7	-9.12116	112.425	-2.10461
121.775	-9.12592	112.492	-2.10772
121.851	-9.13147	112.57	-2.10928
121.926	-9.13623	112.644	-2.11083
122.002	-9.13901	112.713	-2.1085
122.077	-9.14179	112.772	-2.10772
122.153	-9.14575	112.836	-2.11006
122.228	-9.14774	112.903	-2.11239
122.304	-9.15051	112.974	-2.11395
122.379	-9.1517	113.042	-2.11239
122.455	-9.15408	113.116	-2.11161
122.53	-9.15686	113.187	-2.11161
122.606	-9.15924	113.256	-2.11161
122.681	-9.16122	113.325	-2.11006
122.757	-9.16558	113.393	-2.10772
122.832	-9.17193	113.467	-2.1085
122.908	-9.17788	113.538	-2.10694
122.983	-9.18184	113.615	-2.10772
123.059	-9.18422	113.681	-2.10772
123.134	-9.18779	113.748	-2.11083
123.21	-9.19097	113.814	-2.11395
123.285	-9.19374	113.882	-2.11706
123.361	-9.19652	113.954	-2.11862
123.436	-9.20009	114.024	-2.11628
123.512	-9.20406	114.095	-2.11317
123.587	-9.20762	114.163	-2.11239
123.663	-9.21199	114.232	-2.11239
123.738	-9.21714	114.304	-2.11395
123.814	-9.2219	114.377	-2.11395
123.889	-9.22349	114.446	-2.11473
123.965	-9.22389	114.515	-2.11473
124.04	-9.22547	114.588	-2.11551
124.116	-9.22944	114.661	-2.11628
124.191	-9.23182	114.732	-2.11628
124.267	-9.2334	114.804	-2.11628
124.342	-9.23697	114.877	-2.11628
124.418	-9.24173	114.953	-2.11473
124.493	-9.24808	115.022	-2.11473
124.569	-9.25125	115.089	-2.11395
124.644	-9.25363	115.153	-2.11395
124.72	-9.25562	115.229	-2.11473
124.795	-9.2568	115.304	-2.11551
124.871	-9.25879	115.379	-2.11706
124.946	-9.26196	115.449	-2.11862
125.022	-9.26514	115.518	-2.11862
125.098	-9.2695	115.589	-2.11862
125.173	-9.27465	115.655	-2.11784
125.249	-9.2806	115.725	-2.11706
125.324	-9.28536	115.798	-2.11706
125.4	-9.28933	115.875	-2.11784
125.475	-9.29171	115.956	-2.11784
125.551	-9.29488	116.035	-2.12017
125.626	-9.29805	116.109	-2.12095
125.702	-9.30004	116.177	-2.12329
125.777	-9.30123	116.247	-2.12329
125.853	-9.30242	116.32	-2.12485
125.928	-9.304	116.393	-2.12485
126.004	-9.30718	116.461	-2.12562
126.079	-9.31075	116.531	-2.12485
126.155	-9.31511	116.603	-2.1264
126.23	-9.31908	116.673	-2.12796
126.306	-9.32384	116.74	-2.12796
126.381	-9.32701	116.811	-2.12562
126.457	-9.33098	116.884	-2.12407
126.532	-9.33415	116.96	-2.12173
126.608	-9.33811	117.032	-2.12017
126.683	-9.34168	117.103	-2.12095
126.759	-9.34367	117.176	-2.12407
126.834	-9.34644	117.244	-2.12874
126.91	-9.34803	117.317	-2.13107
126.985	-9.3512	117.387	-2.13185
127.061	-9.35319	117.462	-2.13185
127.136	-9.35477	117.527	-2.13263
127.212	-9.35834	117.592	-2.13263
127.287	-9.36231	117.658	-2.13496
127.363	-9.36627	117.727	-2.13574
127.438	-9.36984	117.797	-2.13574
127.514	-9.37143	117.874	-2.13652
127.589	-9.37341	117.953	-2.1373
127.665	-9.3746	118.032	-2.13808
127.74	-9.37778	118.099	-2.13808
127.816	-9.38135	118.167	-2.13652
127.891	-9.38452	118.24	-2.13574
127.967	-9.38809	118.314	-2.13496
128.042	-9.39166	118.389	-2.13418
128.118	-9.39523	118.461	-2.1373
128.193	-9.3984	118.531	-2.13808
128.269	-9.40118	118.601	-2.13808
128.344	-9.40316	118.664	-2.13496
128.42	-9.40633	118.729	-2.13496
128.495	-9.40951	118.795	-2.13496
128.571	-9.41307	118.866	-2.13574
128.646	-9.41506	118.939	-2.13652
128.722	-9.41744	119.009	-2.1373
128.797	-9.42061	119.074	-2.13808
128.873	-9.42378	119.139	-2.1373
128.948	-9.42735	119.207	-2.13574
129.024	-9.43053	119.279	-2.13418
129.099	-9.43132	119.351	-2.13341
129.175	-9.43291	119.424	-2.13496
129.251	-9.4341	119.497	-2.13652
129.326	-9.43608	119.572	-2.13652
129.402	-9.43886	119.645	-2.13808
129.477	-9.44203	119.718	-2.13808
129.553	-9.44481	119.791	-2.13808
129.628	-9.44838	119.863	-2.13885
129.704	-9.44956	119.931	-2.13808
129.779	-9.45155	119.995	-2.14041
129.855	-9.45393	120.06	-2.13963
129.93	-9.4575	120.131	-2.14119
130.006	-9.46107	120.202	-2.13885
130.081	-9.46424	120.263	-2.13885
130.157	-9.46662	120.323	-2.1373
130.232	-9.4686	120.385	-2.13885
130.308	-9.47019	120.455	-2.14119
130.383	-9.47178	120.528	-2.14275
130.459	-9.47495	120.595	-2.14352
130.534	-9.4801	120.669	-2.14352
130.61	-9.48447	120.737	-2.1443
130.685	-9.48724	120.811	-2.14508
130.761	-9.48883	120.882	-2.14586
130.836	-9.48883	120.951	-2.14664
130.912	-9.48883	121.02	-2.14742
130.987	-9.48883	121.084	-2.14664
131.063	-9.48923	121.15	-2.14508
131.138	-9.49002	121.209	-2.14508
131.214	-9.4928	121.279	-2.14664
131.289	-9.49637	121.348	-2.14819
131.365	-9.50033	121.425	-2.14819
131.44	-9.5043	121.494	-2.14897
131.516	-9.50747	121.561	-2.14897
131.591	-9.51104	121.627	-2.14742
131.667	-9.51302	121.693	-2.14586
131.742	-9.5158	121.759	-2.14586
131.818	-9.51818	121.826	-2.14975
131.893	-9.51937	121.894	-2.15209
131.969	-9.51858	121.962	-2.1552
132.044	-9.51977	122.032	-2.15364
132.12	-9.52175	122.105	-2.15364
132.195	-9.52492	122.178	-2.15286
132.271	-9.5273	122.252	-2.15131
132.346	-9.53048	122.326	-2.15053
132.422	-9.53484	122.396	-2.14897
132.497	-9.53603	122.468	-2.15209
132.573	-9.53722	122.537	-2.15286
132.648	-9.53841	122.604	-2.15442
132.724	-9.54158	122.671	-2.15598
132.799	-9.54594	122.738	-2.15753
132.875	-9.54872	122.813	-2.15753
132.95	-9.55031	122.883	-2.15753
133.026	-9.55269	122.957	-2.15598
133.101	-9.55427	123.024	-2.15598
133.177	-9.55586	123.099	-2.1552
133.252	-9.55665	123.173	-2.15442
133.328	-9.55864	123.254	-2.1552
133.404	-9.56062	123.328	-2.15442
133.479	-9.5626	123.4	-2.15286
133.555	-9.56498	123.471	-2.15053
133.63	-9.56617	123.54	-2.15053
133.706	-9.56736	123.612	-2.15131
133.781	-9.56855	123.689	-2.15364
133.857	-9.57093	123.76	-2.15676
133.932	-9.57331	123.834	-2.15831
134.008	-9.5749	123.906	-2.15676
134.083	-9.57609	123.977	-2.15676
134.159	-9.57688	124.048	-2.15753
134.234	-9.57847	124.118	-2.15909
134.31	-9.58045	124.199	-2.15753
134.385	-9.58402	124.28	-2.15753
134.461	-9.5868	124.351	-2.15676
134.536	-9.58878	124.419	-2.15909
134.612	-9.59037	124.486	-2.15987
134.687	-9.59156	124.563	-2.1622
134.763	-9.59235	124.633	-2.16454
134.838	-9.59354	124.7	-2.16687
134.914	-9.59513	124.77	-2.16454
134.989	-9.59909	124.846	-2.16454
135.065	-9.60306	124.923	-2.16376
135.14	-9.60623	124.993	-2.1661
135.216	-9.60821	125.063	-2.1661
135.291	-9.60901	125.133	-2.16532
135.367	-9.6106	125.207	-2.16454
135.442	-9.61178	125.281	-2.16532
135.518	-9.61218	125.354	-2.16687
135.593	-9.61258	125.424	-2.1661
135.669	-9.61416	125.499	-2.16687
135.744	-9.61654	125.572	-2.16765
135.82	-9.62051	125.657	-2.16843
135.895	-9.62289	125.732	-2.16765
135.971	-9.62329	125.804	-2.16843
136.046	-9.62527	125.879	-2.16999
136.122	-9.62725	125.952	-2.17232
136.197	-9.62963	126.025	-2.17232
136.273	-9.62924	126.089	-2.17077
136.348	-9.62924	126.157	-2.16999
136.424	-9.63043	126.226	-2.16921
136.499	-9.63201	126.299	-2.16843
136.575	-9.63518	126.365	-2.16999
136.65	-9.63836	126.437	-2.17154
136.726	-9.64232	126.505	-2.17388
136.801	-9.64431	126.573	-2.17544
136.877	-9.64629	126.637	-2.17544
136.952	-9.64708	126.705	-2.17544
137.028	-9.64827	126.769	-2.17544
137.103	-9.64986	126.836	-2.17621
137.179	-9.65145	126.905	-2.17699
137.254	-9.65264	126.974	-2.17777
137.33	-9.65383	127.034	-2.17777
137.405	-9.65343	127.096	-2.17777
137.481	-9.65462	127.166	-2.17777
137.556	-9.65541	127.246	-2.17855
137.632	-9.65819	127.324	-2.17777
137.708	-9.66097	127.394	-2.17777
137.783	-9.66136	127.459	-2.17855
137.859	-9.66176	127.523	-2.17855
137.934	-9.66216	127.591	-2.18011
138.01	-9.66493	127.656	-2.18088
138.085	-9.66771	127.727	-2.18166
138.161	-9.6693	127.793	-2.18478
138.236	-9.66969	127.86	-2.18478
138.312	-9.67128	127.93	-2.18478
138.387	-9.67247	128.003	-2.18244
138.463	-9.67445	128.074	-2.18166
138.538	-9.67604	128.141	-2.18166
138.614	-9.67961	128.205	-2.184
138.689	-9.68238	128.279	-2.18555
138.765	-9.68357	128.355	-2.18478
138.84	-9.68278	128.432	-2.18244
138.916	-9.68159	128.5	-2.18166
138.991	-9.68199	128.567	-2.18322
139.067	-9.68437	128.635	-2.18478
139.142	-9.68595	128.701	-2.18633
139.218	-9.68794	128.771	-2.18867
139.293	-9.69071	128.84	-2.18867
139.369	-9.6927	128.909	-2.18867
139.444	-9.69587	128.981	-2.18633
139.52	-9.69825	129.052	-2.18711
139.595	-9.69944	129.121	-2.18555
139.671	-9.69865	129.194	-2.184
139.746	-9.69745	129.264	-2.18322
139.822	-9.69825	129.34	-2.18166
139.897	-9.69984	129.411	-2.18244
139.973	-9.7034	129.479	-2.18322
140.048	-9.70618	129.547	-2.18478
140.124	-9.70975	129.617	-2.18711
140.199	-9.71134	129.686	-2.18711
140.275	-9.71372	129.757	-2.18789
140.35	-9.7153	129.83	-2.18789
140.426	-9.7157	129.908	-2.18789
140.501	-9.7153	129.986	-2.18711
140.577	-9.71451	130.056	-2.18555
140.652	-9.7157	130.123	-2.18633
140.728	-9.7161	130.197	-2.18945
140.803	-9.71808	130.266	-2.19178
140.879	-9.72125	130.333	-2.19334
140.954	-9.72482	130.4	-2.19412
141.03	-9.72681	130.469	-2.19334
141.105	-9.7272	130.547	-2.19022
141.181	-9.72799	130.622	-2.18867
141.256	-9.72918	130.693	-2.18711
141.332	-9.72998	130.77	-2.19022
141.407	-9.73077	130.848	-2.19178
141.483	-9.73156	130.927	-2.19334
141.558	-9.73395	131.006	-2.19178
141.634	-9.73355	131.081	-2.19256
141.71	-9.73275	131.15	-2.19178
141.785	-9.73196	131.217	-2.19256
141.861	-9.73355	131.281	-2.19178
141.936	-9.73632	131.351	-2.19256
142.012	-9.73831	131.427	-2.19412
142.087	-9.74108	131.502	-2.19801
142.163	-9.74307	131.578	-2.19801
142.238	-9.74426	131.646	-2.19879
142.314	-9.74584	131.716	-2.19879
142.389	-9.74664	131.789	-2.20034
142.465	-9.74783	131.864	-2.20034
142.54	-9.74862	131.941	-2.19879
142.616	-9.74902	132.015	-2.19801
142.691	-9.74941	132.084	-2.19956
142.767	-9.7514	132.156	-2.19956
142.842	-9.75457	132.224	-2.19801
142.918	-9.75774	132.295	-2.19723
142.993	-9.75933	132.361	-2.19956
143.069	-9.75972	132.431	-2.20112
143.144	-9.75933	132.505	-2.20346
143.22	-9.75933	132.575	-2.20501
143.295	-9.75854	132.649	-2.20423
143.371	-9.75854	132.725	-2.20268
143.446	-9.76131	132.802	-2.20112
143.522	-9.76448	132.874	-2.20034
143.597	-9.76845	132.941	-2.20112
143.673	-9.77083	133.013	-2.20112
143.748	-9.77162	133.088	-2.20346
143.824	-9.77162	133.164	-2.20657
143.899	-9.77123	133.235	-2.21046
143.975	-9.77123	133.301	-2.20968
144.05	-9.77123	133.368	-2.20735
144.126	-9.77202	133.439	-2.20423
144.201	-9.77321	133.51	-2.20112
144.277	-9.7744	133.582	-2.20034
144.352	-9.77678	133.653	-2.19956
144.428	-9.77876	133.726	-2.20112
144.503	-9.77956	133.8	-2.20346
144.579	-9.78075	133.866	-2.20657
144.654	-9.78154	133.936	-2.2089
144.73	-9.78352	134.009	-2.20657
144.805	-9.78551	134.089	-2.20423
144.881	-9.78669	134.166	-2.2019
144.956	-9.78749	134.237	-2.20579
145.032	-9.7863	134.312	-2.20968
145.107	-9.78431	134.386	-2.21202
145.183	-9.78352	134.465	-2.21202
145.258	-9.7859	134.536	-2.21202
145.334	-9.78828	134.602	-2.21202
145.409	-9.79185	134.668	-2.21124
145.485	-9.79383	134.733	-2.2089
145.56	-9.79582	134.801	-2.21046
145.636	-9.7974	134.871	-2.2128
145.711	-9.79859	134.947	-2.21669
145.787	-9.80058	135.024	-2.21824
145.863	-9.80137	135.1	-2.21669
145.938	-9.80137	135.172	-2.21669
146.014	-9.80018	135.235	-2.21669
146.089	-9.80018	135.305	-2.2198
146.165	-9.80018	135.373	-2.22136
146.24	-9.80216	135.446	-2.22291
146.316	-9.80415	135.511	-2.22136
146.391	-9.80811	135.576	-2.22058
146.467	-9.81089	135.646	-2.22058
146.542	-9.81248	135.721	-2.22058
146.618	-9.81327	135.799	-2.21902
146.693	-9.81208	135.873	-2.21824
146.769	-9.81248	135.941	-2.2198
146.844	-9.81248	136.013	-2.22058
146.92	-9.81287	136.083	-2.2198
146.995	-9.81446	136.155	-2.21824
147.071	-9.81565	136.216	-2.21824
147.146	-9.81724	136.284	-2.22291
147.222	-9.81842	136.353	-2.22758
147.297	-9.81962	136.431	-2.22836
147.373	-9.82041	136.503	-2.22758
147.448	-9.81882	136.57	-2.22681
147.524	-9.81922	136.634	-2.22758
147.599	-9.82001	136.701	-2.22914
147.675	-9.82081	136.773	-2.22992
147.75	-9.82001	136.844	-2.22914
147.826	-9.81922	136.913	-2.22836
147.901	-9.82081	136.973	-2.22681
147.977	-9.82398	137.036	-2.22758
148.052	-9.82636	137.101	-2.22836
148.128	-9.82834	137.171	-2.22914
148.203	-9.82953	137.243	-2.22992
148.279	-9.83072	137.312	-2.23225
148.354	-9.82993	137.382	-2.23225
148.43	-9.82993	137.457	-2.23459
148.505	-9.83112	137.539	-2.23615
148.581	-9.83389	137.616	-2.23848
148.656	-9.83627	137.691	-2.24004
148.732	-9.83746	137.756	-2.2377
148.807	-9.83786	137.817	-2.23537
148.883	-9.83786	137.881	-2.23459
148.958	-9.83826	137.944	-2.23537
149.034	-9.83945	138.017	-2.23615
149.109	-9.84064	138.091	-2.23537
149.185	-9.84143	138.169	-2.23303
149.26	-9.84302	138.244	-2.23303
149.336	-9.84381	138.314	-2.23225
149.411	-9.84579	138.384	-2.23225
149.487	-9.84658	138.461	-2.23148
149.562	-9.84738	138.541	-2.23381
149.638	-9.84857	138.616	-2.23303
149.713	-9.85016	138.688	-2.23303
149.789	-9.85174	138.763	-2.23148
149.864	-9.85531	138.84	-2.23303
149.94	-9.8565	138.91	-2.23381
150.016	-9.85729	138.98	-2.23459
150.091	-9.8565	139.042	-2.23381
150.167	-9.85571	139.11	-2.23537
150.242	-9.85571	139.177	-2.23692
150.318	-9.85571	139.252	-2.23692
150.393	-9.8569	139.325	-2.23615
150.469	-9.85848	139.391	-2.23692
150.544	-9.86205	139.455	-2.23848
150.62	-9.86364	139.518	-2.24082
150.695	-9.86443	139.588	-2.24082
150.771	-9.86483	139.654	-2.24082
150.846	-9.86562	139.727	-2.24159
150.922	-9.86761	139.801	-2.24237
150.997	-9.8684	139.873	-2.24471
151.073	-9.8684	139.946	-2.24471
151.148	-9.8688	140.013	-2.24393
151.224	-9.86999	140.083	-2.24315
151.299	-9.87316	140.15	-2.24159
151.375	-9.87514	140.217	-2.24082
151.45	-9.87594	140.285	-2.24082
151.526	-9.87594	140.358	-2.24237
151.601	-9.87554	140.436	-2.24315
151.677	-9.87554	140.52	-2.24237
151.752	-9.87594	140.598	-2.24237
151.828	-9.87633	140.676	-2.24159
151.903	-9.87752	140.749	-2.24004
151.979	-9.87871	140.824	-2.24082
152.054	-9.8803	140.895	-2.24237
152.13	-9.88109	140.96	-2.24471
152.205	-9.88149	141.03	-2.24471
152.281	-9.88189	141.098	-2.24393
152.356	-9.88307	141.169	-2.24237
152.432	-9.88426	141.236	-2.24237
152.507	-9.88664	141.31	-2.24315
152.583	-9.88942	141.387	-2.24471
152.658	-9.8922	141.469	-2.24471
152.734	-9.89339	141.547	-2.24471
152.809	-9.89378	141.625	-2.24315
152.885	-9.89497	141.699	-2.24393
152.96	-9.89577	141.773	-2.24626
153.036	-9.89696	141.844	-2.24782
153.111	-9.89656	141.914	-2.25016
153.187	-9.89696	141.98	-2.25016
153.262	-9.89775	142.046	-2.2486
153.338	-9.89894	142.128	-2.24938
153.413	-9.89973	142.209	-2.25016
153.489	-9.89894	142.291	-2.25171
153.564	-9.89854	142.36	-2.25327
153.64	-9.89854	142.429	-2.25405
153.715	-9.89894	142.501	-2.25483
153.791	-9.89934	142.574	-2.25638
153.866	-9.90053	142.651	-2.25483
153.942	-9.90132	142.724	-2.25249
154.017	-9.90291	142.793	-2.2486
154.093	-9.9033	142.861	-2.2486
154.168	-9.9033	142.926	-2.25016
154.244	-9.90291	142.995	-2.25327
154.32	-9.9033	143.064	-2.25405
154.395	-9.90489	143.134	-2.25405
154.471	-9.90608	143.213	-2.25327
154.546	-9.90608	143.296	-2.25249
154.622	-9.90608	143.38	-2.25249
154.697	-9.90767	143.459	-2.25405
154.773	-9.91044	143.53	-2.2556
154.848	-9.91322	143.601	-2.26027
154.924	-9.91441	143.668	-2.26105
154.999	-9.9152	143.738	-2.26105
155.075	-9.9156	143.809	-2.25872
155.15	-9.91679	143.886	-2.25638
155.226	-9.91798	143.96	-2.25638
155.301	-9.92075	144.031	-2.26027
155.377	-9.92155	144.104	-2.26261
155.452	-9.92234	144.18	-2.26339
155.528	-9.92194	144.255	-2.26339
155.603	-9.92234	144.328	-2.26339
155.679	-9.92274	144.394	-2.26494
155.754	-9.92393	144.458	-2.2665
155.83	-9.92512	144.526	-2.2665
155.905	-9.92551	144.598	-2.26494
155.981	-9.92631	144.669	-2.26417
156.056	-9.92551	144.738	-2.26339
156.132	-9.92631	144.805	-2.26417
156.207	-9.92631	144.87	-2.26339
156.283	-9.92789	144.948	-2.26417
156.358	-9.92829	145.026	-2.26494
156.434	-9.92829	145.103	-2.26417
156.509	-9.92869	145.172	-2.26261
156.585	-9.92988	145.233	-2.26261
156.66	-9.93186	145.297	-2.26494
156.736	-9.93305	145.358	-2.26572
156.811	-9.93345	145.426	-2.26417
156.887	-9.93345	145.494	-2.26339
156.962	-9.93384	145.566	-2.26572
157.038	-9.93424	145.637	-2.26806
157.113	-9.93543	145.708	-2.26884
157.189	-9.93503	145.777	-2.26961
157.264	-9.93582	145.852	-2.26884
157.34	-9.93662	145.926	-2.26884
157.415	-9.9386	145.999	-2.26806
157.491	-9.93979	146.072	-2.26884
157.566	-9.94138	146.142	-2.26961
157.642	-9.94257	146.209	-2.27039
157.717	-9.94336	146.279	-2.27195
157.793	-9.94495	146.348	-2.27428
157.868	-9.94654	146.419	-2.27662
157.944	-9.94852	146.488	-2.2774
158.019	-9.94891	146.556	-2.27428
158.095	-9.94891	146.631	-2.27273
158.17	-9.9505	146.703	-2.27195
158.246	-9.95209	146.779	-2.27428
158.321	-9.95407	146.85	-2.27428
158.397	-9.95486	146.923	-2.27351
158.473	-9.95605	146.988	-2.26961
158.548	-9.95645	147.051	-2.26961
158.624	-9.95804	147.119	-2.26884
158.699	-9.96002	147.189	-2.27195
158.775	-9.96121	147.267	-2.27351
158.85	-9.96161	147.345	-2.27506
158.926	-9.96161	147.42	-2.27584
159.001	-9.96042	147.487	-2.2774
159.077	-9.96081	147.549	-2.27818
159.152	-9.96081	147.616	-2.28051
159.228	-9.9628	147.692	-2.27973
159.303	-9.96359	147.768	-2.27895
159.379	-9.96478	147.843	-2.2774
159.454	-9.96637	147.919	-2.27428
159.53	-9.96716	147.996	-2.27273
159.605	-9.96835	148.071	-2.27428
159.681	-9.96835	148.142	-2.27506
159.756	-9.96835	148.207	-2.27506
159.832	-9.96875	148.277	-2.27117
159.907	-9.97073	148.352	-2.27117
159.983	-9.97311	148.428	-2.27351
160.058	-9.9743	148.503	-2.27662
160.134	-9.9743	148.578	-2.27973
160.209	-9.97549	148.653	-2.27973
160.285	-9.97549	148.731	-2.27973
160.36	-9.97747	148.805	-2.27973
160.436	-9.97866	148.88	-2.28051
160.511	-9.98064	148.95	-2.28285
160.587	-9.98183	149.024	-2.28518
160.662	-9.98144	149.098	-2.28596
160.738	-9.98104	149.174	-2.28518
160.813	-9.98064	149.246	-2.28362
160.889	-9.98144	149.318	-2.28285
160.964	-9.98064	149.391	-2.28285
161.04	-9.98144	149.47	-2.2844
161.115	-9.98183	149.543	-2.28596
161.191	-9.98421	149.617	-2.28596
161.266	-9.98501	149.683	-2.28752
161.342	-9.9854	149.753	-2.28752
161.417	-9.9854	149.826	-2.28752
161.493	-9.9858	149.91	-2.28752
161.568	-9.9858	149.994	-2.28829
161.644	-9.9858	150.074	-2.28829
161.719	-9.9862	150.146	-2.28985
161.795	-9.98699	150.213	-2.28985
161.87	-9.98818	150.288	-2.29219
161.946	-9.99056	150.367	-2.28985
162.021	-9.99373	150.446	-2.28907
162.097	-9.99651	150.523	-2.28674
162.172	-9.9981	150.596	-2.28674
162.248	-9.9973	150.668	-2.28752
162.323	-9.99532	150.74	-2.28907
162.399	-9.99334	150.815	-2.28985
162.474	-9.99175	150.886	-2.28985
162.55	-9.99294	150.957	-2.29063
162.626	-9.99334	151.025	-2.29141
162.701	-9.99413	151.1	-2.29296
162.777	-9.99492	151.174	-2.29452
162.852	-9.99651	151.25	-2.29374
162.928	-9.99849	151.319	-2.29219
163.003	-9.99968	151.392	-2.29296
163.079	-9.99968	151.461	-2.29374
163.154	-10.0001	151.533	-2.2953
163.23	-10.0001	151.603	-2.29374
163.305	-10.0017	151.672	-2.29374
163.381	-10.0029	151.742	-2.29374
163.456	-10.0037	151.811	-2.29374
163.532	-10.004	151.884	-2.29296
163.607	-10.0044	151.958	-2.29296
163.683	-10.0052	152.027	-2.29296
163.758	-10.0064	152.093	-2.29296
163.834	-10.0072	152.158	-2.29219
163.909	-10.0076	152.22	-2.28985
163.985	-10.0084	152.284	-2.29063
164.06	-10.0092	152.349	-2.29141
164.136	-10.0104	152.417	-2.29374
164.211	-10.0108	152.489	-2.29296
164.287	-10.0112	152.562	-2.29141
164.362	-10.0128	152.635	-2.29141
164.438	-10.0132	152.71	-2.29296
164.513	-10.0144	152.784	-2.29608
164.589	-10.0152	152.85	-2.29686
164.664	-10.0155	152.915	-2.2953
164.74	-10.0159	152.985	-2.2953
164.815	-10.0159	153.058	-2.29686
164.891	-10.0167	153.131	-2.29841
164.966	-10.0179	153.195	-2.29841
165.042	-10.0175	153.252	-2.29841
165.117	-10.0179	153.31	-2.29841
165.193	-10.0179	153.374	-2.29841
165.268	-10.0183	153.446	-2.29763
165.344	-10.0183	153.522	-2.29608
165.419	-10.0187	153.597	-2.29763
165.495	-10.0207	153.669	-2.29919
165.57	-10.0223	153.743	-2.3023
165.646	-10.0239	153.818	-2.30464
165.721	-10.0263	153.887	-2.3062
165.797	-10.0278	153.954	-2.30697
165.872	-10.0282	154.022	-2.30697
165.948	-10.0274	154.093	-2.30697
166.023	-10.0259	154.166	-2.30853
166.099	-10.0251	154.238	-2.30853
166.174	-10.0251	154.31	-2.30775
166.25	-10.0267	154.38	-2.3062
166.325	-10.029	154.451	-2.30464
166.401	-10.0314	154.521	-2.30464
166.476	-10.0314	154.591	-2.30386
166.552	-10.0314	154.664	-2.30386
166.627	-10.031	154.733	-2.30464
166.703	-10.0306	154.806	-2.30464
166.779	-10.0318	154.879	-2.3062
166.854	-10.0314	154.959	-2.30697
166.93	-10.0322	155.036	-2.31009
167.005	-10.0338	155.11	-2.31242
167.081	-10.0346	155.183	-2.3132
167.156	-10.0358	155.253	-2.31242
167.232	-10.0374	155.329	-2.31087
167.307	-10.0378	155.406	-2.30931
167.383	-10.0401	155.482	-2.30853
167.458	-10.0394	155.56	-2.30853
167.534	-10.0401	155.637	-2.31009
167.609	-10.0386	155.711	-2.31087
167.685	-10.0386	155.777	-2.31242
167.76	-10.0382	155.836	-2.31164
167.836	-10.0378	155.904	-2.31087
167.911	-10.0378	155.984	-2.31009
167.987	-10.0389	156.069	-2.31164
168.062	-10.0421	156.15	-2.31554
168.138	-10.0433	156.228	-2.31787
168.213	-10.0437	156.305	-2.31709
168.289	-10.0425	156.381	-2.31398
168.364	-10.0425	156.454	-2.31476
168.44	-10.0441	156.524	-2.31631
168.515	-10.0453	156.598	-2.31787
168.591	-10.0465	156.679	-2.31787
168.666	-10.0473	156.759	-2.31865
168.742	-10.0469	156.838	-2.32021
168.817	-10.0465	156.915	-2.32332
168.893	-10.0441	156.995	-2.32488
168.968	-10.0433	157.072	-2.3241
169.044	-10.0445	157.145	-2.32254
169.119	-10.0461	157.212	-2.32176
169.195	-10.0485	157.288	-2.32332
169.27	-10.0489	157.367	-2.32332
169.346	-10.0497	157.447	-2.3241
169.421	-10.0501	157.521	-2.32254
169.497	-10.0493	157.594	-2.32254
169.572	-10.0489	157.667	-2.32098
169.648	-10.0489	157.743	-2.32176
169.723	-10.0509	157.824	-2.32254
169.799	-10.052	157.903	-2.32488
169.874	-10.0528	157.982	-2.32488
169.95	-10.0532	158.059	-2.32565
170.025	-10.054	158.138	-2.32488
170.101	-10.0568	158.213	-2.32565
170.176	-10.058	158.283	-2.32643
170.252	-10.0584	158.351	-2.32565
170.327	-10.0564	158.42	-2.32643
170.403	-10.0552	158.496	-2.32721
170.478	-10.0568	158.57	-2.32799
170.554	-10.06	158.647	-2.3311
170.629	-10.0635	158.72	-2.3311
170.705	-10.0647	158.794	-2.33032
170.78	-10.0635	158.864	-2.32799
170.856	-10.0616	158.934	-2.32565
170.932	-10.0604	159.005	-2.32643
171.007	-10.0619	159.078	-2.32799
171.083	-10.0635	159.155	-2.33032
171.158	-10.0647	159.229	-2.32877
171.234	-10.0639	159.297	-2.32643
171.309	-10.0639	159.37	-2.32721
171.385	-10.0639	159.444	-2.33032
171.46	-10.0651	159.519	-2.33344
171.536	-10.0651	159.59	-2.33421
171.611	-10.0643	159.657	-2.33421
171.687	-10.0655	159.72	-2.33421
171.762	-10.0671	159.788	-2.33266
171.838	-10.0687	159.858	-2.33266
171.913	-10.0699	159.934	-2.33344
171.989	-10.0703	160.007	-2.33577
172.064	-10.0707	160.079	-2.33655
172.14	-10.0707	160.147	-2.33733
172.215	-10.0707	160.221	-2.33733
172.291	-10.0719	160.287	-2.33733
172.366	-10.0723	160.352	-2.33811
172.442	-10.0719	160.413	-2.33655
172.517	-10.0727	160.481	-2.33733
172.593	-10.0746	160.552	-2.33889
172.668	-10.0778	160.626	-2.342
172.744	-10.0786	160.706	-2.342
172.819	-10.0778	160.781	-2.34122
172.895	-10.0762	160.854	-2.33966
172.97	-10.0758	160.924	-2.34044
173.046	-10.0774	160.99	-2.342
173.121	-10.0774	161.064	-2.34044
173.197	-10.0782	161.14	-2.33889
173.272	-10.0786	161.225	-2.33499
173.348	-10.081	161.308	-2.33499
173.423	-10.0834	161.381	-2.33499
173.499	-10.085	161.449	-2.33733
173.574	-10.0842	161.52	-2.33966
173.65	-10.0822	161.596	-2.34044
173.725	-10.0814	161.681	-2.34278
173.801	-10.0822	161.759	-2.34433
173.876	-10.0842	161.834	-2.34433
173.952	-10.0842	161.907	-2.34433
174.027	-10.0834	161.983	-2.34511
174.103	-10.0842	162.061	-2.34667
174.178	-10.085	162.137	-2.34433
174.254	-10.0881	162.211	-2.342
174.329	-10.0897	162.285	-2.34122
174.405	-10.0909	162.359	-2.34278
174.48	-10.0905	162.436	-2.34589
174.556	-10.0901	162.517	-2.34589
174.631	-10.0905	162.593	-2.34745
174.707	-10.0905	162.668	-2.34667
174.782	-10.0905	162.74	-2.34589
174.858	-10.0917	162.815	-2.34589
174.934	-10.0933	162.894	-2.34667
175.009	-10.0937	162.969	-2.34589
175.085	-10.0941	163.042	-2.34511
175.16	-10.0941	163.116	-2.34433
175.236	-10.0933	163.194	-2.34589
175.311	-10.0925	163.272	-2.34589
175.387	-10.0917	163.346	-2.34745
175.462	-10.0929	163.42	-2.34745
175.538	-10.0941	163.494	-2.34823
175.613	-10.0961	163.574	-2.34823
175.689	-10.0976	163.655	-2.34823
175.764	-10.0988	163.734	-2.34823
175.84	-10.0996	163.813	-2.34823
[truncated: 4,293 more rows]
